# Supplementary material for: Transcriptome Analysis in a Primary Human Muscle Cell Differentiation Model for Myotonic Dystrophy Type 1
Source: Int J Mol Sci. 2021 Aug 10;22(16):8607. doi: 10.3390/ijms22168607 (PMC8395314; doi:10.3390/ijms22168607)
Supplement: Supplementary file 1 [file ijms-22-08607-s001.zip]

Archive with 17 entries (17 files):
- Figure S1.tif
- Figure S2.tif
- Figure S3.tif
- Figure S4.tiff
- Figure S5.tiff
- Figure S6.tiff
- Figure S7.tiff
- Table S1.xlsx
- Table S2.xlsx
- Table S3.xlsx
- Table S4.xlsx
- Table S5.xlsx
- Table S6.xlsx
- Table S7.xlsx
- Table S8.xlsx
- Table S9.xlsx
- Table S10.xlsx
