# Supplementary material for: Transcriptome Analysis in a Primary Human Muscle Cell Differentiation Model for Myotonic Dystrophy Type 1
Source: Int J Mol Sci. 2021 Aug 10;22(16):8607. doi: 10.3390/ijms22168607 (PMC8395314; doi:10.3390/ijms22168607)
Supplement: Supplementary file 1 [file ijms-22-08607-s001.zip › Table S1.xlsx]

## Sheet: Sheet1
GeneID	Control.1.undiff	Control.1_II.undiff	Control.2.undiff	Control.2_II.undiff	Control.3_II.undiff	DM1.1_II.undiff	DM1.2.undiff	DM1.2_II.undiff	DM1.3.undiff	Control.1.diff	Control.1_II.diff	Control.2.diff	Control.2_II.diff	Control.3_II.diff	DM1.1_II.diff	DM1.2.diff	DM1.2_II.diff
100287102	1.24459	2.50942	3.2593	3.49786	1.93961	1.75208	7.66083	3.9647	5.90035	5.26326	3.75601	11.803	8.66843	16.3959	6.01013	10.8393	0
653635	37.3378	33.8772	58.6674	56.9651	42.6714	52.8544	75.9699	72.0253	70.8042	51.5799	59.5596	47.2119	87.3035	131.167	129.218	166.655	283.359
102466751	0	0	0	0.499694	0	0	0.638403	0.660783	0.536395	1.05265	0	0	0	3.64353	1.50253	1.35492	0
100302278	0	0	0	0	0	0	0	0	0	0	0	0	0	0	0	0	0
645520	0	0	0	0.499694	0	0	0	0	0.536395	0	0	0	0	0	0.751267	0	0
79501	0	0	0	0	0	0	0	0	0	0	0	0	0	0	0	0	0
729737	4.97837	0	4.88895	0.999387	0.484902	1.16805	13.4065	2.64313	4.82756	2.1053	2.14629	0	3.71504	10.9306	5.25887	10.8393	54.4921
102725121	0	1.88206	0.814825	1.99877	1.93961	1.16805	3.19201	2.64313	2.14558	3.15795	2.14629	11.803	6.81091	18.2176	3.75633	10.8393	0
102723897	51.0283	38.896	69.2601	69.9571	53.8241	70.6672	90.6532	91.8488	90.6508	69.475	69.7545	35.4089	95.9719	162.137	181.807	188.334	326.953
102465909	0	0	0	0.499694	0	0	0.638403	0.660783	0.536395	0	0	0	0.619174	1.82176	0.751267	0	0
729759	1.24459	0	0	0.999387	0.484902	1.46007	0.638403	0.660783	0	4.21061	0.536573	0	0	0	2.2538	0	0
100132287	2.48918	0.627355	5.70377	1.99877	0	2.33611	12.1297	4.62548	3.75477	4.21061	3.75601	11.803	4.33422	18.2176	5.25887	18.9688	65.3906
105378947	0	3.76413	0.814825	1.99877	1.93961	1.16805	2.55361	1.32157	0	2.1053	4.82916	0	0.619174	0	0.751267	0	0
101928626	0	0	0	0	0	0	0	0	0	0	0.536573	0	0	0	0.751267	0	0
102465432	240.206	198.872	337.337	154.405	193.961	154.183	197.905	128.853	118.007	163.161	304.237	200.65	288.535	262.334	212.609	143.621	130.781
81399	1.24459	0	0	0.999387	0.484902	1.46007	0.638403	0.660783	0	4.21061	0.536573	0	0	0	2.2538	0	0
100133331	2.48918	0	5.70377	1.49908	0.484902	2.33611	13.4065	5.28626	6.43674	2.1053	3.75601	11.803	5.57256	14.5741	6.7614	23.0336	54.4921
100288069	4.97837	7.52826	8.14825	11.493	7.27353	7.30033	19.7905	10.5725	9.11872	10.5265	12.8778	11.803	13.0026	12.7524	16.5279	21.6787	43.5937
400728	9.95674	3.13677	4.88895	2.99816	3.39432	2.62812	5.74563	3.30391	4.29116	7.36856	1.07315	0	3.71504	5.46529	2.2538	1.35492	0
79854	4.97837	1.88206	3.2593	3.49786	3.87922	1.75208	5.10722	4.62548	3.75477	2.1053	1.60972	0	1.85752	3.64353	1.50253	4.06475	21.7969
643837	92.0998	104.768	66.8156	69.9571	105.224	85.5599	98.9525	95.1527	58.4671	123.16	147.021	129.833	157.889	198.572	222.375	109.748	130.781
284593	4.97837	3.13677	3.2593	0.499694	0	3.21215	1.91521	1.32157	2.68198	1.05265	2.14629	0	0.619174	1.82176	2.2538	1.35492	0
100130417	0	0.627355	0.814825	0.499694	0.484902	1.46007	0	0	0	0	1.07315	0	0.619174	1.82176	0.751267	0	0
148398	0	1.25471	0.814825	1.49908	0.969804	0.87604	1.91521	1.32157	2.14558	0	1.60972	0	1.85752	5.46529	0.751267	1.35492	0
26155	144.373	115.433	140.965	189.384	230.329	154.767	113.636	259.688	181.838	148.424	134.68	153.439	205.566	275.086	227.634	269.629	316.054
339451	6.22296	1.88206	4.07412	6.99571	2.42451	3.21215	5.74563	7.26861	7.50953	0	2.14629	0	6.81091	7.28706	10.5177	14.9041	21.7969
84069	0	0	1.62965	0	0.969804	0	0	0	0	0	0	0	0.619174	0	0	0	0
84808	0	0	0	1.49908	0.969804	0	0	0.660783	0	0	0	0	0.619174	0	0	1.35492	0
57801	0	0	0	1.49908	0.484902	0.292013	0	0.660783	0	0	0.536573	0	1.23835	1.82176	0.751267	4.06475	0
9636	3.73378	1.88206	8.96307	26.4838	25.2149	18.3968	9.57604	44.9332	19.3102	10.5265	5.36573	11.803	22.9094	21.8612	9.76647	28.4533	0
375790	2.48918	5.64619	9.7779	14.9908	9.69804	13.7246	21.7057	32.3783	24.6742	9.47386	38.0967	11.803	35.2929	80.1576	98.416	89.4246	185.273
105369174	0	0	0	0	0	0	0	0	0	0	0	0	0	0	0	0	0
105378948	0	0	0	0	0	0	0	0	0	0	0	0	0	0	0	0	0
401934	0	0	0	0	0	0	0	0	0	0	0	0	0	0	0	0	0
54991	3.73378	1.25471	8.14825	4.49724	4.36412	4.08818	4.46882	10.5725	11.2643	0	2.68287	0	4.95339	18.2176	6.7614	12.1943	21.7969
254099	0	0	0	0	0	0	0	0	0	0	0	0	0	0	0	0	0
406984	0	0	0	0	0	0	0	0	0	0	0	0	0	0	0	0	0
406983	0	0	0	0	0	0	0	0	0	0	0	0	0	0	0	0	0
554210	0	0	0	0	0	0	0	0	0	0	0	0	0	0	0	0	0
254173	0	0	0	0	0	0	0	0	0.536395	0	0	0	0	0	0	1.35492	0
8784	0	0	0	0	0	0	0	1.32157	0	0	0	0	0	0	0	0	0
7293	0	0	0	0.499694	0	0	0	0	0.536395	0	0	0	0	1.82176	0	1.35492	0
51150	82.1431	73.4005	176.002	175.392	121.226	95.4883	106.613	175.768	153.945	61.0538	76.1934	82.6208	151.698	202.216	178.802	149.041	196.172
126792	62.2296	75.9099	57.8526	62.4617	68.3712	78.8436	58.0947	83.2586	76.7045	47.3693	58.4865	129.833	54.4873	83.8012	62.3551	48.777	65.3906
388581	0	0	0	0.499694	0.484902	0	0	0	0	0	0	0	0	3.64353	0.751267	0	0
118424	51.0283	45.7969	60.297	79.951	60.6128	50.5183	68.3091	97.135	74.5589	49.4746	55.8036	59.0148	66.8708	67.4053	83.3906	85.3598	130.781
6339	1.24459	0	0.814825	1.49908	1.45471	0.292013	1.27681	0.660783	2.68198	1.05265	1.60972	11.803	2.47669	0	0.751267	5.41967	0
116983	19.9135	21.3301	24.4447	40.9749	35.3979	31.2454	35.7506	56.8273	43.448	38.9481	56.8768	82.6208	111.451	147.563	167.532	127.362	76.289
102465434	0	0	0	0	0	0	0	0	0	0	0	0	0	0	0	0	0
126789	4.97837	5.64619	8.96307	11.9926	9.69804	7.59234	6.38403	14.5372	14.4827	1.05265	3.21944	23.6059	15.4793	10.9306	13.5228	16.259	0
54973	52.2729	77.1647	66.8156	126.922	101.829	70.6672	61.9251	134.8	131.953	50.5273	63.3156	94.4237	91.6377	122.058	117.198	115.168	152.578
102465435	0	0	0	0	0	0	0	0	0	0	0	0	0	0	0	0	0
80772	7.46755	6.27355	11.4075	14.4911	10.1829	7.88436	6.38403	18.5019	16.6283	11.5792	4.29259	0	14.8602	10.9306	11.269	18.9688	21.7969
83756	1.24459	0	2.44447	2.49847	1.93961	2.04409	1.91521	0.660783	1.07279	0	2.68287	0	0.619174	0	2.2538	4.06475	10.8984
1855	19.9135	35.1319	30.9633	86.9467	46.5506	35.3336	54.9026	87.2233	75.6317	21.053	28.4384	94.4237	55.1065	78.3359	75.1267	73.1656	108.984
102466740	0	0	0	0	0	0	0	0	0	0	0	0	0	0	0	0	0
54587	136.905	207.027	501.117	336.794	261.362	389.838	283.451	358.805	294.481	116.844	168.484	59.0148	230.952	298.769	167.532	197.818	196.172
54998	37.3378	38.896	41.5561	113.43	91.6465	64.8269	49.157	140.747	104.597	37.8954	41.3161	35.4089	78.6351	85.6229	103.675	104.329	98.0858
81669	380.845	207.654	234.67	261.839	246.815	260.184	423.261	283.476	331.492	295.795	239.312	354.089	430.326	347.957	462.029	410.54	337.851
148413	18.6689	21.3301	27.704	46.4715	28.1243	38.8378	37.6658	43.6116	48.812	23.1583	24.1458	70.8178	35.2929	85.6229	57.0963	46.0672	54.4921
55052	103.301	102.886	141.78	164.399	143.531	123.23	107.252	139.425	142.681	107.37	120.192	129.833	128.788	136.632	141.989	146.331	185.273
441869	0	0	2.44447	3.49786	0.484902	2.04409	1.27681	1.98235	3.21837	3.15795	0	0	5.57256	0	0	1.35492	0
643965	0	0	0	0	0	0	0	0	0	0	0	0	0	0	0	0	0
102724312	0	0.627355	0	0.999387	0	0	0	1.32157	0.536395	1.05265	0	0	0	1.82176	0.751267	1.35492	0
64856	4.97837	10.0377	13.0372	15.9902	8.24334	11.3885	10.8528	15.198	15.5555	5.26326	4.82916	0	7.43008	9.10882	13.5228	5.41967	21.7969
219293	6.22296	3.76413	3.2593	4.99694	4.84902	2.33611	3.83042	8.59017	10.1915	1.05265	4.82916	0	7.43008	12.7524	6.7614	9.48442	10.8984
83858	29.8702	25.7216	25.2596	62.9614	50.9147	32.7055	22.3441	52.8626	76.7045	30.5269	44.5356	23.6059	59.4407	76.5141	87.147	52.8418	87.1874
55210	22.4027	24.4668	29.3337	59.4635	42.6714	33.8735	29.3665	77.9723	62.7582	24.211	22.5361	47.2119	35.2929	58.2965	89.4008	74.5205	43.5937
339453	0	0	0	0.999387	0.969804	0.584026	0	1.98235	1.07279	0	0	0	0	0	0	0	0
29101	171.754	129.862	157.261	207.373	188.627	137.246	160.878	128.853	155.018	174.74	191.557	259.665	259.434	245.938	179.553	276.403	217.969
643988	2.48918	1.25471	1.62965	7.9951	2.90941	0.87604	1.27681	7.92939	5.90035	2.1053	0.536573	0	1.23835	0	5.25887	2.70984	10.8984
142678	8.71214	3.76413	4.88895	15.9902	6.78863	7.30033	10.2144	12.5549	18.7738	7.36856	8.58517	0	15.4793	27.3265	45.8273	31.1631	54.4921
8510	0	0	0	0	0	0	0.638403	0.660783	0.536395	0	0	0	0.619174	0	0	1.35492	0
984	41.0715	40.1507	27.704	44.9724	46.0657	35.0416	47.2418	54.1842	53.1031	37.8954	50.9745	11.803	61.9174	76.5141	60.1013	60.9713	119.883
728661	184.2	143.037	92.0752	117.428	155.169	152.431	220.887	159.909	182.374	187.372	166.338	118.03	143.029	187.642	171.289	195.108	196.172
8511	0	0	0	0	0	0	0.638403	0.660783	0.536395	0	0	0	0.619174	0	0	1.35492	0
728642	32.3594	31.3677	13.852	30.981	33.9432	16.9368	28.7281	35.6823	36.4749	30.5269	30.0481	0	35.2929	51.0094	47.3298	51.4869	76.289
9906	161.797	121.707	82.2973	105.435	113.467	112.717	213.865	154.623	138.926	154.74	140.046	118.03	123.216	154.85	113.441	188.334	152.578
65220	108.28	104.768	119.779	168.896	137.712	115.345	110.444	146.694	151.263	50.5273	60.6328	23.6059	100.925	112.949	93.1571	89.4246	130.781
2782	1080.31	1268.51	1654.09	1508.58	1504.65	1531.03	1193.81	1586.54	1526.58	1023.18	1015.73	897.025	949.812	978.288	1057.78	1453.83	1013.55
105378949	1.24459	0.627355	0	0.499694	0.484902	1.16805	0	3.30391	2.14558	0	0.536573	0	0	0	0.751267	1.35492	0
163688	0	0.627355	0	0.999387	0	0.292013	0	0.660783	0.536395	1.05265	0	0	1.85752	0	2.2538	0	0
339456	0	0	0	0.499694	0	0	0	0	0	0	0	0	0.619174	0	0.751267	0	0
85452	0	0	0	0	0	0	0	0	0	0	0	0	0	0	0	0	0
2563	0	0	0	0	0	0	0	0	0	0	0	0	0	0	1.50253	0	0
5590	0	0.627355	3.2593	4.99694	3.87922	1.46007	0.638403	1.98235	2.68198	3.15795	1.60972	0	3.71504	3.64353	1.50253	2.70984	0
100506504	0	0	2.44447	0	0.484902	0.584026	0	1.32157	0.536395	0	0	0	0.619174	0	2.2538	4.06475	0
199990	11.2013	11.2924	13.0372	17.989	17.9414	14.0166	16.5985	24.449	26.8198	11.5792	15.5606	11.803	17.3369	29.1482	20.2842	23.0336	43.5937
105378592	0	0.627355	0	0.499694	0.484902	0	1.27681	1.32157	2.14558	0	1.07315	0	0.619174	3.64353	0.751267	0	0
6497	14.9351	30.7404	36.6671	30.4813	23.2753	29.4933	43.4114	29.0744	19.3102	17.8951	40.7796	23.6059	50.7722	45.5441	61.6039	27.0984	43.5937
105378594	1.24459	0.627355	5.70377	2.49847	4.36412	1.75208	0	0	4.29116	0	7.51202	0	8.66843	40.0788	2.2538	0	0
79906	4.97837	6.9009	3.2593	13.9914	9.21314	4.3802	7.02243	16.5196	15.0191	6.31591	5.90231	0	13.6218	9.10882	15.7766	13.5492	0
100129534	0	3.13677	0.814825	1.99877	1.93961	2.92013	2.55361	3.9647	2.68198	2.1053	1.07315	0	1.85752	1.82176	3.00507	4.06475	0
11079	377.111	462.988	617.637	539.669	618.25	410.571	300.049	427.526	442.526	298.953	302.627	236.059	362.217	284.195	283.979	304.856	207.07
5192	22.4027	18.1933	13.852	24.485	18.4263	24.2371	21.0673	31.0568	27.8926	24.211	23.0726	0	14.241	40.0788	30.8019	52.8418	21.7969
9651	3.73378	0.627355	0.814825	0	0	1.16805	0.638403	3.30391	1.07279	1.05265	1.07315	0	0.619174	7.28706	3.75633	2.70984	10.8984
55229	14.9351	39.5234	27.704	38.9761	35.3979	32.9975	46.6034	56.8273	50.9576	45.264	34.8773	11.803	43.9613	43.7223	64.6089	77.2303	98.0858
388585	0	0	0	0	0	0	0	0	0.536395	0	0	0	0	0	0	0	0
115110	0	0	0	0	0	0	0.638403	0	0	0	0	0	0	0	0	0	0
8764	0	1.25471	4.07412	3.99755	6.30373	2.92013	4.46882	10.5725	3.21837	3.15795	0	0	3.09587	3.64353	1.50253	0	10.8984
100996583	1.24459	0.627355	0.814825	0.499694	0.484902	1.16805	1.91521	0.660783	1.07279	0	0	0	0	0	0	0	0
127281	33.604	28.8583	31.7782	54.4666	48.4902	35.9176	25.5361	60.792	50.9576	25.2636	18.7801	23.6059	24.1478	25.5047	24.7918	32.518	54.4921
79258	0	0	0	0	0	0.292013	0.638403	0	0	0	0	0	0	0	0	0	0
100287898	0	1.25471	1.62965	2.99816	0.484902	0.87604	1.91521	0.660783	5.36395	0	2.14629	11.803	0.619174	3.64353	1.50253	4.06475	0
140625	0	0	0	0	0	0	0	0	0	0	0	0	0	0	0	0	0
440556	0	0	0	0	0	0	0.638403	0.660783	0	0	0	0	0	0	0	0	0
63976	0	0	0.814825	0	0	0	1.27681	0	0	0	0	0	0.619174	0	0	0	0
100422968	0	0	0	0	0	0	0	0	0	0	0	0	0	0	0	0	0
27237	0	0	0	0	0	0	0	0	0	0	0	0	0	1.82176	0	0	0
1953	0	8.78297	26.8892	4.49724	5.33392	32.1215	6.38403	11.2333	11.8007	1.05265	26.8287	23.6059	4.33422	14.5741	34.5583	42.0024	54.4921
693135	0	0	0	0	0	0	0	0	0	0	0	0	0	0	0	0	0
127262	113.258	235.885	241.188	206.373	224.025	269.236	171.092	230.613	168.965	157.898	213.556	212.453	167.796	171.246	196.832	243.885	250.664
49856	22.4027	26.9763	40.7412	48.97	37.8224	36.5017	35.1122	48.2371	58.4671	16.8424	27.9018	23.6059	42.1038	47.3659	50.3349	52.8418	87.1874
7161	0	0	0	2.49847	0.969804	0.584026	0.638403	0	2.14558	3.15795	2.14629	0	3.71504	5.46529	5.25887	0	10.8984
57212	54.7621	72.7732	64.3712	68.458	50.9147	67.7471	68.9475	70.043	89.0416	85.2648	47.755	35.4089	63.1557	72.8706	70.6191	75.8754	43.5937
148870	0	0	0.814825	0	0	0	0	0.660783	1.07279	0	0	0	0	1.82176	0	0	0
388588	0	0	0.814825	0	0	0	0	0	0	0	0	0	0	0	0	0	0
57470	110.769	109.787	103.483	119.427	104.254	144.839	111.082	160.57	104.597	136.845	140.046	129.833	166.558	191.285	199.086	163.945	217.969
9731	59.7404	85.3203	88.8159	95.9412	96.0106	78.2595	63.2019	78.6331	93.8692	50.5273	83.1688	59.0148	70.5858	96.5535	86.3957	60.9713	87.1874
1677	11.2013	11.9197	7.33342	22.4862	16.9716	17.5208	17.8753	17.1803	20.383	13.6845	10.7315	0	8.04926	12.7524	21.0355	5.41967	0
339448	78.4093	69.6364	67.6305	99.9387	97.4653	80.5956	79.162	79.2939	106.743	64.2117	44.5356	106.227	53.2489	54.6529	46.5785	56.9065	43.5937
100133612	1.24459	0	0.814825	0.499694	0.484902	0	1.27681	1.32157	0.536395	0	0	0	1.85752	1.82176	1.50253	1.35492	10.8984
728716	0	0	0	0	0	0	0	0	0	0	0	0	0	0	0	0	0
284661	0	0	0	0	0	0	0	0	0	0	0	0	0	0	0	0	0
55966	0	0	0	0	0	0	0	0	0	0	0	0	0	0	0	0	0
100616489	0	0	0	0	0	0	0	0	0	0	0	0	0	0	0	0	0
100616421	0	0	0	0	0	0	0	0	0	0	0	0	0	0	0	0	0
261734	11.2013	16.3112	7.33342	16.4899	16.9716	12.8486	12.7681	19.1627	15.5555	5.26326	14.4875	11.803	19.8136	14.5741	35.3095	28.4533	54.4921
8514	2.48918	8.78297	4.88895	8.99449	10.1829	4.67221	3.19201	10.5725	4.82756	2.1053	6.43888	0	8.04926	5.46529	1.50253	4.06475	0
26038	1.24459	0	0	0.999387	0	1.46007	0	0	1.60919	0	1.60972	0	0.619174	5.46529	1.50253	1.35492	0
6146	2710.72	1714.56	1566.09	1843.87	1862.99	1584.17	1624.1	1271.35	1482.6	1597.92	1124.12	1050.46	1268.69	890.843	849.683	1075.8	1122.54
102724450	0	1.25471	0	0.499694	0.484902	0	0	0	0	0	0	0	0	0	0	0	0
388591	3.73378	5.01884	7.33342	5.99632	4.84902	3.21215	1.27681	1.98235	3.75477	6.31591	8.58517	0	11.1451	14.5741	7.51267	4.06475	10.8984
23463	467.967	770.392	787.121	637.109	662.376	659.95	550.942	561.665	553.024	551.589	595.06	519.331	603.075	723.241	600.262	513.514	632.109
148645	0	0.627355	0.814825	0.499694	0	0.292013	0	0	0	0	1.60972	0	0.619174	0	0.751267	0	0
390992	0	0	0	0	0	0	0	0	0	0	0	0	0	0	0	1.35492	0
387509	176.732	142.41	198.817	229.859	151.774	113.009	228.548	134.8	67.0494	151.582	289.213	306.877	331.258	506.451	625.805	395.636	555.82
11332	48.5391	69.009	86.3714	104.436	94.071	54.8985	31.9201	95.1527	64.9038	25.2636	40.7796	82.6208	41.4846	78.3359	97.6647	86.7147	65.3906
54626	4.97837	1.88206	4.07412	1.99877	0.969804	4.96422	2.55361	1.98235	0.536395	14.7371	20.3898	59.0148	27.8628	41.9006	37.5633	33.8729	10.8984
83715	0	0	0	0.499694	0.484902	0.584026	1.27681	0	0	1.05265	1.07315	0	1.23835	0	5.25887	2.70984	0
100422975	0	0	0	0	0	0	0	0	0	0	0	0	0	0	0	0	0
8718	8.71214	3.13677	1.62965	5.49663	1.45471	5.25624	17.8753	5.28626	4.82756	22.1057	21.4629	35.4089	52.0106	60.1182	112.69	120.588	108.984
57449	110.769	13.8018	31.7782	55.9657	18.9112	52.8544	175.561	83.9194	25.747	213.688	219.995	212.453	402.463	621.222	738.495	876.632	1122.54
79707	267.587	329.361	208.595	248.348	261.362	332.603	285.366	297.352	215.095	483.167	434.088	413.104	370.266	440.867	498.09	521.643	446.836
80835	12.4459	11.9197	18.741	10.4936	9.21314	19.2729	20.4289	16.5196	7.50953	94.7386	113.217	118.03	82.3501	91.0882	170.538	168.01	108.984
3104	17.4243	23.8395	29.3337	41.9743	28.1243	31.2454	33.197	46.9156	46.13	17.8951	30.5847	35.4089	41.4846	41.9006	61.6039	60.9713	76.289
9903	121.97	81.5561	136.076	111.432	109.588	84.9758	150.663	120.262	83.1413	213.688	214.093	295.074	349.833	338.848	443.999	417.315	348.75
148479	34.8486	30.7404	43.1857	42.474	40.7318	39.4218	52.9874	35.0215	31.1109	34.7375	39.1698	0	46.438	23.6829	51.8374	52.8418	54.4921
90326	16.1797	18.8206	33.4078	34.4789	25.6998	32.9975	30.0049	41.6293	54.7123	27.3689	16.0972	23.6059	30.3395	40.0788	39.8171	54.1967	43.5937
55735	99.5674	111.042	146.668	125.923	128.014	111.257	84.2692	120.262	114.252	115.792	130.924	82.6208	134.98	145.741	155.512	146.331	196.172
100505887	0	0	0	0	0	0	0	0	0	0	0	0	0	0	0	0	0
23261	108.28	69.6364	71.7046	75.9534	75.6447	82.0557	81.7156	87.2233	70.2678	100.002	121.802	94.4237	54.4873	92.91	95.4109	146.331	141.68
9341	838.855	931.622	1170.09	878.961	1134.19	778.215	624.358	571.577	648.502	706.329	656.766	318.68	552.922	612.113	450.76	472.866	305.156
8863	18.6689	5.64619	10.5927	5.99632	10.6678	14.0166	51.0722	29.0744	19.8466	46.3167	23.6092	23.6059	18.5752	34.6135	27.0456	66.391	65.3906
10911	0	0	0.814825	0	0	0	0	0	0	0	0	0	0	0	0.751267	0	0
3604	1.24459	0	0	2.49847	1.45471	0.292013	1.27681	1.98235	2.68198	1.05265	0.536573	0	0	0	0	0	0
11315	750.489	745.298	865.344	926.932	899.494	758.65	685.006	789.635	820.148	681.065	708.277	696.375	762.203	670.409	676.14	743.85	708.398
54206	864.992	1195.11	1667.13	1190.77	1295.17	1750.62	924.407	1571.34	810.493	297.9	351.992	554.739	408.035	333.383	367.369	420.024	283.359
102724539	0	0.627355	0	0.999387	0	0.87604	0	0.660783	1.07279	0	0	0	0.619174	1.82176	0	0	0
50651	0	1.88206	3.2593	3.99755	4.36412	1.75208	5.10722	9.91174	3.21837	0	0	0	1.85752	0	1.50253	0	0
473	46.0499	56.4619	80.6677	48.4703	28.6092	48.4742	95.122	50.2195	47.2028	70.5276	132.534	70.8178	100.925	112.949	158.517	111.103	141.68
102724552	0	0.627355	0	0.499694	0.484902	0	1.91521	0.660783	0	1.05265	0.536573	0	0.619174	1.82176	1.50253	2.70984	0
2023	5642.98	9658.13	8654.25	12124.6	12883.4	7351.72	3690.61	11116.3	10419.5	1529.5	831.688	731.784	1967.11	1430.09	1034.49	982.315	806.484
102465436	0	0	0	0.499694	1.45471	0.584026	0	0.660783	2.14558	0	0	0	0.619174	0	0.751267	0	0
100505975	3.73378	0	0	0.499694	0.969804	0	0.638403	1.32157	0.536395	2.1053	0	0	0	0	0	1.35492	0
765	0	0	0	0	0	0	0	0	0	0	0	0	0	0	0	0	0
155184	0	0	0	0	0.484902	0	0	0	0	0	0	0	0	0	0.751267	0	0
6518	133.171	160.603	842.529	58.9639	39.2771	48.7662	19.7905	15.198	0	29.4742	61.1693	483.922	85.446	87.4447	75.1267	67.7459	32.6953
80045	2.48918	10.665	22.8151	10.9933	6.78863	4.3802	1.91521	2.64313	5.90035	7.36856	2.14629	0	4.33422	9.10882	3.00507	2.70984	0
407040	0	0	1.62965	0	0	0.292013	0	0	0	0	0	0	0.619174	0	0	1.35492	0
9563	246.429	427.229	424.524	520.181	275.424	352.752	197.905	308.585	404.442	117.897	137.899	70.8178	146.125	140.276	119.451	93.4893	119.883
80176	34.8486	50.1884	43.1857	64.9602	79.0391	62.4908	104.698	90.5272	76.1681	45.264	78.3397	106.227	34.6737	69.2271	84.8932	144.976	141.68
100506022	4.97837	10.0377	4.07412	9.99387	9.21314	13.1406	12.7681	13.8764	8.58232	6.31591	6.97545	0	4.33422	1.82176	3.00507	6.77459	10.8984
84275	49.7837	38.2686	35.0375	44.4727	49.46	37.3777	38.9426	31.0568	32.1837	43.1587	30.5847	59.0148	40.8655	34.6135	31.5532	40.6475	21.7969
199953	7.46755	4.39148	6.5186	10.4936	6.78863	4.96422	8.93764	8.59017	8.58232	7.36856	8.58517	35.4089	15.4793	27.3265	29.2994	25.7434	87.1874
5293	12.4459	25.0942	38.2968	46.4715	33.4583	35.6256	47.8802	56.1665	59.5399	12.6318	31.1212	23.6059	24.7669	34.6135	33.807	28.4533	76.289
644997	0	0	0	0	0	0	0	0	0.536395	0	0	0	0	0	0	0	0
101929074	1.24459	1.88206	2.44447	1.99877	1.45471	2.33611	5.74563	0.660783	2.68198	2.1053	4.29259	0	4.33422	1.82176	1.50253	4.06475	0
22883	131.927	222.084	211.04	234.356	187.172	224.266	160.239	235.239	188.275	66.317	138.436	94.4237	167.796	189.464	171.289	136.847	305.156
56998	62.2296	79.6741	90.4455	151.907	180.869	108.045	68.9475	196.913	170.037	36.8428	37.5601	35.4089	49.5339	52.8312	70.6191	82.65	43.5937
84328	174.243	139.9	110.001	138.415	149.35	145.715	93.2068	106.386	143.218	193.688	156.679	129.833	142.41	127.524	125.462	101.619	130.781
64802	82.1431	136.136	123.039	118.927	123.165	101.913	63.8403	92.5096	114.789	100.002	92.8272	118.03	91.6377	71.0488	67.614	84.0049	87.1874
100847055	0	0	0	0	0	0	0	0	0.536395	0	0	0	0	0	0	0	0
105376719	0	1.25471	0	0	0.484902	0	0	0	0	4.21061	0	0	0	0	0	1.35492	0
116362	0	0	0	0	0	0	0	0.660783	0	0	0	0	0	0	0	0	0
10277	150.596	164.367	139.335	157.903	150.805	165.571	210.673	149.337	152.336	110.528	167.411	59.0148	162.224	138.454	143.492	105.684	174.375
23095	1075.33	818.071	702.379	544.666	549.394	837.202	1267.23	697.126	471.491	1890.56	2167.22	2195.35	1899.01	1788.97	2481.43	1682.81	1950.82
100422970	0	0	0	0	0	0	0	0	0	0	0	0	0	0	1.50253	0	0
5226	684.526	519.45	537.784	832.989	849.549	570.886	694.582	822.674	887.198	635.801	621.888	342.286	718.861	960.07	563.45	906.44	708.398
100526739	0	0	0	0	0	0	0	0	0	0	0	0	0	0	0	0	0
378708	3.73378	8.15561	7.33342	5.99632	5.81883	5.84026	0.638403	3.9647	5.36395	5.26326	4.82916	0	1.23835	1.82176	2.2538	4.06475	0
1325	1.24459	1.88206	0.814825	0.499694	0	0.584026	1.27681	1.32157	0	1.05265	0.536573	0	0	3.64353	2.2538	0	0
1676	114.502	112.924	146.668	146.91	146.925	129.07	100.229	149.337	153.409	107.37	97.1197	47.2119	122.596	136.632	100.67	123.298	119.883
5195	8.71214	10.0377	16.2965	15.4905	11.6377	12.2646	12.7681	13.8764	17.701	16.8424	17.1703	23.6059	34.0546	47.3659	36.8121	28.4533	43.5937
54897	4.97837	3.76413	4.07412	2.49847	1.45471	3.50416	10.8528	3.9647	1.07279	21.053	18.2435	70.8178	48.9147	102.019	102.924	35.2279	43.5937
148345	0	0	0	0	0	0	0	0	0	0	0.536573	0	0.619174	0	0	0	0
23435	140.639	109.16	122.224	82.4495	119.771	117.097	148.109	74.0076	118.543	127.371	138.972	141.636	101.544	74.6923	142.741	94.8442	119.883
10747	7.46755	3.76413	4.07412	4.49724	3.39432	4.96422	10.8528	1.98235	10.1915	9.47386	11.268	11.803	8.66843	7.28706	12.0203	6.77459	0
6723	64.7188	34.5045	60.297	107.934	68.3712	42.6339	56.1795	68.0606	86.896	23.1583	26.2921	35.4089	60.0599	58.2965	72.8729	92.1344	76.289
5394	281.278	252.824	168.669	276.331	264.272	241.787	249.616	278.85	252.642	246.32	243.068	283.271	267.483	213.146	255.431	281.823	272.461
2475	314.882	406.526	413.116	326.3	414.106	482.114	434.114	504.838	325.056	630.538	761.397	696.375	692.236	730.528	767.795	787.207	751.991
100873935	1.24459	0	0	0	1.45471	0.584026	0.638403	1.32157	0	1.05265	1.60972	0	3.09587	0	2.2538	2.70984	0
10218	4.97837	1.88206	19.5558	3.99755	1.45471	22.193	10.8528	5.28626	1.07279	84.2121	65.4619	82.6208	17.3369	23.6829	9.76647	113.813	174.375
29914	62.2296	57.0893	40.7412	54.4666	56.7336	58.1106	75.9699	68.0606	57.9307	57.8958	52.0476	35.4089	69.9666	58.2965	78.1317	81.2951	54.4921
57540	0	0	0.814825	0	0	0	0	0	0.536395	0	1.07315	0	0	1.82176	0.751267	2.70984	32.6953
101929181	0	0	0	0	0	0	0	0	0	0	0	0	0	0	0.751267	0	0
26232	1.24459	0.627355	0.814825	0	1.45471	0.87604	1.27681	0	0	3.15795	1.60972	11.803	3.09587	1.82176	3.75633	4.06475	0
93611	11.2013	20.0754	27.704	23.9853	18.9112	21.901	25.5361	27.7529	29.5017	10.5265	14.4875	11.803	27.8628	43.7223	20.2842	29.8082	10.8984
26270	3.73378	6.27355	22.8151	24.485	12.6075	7.30033	7.02243	12.5549	8.58232	7.36856	8.0486	0	17.3369	9.10882	8.26393	12.1943	0
10459	39.8269	39.5234	47.2598	113.93	73.7051	45.5541	47.2418	87.2233	84.7505	42.1061	45.0721	153.439	79.8734	78.3359	86.3957	96.1992	32.6953
374946	0	0	1.62965	4.49724	0.484902	0.584026	0.638403	1.32157	0.536395	0	1.60972	23.6059	4.33422	1.82176	0.751267	1.35492	10.8984
57085	22.4027	31.3677	97.779	67.4586	48.9751	51.6863	31.9201	80.6155	60.0763	26.3163	18.7801	70.8178	45.1997	67.4053	34.5583	63.6811	54.4921
284498	0	0	0	0	0	0	0	0	0	0	0	0	0	0	0	0	0
102724659	0	0	0.814825	0	0	0	0	0	0	0	0	0	0	0	1.50253	0	0
4524	64.7188	47.0516	57.8526	78.4519	60.6128	69.4991	109.167	87.2233	90.1144	88.4227	61.7059	59.0148	149.221	167.602	172.04	119.233	152.578
1185	33.604	25.7216	43.1857	29.4819	35.8828	32.4135	45.3266	33.0391	30.5745	47.3693	62.2425	47.2119	66.8708	107.484	94.6596	81.2951	65.3906
100379251	0	0	0	0	0	0	0.638403	1.32157	0.536395	1.05265	0.536573	0	0.619174	0	1.50253	1.35492	0
4878	1.24459	1.25471	1.62965	0.499694	0	0.584026	1.27681	0.660783	0	6.31591	5.36573	11.803	2.47669	10.9306	0.751267	12.1943	0
4879	0	0	0	0	0	0	0	0	0	0	0	0	0	0	0	0	0
26829	14.9351	6.9009	1.62965	13.4917	10.1829	7.00832	5.10722	1.98235	26.2834	18.9477	3.75601	0	10.526	5.46529	9.0152	4.06475	0
90231	74.6755	109.16	162.15	200.377	166.321	155.059	103.421	245.811	210.267	61.0538	93.3637	59.0148	126.311	183.998	172.791	146.331	130.781
5351	694.482	1729.62	1274.39	1437.62	1585.63	1616	827.37	2315.38	1220.3	188.425	300.481	82.6208	540.539	479.124	320.04	350.924	250.664
9927	393.291	468.007	429.413	414.246	538.241	445.612	354.314	446.689	371.722	406.323	455.014	389.498	432.802	548.351	470.293	501.32	403.242
60672	8.71214	4.39148	10.5927	21.4868	9.69804	12.5566	8.93764	19.8235	17.1646	9.47386	8.0486	23.6059	21.0519	25.5047	25.5431	37.9377	21.7969
102466982	0	0	0	0	0	0	0	0	0	0	0	0	0	0	0	0	0
943	0	0	0.814825	0.999387	0.484902	0	0	0	0	0	0	0	0	0	0	0	0
102465836	0	0	0	0	0	0	0	0	0	0	0	0	0	0	0	0	0
7133	12.4459	0.627355	9.7779	9.99387	12.1226	1.75208	1.27681	0.660783	0	3.15795	0	0	0.619174	0	0	1.35492	0
100616438	0	0	0	0	0	0	0	0	0	0	0	0	0	0	0	0	0
55187	399.514	505.021	570.377	366.775	416.531	452.328	499.231	405.72	334.174	377.902	549.988	483.922	466.238	433.58	443.247	409.185	479.531
677885	11.2013	22.5848	18.741	21.4868	13.5773	16.6448	10.8528	13.8764	20.9194	8.42121	13.9509	0	17.956	27.3265	26.2943	9.48442	0
9249	12.4459	43.9148	116.52	54.9663	51.3996	95.7803	63.2019	48.2371	8.04593	17.8951	52.5842	35.4089	161.604	151.206	45.076	79.9401	141.68
102466722	0	0	0	0	0	0	0	0	0	0	0	0	0	0	0	0	0
343066	0	0	0	0	0	0.584026	0	0	0	0	1.07315	0	1.85752	1.82176	0	0	0
126767	0	0	0	0	0	0	0	0	0	0	0	0	0	0	0	0	0
93190	0	0	0	0	0	0	0	0	0	0	0	0	0	1.82176	0	0	0
390999	0	0	0	0	0	0.292013	0	0.660783	0.536395	0	0	0	0	0	0.751267	0	0
65121	0	0	0.814825	0	0	0.292013	0.638403	0	0	0	0	0	0.619174	0	0.751267	0	0
440560	0	0	1.62965	0.499694	0	0	0	0.660783	0	0	0	0	0.619174	0	0.751267	1.35492	0
343069	12.4459	5.64619	8.14825	16.4899	14.0622	11.3885	12.1297	10.5725	13.4099	6.31591	4.82916	0	7.43008	7.28706	6.7614	14.9041	0
65122	0	0	0	0	0	0	0	0	0	0	0	0	0	0	1.50253	0	0
400735	0	0	0.814825	0.499694	0	0	0	0.660783	0	0	0	0	0	0	0	1.35492	0
343071	0	0	0	0	0	0.292013	0	0	0	0	0	0	0	0	0.751267	0	0
441871	0	0	0	0	0	0	0	0	0	0	0	0	0	0	2.2538	0	0
440561	0	0	1.62965	0.999387	0	0.292013	0	0	0	0	0	11.803	0.619174	0	2.2538	0	0
653606	0	0	0	0	0	0	0	0	0	0	0	0	0	0	0	0	0
102724742	0	0	0.814825	0	0	0.292013	0	0	0	0	0	0	0.619174	0	0.751267	0	0
101929983	0	0	0	0.499694	0	0.292013	0	0.660783	0	0	0	0	0.619174	0	0.751267	0	0
649330	1.24459	0	0	0	0	1.16805	0.638403	0.660783	0	0	0	0	0	0	2.2538	1.35492	10.8984
441873	0	0	1.62965	0	0	0	0	0.660783	0	0	0	0	0.619174	0	0	2.70984	0
649324	0	0	0.814825	0	0	0.292013	0	0.660783	0	0	0	11.803	0.619174	0	1.50253	0	0
440563	0	0.627355	0	0.499694	0.484902	0.87604	0.638403	0.660783	0.536395	1.05265	0	0	0	0	3.00507	0	0
645354	0	0	0.814825	0	0	0.292013	0	0.660783	0	0	0	11.803	0.619174	0	1.50253	0	0
645359	0	0	1.62965	0	0	0	0	0.660783	0	0	0	0	0.619174	0	0	2.70984	0
101060301	0	0	1.62965	0	0	0	0	0.660783	0	0	0	0	0.619174	0	0	2.70984	0
343070	1.24459	0	0	0	0	1.16805	0.638403	0.660783	0	0	0	0	0	0	1.50253	1.35492	10.8984
400736	0	0	0.814825	0.999387	0	0.292013	0	0.660783	0	0	0	0	0.619174	0	0.751267	0	0
391003	0	0	0.814825	0	0	0	0.638403	0.660783	0	0	0	0	0.619174	0	2.2538	0	0
343068	0	0	0	0	0	0	0	0	0	0	0	0	0	0	0	0	0
391002	0	0	1.62965	0.999387	0	0.584026	0	0	0	0	0	11.803	0.619174	0	2.2538	1.35492	0
645382	0	0	0	0	0	0	0	0	0	0	0	0	0	0	2.2538	0	0
653619	0	0	0	0	0	0.292013	0	0	0	0	0	0	0	0	0.751267	1.35492	0
729528	0	0	1.62965	0	0	0.292013	0	0.660783	0	0	0	0	0	0	2.2538	1.35492	0
645414	0	0	0	0	0	0.292013	0	0.660783	0	0	0	0	0.619174	0	2.2538	0	0
391004	0	0	0.814825	0	0	0	0	0	0	0	0	0	0	0	1.50253	0	0
645425	0	0	0	0	0	0	0	0	0	0	0	0	0	0	0	0	0
126755	0	0	0	0	0	0	0	0	0	0	0	0	0	0	1.50253	0	0
10630	0	0	0	0	0	0	0	0	0	1.05265	1.60972	0	0	0	0.751267	1.35492	0
7799	133.171	425.974	1041.35	112.931	115.892	216.966	111.721	153.302	24.1378	75.7909	116.973	295.074	76.1584	105.662	157.766	74.5205	32.6953
23254	135.661	126.726	137.705	101.938	83.8881	110.381	192.159	116.298	101.915	167.372	196.922	165.242	206.804	185.82	247.918	174.784	217.969
200197	14.9351	16.9386	24.4447	13.9914	11.6377	22.193	19.1521	20.4843	11.8007	30.5269	28.975	35.4089	26.6245	41.9006	36.0608	47.4221	65.3906
55092	0	0	0	0	0	0	0	0	0	0	0	11.803	4.33422	0	0.751267	1.35492	0
727684	2.48918	1.88206	1.62965	3.49786	3.39432	3.79617	2.55361	4.62548	5.36395	4.21061	3.21944	0	8.04926	10.9306	6.01013	5.41967	10.8984
114827	0	0	0	0	0	0	0	0	0.536395	0	1.07315	0	0.619174	1.82176	0	0	0
101927417	8.71214	0	0.814825	3.99755	0.969804	0	0	0	0.536395	4.21061	0	0	13.0026	1.82176	2.2538	0	0
79180	1.24459	0	0	0	0	0	0.638403	0	0	0	0	0	3.71504	3.64353	4.5076	1.35492	0
11330	63.4742	23.8395	36.6671	88.9455	78.5542	28.0333	37.6658	50.8803	61.1491	18.9477	11.268	23.6059	50.1531	72.8706	77.3805	32.518	87.1874
63036	0	0	0	0.499694	0	0	1.27681	0	0.536395	0	0.536573	0	0	3.64353	3.00507	0	0
51032	0	0	0	0	0	0	0	0	0	1.05265	0	0	0	1.82176	2.2538	1.35492	0
842	1.24459	0	0	1.49908	0.969804	0.584026	1.91521	0	0	2.1053	0.536573	11.803	0	3.64353	3.75633	2.70984	0
23341	39.8269	31.9951	32.593	25.4844	38.7922	44.678	51.7106	42.9509	50.4212	67.3697	41.3161	118.03	66.8708	78.3359	140.487	78.5852	87.1874
79814	195.401	223.966	214.299	183.388	211.417	222.222	195.351	179.072	173.256	210.53	221.068	177.045	237.144	207.681	204.345	154.461	217.969
84301	4.97837	5.64619	11.4075	4.99694	13.5773	4.67221	3.83042	1.98235	5.90035	8.42121	1.60972	0	7.43008	5.46529	4.5076	2.70984	0
6248	29.8702	37.6413	30.1485	20.9871	21.3357	29.7853	35.1122	29.0744	23.065	46.3167	69.7545	47.2119	51.3914	45.5441	72.8729	40.6475	43.5937
23207	9.95674	22.5848	21.1854	16.4899	15.032	19.5649	23.6209	13.8764	11.8007	20.0004	37.5601	0	35.9121	34.6135	55.5937	28.4533	32.6953
284723	104.546	136.763	167.039	154.905	154.684	151.263	174.922	231.274	156.091	165.266	181.898	306.877	300.299	459.085	472.547	367.183	479.531
388595	2.48918	1.25471	1.62965	1.99877	1.93961	1.46007	2.55361	2.64313	2.14558	20.0004	8.0486	23.6059	42.723	38.2571	60.8526	37.9377	10.8984
54751	0	0	0	0	0	0	0	0	0	0	0	0	0.619174	0	0	0	0
440567	82.1431	43.9148	89.6307	53.9669	42.1865	77.9675	91.2916	68.0606	46.6664	252.636	126.095	177.045	291.012	397.145	344.08	289.952	228.867
729614	252.652	182.56	141.78	269.835	188.142	165.279	151.94	180.394	166.819	141.055	137.363	94.4237	151.698	105.662	113.441	117.878	54.4921
23013	7.46755	3.76413	5.70377	5.49663	7.27353	10.5125	10.8528	7.92939	8.58232	12.6318	12.3412	23.6059	9.90678	5.46529	26.2943	24.3885	0
7709	56.0066	84.6929	73.3342	50.4691	55.2788	59.5707	125.765	60.1312	45.5936	95.7913	138.972	70.8178	102.783	132.989	169.786	52.8418	76.289
101928566	18.6689	15.6839	30.9633	40.9749	24.2451	31.5374	31.9201	52.8626	60.0763	34.7375	34.8773	59.0148	50.7722	102.019	96.9134	127.362	152.578
149563	0	0	0	0	0	0	0	0	0	0	0	0	0	0	0	0	0
27129	0	0	0	0	0	0	0	0	0	0	0	0	0	0	0	0	0
1187	48.5391	149.31	577.711	69.4574	36.3677	110.381	116.189	112.333	13.9463	208.425	135.216	247.862	140.552	255.047	242.659	199.173	196.172
1188	0	0.627355	0	0	0	0.292013	0	0.660783	0	1.05265	0.536573	0	0	3.64353	0	0	0
348487	0	0	0.814825	0	0	0.292013	0	0	0	0	0	0	0	1.82176	0.751267	0	0
1969	0	0	0	0	0.484902	0	0	0	0	0	0	0	0	0	0	0	0
128272	8.71214	35.1319	59.4822	62.9614	35.3979	58.1106	29.3665	71.3645	38.6205	20.0004	37.5601	47.2119	30.3395	72.8706	51.0861	81.2951	87.1874
101927546	1.24459	3.76413	9.7779	5.49663	4.36412	6.13228	5.10722	6.60783	5.90035	0	1.60972	0	4.33422	0	2.2538	2.70984	0
79363	0	0	0	0	0	0.292013	0.638403	0	0.536395	0	0	0	0	0	0	0	0
54455	0	1.88206	6.5186	2.99816	1.45471	4.96422	6.38403	5.94704	9.11872	6.31591	3.75601	0	6.81091	12.7524	11.269	2.70984	0
26099	133.171	145.546	127.927	136.416	136.258	129.946	167.9	156.605	143.754	171.582	152.387	118.03	152.936	185.82	180.304	140.911	141.68
374955	379.601	463.615	607.859	660.095	642.98	518.323	430.284	708.359	565.897	328.427	325.7	330.483	418.561	488.233	431.978	474.221	446.836
55707	1.24459	0	0	0.999387	0	0.87604	0.638403	0	1.07279	0	0.536573	0	0.619174	1.82176	0	1.35492	0
114819	133.171	143.664	135.261	205.874	225.964	151.555	117.466	177.751	189.348	107.37	62.2425	23.6059	117.643	107.484	60.8526	77.2303	119.883
26871	9.95674	13.1745	8.96307	11.9926	9.21314	14.3086	22.3441	15.198	17.701	15.7898	10.7315	0	10.526	21.8612	17.2791	24.3885	21.7969
100126512	525.218	853.83	729.268	685.58	362.222	449.7	361.974	677.963	643.674	483.167	390.625	236.059	446.424	429.936	426.72	365.828	828.28
100126517	13.6905	13.1745	3.2593	5.49663	4.84902	2.33611	0.638403	2.64313	5.90035	31.5795	8.58517	0	2.47669	16.3959	6.01013	1.35492	0
102724970	0	1.88206	0	0	0.484902	0	0	0	0.536395	0	0.536573	0	0.619174	1.82176	0	1.35492	0
100133301	0	0	0	0	0	0	0	0	0	0	0	0	0	0	0	0	0
7195	0	0	0	0	0	0	0	0	0	0	0	0	0	0	0	0	0
55672	2.48918	5.64619	0.814825	0.499694	0.484902	0.584026	0.638403	0.660783	4.82756	8.42121	3.21944	0	1.85752	1.82176	0	0	0
84809	347.241	355.71	281.115	278.829	276.394	388.086	481.994	329.07	320.228	626.328	468.428	389.498	513.914	449.976	773.805	460.672	414.14
11209	9.95674	9.41032	7.33342	13.4917	9.21314	25.4051	15.9601	21.8058	17.701	16.8424	16.0972	0	17.956	21.8612	22.538	18.9688	32.6953
26869	3.73378	1.25471	2.44447	4.99694	2.42451	2.92013	7.66083	2.64313	5.36395	3.15795	2.68287	0	7.43008	0	6.7614	12.1943	32.6953
729574	497.837	828.108	712.972	673.087	343.311	435.684	343.461	668.051	619	465.272	384.723	236.059	440.233	426.293	412.445	357.698	828.28
100126533	0	0	0	0	0	0	0	0	0	0	0	0	0	0	0	0	0
284729	6.22296	3.76413	1.62965	4.49724	0.969804	1.75208	2.55361	2.64313	2.14558	25.2636	3.21944	0	2.47669	10.9306	2.2538	1.35492	0
100189045	0	0	0	0	0	0	0	0	0	0	0	0	0	0	0	0	0
102723383	0	0.627355	1.62965	0.999387	2.42451	0.584026	0.638403	3.9647	0	1.05265	0.536573	0	1.85752	3.64353	3.00507	9.48442	0
6060	0	0	0	0	0	0	0	0	0	0	0	0	0	0	0	0	0
11223	497.837	828.108	712.157	673.087	343.311	435.976	343.461	668.051	619.537	465.272	384.723	236.059	440.233	426.293	412.445	357.698	828.28
100500876	3.73378	2.50942	2.44447	4.49724	2.42451	2.92013	5.74563	3.30391	6.97314	3.15795	2.14629	0	6.19174	1.82176	12.0203	12.1943	0
100189298	0	0	0	0	0	0	0	0	0	0	0	0	0	0	0	0	0
7193	0	0.627355	1.62965	0.999387	0	0.584026	0.638403	0.660783	0.536395	1.05265	0	0	5.57256	0	0	0	0
791226	0	1.25471	0	0	0	0.292013	0	0.660783	0.536395	0	1.07315	0	0	1.82176	0.751267	0	0
9696	3.73378	0	1.62965	1.49908	0.484902	1.46007	0.638403	2.64313	0.536395	2.1053	1.07315	0	3.71504	0	3.75633	2.70984	0
26870	2.48918	4.39148	6.5186	12.4923	7.75844	7.59234	10.8528	20.4843	15.0191	4.21061	6.43888	0	12.3835	12.7524	17.2791	10.8393	10.8984
4237	495.348	827.481	711.342	669.09	337.007	434.516	338.992	668.051	612.027	465.272	383.65	224.256	438.994	419.006	410.943	353.634	828.28
23400	72.1863	21.3301	17.1113	130.92	110.073	6.7163	105.975	109.029	144.827	55.7905	24.6824	23.6059	108.975	76.5141	3.75633	54.1967	76.289
6390	12.4459	63.9902	67.6305	120.426	95.5257	61.0308	40.2194	218.058	139.999	13.6845	28.975	23.6059	40.2463	41.9006	38.3146	77.2303	98.0858
11240	336.04	314.305	340.597	399.755	361.737	296.101	250.892	299.995	325.592	266.321	333.749	236.059	304.633	265.978	277.969	310.276	217.969
29943	12.4459	79.6741	1263.79	58.4642	115.892	14.0166	47.8802	62.1136	12.8735	38.9481	294.579	519.331	100.925	475.481	492.831	307.566	348.75
51702	3.73378	26.9763	65.186	18.4887	14.0622	43.802	12.7681	23.7882	15.0191	0	9.12174	0	0	0	5.25887	13.5492	21.7969
100616188	0	0	0.814825	0	0.484902	0.584026	0	0	0	0	0.536573	0	0	0	0.751267	0	0
23569	0	0	0	0	0	0	0	0	0	0	0	0	0	0	0	0	0
353238	0	0	1.62965	0	0.484902	0	0	0	0.536395	0	0.536573	0	0	0	0	0	0
55920	0	0	0	0	0	0	0	0	0	0	0	0	0	0	0.751267	0	0
55160	185.444	173.777	145.039	195.38	181.353	178.712	206.204	231.935	203.83	221.057	182.971	236.059	209.281	260.512	234.395	312.986	250.664
81569	21.1581	63.3628	62.7415	48.4703	34.4281	51.6863	57.4563	121.584	49.8848	48.422	61.1693	106.227	78.0159	160.315	117.949	150.396	108.984
101927876	0	0	0	0.499694	0	0	0	0.660783	0.536395	0	0	0	0	0	0	0	0
84966	0	0	0	0	0	0	0	0	0	0	0	0	0	0	0	0	0
127707	0	0	0	0	0	0	0	0	0	0	0	0	0	0	0	0	0
5081	2.48918	1.88206	1.62965	1.99877	0.969804	0.584026	1.91521	3.30391	1.07279	2.1053	0.536573	11.803	1.85752	0	1.50253	0	10.8984
80834	7.46755	5.01884	63.5563	101.438	26.1847	23.9451	70.8627	29.7352	3.75477	1.05265	0	35.4089	13.6218	1.82176	6.01013	16.259	0
8659	0	0	0	0	0	0	0	0	0	0	0	0	0	0	0	0	0
100616120	23.6473	39.5234	62.7415	61.962	63.5222	43.51	73.4163	76.6508	59.0035	21.053	40.243	118.03	79.2542	65.5835	74.3754	108.393	174.375
100302276	0	0	0	0	0	0	0	0	0	0	0	0	0	0	0	0	0
126917	0	0	0	0	0	0	0	0	0	0	0	0	0	0	0	0	0
23352	62.2296	94.1032	88.8159	73.9547	81.4636	148.635	98.314	148.015	97.6239	100.002	175.459	106.227	109.594	140.276	141.989	186.979	130.781
23065	586.203	771.019	937.048	449.724	498.479	645.349	1002.93	634.351	343.293	1012.65	1704.69	1274.72	1336.18	1326.24	1600.2	1269.56	1384.1
51154	277.544	627.982	508.451	378.268	503.813	575.85	258.553	551.753	254.251	470.535	666.424	424.907	734.959	603.004	619.795	546.032	621.21
246181	255.141	164.994	164.595	267.836	259.423	201.197	151.94	221.362	193.639	185.267	126.095	165.242	182.656	156.672	169.786	204.593	207.07
22977	4.97837	1.25471	2.44447	6.49602	3.87922	4.96422	3.83042	7.92939	3.75477	6.31591	3.75601	11.803	6.19174	5.46529	6.7614	4.06475	10.8984
100506730	2.48918	3.76413	2.44447	1.99877	1.45471	1.75208	2.55361	5.28626	1.60919	3.15795	1.07315	0	1.85752	1.82176	5.25887	1.35492	10.8984
8574	31.1148	18.1933	10.5927	22.9859	20.8508	35.6256	28.0897	22.4666	26.2834	12.6318	19.3166	11.803	17.956	41.9006	26.2943	14.9041	21.7969
54896	161.797	225.848	225.706	286.324	266.211	209.957	125.127	247.133	242.987	65.2644	105.168	94.4237	133.742	154.85	162.274	128.717	119.883
832	36.0932	29.4857	38.2968	35.4782	44.1261	31.8294	50.4338	48.2371	27.8926	37.8954	31.6578	23.6059	57.5832	49.1876	84.1419	60.9713	43.5937
100532736	682.036	582.813	937.863	824.994	862.641	497.298	661.385	634.351	638.847	523.168	503.842	483.922	681.71	420.828	465.034	615.133	425.039
440574	0	0	0	0	0	0	0	0	0	0	0	0	0	0	0	0	0
644068	77.1647	71.5185	72.5194	68.9577	105.709	84.9758	45.965	56.1665	83.6777	78.9489	54.7305	47.2119	55.7256	52.8312	49.5836	46.0672	54.4921
4681	8.71214	4.39148	3.2593	5.99632	10.1829	4.08818	2.55361	8.59017	4.82756	4.21061	2.68287	0	6.19174	5.46529	3.00507	4.06475	0
3362	0	0.627355	0	0	0	0	0.638403	0.660783	0.536395	0	0	0	0	0	0.751267	0	0
255104	0	0	0	0	0.484902	0.292013	0	0.660783	0	0	0	0	0	0	0	0	0
54546	11.2013	9.41032	14.6668	8.99449	5.81883	9.34442	4.46882	7.26861	5.90035	5.26326	6.43888	0	11.1451	10.9306	6.7614	9.48442	10.8984
23252	0	0	0	0	0	0.292013	0	0	0	0	0	0	0	0	0	0	0
30814	78.4093	60.8534	71.7046	66.9589	53.8241	67.7471	77.2468	49.5587	59.0035	100.002	106.241	94.4237	92.2569	105.662	117.198	85.3598	108.984
5320	0	0	0	0	0	0	0	0	0	0	0	0	0	0	0	0	0
5322	0	0	0	0	0	0	0	0	0	0	0	0	0	0	0	0	0
26279	0	0	0	4.49724	0.969804	0	0	0	0	0	0	0	2.47669	0	0	0	0
64600	0	0	0	0	0	0	0	0	0	0	0	0	0	0	0	0	0
391013	0	0	0	0	0	0	0	0	0	0	0	0	0	0	0	0	0
127733	0	0	0	0	0	0	0	0	0	0	0	0	0	0	0	0	0
101928017	0	0	0	0.499694	0	0.292013	0.638403	0.660783	0	1.05265	0	0	0.619174	0	2.2538	0	0
127731	0	0	0	0	0	0	0	0	0	0	0	0	0	0	0	0	0
339505	0	0	0	0	0	0	0	0.660783	1.07279	0	0	0	0	0	0.751267	0	0
55450	0	0	0	0	0	0	0	0	0	0	0	0	0	0	0	0	0
79594	124.459	131.117	157.261	122.925	140.137	107.169	100.868	69.3822	73.4862	81.0542	108.388	47.2119	26.6245	47.3659	63.1064	78.5852	54.4921
163933	47.2945	89.0844	105.112	97.4403	126.075	103.957	82.9924	165.196	106.206	65.2644	72.974	47.2119	104.021	89.2665	83.3906	108.393	98.0858
978	0	0.627355	0.814825	2.99816	3.39432	0	0	0	0	0	2.68287	0	2.47669	5.46529	1.50253	0	0
65018	2.48918	3.76413	2.44447	0.499694	7.27353	0	0.638403	0.660783	0.536395	1.05265	3.21944	0	2.47669	3.64353	0.751267	14.9041	0
102464833	47.2945	118.57	155.632	111.432	129.469	89.356	77.2468	116.959	77.2409	49.4746	121.266	106.227	115.166	165.781	144.243	195.108	185.273
100861548	0	0	0	0	0	0	0	0	0	0	0	0	0	0	0	0	0
1650	28.6256	25.7216	33.4078	25.9841	31.5186	34.1655	31.2817	19.1627	22.5286	24.211	21.9995	23.6059	21.6711	32.7918	27.7969	36.5828	21.7969
57576	599.893	892.099	1072.31	1138.3	1086.67	898.233	776.298	1190.73	1085.66	393.692	534.963	531.134	602.456	562.925	551.43	788.562	850.077
400745	1.24459	1.88206	8.14825	2.99816	2.42451	1.46007	1.91521	3.9647	1.60919	2.1053	0.536573	0	0	1.82176	2.2538	1.35492	0
50809	2.48918	0.627355	6.5186	0.999387	4.36412	0.584026	1.91521	0	1.60919	5.26326	0	0	0.619174	0	1.50253	0	0
8672	706.928	750.316	666.527	761.033	770.51	821.141	691.39	734.79	734.325	581.064	624.035	613.754	530.013	559.282	520.628	583.97	751.991
100302155	738.043	813.052	757.787	632.112	699.714	705.504	710.542	744.041	592.717	676.855	882.126	743.587	723.814	745.102	678.394	711.332	577.617
1889	0	0	0.814825	0	0	0.292013	0	0	0	0	0	0	0	0	0	0	0
100506801	78.4093	184.442	169.484	155.405	156.139	188.349	86.8228	247.133	133.026	63.1591	121.266	11.803	130.646	154.85	138.233	120.588	261.562
84224	0	1.88206	0	0.999387	0.969804	0.292013	0	0	2.14558	1.05265	1.60972	0	1.85752	0	1.50253	0	0
249	47.2945	92.2212	88.0011	115.929	82.9183	101.913	114.913	124.888	104.061	33.6848	38.6333	35.4089	62.5365	34.6135	41.3197	48.777	43.5937
5909	202.869	399.625	588.303	431.735	499.449	705.212	444.328	868.268	869.497	93.686	38.6333	23.6059	126.311	43.7223	107.431	77.2303	76.289
84196	4.97837	0	0	8.99449	2.90941	0.87604	0	0	1.60919	11.5792	0	0	2.47669	3.64353	2.2538	0	10.8984
401944	185.444	109.787	139.335	161.901	159.048	148.635	164.708	137.443	148.045	109.476	123.948	177.045	138.695	142.098	122.456	119.233	119.883
3339	0	3.76413	3.2593	0.999387	3.39432	1.75208	3.19201	1.32157	3.75477	2.1053	1.07315	11.803	5.57256	1.82176	4.5076	5.41967	0
23436	128.193	308.659	501.117	316.306	159.533	170.536	486.463	331.713	164.137	161.056	423.893	259.665	616.697	823.438	1105.86	743.85	2125.19
10136	0	0	0	0	0	0	0	0	0	0	0	0	0	0	0	0	10.8984
101928043	0	0	0	0	0	0	0	0	0	0	0	0	0	0	0	0	10.8984
29092	1.24459	0.627355	0.814825	0	0.969804	0	0.638403	0	0.536395	0	0	0	0	1.82176	0	0	0
998	31.1148	32.6225	19.5558	27.4832	26.1847	38.2537	38.9426	32.3783	27.3562	23.1583	27.9018	35.4089	24.1478	18.2176	26.2943	50.132	10.8984
54361	2054.82	1901.51	1870.02	1976.29	2187.88	1760.84	1610.69	1785.43	1781.91	1617.93	1381.14	1805.85	1325.65	1122.21	1033.74	1400.98	1362.3
100616433	2.48918	0.627355	3.2593	3.49786	2.42451	2.04409	1.91521	1.32157	2.68198	5.26326	3.21944	11.803	7.43008	7.28706	12.7715	4.06475	0
9923	0	0	0	0	0	0	0	0	0	0	0	0	0	0	0	0	0
2046	202.869	164.994	146.668	158.403	156.623	216.09	305.157	231.274	224.213	302.111	294.042	200.65	238.382	282.373	307.268	367.183	272.461
102466615	0	0	0	0	0	0	0	0	0	0	0	0	0	0	0	0	0
712	0	0	0	0	0	0	0	0	0	0	0	0	0	0	0	0	0
714	0	0	0	0	0	0	1.27681	0	0	0	0	0	0	1.82176	0	0	0
713	0	0	0	0	0	0	0	0	0	0	0	0	0	0	0	0	0
2048	0	0	0	0	0	0	0	0	0	0	0	0	0	0	0	0	0
100616391	2.48918	1.25471	4.07412	5.49663	9.69804	13.1406	24.8977	37.0038	16.6283	0	5.36573	11.803	17.956	30.97	25.5431	56.9065	0
100422914	0	0	0	0	0	0	0	0	0	0	0	0	0	0	0	0	0
646262	0	0	0	0	0	0	0	0	0	0	0	0	0	0	0	0	0
729059	0	0	0	0	0	0	0	0	0	0	0	0	0	0	0	0	0
23028	0	0.627355	0	0	0	0.292013	0.638403	0	0.536395	0	0	0	0	0	0.751267	0	0
100422866	522.729	442.285	356.893	614.623	529.513	644.765	651.809	584.793	572.87	486.325	575.743	436.71	640.226	551.995	652.1	750.624	839.179
100616177	0	0	0	0	0	0	0	0	0	0	0	0	0	0	0	0	0
7798	0	0	0	0	0	0	0	0	0	0	0	0	0	0	0	0	0
3352	388.313	488.082	438.376	430.736	547.455	485.034	437.944	513.428	446.281	516.852	705.594	389.498	534.966	369.818	466.537	544.677	751.991
100996511	0	0.627355	0	0	0	1.16805	0	0	1.60919	0	1.60972	0	0	0	1.50253	1.35492	0
10236	26.1364	10.0377	17.1113	13.9914	8.72824	12.8486	36.389	9.25096	13.4099	20.0004	17.1703	23.6059	14.241	10.9306	24.7918	13.5492	10.8984
80818	746.755	482.436	320.226	529.675	513.996	611.184	672.238	533.912	547.123	648.433	561.792	566.542	522.583	593.895	541.663	579.905	610.312
148898	89.6106	104.768	92.0752	98.4396	103.769	126.442	141.725	126.87	107.815	164.214	178.142	129.833	141.172	167.602	160.02	101.619	76.289
6920	12.4459	10.0377	12.2224	11.493	13.5773	15.4767	22.9825	18.5019	23.065	11.5792	5.90231	11.803	8.66843	10.9306	12.7715	4.06475	0
55616	105.79	22.5848	47.2598	37.477	17.4565	12.5566	45.3266	20.4843	23.065	171.582	59.0231	129.833	99.0678	43.7223	72.8729	56.9065	43.5937
1870	159.308	109.16	90.4455	109.433	72.7353	95.4883	211.311	189.645	90.1144	171.582	217.849	165.242	359.121	327.918	324.547	382.087	294.258
101928163	2.48918	1.88206	0	1.99877	1.93961	2.04409	3.83042	5.94704	6.97314	3.15795	1.60972	0	0.619174	1.82176	3.00507	0	0
3399	1.24459	0	0	0	0.484902	0	0	0	0	0	0	0	0	0	0	0	0
259283	51.0283	168.131	435.116	97.94	64.9769	52.8544	68.9475	66.739	65.9766	20.0004	12.8778	23.6059	36.5312	69.2271	18.7817	33.8729	21.7969
6135	2.48918	1.88206	8.14825	0	0.969804	1.75208	5.74563	2.64313	0	2.1053	1.60972	0	0	0	0.751267	0	0
6924	4219.17	2691.35	2578.92	3984.56	3692.53	2841.58	2935.38	2834.1	2963.05	2303.2	1769.62	1428.16	2320.66	1686.95	1605.46	2181.42	1776.44
100506963	394.536	580.931	638.008	424.24	500.904	423.419	308.987	475.103	350.266	500.009	497.403	460.316	421.038	373.462	423.714	371.247	501.328
57095	1.24459	1.25471	5.70377	3.49786	0.969804	3.21215	1.91521	3.9647	2.68198	2.1053	0.536573	0	1.85752	3.64353	1.50253	1.35492	0
11313	136.905	192.598	193.928	207.373	228.874	171.704	110.444	155.945	149.654	156.845	142.728	283.271	149.221	143.919	141.989	111.103	65.3906
2582	64.7188	57.7167	66.8156	127.422	101.345	84.6838	61.2867	128.853	108.352	71.5803	73.5105	47.2119	99.0678	120.236	161.522	168.01	98.0858
3155	44.8053	29.4857	52.9636	54.9663	45.5808	37.3777	40.8578	56.1665	75.6317	44.2114	40.243	11.803	66.8708	47.3659	66.8627	109.748	108.984
2517	107.035	170.013	186.595	196.38	188.142	144.839	97.6756	156.605	163.064	88.4227	61.7059	35.4089	109.594	89.2665	69.8678	65.0361	32.6953
1269	23.6473	158.093	301.485	40.9749	40.7318	47.3061	30.0049	38.3254	19.8466	21.053	38.6333	82.6208	24.1478	38.2571	19.5329	29.8082	21.7969
100616492	0	0	0	0	0	0	0	0	0	0	0	0	0.619174	0	0	1.35492	0
55629	0	0	0	0	0	0	0	0	0	0	0	0	0	0	0	0	0
10772	334.795	294.857	277.855	246.349	303.549	311.87	191.521	234.578	295.554	191.583	158.289	259.665	153.555	207.681	160.771	135.492	43.5937
127294	322.349	228.357	202.891	223.363	243.906	261.936	234.932	196.252	262.297	336.848	260.238	283.271	231.571	238.651	224.629	233.046	207.07
58985	67.208	23.2121	22.0003	16.9896	6.78863	82.6397	109.805	36.343	3.21837	543.168	599.352	578.345	984.486	1382.72	2238.78	822.435	1329.61
163702	0	0	0	0.499694	0	0	0	0	0	0	0.536573	0	0	0	0.751267	0	0
284632	0	0	0	0	0.484902	0	0	0	0	0	0	0	1.23835	1.82176	0	0	0
57822	0	0	0	0	0	0	0	0	0	0	0	0	0	0	0	0	0
90529	0	0	1.62965	0	0	0	0.638403	0	0.536395	0	0	0	0	0	0.751267	0	0
57185	8.71214	8.15561	22.0003	15.9902	15.032	10.2205	5.74563	11.8941	12.3371	10.5265	3.75601	0	8.66843	3.64353	2.2538	2.70984	0
100750325	54.7621	139.9	272.151	145.411	177.959	94.0283	73.4163	94.4919	108.352	84.2121	104.095	70.8178	105.879	91.0882	57.0963	56.9065	98.0858
11123	0	0	0.814825	0	0	0	0	0	0	0	0	0	0	0	0	0	0
100506985	4.97837	21.9574	25.2596	17.989	26.1847	3.79617	3.19201	9.25096	17.1646	2.1053	4.82916	0	4.95339	7.28706	0.751267	8.12951	0
400746	2.48918	3.13677	2.44447	1.49908	2.90941	1.75208	0	0.660783	2.14558	1.05265	2.14629	0	0.619174	0	0	0	0
10250	0	0	0	0	0	0	0.638403	0	0	0	0	0	0	0	0	0	0
25932	179.221	191.343	172.743	154.405	159.533	149.803	207.481	175.107	138.39	186.319	202.825	118.03	183.275	229.542	188.568	188.334	283.359
864	7242.28	10402.2	10532.4	6159.22	7255.11	7283.1	5137.87	5606.74	4284.73	4786.41	5945.23	6574.25	4057.45	5048.11	4013.27	4123.01	4228.59
102465437	0	1.88206	0	0.999387	0.969804	0.292013	0	0	0.536395	0	0.536573	0	0	0	0.751267	2.70984	0
100616365	0	0	0	0	0	0	0	0	0	0	0	0	0	0	0	0	0
25949	0	0	0	0	0	0	0	0	0	0	0	0	0	0	0	0	0
57035	245.185	207.654	184.15	159.402	180.869	173.456	160.878	153.962	159.846	109.476	136.826	141.636	108.975	98.3753	107.431	121.943	65.3906
6007	192.912	183.815	211.854	190.383	109.103	150.679	225.995	136.121	216.167	142.108	114.29	118.03	139.314	151.206	195.329	128.717	174.375
23585	4.97837	5.64619	4.07412	3.49786	4.36412	2.92013	1.27681	2.64313	2.68198	2.1053	2.68287	11.803	1.85752	3.64353	1.50253	2.70984	0
6006	103.301	163.112	259.114	144.411	144.501	127.61	120.658	149.337	125.516	107.37	96.5832	118.03	119.501	140.276	124.71	120.588	54.4921
55219	1.24459	8.15561	12.2224	5.49663	7.27353	4.96422	1.27681	1.98235	3.75477	5.26326	3.21944	0	0	1.82176	3.00507	2.70984	0
26119	236.473	229.612	172.743	150.907	171.17	218.134	215.142	211.45	186.129	269.479	280.091	295.074	233.428	255.047	269.705	237.111	185.273
57134	26.1364	38.2686	59.4822	50.4691	39.762	58.4026	59.3715	77.3116	56.8579	37.8954	41.8527	47.2119	39.0079	65.5835	60.1013	58.2615	108.984
57190	3.73378	5.01884	0	1.49908	1.93961	9.05241	14.6833	21.8058	1.60919	0	2.68287	0	4.95339	10.9306	6.7614	1.35492	0
56181	59.7404	85.3203	132.816	149.908	75.1598	72.4193	101.506	99.1174	100.306	25.2636	53.1207	35.4089	58.8215	72.8706	50.3349	31.1631	87.1874
646471	120.725	168.131	148.298	176.892	171.655	206.745	195.99	190.966	178.083	211.583	186.191	212.453	206.804	185.82	203.593	214.077	174.375
79000	8.71214	5.64619	11.4075	9.49418	10.1829	11.6805	12.7681	9.25096	6.43674	17.8951	16.0972	0	13.6218	12.7524	18.0304	18.9688	0
164091	8.71214	37.6413	12.2224	22.4862	31.0337	22.485	5.10722	36.343	21.9922	11.5792	11.8046	0	4.95339	7.28706	13.5228	1.35492	0
3925	27.381	77.792	66.0008	76.4531	93.1012	75.3394	72.7779	78.6331	83.1413	46.3167	39.1698	47.2119	43.9613	41.9006	43.5735	51.4869	54.4921
100500808	706.928	633.001	780.602	761.533	523.694	810.337	649.256	628.404	731.107	2444.26	1642.99	3151.39	1407.38	1444.66	1579.16	1640.81	806.484
5051	0	0	0	0	0	0	0	0	0	0	0	0	0	0	0	0	0
2134	52.2729	92.2212	97.779	93.4427	95.0408	103.665	84.2692	103.743	102.452	60.0011	55.8036	94.4237	80.4926	116.593	66.8627	75.8754	32.6953
7780	1.24459	10.0377	19.5558	10.9933	2.42451	9.34442	9.57604	8.59017	4.82756	6.31591	24.6824	35.4089	12.3835	10.9306	21.0355	20.3238	21.7969
105376910	0	1.25471	0.814825	0.999387	0.484902	0.292013	0	1.32157	0	1.05265	0.536573	0	0	0	1.50253	0	0
84676	0	0	0	0	0	0	0	0	0	0	0	0	0	0	0	0	0
149420	29.8702	16.9386	6.5186	4.49724	3.87922	6.42429	25.5361	6.60783	1.07279	54.7379	53.6573	153.439	67.4899	85.6229	57.8475	39.2926	43.5937
79927	32.3594	27.6036	24.4447	35.4782	29.0941	49.3502	49.7954	33.0391	42.9116	37.8954	30.0481	23.6059	26.6245	18.2176	29.2994	35.2279	21.7969
105376887	0	0	0	0	0	0	0	0	0	0	0	0	0	0	0	0	0
51042	0	0	0	0	0	0	0	0	0	0	0	0	0	0	0	0	0
10256	12.4459	21.3301	29.3337	47.4709	46.0657	29.4933	17.2369	35.0215	39.1569	12.6318	12.8778	11.803	39.6271	60.1182	45.076	35.2279	54.4921
378807	1.24459	0.627355	0	0	0	0.292013	0.638403	0	0	0	2.68287	0	1.85752	0	3.00507	2.70984	0
101928303	0	0	0	0	0	0	0	0	0	0	0	0	0.619174	0	0.751267	0	0
64793	0	0	0	0	0.484902	0.584026	0	0	0	0	0	0	0	0	0	0	0
83442	62.2296	85.3203	70.8898	90.9442	78.5542	77.0915	97.6756	93.1703	76.7045	49.4746	92.8272	35.4089	93.4952	94.7318	96.1622	102.974	98.0858
91544	403.248	451.696	686.082	1208.26	1045.93	587.823	287.281	817.388	988.577	122.108	142.728	94.4237	265.006	189.464	173.543	215.432	152.578
1043	1.24459	3.13677	5.70377	4.99694	4.36412	5.84026	5.74563	5.94704	9.65512	8.42121	5.36573	11.803	11.7643	10.9306	12.7715	6.77459	10.8984
55057	0	0	0	0	0	0	0	0	0	0	0	0	0	1.82176	0	0	0
257101	0	0	0	0	0	0	0	0	0	0	0	0	0	0	0	0	0
79727	0	0	0	0	0	0	0	0	0	0	0	0	0	0	0	0	0
79947	0	0	1.62965	0	0	0.584026	0.638403	0.660783	0	0	0.536573	0	0.619174	0	0	0	0
101928324	143.128	186.952	238.744	195.88	232.268	153.891	141.087	177.751	170.574	128.423	152.923	141.636	148.602	162.137	135.979	144.976	283.359
3151	3.73378	0	2.44447	0.499694	0.969804	1.46007	0.638403	1.32157	1.07279	0	0.536573	0	1.85752	1.82176	1.50253	2.70984	0
6195	770.403	876.415	733.342	1062.85	1040.6	852.387	550.303	1079.72	1119.99	694.75	519.939	507.528	597.503	497.342	610.029	504.029	719.296
100302190	2.48918	1.25471	0	4.49724	3.39432	5.25624	6.38403	2.64313	5.36395	2.1053	3.21944	0	8.66843	7.28706	5.25887	10.8393	10.8984
101928728	0	0	0	0	0	0	0	0	0	0	0	0	0	0	0	0	0
8289	7.46755	3.76413	4.07412	3.99755	3.39432	3.50416	1.27681	3.30391	2.14558	4.21061	3.21944	0	1.23835	1.82176	3.75633	2.70984	10.8984
55650	46.0499	59.5987	74.1491	51.4684	38.7922	49.0582	81.7156	53.5234	40.766	55.7905	129.851	59.0148	104.64	125.702	157.015	134.137	163.476
84243	47.2945	55.2072	96.1493	71.4562	70.7957	54.8985	49.157	48.8979	61.1491	53.6852	32.731	47.2119	48.9147	56.4747	36.0608	27.0984	10.8984
2810	16.1797	43.9148	55.4081	44.9724	56.7336	40.0058	37.6658	61.4528	61.1491	13.6845	27.9018	0	42.1038	40.0788	33.0557	37.9377	32.6953
54707	0	0.627355	0	0	0	0	0	0	0	0	0	0	0	0	2.2538	0	0
63906	47.2945	57.7167	64.3712	69.9571	63.0373	52.8544	44.0498	80.6155	62.7582	35.7901	53.6573	35.4089	74.3008	40.0788	55.5937	90.7795	21.7969
10726	14.9351	18.8206	17.1113	21.9865	19.3961	25.4051	25.5361	31.0568	24.6742	21.053	27.3652	23.6059	40.8655	36.4353	34.5583	42.0024	10.8984
8431	134.416	101.631	123.853	151.407	161.472	109.505	105.336	132.817	169.501	112.634	89.6077	177.045	105.26	147.563	134.477	155.816	174.375
126695	0	0	0	0	0	0	0.638403	0	0	0	0	0	0	0	0	0	0
388610	1.24459	0	0	0	0	0.292013	0	0.660783	0.536395	0	0	0	0	0	0.751267	1.35492	0
115572	275.055	114.179	44.8154	265.837	305.973	31.8294	41.4962	41.6293	65.4402	38.9481	9.12174	0	70.5858	7.28706	4.5076	9.48442	10.8984
6548	3.73378	3.13677	2.44447	4.49724	2.90941	0.292013	3.83042	4.62548	4.29116	0	0	0	2.47669	0	0	1.35492	0
23038	11.2013	23.8395	39.9264	27.9828	28.1243	32.7055	27.4513	54.845	32.1837	28.4216	30.5847	0	37.7696	61.94	36.8121	33.8729	21.7969
84065	57.2512	75.9099	95.3345	95.4415	72.2504	90.2321	108.528	87.8841	75.0953	68.4223	122.339	94.4237	120.12	185.82	197.583	161.235	261.562
644961	39.8269	53.9525	111.631	80.9504	92.6163	79.4276	67.0323	132.817	90.1144	54.7379	59.5596	47.2119	87.3035	140.276	121.705	92.1344	152.578
100887744	11.2013	6.27355	5.70377	7.9951	9.69804	13.1406	13.4065	7.26861	9.65512	11.5792	11.268	11.803	8.04926	9.10882	10.5177	5.41967	10.8984
84958	0	0	0	0	0	0	0	0	0	0	0	0	0	0	0	0	0
9064	0	0	1.62965	0	0	0	0.638403	0	1.07279	0	0	0	0	0	0	0	0
8547	32.3594	43.2875	48.0747	63.9608	38.3073	32.4135	56.8179	69.3822	48.812	32.6322	27.3652	35.4089	50.1531	34.6135	49.5836	46.0672	76.289
388611	0	0	0	0	0	0	0	0	0	0	0	0	0	0	0.751267	0	0
2827	0	0	0	0	0	0	0	0	0	0	0	0	0	0	0	0	0
10163	3.73378	3.76413	2.44447	2.99816	3.39432	2.04409	0.638403	3.30391	1.60919	3.15795	1.07315	0	1.85752	0	1.50253	2.70984	0
27245	214.07	292.347	312.893	237.854	274.94	289.969	349.845	362.109	231.723	218.951	207.117	118.03	172.13	211.325	212.609	220.852	217.969
2268	11.2013	12.5471	18.741	17.4893	13.5773	14.6007	23.6209	25.7705	21.9922	16.8424	26.2921	70.8178	34.0546	94.7318	79.6343	37.9377	87.1874
2537	0	0	0.814825	0.499694	0	0.292013	0	0	0	1.05265	0.536573	0	0	0	0	0	0
199870	90.8552	141.155	204.521	138.915	323.43	508.395	290.473	457.922	98.6967	107.37	161.509	637.36	251.385	163.959	475.552	295.372	250.664
23673	59.7404	71.5185	61.1119	45.9718	55.7638	54.3145	52.9874	56.1665	47.2028	91.5807	78.8763	59.0148	78.6351	78.3359	74.3754	42.0024	54.4921
5511	382.09	288.583	391.931	243.351	343.311	220.762	162.793	188.984	217.24	182.109	123.948	118.03	184.514	127.524	101.421	132.782	65.3906
677774	196.646	199.499	163.78	223.363	227.904	223.974	175.561	188.323	198.466	175.793	185.654	188.847	180.799	163.959	180.304	189.688	174.375
9473	4.97837	19.448	8.14825	6.49602	4.84902	13.4326	7.02243	9.91174	7.50953	9.47386	10.1949	0	8.66843	18.2176	10.5177	10.8393	0
6118	49.7837	21.9574	24.4447	38.9761	45.5808	46.7221	47.2418	48.8979	35.4021	31.5795	61.7059	59.0148	55.1065	142.098	117.949	109.748	250.664
27293	163.042	175.659	155.632	152.407	160.018	154.767	151.301	177.09	148.581	186.319	240.921	236.059	185.752	194.929	160.771	203.238	207.07
55113	0	0	0	0	0	0	0.638403	0	0	0	0	0	0	1.82176	0	0	0
2140	16.1797	26.9763	29.3337	26.9835	26.6696	32.9975	40.2194	32.3783	30.0381	28.4216	17.7069	47.2119	30.9587	51.0094	29.2994	39.2926	0
5724	202.869	219.574	220.003	202.876	181.353	172.872	177.476	163.874	165.21	200.004	208.727	247.862	243.335	194.929	213.36	168.01	174.375
22826	0	0	0	0.499694	0.484902	0.584026	0	0.660783	0	0	0	0	0	0	0	0	0
93974	517.75	433.502	461.191	506.19	473.749	444.736	359.421	426.205	411.415	377.902	377.748	283.271	367.17	313.343	323.045	329.245	294.258
83667	131.927	134.254	146.668	143.912	158.078	104.249	82.354	123.566	152.873	73.6856	86.3883	153.439	87.9227	72.8706	65.3602	78.5852	98.0858
54797	58.4958	30.7404	59.4822	63.4611	57.7034	52.2704	41.4962	66.739	60.6127	94.7386	32.1944	59.0148	75.5392	54.6529	39.8171	82.65	43.5937
65979	48.5391	68.3817	69.2601	70.9565	72.7353	61.9068	65.1171	62.1136	71.877	72.6329	61.1693	94.4237	78.6351	58.2965	48.8323	66.391	21.7969
1104	34.8486	45.1696	34.2226	35.4782	40.2469	41.7579	56.8179	33.0391	40.2296	44.2114	46.1453	35.4089	37.7696	56.4747	40.5684	40.6475	54.4921
8420	135.661	97.24	54.5933	149.408	142.561	155.643	104.698	186.341	193.639	80.0015	54.7305	70.8178	118.262	107.484	97.6647	113.813	65.3906
6080	185.444	106.65	73.3342	141.913	127.044	146.883	129.596	128.853	131.417	105.265	68.6814	70.8178	110.213	60.1182	115.695	115.168	65.3906
26768	5128.96	8818.1	6928.46	6243.67	3645.49	4548.69	3460.14	3217.35	3936.07	3549.54	4238.39	1687.82	3414.74	4711.08	4072.62	2804.68	3018.86
54952	4095.95	7907.81	6022.37	5269.77	2960.33	4122.06	2616.81	2643.13	3193.16	2705.31	3427.63	956.04	2721.89	4476.08	3551.24	2189.55	1863.63
85028	84.6323	95.9853	70.8898	91.4439	101.345	89.356	85.546	85.9017	107.815	65.2644	83.1688	165.242	87.3035	69.2271	96.1622	90.7795	98.0858
692212	38.5824	31.9951	12.2224	34.9786	26.6696	28.9093	26.1745	25.7705	31.6473	28.4216	16.0972	0	20.4327	20.0394	25.5431	18.9688	10.8984
677838	0	0.627355	0.814825	0.499694	2.42451	1.16805	1.91521	1.98235	3.21837	0	0.536573	0	1.85752	0	2.2538	0	0
677825	21.1581	23.2121	9.7779	29.4819	23.2753	16.0607	12.7681	22.4666	29.5017	34.7375	15.024	0	20.4327	9.10882	15.0253	16.259	21.7969
692073	3.73378	13.8018	4.88895	9.49418	14.0622	6.42429	4.46882	5.94704	6.43674	17.8951	5.90231	0	5.57256	7.28706	4.5076	5.41967	0
115273	14.9351	18.1933	13.0372	19.4881	8.72824	10.5125	5.74563	8.59017	12.3371	21.053	9.65832	0	4.95339	9.10882	11.269	10.8393	0
6883	0	1.88206	2.44447	1.49908	1.93961	1.75208	0	0.660783	0	1.05265	0	0	2.47669	0	0.751267	1.35492	0
26824	139.394	151.82	165.409	172.394	170.686	149.219	118.105	111.011	135.172	117.897	134.143	82.6208	123.835	103.841	98.416	135.492	108.984
10691	29.8702	20.7027	17.9261	28.9822	18.4263	16.6448	23.6209	29.0744	21.9922	22.1057	18.7801	11.803	27.8628	21.8612	14.2741	17.6139	21.7969
105376911	47.2945	42.0328	45.6302	41.9743	41.2167	42.9259	50.4338	46.9156	41.3024	31.5795	49.3647	35.4089	44.5805	32.7918	46.5785	46.0672	32.6953
51441	1.24459	0	0	0	0	0.292013	0	0	1.07279	0	0	0	0	0	0.751267	0	0
4985	324.839	299.248	312.893	291.321	359.797	328.807	317.286	312.55	299.845	323.164	371.845	318.68	346.737	358.888	376.385	333.31	414.14
2035	0	0	0	0.499694	0	0	0.638403	0	0	0	0.536573	0	0	0	0	1.35492	0
399474	6.22296	1.88206	1.62965	3.49786	0.969804	0.87604	12.7681	7.26861	3.75477	8.42121	2.14629	11.803	4.95339	12.7524	3.75633	9.48442	0
6429	4.97837	0.627355	0	1.99877	2.90941	0.292013	0.638403	0	1.07279	3.15795	0.536573	0	3.09587	3.64353	0	0	21.7969
51102	145.617	119.197	118.964	140.914	127.044	131.114	162.154	150.658	163.601	165.266	115.9	141.636	157.27	138.454	141.238	150.396	163.476
10076	54.7621	54.5799	69.2601	90.4445	91.1616	73.2953	56.8179	75.99	85.8232	35.7901	55.267	59.0148	74.3008	67.4053	51.0861	96.1992	76.289
101928460	84.6323	91.5938	92.0752	150.907	94.071	79.4276	85.546	140.747	94.942	13.6845	31.6578	47.2119	34.6737	38.2571	40.5684	40.6475	43.5937
101929406	0	0	1.62965	0	0.484902	0	0.638403	0	0.536395	0	0	0	0	0	0	0	0
4146	0	0	0	0	0	0	0	0	0	0	0	0	0	0	0	0	0
100129196	0	0	0	0	0	0.584026	0	0.660783	0.536395	0	0.536573	0	0	0	0.751267	1.35492	0
7805	0	1.25471	0.814825	0	0.969804	1.75208	0	0	2.14558	0	0.536573	0	0.619174	0	1.50253	0	0
100616164	14.9351	44.5422	51.334	14.9908	26.1847	10.5125	8.93764	18.5019	4.82756	5.26326	14.4875	35.4089	3.71504	1.82176	7.51267	5.41967	10.8984
400748	0	0	0	0	0	0	0	0	0.536395	0	0	0	0	0	0	0	0
9672	0	0	0	0	0	0	0	0	0.536395	0	0	0	0.619174	0	0.751267	0	0
9698	62.2296	215.81	205.336	108.933	97.9502	142.502	140.449	206.164	130.344	45.264	184.581	82.6208	81.7309	154.85	161.522	200.528	272.461
692234	512.772	470.516	460.376	416.745	430.593	517.155	584.139	501.534	431.262	534.747	643.351	483.922	567.163	672.231	634.069	670.684	632.109
692235	2.48918	1.25471	0	0.999387	0	1.75208	0.638403	3.30391	0.536395	0	0.536573	0	2.47669	1.82176	2.2538	1.35492	0
692200	2.48918	1.25471	0	0.999387	0	1.75208	0.638403	3.30391	0.536395	0	0.536573	0	2.47669	1.82176	2.2538	1.35492	0
79570	1.24459	0	0.814825	0.499694	0	0.292013	0.638403	0.660783	0	0	0.536573	0	0	1.82176	0	1.35492	0
9410	0	5.64619	3.2593	3.49786	0.969804	5.54825	8.29924	5.94704	2.68198	12.6318	25.7555	11.803	10.526	9.10882	10.5177	20.3238	10.8984
51538	161.797	150.565	148.298	205.874	172.14	160.899	138.533	185.68	199.539	155.792	128.241	106.227	136.218	127.524	126.964	169.365	108.984
2170	226.516	229.612	248.522	274.832	256.998	207.621	149.386	203.521	232.796	203.162	162.582	129.833	164.081	138.454	117.949	162.59	87.1874
347735	451.787	109.16	426.153	80.4507	81.4636	72.4193	436.668	68.7214	24.6742	993.703	579.499	696.375	694.713	930.922	498.841	739.785	228.867
149086	51.0283	62.1081	276.226	139.415	54.309	54.6065	164.708	126.209	46.6664	54.7379	93.9003	118.03	260.672	240.473	202.091	281.823	403.242
284551	0	0	0	0	0	0	0	0	0	0	0	0	0	1.82176	0	0	0
64129	1.24459	0	0	0	0	0.292013	0	0	0	1.05265	1.07315	0	0.619174	0	0.751267	0	0
3061	0	1.25471	0.814825	0	0.969804	0	0.638403	0	0	0	2.14629	0	0.619174	5.46529	4.5076	0	0
553115	0	0	0.814825	1.49908	0	0.584026	0.638403	0	0.536395	0	0.536573	0	0	3.64353	0	1.35492	0
1307	115.747	141.782	226.521	173.394	166.321	163.527	157.047	173.786	185.593	123.16	112.68	94.4237	120.12	129.345	118.7	177.494	152.578
576	58.4958	28.231	58.6674	60.9626	30.0639	116.513	183.222	99.7782	69.195	246.32	162.045	330.483	351.691	537.421	664.871	993.155	1493.08
100423028	7.46755	6.27355	13.852	8.99449	3.87922	14.8927	18.5137	18.5019	15.5555	27.3689	38.0967	82.6208	44.5805	63.7618	94.6596	108.393	119.883
90853	0	0	0	0	0	0	0	0	0	0	0	0	0	0	0	0	0
8073	134.416	5.64619	30.1485	65.9596	79.0391	30.3694	24.2593	20.4843	45.5936	12.6318	6.97545	11.803	12.3835	1.82176	5.25887	36.5828	10.8984
10657	1883.07	1325.6	1087.79	1152.79	1493.98	1333.92	1016.98	973.333	989.113	1666.35	1298.51	1463.57	1202.44	1005.61	1132.16	1069.03	850.077
55116	312.393	181.933	163.78	242.351	280.273	219.01	252.169	230.613	279.998	224.215	232.873	188.847	198.755	202.216	277.217	235.756	228.867
100847018	22.4027	25.7216	25.2596	28.9822	32.0035	27.7413	21.7057	31.0568	27.3562	23.1583	16.6338	23.6059	24.1478	38.2571	30.8019	33.8729	76.289
23633	0	0.627355	0	0	0	0	0	0	0	0	0	0	0	0	0	0	0
200081	862.502	1022.59	1000.6	989.893	1089.58	896.481	763.53	881.484	839.459	780.015	940.613	932.434	808.641	741.458	710.698	677.459	773.788
79140	392.047	442.285	421.264	435.733	480.053	411.447	375.381	533.912	388.887	289.479	189.41	106.227	320.732	255.047	173.543	252.015	217.969
56063	7.46755	6.27355	3.2593	8.99449	4.36412	12.5566	14.6833	15.8588	19.3102	17.8951	12.8778	35.4089	19.8136	36.4353	33.807	63.6811	65.3906
55721	17.4243	42.0328	44.8154	23.4856	30.0639	35.3336	35.1122	34.3607	31.6473	23.1583	30.5847	47.2119	33.4354	41.9006	38.3146	46.0672	32.6953
149069	9.95674	10.0377	9.7779	11.493	11.6377	6.13228	10.2144	12.5549	12.8735	7.36856	6.97545	11.803	8.04926	9.10882	11.269	10.8393	21.7969
8668	0	1.88206	0	2.49847	1.93961	2.92013	2.55361	1.98235	8.58232	4.21061	2.68287	0	6.19174	3.64353	9.76647	5.41967	0
339483	1085.28	863.868	1071.49	1418.13	1361.12	1014.75	834.393	1070.47	1243.9	771.593	734.032	519.331	910.185	734.171	733.988	888.826	795.585
84734	1.24459	0.627355	4.88895	4.99694	4.36412	3.50416	8.93764	5.94704	6.43674	0	2.14629	0	3.71504	5.46529	6.7614	6.77459	0
3932	0	0	0.814825	0	0.484902	0.292013	0.638403	0	0	0	0	0	0.619174	0	1.50253	0	0
3065	0	0	0	0	0	0	0	0	0	0	0	0	0	0	0	0	0
65108	143.128	112.297	127.927	131.419	145.956	140.166	120.658	145.372	219.386	45.264	55.267	35.4089	94.1144	60.1182	65.3602	75.8754	98.0858
100128071	90.8552	47.0516	44.0005	119.427	56.7336	124.982	158.962	135.46	139.999	226.32	253.263	129.833	266.864	276.908	311.776	367.183	479.531
81629	0	0	0	0	0	0	0	0.660783	0	1.05265	0	0	0	0	1.50253	1.35492	0
55108	2.48918	2.50942	0.814825	3.49786	0.969804	1.46007	7.66083	5.94704	5.36395	2.1053	0.536573	0	4.95339	3.64353	6.01013	9.48442	0
728116	202.869	340.026	495.413	408.25	336.522	395.386	336.438	465.852	466.128	240.005	329.456	377.695	269.96	307.878	338.07	342.794	370.547
653121	0	0	0	0	0.484902	0.584026	2.55361	0	1.60919	0	2.14629	0	1.23835	1.82176	3.00507	2.70984	0
339487	68.4526	44.5422	29.3337	46.9712	42.1865	65.411	82.354	44.2724	59.5399	64.2117	63.8522	23.6059	47.6764	63.7618	47.3298	56.9065	21.7969
5928	165.531	113.551	134.446	119.926	136.258	130.822	121.297	111.011	105.67	170.53	164.728	200.65	128.169	145.741	116.446	142.266	174.375
81493	485.391	358.22	370.745	370.773	316.156	415.243	589.884	383.254	416.779	576.853	697.009	778.996	541.158	466.372	553.684	625.972	523.125
57648	186.689	115.433	248.522	128.421	104.739	138.414	240.039	138.764	78.3137	251.584	332.675	247.862	364.693	225.899	351.593	283.178	239.765
8565	7.46755	0	15.4817	11.9926	5.81883	8.7604	33.197	9.91174	5.90035	6.31591	16.6338	11.803	24.1478	30.97	27.0456	16.259	32.6953
64766	409.471	267.881	261.559	414.746	421.38	301.358	287.92	333.034	351.339	293.69	178.679	70.8178	349.214	242.295	179.553	243.885	98.0858
252995	136.905	116.061	158.891	129.92	91.6465	136.662	154.494	93.1703	148.045	164.214	131.46	118.03	124.454	98.3753	112.69	101.619	108.984
3208	342.263	106.023	89.6307	113.43	64.492	201.489	723.31	220.701	63.831	1660.03	1741.72	1310.13	1613.57	1971.15	2319.16	2800.61	3171.44
113452	0	0	0	0.499694	0.484902	0	0	0.660783	0	0	0	0	0	0	0	0	0
127544	4.97837	8.15561	17.1113	19.9877	8.72824	7.59234	14.0449	27.7529	26.2834	14.7371	5.90231	11.803	22.9094	18.2176	6.7614	31.1631	10.8984
204	79.6539	60.8534	66.8156	63.4611	62.5524	83.8078	91.93	75.3292	74.0226	126.318	160.972	141.636	103.402	131.167	139.736	193.753	87.1874
113451	1025.54	692.6	618.452	792.514	819.485	585.778	663.939	592.061	676.394	581.064	439.453	413.104	617.935	490.055	492.831	524.353	435.937
55223	42.3161	16.9386	30.1485	27.9828	19.3961	57.2346	118.105	64.0959	68.1222	89.4754	141.655	23.6059	99.687	132.989	188.568	220.852	130.781
149076	13.6905	21.3301	20.3706	20.4874	13.0924	11.9725	10.8528	17.8411	13.4099	9.47386	16.6338	11.803	21.0519	27.3265	28.5481	20.3238	10.8984
127550	19.9135	32.6225	20.3706	32.9798	26.6696	40.5898	61.2867	66.739	52.5667	47.3693	54.1939	94.4237	58.2023	85.6229	87.147	105.684	54.4921
1912	0	0	0	0.499694	0	0	0.638403	0	0	0	0	0	0	3.64353	0	0	0
100500853	397.025	429.111	459.561	566.653	508.177	370.857	343.461	586.775	436.089	247.373	294.042	295.074	366.551	320.631	409.44	371.247	250.664
101929464	1.24459	0	0.814825	3.49786	1.45471	1.16805	1.27681	1.98235	1.07279	0	1.07315	0	2.47669	3.64353	0.751267	0	0
7579	0	0.627355	0.814825	0	0.484902	0.292013	0.638403	0	0	1.05265	1.07315	0	0	1.82176	0	0	0
114784	62.2296	101.004	109.187	68.458	65.9467	75.0474	109.167	68.7214	73.4862	86.3174	79.9494	35.4089	69.3475	65.5835	80.3855	70.4557	130.781
127540	1.24459	0	0	1.49908	2.42451	0.292013	0	0	0	1.05265	0	0	0.619174	1.82176	2.2538	0	0
402779	0	0	0	0	0	0	0	0	0	0	0	0	0	0	0	0	0
84970	0	0	0	0	0	0	0	0	0	0	0	0	0	0	0	0	0
693137	0	0	0	0	0	0	0	0	0	0	0	0	0	0	0	0	0
2709	0	0	0	0	0	0	0	0	0	0	0	0	0	0	0	0	0
127534	1.24459	0	0	0	0.484902	0.584026	0	0	0	0	0	0	0	0	0.751267	0	0
2707	0	0	0	0	0	0	0	0	0	0	0	0	0	0	0	0	0
2701	0	0.627355	0	0	0	0	0	0	0	1.05265	0	0	0.619174	0	0.751267	2.70984	0
113444	0	0	0	0	0	0	0	0	0	0	0	0	0	1.82176	0.751267	0	0
58512	156.819	171.268	176.817	155.405	184.748	169.368	134.065	163.213	150.727	118.95	132.534	118.03	151.078	131.167	157.015	143.621	163.476
653160	0	0	0	0	0.484902	0.292013	0	0	1.07279	0	0	0	0	0	0	2.70984	0
100506144	8.71214	0.627355	4.07412	4.49724	4.84902	2.33611	6.38403	4.62548	6.43674	2.1053	2.68287	0	3.71504	0	0.751267	0	0
9204	56.0066	85.3203	83.1121	54.9663	60.6128	38.2537	38.9426	37.6646	61.1491	43.1587	16.0972	0	17.956	12.7524	8.26393	12.1943	0
79830	74.6755	89.7118	91.2604	64.4605	71.2806	89.356	64.4787	66.0783	71.3406	84.2121	78.8763	165.242	58.2023	61.94	57.8475	70.4557	21.7969
6421	69.6972	70.2637	41.5561	71.9559	84.373	76.7995	56.1795	47.5763	96.0148	87.3701	50.4379	106.227	46.438	52.8312	48.0811	50.132	10.8984
9202	862.502	538.898	364.227	397.256	497.995	538.764	648.617	539.199	513.33	593.695	622.425	566.542	612.363	524.668	736.241	615.133	697.499
79932	443.075	400.252	380.523	338.792	422.35	443.86	466.673	363.43	402.296	498.957	456.624	424.907	397.51	264.156	360.608	414.605	316.054
23154	313.637	324.97	439.191	321.803	291.426	303.11	341.546	330.391	245.133	210.53	419.6	365.892	408.035	386.214	410.943	372.602	403.242
339488	48.5391	42.6601	39.1116	47.4709	41.2167	48.4742	43.4114	74.0076	41.3024	56.8432	100.876	82.6208	149.84	276.908	208.101	174.784	163.476
5690	3.73378	1.25471	0.814825	1.49908	2.42451	1.75208	1.27681	1.98235	0.536395	0	4.82916	0	5.57256	3.64353	3.75633	0	0
127703	414.449	311.795	410.672	408.25	465.991	302.526	282.174	380.611	369.04	344.217	295.652	413.104	284.201	333.383	327.552	307.566	207.07
63967	136.905	139.9	166.224	137.416	145.471	148.635	134.065	127.531	116.934	242.11	254.872	295.074	214.853	258.691	235.898	269.629	272.461
192670	53.5175	48.3063	16.2965	77.9522	84.373	29.4933	19.7905	42.9509	68.1222	1.05265	18.7801	0	6.81091	3.64353	7.51267	8.12951	0
26523	128.193	154.957	180.891	107.434	96.0106	153.891	181.306	110.351	94.4056	324.217	326.773	259.665	266.864	300.591	314.781	298.082	217.969
192669	140.639	183.188	161.335	190.883	174.08	174.624	215.142	163.213	174.328	192.635	252.726	129.833	166.558	205.859	224.629	242.53	228.867
27285	194.156	217.065	161.335	173.394	142.076	167.324	187.69	144.711	158.773	190.53	246.824	118.03	165.319	182.176	203.593	177.494	174.375
54936	0	0	0	0	0	0.292013	0.638403	0.660783	0	1.05265	0.536573	0	0	0	0	1.35492	0
1296	70.9418	84.0656	96.9641	143.412	122.68	110.965	93.2068	159.909	141.072	85.2648	100.876	70.8178	104.64	127.524	118.7	128.717	119.883
27095	18.6689	16.9386	40.7412	18.4887	13.5773	18.9809	128.957	42.9509	15.0191	6.31591	25.7555	11.803	14.241	18.2176	24.7918	81.2951	76.289
55700	312.393	279.8	275.411	299.816	325.854	268.944	244.508	264.313	259.615	197.898	214.093	153.439	174.607	156.672	108.182	138.202	228.867
9967	184.2	93.4759	163.78	175.392	150.805	118.265	217.057	209.468	160.919	175.793	236.092	259.665	336.831	433.58	500.344	434.929	534.023
79729	879.927	767.255	630.674	737.548	848.579	760.11	760.976	872.894	766.509	604.222	715.252	719.981	660.039	664.944	686.658	642.231	675.703
55194	9.95674	26.9763	20.3706	40.9749	28.6092	23.3611	16.5985	52.2018	49.8848	3.15795	4.29259	0	6.19174	7.28706	4.5076	4.06475	21.7969
83931	7.46755	8.15561	8.14825	16.9896	13.5773	9.05241	8.93764	21.145	24.1378	8.42121	3.21944	11.803	11.1451	3.64353	5.25887	16.259	32.6953
84967	24.8918	56.4619	52.1488	42.474	59.643	47.5982	45.3266	68.7214	55.7851	41.0534	47.2184	47.2119	44.5805	91.0882	79.6343	85.3598	87.1874
127700	9.95674	15.6839	17.9261	25.4844	23.2753	17.2288	26.8129	21.145	22.5286	17.8951	18.2435	35.4089	24.1478	36.4353	21.7867	24.3885	21.7969
64960	22.4027	32.6225	30.9633	39.9755	20.8508	37.0857	30.6433	42.9509	30.5745	23.1583	27.9018	23.6059	23.5286	23.6829	18.0304	28.4533	54.4921
1441	189.178	138.018	152.372	206.873	182.808	137.538	125.127	158.588	174.328	166.319	133.607	129.833	157.27	149.385	126.964	155.816	65.3906
2899	0	0	0	0	0	0.292013	0	0	0	0	0	0	0	0	0	0	0
100422898	0	0	0	0	0	0	0	0	0	0	0	0	0	0	0	0	0
728431	0	0	0	0	0	0	0	0	0	0	0	0	0	0	0	0	0
80149	3.73378	9.41032	6.5186	11.493	2.90941	12.5566	5.74563	7.92939	18.2374	9.47386	12.8778	0	11.7643	14.5741	15.7766	13.5492	0
102465438	36.0932	23.2121	18.741	21.4868	25.6998	25.6972	22.3441	38.9862	37.5477	18.9477	15.024	11.803	28.482	51.0094	28.5481	25.7434	32.6953
64769	0	0	0	0	0	0	0	0	0	0	0	0	0	0	0	0	0
100847010	171.754	189.461	154.002	212.37	181.353	161.775	129.596	132.157	159.309	180.003	158.826	165.242	152.317	158.494	134.477	151.751	119.883
79753	0	1.25471	1.62965	0	1.45471	0.87604	0.638403	0	1.07279	0	1.07315	0	0.619174	0	0.751267	1.35492	0
7802	87.1214	95.3579	79.8528	80.9504	96.4955	79.1356	79.8004	72.6861	84.2141	91.5807	92.2906	59.0148	80.4926	74.6923	84.1419	75.8754	43.5937
29889	74.6755	28.8583	26.8892	51.9681	37.8224	62.1988	72.1395	37.6646	59.5399	70.5276	65.4619	47.2119	96.5911	63.7618	135.228	117.878	163.476
284654	455.521	368.885	304.744	320.803	365.616	255.512	241.955	240.525	296.09	336.848	314.432	247.862	289.773	213.146	249.421	342.794	174.375
54955	0	0	0	0	0.484902	0	0.638403	0	0	0	0	0	0	0	0	0	0
55143	73.4309	73.4005	72.5194	59.4635	57.2185	80.5956	123.212	88.5449	79.3865	96.8439	85.8517	70.8178	105.879	74.6923	77.3805	119.233	87.1874
284656	9.95674	22.5848	6.5186	54.9663	41.2167	24.2371	10.2144	25.7705	43.448	4.21061	1.07315	0	1.23835	1.82176	0	2.70984	10.8984
149175	0	0	0	0	0	0.292013	0	0	0	0	0	0	0	0	0	1.35492	0
79693	3.73378	6.27355	18.741	9.99387	3.87922	6.7163	5.10722	6.60783	4.82756	1.05265	8.0486	23.6059	4.95339	7.28706	10.5177	2.70984	0
127687	58.4958	79.0467	51.334	84.4482	79.524	67.163	60.6483	69.3822	68.6586	51.5799	45.6087	35.4089	62.5365	32.7918	51.0861	59.6164	0
4520	145.617	131.117	174.373	156.404	134.803	118.265	180.03	128.853	120.689	132.634	111.607	129.833	150.459	100.197	114.193	166.655	98.0858
3633	119.481	114.806	102.668	82.4495	108.133	113.301	104.06	91.8488	91.1872	121.055	105.705	59.0148	125.073	123.88	125.462	112.458	196.172
10946	115.747	114.806	88.8159	121.925	119.286	124.982	104.698	115.637	125.516	76.8435	75.1202	47.2119	97.2103	81.9794	72.1216	74.5205	87.1874
2275	418.183	406.526	339.782	436.732	429.138	375.237	349.206	401.095	367.431	358.954	362.723	365.892	372.123	265.978	282.476	349.569	207.07
51118	32.3594	20.0754	39.1116	38.9761	22.7904	30.9534	39.581	38.9862	39.1569	25.2636	33.2675	11.803	66.8708	49.1876	51.0861	29.8082	21.7969
5453	410.715	215.81	167.039	230.858	230.329	217.842	264.937	208.807	180.229	375.797	201.752	271.468	295.346	167.602	193.076	191.043	207.07
100500801	0	0	0	0	0	0	0	0.660783	0	1.05265	2.68287	0	3.71504	1.82176	2.2538	2.70984	0
339442	0	0	0	0	0	0	0	0	0	0	0	0	0	0	0	0	0
64121	0	0	0	0	0	0	0	0	0	0	0	0	0	0	0	0	0
100527950	184.2	179.424	157.261	140.914	227.419	153.015	149.386	129.513	114.789	150.529	98.7295	106.227	94.1144	120.236	90.152	70.4557	54.4921
26292	1.24459	0.627355	1.62965	0.999387	0.484902	1.46007	1.27681	1.98235	1.07279	0	2.14629	0	0	5.46529	2.2538	5.41967	0
81025	0	0	0	0	0	0	0	0	0	0	0	0	0	0	0.751267	0	0
54933	0	0	0	0	0	0	0	0	0	0	0	0	0	0	0	0	0
79647	4.97837	5.01884	6.5186	2.99816	1.93961	2.92013	5.74563	3.30391	2.14558	2.1053	3.21944	0	0.619174	7.28706	1.50253	0	0
4725	273.81	309.286	212.669	214.369	350.584	262.812	224.718	218.058	225.822	274.742	222.678	224.256	243.954	216.79	201.34	182.914	152.578
23499	980.739	822.462	890.603	909.942	1052.24	886.552	702.243	818.71	850.723	1341.08	999.099	861.617	764.68	996.505	954.86	1082.58	806.484
643314	6476.86	7255.36	10039.5	4432.78	4618.21	6972.69	14516	6899.89	5915.37	14946.6	25335.4	17751.7	16743.1	17698.4	22493.7	21006.6	25676.7
105378950	343.507	360.729	368.301	372.272	271.545	345.16	533.066	341.625	256.933	521.062	721.691	897.025	450.758	506.451	664.871	571.775	555.82
353500	2.48918	1.88206	2.44447	0.499694	1.45471	0.292013	5.10722	0.660783	2.68198	0	1.60972	0	2.47669	7.28706	4.5076	12.1943	0
728448	4.97837	6.9009	9.7779	9.49418	11.1528	7.59234	16.5985	19.8235	11.8007	7.36856	19.3166	11.803	25.3861	23.6829	22.538	28.4533	43.5937
8761	1.24459	1.25471	7.33342	7.9951	3.87922	4.67221	7.66083	7.92939	6.43674	5.26326	1.60972	11.803	14.241	7.28706	14.2741	8.12951	10.8984
101929516	462.988	480.554	465.265	479.206	425.744	259.892	305.795	415.632	336.32	234.741	280.628	259.665	306.491	196.751	271.959	243.885	294.258
677834	0	1.25471	1.62965	1.49908	0.484902	1.46007	0.638403	1.32157	1.07279	1.05265	1.07315	0	0.619174	0	3.75633	0	0
26508	1.24459	4.39148	7.33342	5.99632	1.93961	4.08818	1.91521	4.62548	2.14558	4.21061	5.36573	0	8.04926	5.46529	4.5076	2.70984	0
84618	364.665	208.282	202.077	498.195	232.268	325.887	817.794	422.24	311.646	111.581	226.434	165.242	249.527	118.415	404.933	451.188	305.156
51440	0	0.627355	0	0	0	0.292013	1.91521	0	0	1.05265	3.21944	11.803	4.33422	3.64353	4.5076	5.41967	0
10450	7.46755	4.39148	0	0.999387	2.42451	1.46007	5.74563	7.92939	2.14558	0	1.07315	11.803	1.85752	0	2.2538	1.35492	0
656	115.747	141.782	130.372	160.901	140.622	133.45	116.189	144.051	156.091	96.8439	118.046	82.6208	134.361	92.91	102.172	116.523	54.4921
64064	27.381	24.4668	25.2596	38.4764	44.1261	20.7329	30.6433	51.541	15.0191	7.36856	75.1202	82.6208	33.4354	45.5441	36.8121	47.4221	10.8984
105378951	2.48918	3.76413	2.44447	4.49724	1.45471	2.33611	0.638403	5.28626	2.14558	2.1053	2.14629	0	6.19174	10.9306	9.0152	4.06475	0
101929536	0	0	0	0.499694	0	0	0	0	0	1.05265	2.14629	0	1.85752	1.82176	0	2.70984	0
54802	0	0	0.814825	0	0	0.292013	0	0	0	0	0	0	0	0	0	0	0
4610	149.351	122.962	61.9267	93.9424	130.439	123.522	116.189	128.853	120.153	86.3174	92.2906	82.6208	93.4952	109.306	123.959	67.7459	65.3906
84879	114.502	32.6225	15.4817	24.9847	18.9112	39.4218	83.6308	37.0038	21.9922	82.1068	101.949	94.4237	177.703	358.888	223.878	62.3262	108.984
10487	58.4958	21.3301	24.4447	27.4832	18.9112	34.7496	61.9251	36.343	18.2374	76.8435	148.631	70.8178	217.33	338.848	295.248	176.139	294.258
5538	1898	1621.09	1916.47	2052.74	2551.56	1679.66	1488.12	2010.76	2049.57	712.645	366.479	271.468	805.545	338.848	271.207	457.962	316.054
6018	267.587	198.244	229.781	309.81	309.852	219.01	187.052	232.595	250.497	106.318	108.388	106.227	145.506	102.019	80.3855	117.878	76.289
127391	232.739	230.867	178.447	195.88	229.844	247.919	241.955	226.648	290.19	178.951	181.362	59.0148	141.172	125.702	169.786	94.8442	65.3906
10269	0	0	0	0	0	0	0	0	0	0	0.536573	0	0	0	0	0	0
1298	313.637	247.805	337.337	247.348	292.396	273.032	204.927	208.147	200.612	326.322	224.288	295.074	240.859	236.829	251.674	170.72	348.75
64744	0	0	0	0	0	1.16805	2.55361	0.660783	0	6.31591	4.29259	35.4089	3.09587	12.7524	6.7614	16.259	0
65243	169.265	127.98	128.742	197.379	215.297	100.453	80.4388	142.729	116.934	97.8966	81.0226	59.0148	111.451	91.0882	83.3906	74.5205	130.781
339559	16.1797	13.8018	8.96307	15.4905	20.3659	24.2371	21.7057	12.5549	23.6014	49.4746	32.731	35.4089	21.6711	20.0394	30.8019	33.8729	10.8984
64789	24.8918	15.0565	15.4817	15.9902	5.81883	15.7687	19.1521	11.2333	20.383	38.9481	26.8287	11.803	16.0985	12.7524	15.7766	24.3885	0
127396	37.3378	50.8157	32.593	45.9718	41.2167	44.386	35.1122	34.3607	64.3674	49.4746	56.3402	59.0148	46.438	25.5047	39.0659	42.0024	98.0858
9783	21.1581	19.448	13.0372	17.4893	15.5169	19.2729	21.7057	23.7882	26.2834	15.7898	13.4143	11.803	12.3835	10.9306	12.0203	14.9041	10.8984
100130557	1.24459	3.76413	4.07412	2.99816	1.93961	5.84026	16.5985	7.92939	11.2643	2.1053	4.29259	23.6059	6.19174	16.3959	6.7614	18.9688	0
4802	4.97837	8.15561	5.70377	5.49663	7.75844	7.30033	7.02243	11.2333	10.1915	18.9477	9.65832	0	16.0985	9.10882	16.5279	4.06475	10.8984
407034	72.1863	58.9714	75.7787	66.9589	57.2185	55.7745	72.1395	64.7567	67.5858	84.2121	104.095	141.636	78.6351	87.4447	105.929	150.396	185.273
407031	0	0	0	0	0.484902	0	0	0	0	0	1.07315	0	0	0	0.751267	0	0
9132	0	0	0	0	0.484902	0.292013	0	0.660783	0	0	0.536573	0	0	0	0	1.35492	0
163732	18.6689	3.13677	3.2593	5.49663	4.36412	3.79617	23.6209	5.28626	9.11872	51.5799	40.7796	47.2119	105.26	273.265	169.786	51.4869	87.1874
1503	3.73378	0	1.62965	1.99877	1.45471	0.584026	1.27681	2.64313	3.21837	0	1.07315	0	1.85752	9.10882	6.7614	1.35492	0
100507178	116.992	112.297	221.632	146.91	164.867	121.477	99.5909	131.496	120.153	115.792	82.0957	82.6208	125.073	69.2271	89.4008	123.298	87.1874
200172	2.48918	3.76413	4.07412	0.999387	0.484902	0.292013	0.638403	3.30391	1.07279	1.05265	1.07315	0	1.85752	3.64353	0.751267	0	0
22955	7.46755	0.627355	2.44447	0.499694	1.93961	2.33611	4.46882	1.98235	1.60919	2.1053	1.60972	0	2.47669	1.82176	2.2538	1.35492	0
100132074	77.1647	75.2826	91.2604	78.9516	71.2806	77.3835	120.658	92.5096	94.942	101.055	78.3397	106.227	111.451	114.771	102.172	111.103	163.476
1907	8.71214	0	0.814825	1.49908	0	0.584026	5.74563	1.32157	0.536395	3.15795	3.75601	23.6059	9.90678	16.3959	9.76647	10.8393	0
59269	0	0	0	0	0	0	0	0	0	0	0	0	0	0	0	0	0
2981	9.95674	8.78297	27.704	9.49418	5.81883	6.7163	28.0897	7.92939	9.11872	22.1057	77.2665	11.803	79.2542	54.6529	55.5937	89.4246	174.375
2980	0	0	0	0	0	0	0	0	0	0	0	0	0	0	0	0	0
22887	0	0	0	0	0	0	0	0	0	0	0	0	0	0	0	0	0
284716	272.566	253.451	161.335	147.909	183.293	260.184	250.892	216.737	164.673	331.585	320.871	448.513	284.82	289.661	350.842	237.111	152.578
84217	0	0.627355	0	0.999387	1.45471	1.75208	1.27681	2.64313	0.536395	0	1.07315	0	1.23835	3.64353	0.751267	0	0
79717	0	4.39148	7.33342	0.499694	0.484902	0.87604	0.638403	1.98235	0.536395	0	0.536573	0	2.47669	0	3.00507	4.06475	0
728621	89.6106	106.023	123.039	97.94	91.6465	91.6921	68.3091	85.9017	97.6239	111.581	109.998	94.4237	79.2542	76.5141	79.6343	82.65	32.6953
10465	7.46755	2.50942	8.96307	3.99755	5.81883	5.54825	4.46882	3.30391	5.36395	3.15795	2.14629	0	2.47669	7.28706	1.50253	5.41967	0
4904	77.1647	84.6929	56.2229	95.4415	93.1012	66.871	60.0099	74.6684	99.2331	67.3697	63.3156	23.6059	67.4899	45.5441	54.8425	73.1656	54.4921
149461	3255.85	3025.73	3721.3	4274.88	3540.27	2736.16	2883.03	3593.34	3493.54	3187.43	3468.41	3481.88	3646.93	3270.07	3101.98	4377.74	3977.93
64175	0	0	0	0	0	0	0	0	0	0	0.536573	0	0.619174	0	0	0	0
79078	207.847	269.135	250.151	300.316	265.726	343.408	331.331	354.84	356.703	112.634	153.997	59.0148	242.097	183.998	142.741	166.655	326.953
100129924	39.8269	47.0516	44.8154	51.4684	46.0657	50.2263	37.6658	41.6293	43.9844	40.0008	52.5842	11.803	55.1065	40.0788	52.5887	60.9713	21.7969
374969	0	0	0	0	0.484902	0.584026	0	0	0.536395	0	0	0	0	1.82176	1.50253	0	0
114625	34.8486	35.7592	26.8892	36.4776	34.4281	38.2537	55.5411	43.6116	53.6395	37.8954	50.9745	47.2119	45.8189	29.1482	36.0608	37.9377	21.7969
51058	62.2296	82.1835	98.5938	63.9608	79.0391	73.0033	72.1395	80.6155	70.2678	47.3693	27.3652	23.6059	44.5805	34.6135	32.3045	52.8418	43.5937
339539	22.4027	28.8583	31.7782	26.9835	29.579	23.9451	30.0049	34.3607	26.8198	27.3689	19.3166	11.803	20.4327	25.5047	16.5279	24.3885	32.6953
6513	0	0	0	0	0	0	0	0	0	0	0	0	0	0	0	1.35492	0
440584	144.373	434.13	479.932	450.724	385.497	560.957	339.63	790.957	451.645	95.7913	219.995	129.833	115.785	216.79	276.466	306.211	490.429
105378684	1.24459	2.50942	4.88895	3.49786	5.33392	2.62812	3.19201	4.62548	4.29116	0	3.75601	0	0	1.82176	3.75633	9.48442	0
440585	1.24459	1.25471	0	2.99816	0.484902	1.16805	2.55361	0.660783	1.07279	4.21061	1.60972	0	1.85752	0	3.00507	1.35492	0
10969	0	0	0	0	0	0	0	0	2.14558	0	0	0	0	1.82176	0	0	0
102465439	278.789	345.673	354.449	364.776	310.822	295.225	213.227	308.585	295.017	302.111	273.116	342.286	292.869	275.086	283.228	430.864	381.445
149465	0	0.627355	0	0.499694	0	0.292013	0	0	0	0	0	0	0	0	0	0	0
128218	0	2.50942	0	0.999387	0.484902	2.04409	3.19201	1.32157	3.21837	3.15795	4.82916	11.803	3.71504	7.28706	2.2538	5.41967	0
149466	0	0	0	0	0	0.584026	0	0	0	0	0	0	0	0	0.751267	0	0
7075	0	0	0	0	0	0	0	0	0	0	0	0	0	0	0	0	0
4352	0	0	0	0.499694	0	0.292013	0	1.32157	0	0	0.536573	0	0	0	0	0	0
991	0	0.627355	0	0.499694	0	0.584026	0	0.660783	0	0	0	0	0	0	0	0	0
64834	34.8486	53.3252	18.741	115.429	97.9502	47.3061	23.6209	112.994	114.789	1.05265	1.07315	11.803	2.47669	0	13.5228	5.41967	10.8984
102466723	196.646	340.026	426.153	380.767	419.44	264.564	229.825	342.946	303.063	203.162	150.777	59.0148	258.195	222.255	126.964	205.947	174.375
112950	0	0	0	0	0	0.292013	0	0	0	0	0	0	0.619174	0	0	0	0
23334	153.085	119.197	119.779	143.912	138.197	96.6564	98.314	107.708	113.716	95.7913	86.9249	94.4237	101.544	63.7618	57.8475	88.0697	87.1874
102465440	49.7837	40.1507	70.0749	49.9694	47.0355	47.5982	74.6931	50.8803	54.1759	43.1587	85.8517	82.6208	95.9719	143.919	128.467	100.264	108.984
81888	0	0	0	0	0	0	0	0	0	0	0	0	0	0	0	0	0
5792	0	0	0.814825	0.499694	0	0.87604	0	1.32157	1.07279	2.1053	0.536573	0	0.619174	0	0.751267	0	0
9682	42.3161	178.169	174.373	140.414	104.739	203.825	153.855	373.342	181.302	22.1057	70.8277	59.0148	73.0625	69.2271	105.177	230.336	239.765
100132774	171.754	228.357	180.076	237.354	240.027	273.032	248.977	324.444	228.504	151.582	203.898	153.439	206.185	176.711	205.096	220.852	228.867
6487	3.73378	1.25471	2.44447	2.49847	3.39432	2.33611	5.74563	2.64313	3.21837	3.15795	2.14629	11.803	3.71504	3.64353	4.5076	5.41967	0
101929592	42.3161	44.5422	54.5933	49.9694	41.2167	48.4742	52.349	67.3998	72.4134	47.3693	75.1202	35.4089	89.161	71.0488	101.421	102.974	65.3906
102464830	0	0	0	0	0.484902	0	0	0	1.07279	2.1053	0	0	1.85752	1.82176	1.50253	1.35492	0
9048	0	0	0	0.499694	0	0	0	0	0	0	0	0	0	0	0.751267	0	0
9670	1.24459	0	0	0	0	0	0	0	0	0	0	0	0	1.82176	1.50253	0	0
1802	73.4309	139.9	161.335	134.917	153.714	126.15	123.85	198.896	146.972	76.8435	119.119	129.833	152.936	138.454	163.025	113.813	185.273
533	48.5391	47.0516	47.2598	53.9669	51.8845	51.9784	52.349	62.1136	59.5399	63.1591	60.6328	59.0148	75.5392	61.94	90.152	96.1992	76.289
8704	153.085	168.758	479.117	266.337	256.998	226.018	209.396	296.031	212.949	223.162	281.164	436.71	347.356	413.541	416.202	382.087	381.445
149473	114.502	131.117	207.78	238.354	182.323	182.8	157.047	243.168	234.941	107.37	115.363	106.227	151.698	220.434	157.766	226.271	228.867
6536	0	1.88206	8.14825	6.99571	3.87922	7.00832	1.91521	5.28626	4.29116	2.1053	1.07315	0	4.33422	3.64353	2.2538	2.70984	0
128209	2.48918	0	1.62965	1.49908	2.90941	3.79617	3.19201	0	2.68198	6.31591	2.14629	0	17.956	12.7524	2.2538	8.12951	10.8984
105378952	9.95674	0.627355	0.814825	3.99755	5.33392	0	0.638403	0	1.07279	0	0	0	4.33422	0	0	1.35492	0
55929	0	0	0	0	0	0	0	0	0	0	0	0	0	0	0.751267	0	0
79033	33.604	28.231	29.3337	39.4758	25.6998	38.5457	33.8354	57.4881	57.3943	22.1057	45.0721	0	39.0079	51.0094	55.5937	70.4557	98.0858
100874278	165.531	141.782	206.151	225.362	186.687	176.376	181.306	215.415	202.221	167.372	175.459	295.074	233.428	225.899	224.629	257.434	207.07
55182	3.73378	1.25471	1.62965	1.99877	0.969804	0.584026	3.83042	0.660783	0.536395	2.1053	3.75601	0	1.23835	1.82176	4.5076	0	0
100847089	136.905	110.414	101.038	134.917	117.831	153.891	152.578	177.09	173.256	110.528	111.071	106.227	161.604	149.385	129.969	134.137	98.0858
79639	0	0	0	0	0	0	0	0	0	0	0	0	0	0	0	0	0
339541	8.71214	6.9009	19.5558	11.493	12.1226	9.05241	10.2144	8.59017	21.9922	4.21061	7.51202	23.6059	9.90678	18.2176	13.5228	8.12951	0
26828	0	0.627355	2.44447	1.49908	1.45471	0.87604	0.638403	2.64313	0	2.1053	0.536573	0	2.47669	3.64353	1.50253	6.77459	0
26830	0	1.25471	0	0.999387	3.87922	0.87604	0	0.660783	2.68198	1.05265	0	11.803	0.619174	0	1.50253	1.35492	0
11004	0	0.627355	1.62965	0.499694	2.90941	3.21215	0	0.660783	6.43674	2.1053	0.536573	0	1.23835	1.82176	1.50253	0	0
6202	51.0283	62.7355	23.6299	120.426	105.224	58.6947	32.5585	116.959	145.363	8.42121	2.68287	11.803	4.95339	5.46529	10.5177	16.259	10.8984
26811	4356.07	3240.29	3116.7	5792.45	4562.44	3613.37	3748.06	4363.15	4525.57	2568.47	1756.74	1510.78	3391.83	2288.14	2157.64	2715.26	1983.51
94161	0	0	0.814825	1.49908	1.45471	0.87604	2.55361	1.32157	0.536395	0	0	0	0.619174	1.82176	0.751267	0	0
94162	7.46755	7.52826	5.70377	11.493	5.81883	2.62812	6.38403	6.60783	5.36395	8.42121	3.21944	0	5.57256	3.64353	5.25887	9.48442	0
94163	1.24459	2.50942	1.62965	1.49908	1.45471	0.87604	1.91521	1.32157	1.07279	1.05265	2.14629	0	1.85752	3.64353	1.50253	1.35492	0
266675	3.73378	1.88206	4.07412	2.49847	3.39432	2.04409	1.27681	3.9647	4.29116	1.05265	0.536573	0	1.85752	1.82176	0.751267	0	0
1263	0	1.88206	2.44447	0.499694	0.484902	0.292013	2.55361	1.98235	2.68198	0	1.07315	0	1.23835	0	2.2538	0	0
343521	21.1581	33.2498	40.7412	50.4691	39.2771	44.386	28.7281	43.6116	36.4749	46.3167	56.3402	23.6059	58.8215	83.8012	81.8881	126.007	76.289
149478	1.24459	3.13677	0.814825	3.99755	1.45471	1.75208	1.91521	1.98235	2.14558	2.1053	6.97545	0	6.81091	12.7524	13.5228	5.41967	32.6953
8643	6.22296	10.0377	8.14825	7.9951	5.33392	10.2205	17.2369	17.1803	15.0191	4.21061	10.7315	0	11.7643	34.6135	25.5431	25.7434	0
8891	1.24459	1.88206	1.62965	1.49908	5.33392	1.75208	2.55361	0	2.14558	2.1053	2.14629	0	1.23835	3.64353	7.51267	1.35492	0
79654	196.646	190.089	197.188	258.841	223.055	169.952	132.149	170.482	182.374	217.899	215.702	188.847	204.946	171.246	188.568	185.624	239.765
7389	99.5674	102.886	84.7418	94.9418	113.952	101.329	102.144	128.192	89.0416	95.7913	93.3637	47.2119	116.405	165.781	131.472	127.362	119.883
57643	230.25	252.197	347.93	404.252	321.005	287.925	234.932	327.748	369.04	203.162	230.19	295.074	293.488	280.552	302.009	289.952	348.75
400752	7.46755	3.13677	2.44447	6.49602	11.6377	3.79617	1.27681	5.28626	2.14558	4.21061	1.07315	0	1.23835	1.82176	3.00507	2.70984	0
84842	2.48918	0	0	0.499694	0.969804	0.292013	1.27681	1.32157	2.14558	1.05265	0.536573	0	0.619174	1.82176	0.751267	1.35492	0
4595	2.48918	0	0	0.499694	0.484902	0.584026	0.638403	0.660783	0.536395	2.1053	0	0	0.619174	0	1.50253	0	0
114034	8.71214	9.41032	8.96307	16.4899	11.1528	10.8045	12.1297	15.198	13.4099	12.6318	5.90231	11.803	12.3835	10.9306	12.0203	16.259	0
10420	44.8053	18.8206	14.6668	25.9841	35.3979	31.2454	26.8129	27.7529	31.1109	21.053	21.4629	0	21.6711	27.3265	11.269	18.9688	0
126661	4.97837	8.78297	5.70377	8.49479	11.6377	10.5125	9.57604	4.62548	8.58232	5.26326	6.97545	0	8.66843	3.64353	12.7715	6.77459	0
25974	3.73378	3.13677	11.4075	13.4917	2.90941	7.00832	20.4289	13.8764	11.8007	3.15795	5.36573	11.803	7.43008	7.28706	5.25887	10.8393	0
5052	33.604	28.231	16.2965	32.9798	32.9733	35.6256	39.581	32.3783	37.0113	29.4742	20.9264	11.803	28.482	40.0788	24.0405	16.259	0
10327	2088.43	2525.73	3155.82	2591.91	2660.66	2187.76	2291.23	2306.13	1921.37	3474.8	3473.24	3623.51	2992.47	2483.07	2628.68	3743.64	2855.39
4678	266.343	211.419	261.559	306.312	295.305	254.928	229.187	266.956	283.217	201.056	210.337	212.453	266.245	260.512	235.147	283.178	250.664
149483	197.89	158.721	73.3342	207.873	185.718	159.439	173.646	194.931	220.995	164.214	155.606	82.6208	147.363	162.137	154.01	134.137	152.578
60313	2.48918	3.13677	4.07412	2.99816	1.45471	3.21215	3.19201	3.9647	2.14558	5.26326	9.65832	23.6059	7.43008	12.7524	10.5177	10.8393	10.8984
728963	492.858	483.691	401.709	412.247	378.224	498.175	456.458	376.646	443.063	530.536	583.255	519.331	423.515	446.332	498.841	424.089	414.14
51249	0	1.88206	1.62965	0	0.969804	2.33611	3.83042	0.660783	1.07279	1.05265	2.68287	11.803	1.85752	1.82176	3.75633	0	0
3652	110.769	74.0279	61.1119	73.455	88.2522	66.871	64.4787	80.6155	69.195	68.4223	68.6814	23.6059	62.5365	76.5141	57.0963	74.5205	54.4921
23139	78.4093	135.509	116.52	110.432	112.982	122.062	84.9076	81.2763	113.716	85.2648	107.315	70.8178	81.1118	54.6529	84.1419	105.684	21.7969
8503	159.308	165.622	254.225	166.898	155.654	146.883	185.775	156.605	160.919	308.427	441.6	519.331	351.691	446.332	528.141	422.734	479.531
101929626	80.8985	207.654	144.224	137.915	201.234	183.092	82.354	226.648	170.037	69.475	111.071	165.242	88.5418	91.0882	103.675	51.4869	98.0858
10103	0	0.627355	0	0.499694	0	0.292013	0.638403	0.660783	0	0	0	0	0	0	0	1.35492	10.8984
55624	2.48918	7.52826	11.4075	5.49663	5.81883	6.13228	5.74563	7.26861	6.43674	3.15795	5.90231	0	1.85752	1.82176	4.5076	4.06475	0
541468	257.631	507.53	820.529	607.627	535.332	529.42	395.171	642.941	529.422	343.164	535.5	460.316	559.733	624.865	643.836	691.008	675.703
8438	2.48918	3.13677	4.88895	5.49663	5.81883	4.3802	3.19201	1.32157	4.29116	1.05265	1.07315	0	2.47669	1.82176	0.751267	1.35492	10.8984
10489	8.71214	6.9009	2.44447	14.4911	9.69804	9.05241	6.38403	17.1803	11.2643	6.31591	4.29259	0	4.95339	10.9306	10.5177	5.41967	32.6953
7388	237.717	292.347	346.301	315.307	352.524	295.809	250.254	448.671	304.673	186.319	200.678	165.242	247.669	306.056	283.228	276.403	326.953
387338	906.063	620.454	560.599	811.502	830.153	600.671	529.236	561.004	584.134	541.063	467.892	424.907	499.054	404.432	397.42	390.216	326.953
2166	90.8552	69.009	62.7415	58.9639	73.7051	57.2346	72.1395	67.3998	66.513	61.0538	44.5356	35.4089	56.964	65.5835	43.5735	54.1967	21.7969
729041	0	1.25471	4.88895	2.49847	0.969804	2.04409	0.638403	1.98235	3.75477	4.21061	1.60972	0	4.33422	10.9306	4.5076	5.41967	0
101929651	0	1.25471	1.62965	1.49908	1.45471	0	0	0	0.536395	0	0	0	0.619174	0	0	0	0
127343	0	0	0	0	0	0	0	0	0	0	0	0	0	0	0	0	0
100507423	0	0	0	0	0	0	0	0	0	0	0	0	0	0	0	0	0
148930	1.24459	2.50942	1.62965	2.49847	2.90941	1.16805	3.19201	0.660783	1.07279	4.21061	2.68287	0	0.619174	3.64353	2.2538	1.35492	0
8569	0	0	0	0	0.484902	0	0	0	0	0	0	0	0	0	0	0	0
148932	49.7837	77.1647	74.1491	58.9639	62.5524	63.3669	70.2243	92.5096	53.1031	54.7379	72.4374	106.227	71.205	74.6923	75.1267	105.684	98.0858
64756	39.8269	45.7969	44.8154	49.9694	51.3996	41.1739	50.4338	40.3077	50.4212	46.3167	43.4624	11.803	45.8189	43.7223	42.8222	63.6811	43.5937
374973	136.905	175.659	149.113	170.895	151.774	127.902	142.364	143.39	143.218	138.95	105.705	47.2119	151.078	125.702	92.4058	101.619	87.1874
100130197	0	0	0	0.499694	0.484902	0.87604	0	0	0	0	0	0	0	0	0	0	0
9813	1.24459	0	0.814825	0.999387	0.484902	0.292013	0	0	0.536395	0	0.536573	0	0.619174	1.82176	0.751267	1.35492	0
1580	506.549	681.935	724.379	453.222	537.272	456.709	430.284	425.544	374.94	406.323	411.552	436.71	386.984	369.818	339.573	273.693	468.632
163720	0	0	0.814825	0	0	0.292013	0	0	0	0	0	0	0	0	0	0	0
1579	0	0	0	0	0	0	0	0	0	0	0	0	0	0	0	0	0
260293	0	0	0	0	0.484902	0	0	0	0.536395	0	0	0	0.619174	0	0	0	0
199974	0	0	0	0	0	0.584026	0	0	0	0	0	0	1.85752	0	0	0	0
284541	0	0	0	0	0	0	0	0	0	0	0	0	0	0	0	1.35492	0
100874253	0	0	0	0	0.969804	0.292013	0	0.660783	0.536395	0	0.536573	0	1.23835	0	0	1.35492	0
10158	0	1.88206	0	0.499694	0.969804	0.584026	1.27681	0	1.07279	2.1053	0	0	0	0	0	0	0
6886	0	0	3.2593	0	0	0	0.638403	0	0	0	0	0	0	0	0	0	0
6491	0	0	0	0	0	0.292013	0.638403	0	0	0	0	0	0	0	0.751267	0	0
51727	48.5391	96.6127	43.1857	91.9436	80.9787	63.6589	48.5186	95.8135	93.8692	25.2636	18.7801	35.4089	22.9094	10.9306	9.76647	23.0336	10.8984
102724077	1004.39	897.745	1154.61	598.133	847.609	697.328	574.563	521.357	554.633	535.8	453.941	590.148	380.792	419.006	302.009	334.665	294.258
2301	2.48918	0.627355	0	1.49908	0.484902	1.16805	0.638403	0	1.07279	1.05265	1.60972	0	0	1.82176	2.2538	0	0
84793	0	0	0	0.499694	0	0	0	0	0.536395	0	0	0	0	0	0	0	0
2306	2.48918	0	0.814825	1.49908	3.39432	0.292013	1.91521	1.32157	4.29116	1.05265	0	0	0	0	3.00507	0	0
388630	0	0.627355	0	1.99877	0.484902	0.292013	0.638403	0.660783	1.60919	0	0	0	0	0	0	0	0
391037	0	2.50942	0.814825	0.499694	0	0	0.638403	0	0	0	0.536573	0	0	0	0	0	0
200010	0	0	0	0.499694	0	0	0	0	0	0	0	0	0	0	0	0	0
54558	1.24459	1.25471	0.814825	1.49908	0.484902	2.62812	1.27681	0.660783	1.07279	2.1053	2.14629	0	1.85752	0	0.751267	2.70984	0
84871	53.5175	44.5422	26.8892	33.9792	36.8526	39.1298	34.4738	28.4137	30.0381	14.7371	30.0481	23.6059	16.0985	12.7524	17.2791	18.9688	21.7969
79656	0	0	0	0	0	0	1.27681	1.98235	0	0	0	0	0	0	0	6.77459	0
101929721	0	11.9197	8.96307	10.4936	10.6678	8.46838	5.74563	21.145	18.2374	0	2.68287	0	1.85752	3.64353	2.2538	1.35492	0
100874313	0	0	0.814825	0	0	0	0.638403	0	0	0	0	0	0	0	0	0	0
1996	0	0	0	0	0	0	0	0	0	0	0	0	0	0	0	0	0
63950	0	0	0	0	0	0	0	0	0	0	0	0	0	0	0	0	0
11124	0	0	0	0.499694	0	0	0	0.660783	0	0	0.536573	0	0.619174	0	0.751267	0	0
1031	185.444	213.928	152.372	205.874	215.297	196.525	199.182	227.97	209.194	210.53	223.751	283.271	180.18	182.176	199.086	185.624	174.375
100616189	37.3378	40.7781	28.5189	37.477	19.881	34.4576	90.6532	80.6155	34.3293	38.9481	24.6824	35.4089	33.4354	38.2571	35.3095	97.5541	76.289
102466656	0	0	0.814825	0	0	0	0	0	0	0	0	0	0	0	0	0	0
284546	0	0	0	0	0	0	0	0	0	0	0	0	0	0	0	0	0
26994	0	0	0	0	0	0.292013	0	0	0	0	0	0	0	0	0	0	0
22996	922.243	945.424	1125.27	621.619	682.257	983.792	952.497	788.314	581.989	1543.19	1623.13	1404.55	860.032	1390.01	1111.87	1104.26	1471.29
102724097	1.24459	2.50942	3.2593	2.49847	4.36412	3.21215	8.29924	3.30391	2.68198	8.42121	10.1949	0	13.0026	16.3959	9.0152	9.48442	0
2060	0	0	0	0	0	0	0	0	0	0	0	0	0	0	0	0	0
114883	367.155	378.295	383.782	303.314	338.462	300.774	361.974	267.617	296.627	511.589	364.87	259.665	256.338	213.146	205.847	239.82	217.969
4898	331.062	368.885	341.412	298.317	271.06	310.994	352.398	274.225	390.496	253.689	320.871	283.271	239.62	174.889	172.791	201.883	65.3906
100313892	823.92	725.222	800.158	715.062	811.726	645.641	722.034	614.528	658.157	824.226	781.251	1015.06	762.822	756.032	782.069	665.265	697.499
5865	0	0	0	0	0	0	0	0	0	0	0	0	0	0	0	1.35492	0
51060	124.459	542.035	409.857	216.867	245.845	323.259	144.917	249.776	210.803	64.2117	317.115	59.0148	22.2903	14.5741	27.7969	143.621	98.0858
112970	204.113	361.356	338.967	308.311	344.281	275.368	189.606	241.186	294.481	189.477	150.24	94.4237	172.13	134.811	114.193	100.264	152.578
104355143	0	0	0	0	0	0	0	0	0	0	0	0	0	0	0	0	0
91408	0	0	0	0	0.484902	0.292013	0	0	0	0	0	0	0.619174	0	2.2538	1.35492	0
9372	397.025	276.664	203.706	243.351	281.243	316.542	357.506	228.631	308.964	494.746	328.383	389.498	287.297	351.601	300.507	357.698	403.242
200014	251.408	303.64	250.151	258.841	274.94	263.396	241.955	233.917	236.55	172.635	190.483	118.03	177.084	153.028	144.994	126.007	141.68
4998	74.6755	99.1221	98.5938	102.937	112.497	115.637	116.828	153.962	136.244	82.1068	87.998	94.4237	97.8294	140.276	135.979	162.59	130.781
84950	7.46755	10.665	3.2593	16.4899	23.7602	10.5125	8.29924	15.8588	19.3102	3.15795	1.60972	11.803	2.47669	3.64353	6.01013	5.41967	0
23318	72.1863	63.3628	31.7782	70.9565	68.3712	57.5266	64.4787	56.8273	79.3865	60.0011	54.1939	35.4089	57.5832	51.0094	58.5988	56.9065	108.984
105378722	126.948	135.509	108.372	90.9442	81.9485	139.29	202.374	110.351	113.179	241.057	245.214	177.045	260.672	269.621	233.644	144.976	141.68
2882	0	0.627355	0	0	0	0	0	0	0	0	0	0	0	0	0	0	0
348378	27.381	62.7355	91.2604	66.4593	28.6092	72.4193	92.5684	47.5763	81.5321	60.0011	54.7305	129.833	133.742	41.9006	55.5937	63.6811	21.7969
65260	0	0	0	0	0	0	0	0	0	0	0	0	0.619174	0	0.751267	0	0
79699	93.3444	67.7543	80.6677	76.9528	87.7673	61.0308	61.9251	64.0959	60.6127	87.3701	46.6819	23.6059	79.2542	52.8312	36.0608	39.2926	76.289
440590	464.233	614.808	533.71	470.212	500.904	609.724	543.281	469.816	583.062	521.062	551.061	601.951	461.284	440.867	425.217	326.535	425.039
55268	0	1.25471	2.44447	2.99816	0.969804	0.87604	1.91521	1.98235	3.75477	1.05265	1.07315	0	0	1.82176	1.50253	0	0
6342	14.9351	11.2924	16.2965	4.99694	12.1226	5.25624	1.27681	6.60783	8.04593	17.8951	8.0486	11.803	14.8602	7.28706	1.50253	4.06475	0
100616156	517.75	620.454	803.417	510.187	529.513	548.693	391.979	393.166	428.043	376.849	399.21	507.528	370.266	316.987	287.735	252.015	283.359
100616458	0	0	0	0	0	0	0	0	0	0	0	0	0	0	0	0	0
100616145	0	0	0	0	0	0	0	0	0	0	0	0	0	0	0	0	0
127435	1.24459	0	0	0	0	0	0	0.660783	0	0	0	0	0.619174	0	0	0	0
6512	0	0.627355	8.14825	0.999387	0.969804	0.584026	7.02243	0	0	13.6845	0.536573	0	4.95339	7.28706	1.50253	2.70984	10.8984
1376	1.24459	0	2.44447	0	0	0	1.91521	0	0	0	0	0	0.619174	0	0	0	0
54987	51.0283	65.2449	82.2973	83.4488	85.8277	74.7554	49.157	72.6861	75.6317	49.4746	59.0231	70.8178	70.5858	54.6529	51.0861	59.6164	54.4921
4116	141.884	143.037	146.668	153.406	152.259	108.921	111.082	148.676	146.972	93.686	104.095	59.0148	94.1144	94.7318	78.1317	119.233	130.781
100507564	34.8486	20.0754	26.0744	23.9853	33.9432	42.0499	35.1122	22.4666	30.5745	16.8424	21.4629	23.6059	21.0519	16.3959	27.7969	20.3238	21.7969
7804	2.48918	0	1.62965	1.99877	0	2.92013	0.638403	1.32157	1.60919	2.1053	2.14629	0	1.85752	0	4.5076	4.06475	0
163742	92.0998	68.3817	74.1491	75.4537	103.769	75.6314	46.6034	74.6684	85.2869	120.002	81.5591	70.8178	142.41	176.711	135.979	82.65	21.7969
63948	0	0	0	0	0	0	0	0	0	0	0	0	0	0	0	0	0
148979	0	0	0	0	0	0	0	0	0	0	0	0	0	0	0	0	0
105369175	0	1.25471	2.44447	2.49847	3.39432	2.04409	1.91521	3.9647	2.68198	1.05265	1.07315	0	2.47669	1.82176	0.751267	1.35492	21.7969
55706	0	0	0	0	0	0	0.638403	0	0	0	0	0	0	0	0	0	0
54432	202.869	170.641	119.779	163.9	230.329	165.571	141.725	146.033	166.283	175.793	115.363	70.8178	95.3528	112.949	107.431	82.65	98.0858
1733	110.769	178.796	189.039	129.92	135.773	127.61	118.743	148.676	136.244	135.792	142.192	118.03	129.407	114.771	111.187	142.266	119.883
51668	0	3.13677	1.62965	0.999387	0.484902	0.87604	1.91521	0.660783	0	1.05265	0.536573	0	0.619174	0	1.50253	1.35492	0
115353	97.0782	98.4947	83.1121	94.4421	104.254	75.0474	64.4787	83.2586	99.2331	82.1068	58.4865	59.0148	45.1997	34.6135	42.8222	40.6475	0
388633	150.596	132.372	125.483	146.41	135.773	120.893	143.641	153.962	137.854	121.055	131.46	94.4237	117.024	80.1576	114.193	112.458	76.289
9528	0	0	0	0	0	0	0	0	0	0	0	0	0	0	0	0	0
127428	649.677	1138.02	1280.9	717.56	777.783	840.998	655.64	666.73	601.299	472.64	636.376	743.587	544.873	460.906	428.222	383.442	392.343
100616315	72.1863	72.1458	52.9636	57.9645	73.2202	59.5707	49.7954	45.594	60.0763	57.8958	48.8282	59.0148	40.2463	40.0788	36.8121	54.1967	0
200008	0	0	0	0	0	0	0	0	0	0	0	0	0	0	0	0	0
606495	0	0	0.814825	0	0	0	0.638403	0.660783	0	0	0	0	0	0	0	0	0
51253	24.8918	19.448	18.741	15.4905	25.6998	23.9451	32.5585	33.0391	25.2106	20.0004	25.2189	23.6059	16.7177	18.2176	14.2741	17.6139	10.8984
23648	211.581	221.456	275.411	356.282	333.128	226.018	215.78	261.009	289.117	204.214	174.386	200.65	234.048	198.572	182.558	186.979	163.476
619518	28.6256	26.9763	23.6299	31.9804	26.6696	21.025	22.3441	25.7705	18.7738	17.8951	25.2189	47.2119	27.8628	30.97	35.3095	32.518	32.6953
26027	0	2.50942	0.814825	0.499694	0.969804	0.292013	3.19201	0.660783	0	6.31591	5.36573	0	3.71504	9.10882	5.25887	6.77459	0
338094	26.1364	16.9386	19.5558	8.49479	7.75844	11.0965	50.4338	19.8235	7.50953	31.5795	66.5351	70.8178	75.5392	185.82	158.517	92.1344	141.68
374977	2.48918	0.627355	0	0.999387	0	0.87604	5.74563	1.98235	0	4.21061	4.29259	0	6.19174	25.5047	10.5177	12.1943	0
100527960	0	0	1.62965	0	0.484902	0.584026	0.638403	0	0	0	0.536573	0	0.619174	5.46529	3.00507	1.35492	0
7268	0	1.25471	0.814825	0	0	0	1.27681	0	0	1.05265	0.536573	0	1.23835	0	2.2538	0	0
25973	3.73378	1.25471	0	2.49847	0.969804	1.16805	1.27681	3.30391	3.21837	1.05265	1.60972	0	0.619174	1.82176	2.2538	0	0
55001	21.1581	21.9574	21.1854	21.4868	26.1847	23.6531	25.5361	25.7705	23.6014	15.7898	16.0972	23.6059	17.956	23.6829	32.3045	14.9041	43.5937
163747	0	0	0	0	0	0	0	0	0	0	0	0	0	0	0	0	0
1718	0	0.627355	0	0	0	0	0	0	0.536395	0	0	0	0	0	0	0	0
100126514	278.789	286.074	472.598	319.804	411.682	236.823	179.391	366.734	282.68	115.792	234.482	35.4089	279.867	400.788	182.558	361.763	305.156
199964	0	0	0	0	0	0	0	0	0	0	0	0	0	1.82176	0	0	0
7809	0	0	0	0	0	0	0.638403	0	0	0	0	0	0	0	0	0	0
255738	0	0	0	0	0	0	0	0	0	0	0.536573	0	0	0	0	0	0
23358	6.22296	2.50942	1.62965	2.49847	2.42451	2.92013	8.29924	5.28626	1.60919	14.7371	34.8773	23.6059	51.3914	71.0488	71.3703	115.168	54.4921
100507634	557.577	488.082	416.375	389.261	481.023	400.934	503.061	347.572	368.504	543.168	544.085	743.587	578.927	470.015	536.405	334.665	294.258
100616272	0	0.627355	0.814825	0	1.45471	0	0	0	0	0	0.536573	0	0.619174	0	0	0	0
8613	0	0	0	0	0	0	0	0	0	0	0	0	0	0	0	0	0
5563	446.809	896.49	1316.76	191.882	308.883	185.72	414.962	226.648	43.9844	105.265	47.2184	94.4237	196.278	111.128	106.68	47.4221	10.8984
199920	84.6323	72.1458	52.1488	26.4838	29.0941	49.9343	44.0498	36.343	28.429	188.425	285.457	283.271	126.931	204.038	158.517	100.264	163.476
731	0	0	0.814825	0	0	0	0.638403	0	0	1.05265	0	0	0	0	0	0	0
732	0	0	0	0	0	0	0	0	0	0	0	0	0	0	0	0	0
1600	0	0	0	0	0	0	0	0	0	0	0	0	0	0	0	0	0
101926890	0	0	0	0	0	0	0	0	0	0	0.536573	0	0	0	0	0	0
115209	0	0	0	0	0	0	0	0	0	0	0	0	0	0	0	0	0
4070	78.4093	64.6176	70.8898	57.9645	61.5826	49.0582	75.9699	40.3077	68.6586	190.53	117.51	106.227	105.26	102.019	57.0963	101.619	21.7969
114803	0	0	0	0	2.90941	0.292013	0.638403	0.660783	0.536395	1.05265	1.60972	0	2.47669	1.82176	0.751267	2.70984	0
3725	125.704	92.2212	114.075	68.9577	106.678	88.188	112.359	81.2763	92.7964	125.266	108.924	106.227	119.501	96.5535	88.6495	84.0049	65.3906
100131060	68.4526	96.6127	96.9641	92.943	108.618	88.772	60.6483	112.333	83.1413	61.0538	69.2179	82.6208	74.3008	143.919	141.238	94.8442	152.578
101926925	0	1.25471	5.70377	1.49908	1.93961	0.87604	0.638403	1.32157	1.60919	0	1.07315	0	0	0	0.751267	4.06475	0
729467	1.24459	1.88206	3.2593	2.49847	2.42451	1.16805	2.55361	1.98235	2.68198	3.15795	1.07315	0	0	3.64353	0.751267	4.06475	0
55277	1.24459	0	0	0	0.484902	0.584026	0	0	0	0	0.536573	0	0.619174	0	0.751267	0	0
100616409	72.1863	82.1835	150.743	78.9516	68.3712	54.6065	48.5186	53.5234	46.13	49.4746	38.0967	118.03	68.7283	87.4447	69.1165	56.9065	98.0858
101926944	0	0	0	0	0	0	0	0	0	0	0	0	0	0	0	0	0
51361	0	0	0.814825	0	0	0	0	0	0	0	0	0	0	0	0.751267	0	0
1573	1.24459	0	0.814825	0	0	0.584026	0	0	0	0	0	0	0	0	2.2538	0	0
127795	19.9135	6.9009	14.6668	12.992	6.30373	26.8652	20.4289	25.1097	0.536395	128.423	64.3888	200.65	224.76	196.751	184.812	173.429	228.867
101926964	0	0	0	0	0	0.584026	0.638403	0	0	10.5265	0	0	2.47669	1.82176	3.00507	0	0
100996570	0	0	0	0	0	0.584026	0.638403	1.32157	0.536395	4.21061	3.21944	11.803	16.7177	9.10882	14.2741	6.77459	0
4774	4.97837	0	0	0.499694	0	2.04409	4.46882	1.32157	0.536395	9.47386	2.68287	11.803	17.3369	3.64353	15.0253	13.5492	0
645030	94.589	67.127	35.8523	49.9694	60.1279	79.4276	94.4836	37.6646	36.4749	113.686	75.1202	11.803	79.8734	89.2665	99.1672	50.132	76.289
414927	0	0	1.62965	0.499694	0.484902	0	0	0	0	1.05265	0	0	0	0	0.751267	1.35492	0
83941	0	0	0	0	0	0	0	0	0.536395	0	0	0	0.619174	0	0.751267	0	0
10207	94.589	141.155	173.558	105.435	108.618	133.742	116.189	120.262	94.4056	98.9492	98.7295	153.439	93.4952	91.0882	75.1267	104.329	87.1874
100422902	24.8918	47.0516	61.1119	44.9724	45.5808	43.218	30.6433	33.0391	40.2296	24.211	23.6092	82.6208	30.3395	34.6135	18.7817	16.259	0
100422946	0	0	0	0	0	0	0	0	0	0	0	0	0	0	0	0	0
54596	0	0	0	0	0	0	0	0	0	0	0	0	0	0	0	0	0
163782	0	0	0.814825	0.499694	0	0	0	0	0	0	0	0	1.23835	0	0	1.35492	0
7398	2.48918	0	30.9633	0.999387	0	2.92013	4.46882	1.32157	3.21837	1.05265	0	0	0	3.64353	1.50253	0	0
85440	128.193	119.197	71.7046	104.936	108.133	123.23	153.855	108.368	129.271	142.108	113.754	129.833	84.2076	83.8012	90.152	88.0697	98.0858
27329	516.506	659.977	609.489	644.105	764.691	584.61	432.837	524.661	602.908	388.428	362.723	247.862	336.831	267.799	286.984	318.406	196.172
84938	3.73378	2.50942	0.814825	0.999387	1.45471	1.46007	2.55361	1.32157	0.536395	1.05265	4.29259	0	1.23835	5.46529	1.50253	0	10.8984
199899	32.3594	40.7781	38.2968	36.4776	28.1243	47.5982	36.389	28.4137	52.5667	31.5795	22.5361	11.803	18.5752	20.0394	23.2893	20.3238	0
100996301	0	0	0	0	0	0	0	0	0.536395	0	0	0	0	0	0	0	0
27022	0	0	0	0	0	0.292013	0	0	0	0	1.07315	0	2.47669	0	0.751267	0	0
102464823	0	0	0	0	0	0	0	0	0	0	0	0	0	0	0	0	0
29929	0	0	0	0	0	0	0	0	0	0	0	0	0	0	0	0	0
23421	34.8486	41.4054	48.0747	34.4789	49.9449	37.3777	28.7281	23.7882	44.5208	26.3163	9.65832	0	24.1478	12.7524	13.5228	13.5492	0
84455	29.8702	42.0328	17.9261	42.474	52.8543	48.4742	19.7905	33.6999	53.6395	15.7898	10.1949	0	11.1451	12.7524	19.5329	13.5492	0
79469	24.8918	25.7216	39.1116	11.9926	19.3961	37.9617	31.2817	20.4843	26.8198	45.264	31.6578	47.2119	30.9587	43.7223	37.5633	37.9377	54.4921
5236	1.24459	4.39148	2.44447	0.499694	0.484902	1.46007	1.27681	1.32157	0.536395	1.05265	1.07315	11.803	0	3.64353	1.50253	1.35492	0
4919	247.674	439.776	476.672	505.19	486.842	471.601	310.264	481.05	471.491	107.37	164.728	59.0148	242.716	163.959	155.512	150.396	130.781
101927034	43.5607	75.2826	86.3714	62.9614	80.4938	73.5873	22.9825	107.047	38.0841	20.0004	27.9018	0	39.0079	45.5441	9.76647	13.5492	10.8984
148581	0	1.25471	0.814825	0.499694	0.484902	0.87604	0.638403	0	0	3.15795	1.07315	0	0.619174	5.46529	1.50253	0	0
57685	0	0	2.44447	0.499694	1.45471	0	0	0.660783	0	0	0	0	0	0	0	0	0
100616338	7.46755	14.4292	17.1113	15.4905	28.1243	17.5208	1.91521	10.5725	0	14.7371	15.5606	11.803	27.2436	14.5741	8.26393	14.9041	0
55225	0	0	0	0	0	0	0	0	0	0	0	0	0	0	0	0	0
3716	38.5824	22.5848	3.2593	11.9926	13.5773	6.42429	3.83042	5.94704	2.68198	24.211	9.65832	0	9.90678	7.28706	0.751267	1.35492	0
101927084	1640.37	1363.24	1315.94	1147.8	1478.95	1173.31	1464.5	1111.44	909.19	1298.97	1101.58	1097.68	1369.61	1096.7	1069.8	1869.79	1754.65
105378775	1.24459	0	0.814825	0	0	0.292013	0	0	0	0	0	0	0	0	0.751267	1.35492	0
100500854	1.24459	0.627355	0	0	0	1.46007	0.638403	1.32157	0	0	0	11.803	1.23835	3.64353	1.50253	0	0
406893	1.24459	0	0	0	0	0.292013	0	0	0	0	1.07315	0	0	0	0	0	0
205	0	0	1.62965	0	0	0.584026	1.27681	1.32157	0	0	1.07315	0	0	0	0.751267	1.35492	0
9829	510.283	1502.51	1256.46	813.002	1180.25	1041.32	563.71	1012.32	758.463	68.4223	129.851	141.636	126.311	74.6923	74.3754	79.9401	87.1874
54741	48.5391	67.7543	45.6302	25.9841	31.5186	86.4359	199.182	97.7958	14.4827	33.6848	84.7786	47.2119	22.9094	21.8612	29.2994	70.4557	43.5937
3953	838.855	1029.49	853.936	511.686	626.494	606.219	861.844	374.003	371.186	541.063	370.236	342.286	399.367	256.869	247.918	298.082	228.867
5142	799.028	1667.51	672.23	212.869	226.449	340.487	763.53	251.758	204.367	81.0542	99.266	47.2119	65.6324	43.7223	53.3399	67.7459	76.289
101927139	13.6905	11.9197	44.0005	4.49724	11.6377	1.75208	0	0.660783	3.21837	10.5265	3.75601	11.803	3.09587	3.64353	1.50253	2.70984	0
84251	0	0	0	0	0.484902	0	0	0	0	0	0	0	0	0	0	0	0
100422871	37.3378	5.64619	3.2593	24.485	22.7904	4.3802	1.91521	2.64313	25.2106	13.6845	3.21944	0	15.4793	16.3959	0.751267	1.35492	0
200132	0	0.627355	0	0	0	0	0	0	0	0	0	0	1.23835	0	0	0	0
10022	0	1.25471	0.814825	0	1.93961	0.584026	0	0.660783	5.36395	0	0.536573	0	1.23835	0	1.50253	0	0
79819	0	0	0	0	0	0.292013	0	0.660783	0	0	0.536573	0	0	0	0	0	0
57708	31.1148	35.1319	28.5189	24.485	31.5186	27.4492	27.4513	22.4666	28.9653	40.0008	23.0726	23.6059	17.956	10.9306	10.5177	16.259	43.5937
23169	201.624	154.329	147.483	130.92	149.35	155.351	178.753	134.139	153.409	140.003	194.239	271.468	116.405	153.028	122.456	107.039	76.289
400757	217.804	255.333	229.781	193.881	226.449	204.993	130.234	184.358	194.175	132.634	105.705	165.242	102.783	100.197	87.8982	69.1008	76.289
149233	0	0	0	0.499694	0	0	0	0	0	0	0	0	0	0	0	0	0
3595	0	0.627355	0	0	0	0	0	0	0	1.05265	1.07315	11.803	0.619174	0	0	1.35492	0
26135	0	1.25471	4.07412	2.49847	0.484902	1.75208	5.10722	1.98235	0.536395	5.26326	1.07315	11.803	2.47669	1.82176	5.25887	2.70984	0
1647	1402.66	848.184	688.527	1040.86	1073.09	901.445	732.248	906.594	1044.36	821.068	738.325	944.237	744.866	821.616	723.47	791.272	784.687
55970	126.948	111.042	185.78	93.9424	79.524	76.7995	79.162	107.047	75.0953	112.634	160.435	247.862	135.599	169.424	129.218	192.398	141.68
100289178	1937.83	1401.51	1513.94	1305.2	1775.23	1167.47	763.53	911.219	1110.87	975.808	443.746	424.907	616.697	371.64	247.918	327.89	305.156
9077	3.73378	3.13677	4.88895	2.99816	3.87922	4.96422	6.38403	7.92939	5.90035	10.5265	12.3412	0	6.19174	3.64353	6.01013	5.41967	10.8984
79971	62.2296	12.5471	31.7782	45.4721	10.1829	43.218	8.29924	11.8941	67.0494	6.31591	35.9504	70.8178	6.81091	7.28706	9.76647	21.6787	10.8984
100302279	781.604	203.89	173.558	458.219	663.831	308.074	247.062	306.603	393.178	395.797	383.113	483.922	368.408	271.443	278.72	333.31	316.054
6121	1.24459	0.627355	0	0	0	0	0	0	0.536395	0	0	0	0	1.82176	0.751267	1.35492	0
55635	0	0	0	0	0	0	0.638403	0	0	0	0	0	0	1.82176	0	1.35492	0
101927220	67.208	116.688	22.8151	110.432	122.68	70.6672	30.0049	91.188	106.743	6.31591	1.60972	0	3.09587	1.82176	3.75633	4.06475	21.7969
57554	0	0.627355	0	0.999387	0.969804	0.292013	0.638403	0.660783	0	0	0	0	0	0	0	0	0
5301	4.97837	4.39148	7.33342	1.99877	2.42451	2.92013	3.83042	1.32157	3.75477	2.1053	3.21944	0	6.19174	5.46529	1.50253	4.06475	0
55631	0	0	0	0	0.484902	0	0	0.660783	0	0	0	0	0	0	0	0	0
9295	135.661	145.546	100.223	116.928	149.835	126.442	78.5236	83.9194	140.536	96.8439	97.1197	82.6208	80.4926	74.6923	96.9134	79.9401	87.1874
81573	719.374	540.78	474.228	420.742	445.14	489.998	531.79	404.399	491.338	510.536	453.404	554.739	440.852	457.263	407.187	352.279	425.039
11147	197.89	174.405	145.854	127.922	143.046	148.343	139.172	153.302	127.662	193.688	130.387	141.636	113.309	98.3753	101.421	81.2951	108.984
1491	0	4.39148	7.33342	4.49724	7.27353	4.08818	4.46882	4.62548	2.68198	5.26326	0	0	2.47669	0	0	4.06475	0
101927244	12.4459	4.39148	2.44447	8.49479	15.032	5.25624	7.66083	3.30391	15.0191	8.42121	3.75601	0	13.0026	3.64353	3.00507	4.06475	10.8984
5733	0	0	2.44447	0	0	0.292013	0	0.660783	0	5.26326	6.97545	11.803	0	0	0	0	0
100132618	0	0	0.814825	0	0	0.292013	0	0.660783	0.536395	1.05265	0.536573	0	0	0	0	0	0
9406	3.73378	1.88206	3.2593	1.99877	0.969804	1.16805	0.638403	1.32157	0	1.05265	2.68287	0	0.619174	0	0	0	0
406962	301.191	161.23	162.15	124.424	172.14	161.191	174.284	116.298	182.374	178.951	182.435	212.453	151.698	218.612	178.05	115.168	163.476
100852410	2.48918	2.50942	2.44447	0.499694	0.969804	0	0	0	0	1.05265	0.536573	0	1.85752	3.64353	0	0	0
257194	1.24459	4.39148	3.2593	0.499694	1.45471	0	0.638403	0.660783	1.60919	1.05265	1.60972	0	1.23835	1.82176	0	1.35492	0
100852409	95.8336	133.627	83.927	63.9608	67.4014	90.5241	291.112	96.4743	81.5321	49.4746	64.3888	35.4089	34.6737	12.7524	14.2741	67.7459	65.3906
101927295	0	0	0	0	0	0	0	0	0	0	0	0	0	0	0	0	0
127255	0	0	0	0	0	0	0	0	0	0	0	0	0	0	0	0	0
100526835	1.24459	2.50942	1.62965	1.99877	2.90941	3.21215	2.55361	5.28626	2.14558	3.15795	1.60972	0	2.47669	0	0.751267	2.70984	0
8790	0	0.627355	0.814825	0	0	0	0	0	0	0	0	0	0	0	0	0	0
51086	44.8053	64.6176	65.186	46.9712	48.4902	66.287	46.6034	37.6646	68.6586	58.9485	25.7555	23.6059	38.3888	29.1482	31.5532	24.3885	43.5937
105378804	0	0	0	0	0	0	0	0	0	0	0	0	0	0	0	0	0
105378803	0	0	0	0.499694	1.93961	0.584026	0.638403	1.32157	0	0	0	0	0	0	0	0	0
127254	0	0	0	0	0.484902	0.292013	1.91521	0	0	0	0	0	0	0	0	0	0
101927320	0	0	0	0	0	0	0.638403	0	0	1.05265	0	0	0	0	0	0	0
1429	0	0	0	0	0	0	0	0	0	0	0	0	0	0	0	0	0
127253	78.4093	58.344	110.001	84.4482	99.4049	66.871	62.5635	57.4881	157.7	69.475	19.8532	23.6059	41.4846	38.2571	31.5532	36.5828	21.7969
431707	160.552	85.9476	101.853	89.4452	114.437	118.849	97.6756	70.7037	99.7695	115.792	64.9254	94.4237	90.3994	58.2965	63.1064	62.3262	43.5937
204962	0	0	0	0	0	0	0	0	0	0	0	0	0	0	0	0	0
34	2.48918	1.88206	0.814825	0.499694	0.484902	2.04409	1.27681	0.660783	0.536395	1.05265	0.536573	11.803	0.619174	0	1.50253	0	0
1744	177.977	104.141	114.89	98.4396	106.194	89.6481	110.444	60.1312	76.1681	130.529	119.119	106.227	129.407	109.306	90.152	101.619	119.883
5876	14.9351	13.1745	25.2596	27.4832	30.0639	12.8486	21.0673	19.8235	16.0919	13.6845	16.0972	23.6059	18.5752	25.5047	20.2842	18.9688	0
692085	461.744	353.828	307.189	303.814	302.094	308.95	278.344	219.38	245.133	409.481	286.53	306.877	320.113	196.751	228.385	237.111	185.273
26805	1.24459	1.25471	1.62965	0	1.93961	0.292013	0.638403	0	1.07279	4.21061	1.07315	0	0.619174	0	1.50253	0	0
26804	2.48918	4.39148	4.88895	3.99755	1.45471	6.13228	1.91521	1.98235	3.21837	12.6318	8.0486	11.803	4.95339	5.46529	9.0152	2.70984	10.8984
4438	6.22296	3.76413	1.62965	2.49847	6.78863	7.59234	5.10722	3.9647	7.50953	11.5792	6.97545	0	8.04926	5.46529	12.0203	5.41967	0
127247	0	0.627355	1.62965	1.49908	0.484902	0.87604	1.27681	0	0.536395	5.26326	2.14629	0	3.09587	1.82176	4.5076	1.35492	0
101927342	0	0	0	0	0	0	0	0	0	0	0	11.803	0	0	0	1.35492	0
256435	0	0	0	0	0	0	0	0	0	0	0	0	0	0	0	0	0
81849	1.24459	0	0	0	2.42451	0.292013	0	0	0	3.15795	0	0	0.619174	0	0	0	0
102466995	7.46755	2.50942	5.70377	2.49847	2.90941	1.46007	5.10722	0.660783	2.68198	7.36856	3.75601	23.6059	6.19174	3.64353	4.5076	1.35492	0
10026	0	0	0	0	0	0	0	0	0	0	0	0	0	0	0	0	0
26289	262.609	409.663	365.856	290.322	256.998	313.038	228.548	249.115	303.063	203.162	211.41	247.862	164.7	129.345	106.68	117.878	217.969
26009	394.536	388.333	752.898	484.703	301.124	414.659	417.515	393.166	520.303	197.898	217.312	212.453	60.0599	71.0488	77.3805	204.593	130.781
23032	460.499	409.035	306.374	319.304	315.186	399.182	377.935	298.674	401.76	425.271	346.626	318.68	261.291	255.047	253.177	269.629	272.461
374986	398.269	386.451	360.967	348.786	363.192	387.794	330.693	308.585	374.94	261.058	257.019	283.271	238.382	244.116	226.131	157.17	54.4921
374987	135.661	152.447	111.631	102.437	139.167	115.637	91.93	90.5272	104.061	92.6333	75.6568	94.4237	69.3475	56.4747	64.6089	35.2279	108.984
91624	7.46755	6.27355	6.5186	3.99755	2.90941	2.62812	7.02243	3.9647	3.21837	8.42121	6.97545	35.4089	13.0026	9.10882	12.0203	6.77459	43.5937
8880	579.98	234.003	290.892	145.911	119.286	226.31	429.645	198.896	193.639	834.753	680.911	861.617	686.664	453.619	455.268	578.55	501.328
11080	506.549	450.441	366.671	432.235	436.412	445.028	563.071	509.463	511.721	436.85	413.698	318.68	460.665	380.749	450.76	551.452	435.937
54810	1443.73	2127.36	3466.26	1346.67	1544.9	1679.66	1013.15	1249.54	1045.97	1044.23	678.765	1416.36	848.887	690.449	692.668	636.811	490.429
149047	46.0499	53.3252	96.1493	44.4727	39.2771	43.51	36.389	40.3077	33.7929	34.7375	20.9264	70.8178	25.3861	12.7524	36.0608	28.4533	21.7969
5737	2.48918	0	0	0	0	1.46007	0	0	0	2.1053	0	0	0	0	0.751267	0	0
10964	326.083	111.669	81.4825	87.4464	119.286	135.786	137.895	146.033	32.7201	36.8428	8.58517	0	40.8655	41.9006	21.7867	35.2279	10.8984
10561	187.933	13.1745	39.1116	75.9534	132.378	72.7113	19.7905	33.6999	15.0191	30.5269	1.60972	11.803	50.1531	25.5047	0.751267	0	0
64123	34.8486	43.9148	49.7043	67.4586	101.345	188.641	28.0897	84.5802	105.67	33.6848	27.9018	23.6059	37.7696	12.7524	24.7918	8.12951	54.4921
101927412	140.639	111.669	55.4081	139.415	215.781	81.4717	28.7281	30.396	57.9307	176.845	33.8041	0	58.2023	29.1482	5.25887	16.259	0
23266	0	0	0	0	0	0	0	0	0	0	0	0	0	0	0	0	0
101927434	393.291	2.50942	2.44447	128.921	234.693	3.50416	5.74563	7.92939	31.1109	174.74	4.82916	0	117.643	38.2571	6.01013	2.70984	0
101927498	0	0	0	0	0	0	0	0	0	0	0	0	0	0	0	0	0
101927587	0	0	0	0	0	0	0	0	0	0	0	0	0	0	0	0	0
101927560	0	0	0	0	0	0	0	0	0	0	0	0	0	0	0	0	0
79739	0	0	0.814825	0	0.484902	0	0	0	0	0	0	0	0	0	0	0	0
5567	139.394	125.471	128.742	95.4415	84.8579	148.051	154.494	134.139	109.425	201.056	215.702	401.301	136.837	162.137	140.487	157.17	152.578
148418	194.156	217.065	192.299	137.915	169.231	162.651	158.324	119.602	148.045	213.688	162.045	330.483	109.594	136.632	133.725	120.588	43.5937
391051	0	0.627355	1.62965	1.49908	3.39432	1.16805	1.91521	0	1.60919	0	0.536573	0	0	1.82176	0	0	0
58511	0	0	0	0	0.484902	0.584026	0	0	0.536395	0	0.536573	23.6059	0.619174	0	0	0	0
80135	0	0	0	0	0	0	0	0	0	0	0	0	0.619174	0	0	0	0
2787	141.884	123.589	92.89	108.933	141.591	126.15	102.783	93.8311	131.417	107.37	111.607	11.803	99.0678	120.236	114.944	92.1344	76.289
100505741	145.617	105.396	111.631	142.413	162.927	101.037	148.109	112.994	137.317	150.529	106.241	70.8178	165.939	162.137	173.543	275.048	141.68
1486	3.73378	1.88206	4.88895	1.99877	0	3.21215	6.38403	0.660783	2.68198	4.21061	2.14629	0	6.19174	5.46529	5.25887	0	0
103695366	69.6972	58.344	51.334	52.4678	52.3694	38.8378	24.8977	25.1097	40.766	23.1583	17.1703	23.6059	20.4327	9.10882	8.26393	10.8393	10.8984
439927	0	0	0	0.499694	0	0	0	0	0	0	0	0	0	0	0	0	0
117178	0	0	0	0	0	0	0	0	0	0	0	0	0	0	0	0	0
23566	148.106	69.009	66.0008	104.436	105.709	101.913	90.0148	58.1489	98.1603	220.004	145.411	365.892	181.418	204.038	205.847	115.168	108.984
255231	3.73378	0	0	0	2.90941	0.292013	0	0	0.536395	0	0	0	0.619174	0	0	0	0
55283	1.24459	0	0	0.499694	0.969804	1.16805	0	1.32157	2.68198	0	0	0	0	0	0	1.35492	0
126820	7.46755	0	4.07412	2.49847	4.84902	6.42429	1.91521	4.62548	4.82756	4.21061	1.60972	0	12.3835	9.10882	4.5076	2.70984	0
100616481	7.46755	4.39148	24.4447	10.9933	10.6678	5.25624	1.91521	3.9647	3.75477	6.31591	2.14629	0	8.66843	1.82176	1.50253	6.77459	0
84144	0	0	0	0	0	0	0	0	0	0	0	0	0	0	0	0	0
148423	31.1148	18.8206	36.6671	22.4862	24.2451	36.7937	55.5411	36.343	21.9922	48.422	37.5601	59.0148	48.9147	51.0094	51.8374	44.7123	32.6953
8915	79.6539	65.2449	58.6674	55.466	65.9467	58.4026	52.9874	51.541	64.3674	52.6326	52.5842	35.4089	52.0106	41.9006	45.076	35.2279	32.6953
646626	185.444	167.504	154.002	166.898	192.021	150.971	74.0547	108.368	113.179	111.581	70.8277	47.2119	65.0132	49.1876	48.0811	78.5852	65.3906
23576	0	0	1.62965	0	0.484902	0.87604	0	0	0	1.05265	0.536573	0	0	0	0	0	0
3491	887.394	2460.49	3646.34	1223.75	1622	1370.42	524.129	964.082	986.967	577.906	642.815	613.754	367.789	295.126	283.228	392.926	185.273
54680	231.494	468.007	639.637	463.716	410.712	518.323	288.558	405.72	550.878	100.002	181.362	35.4089	159.128	78.3359	144.994	201.883	119.883
255631	112.013	94.1032	140.965	92.943	117.346	78.8436	45.3266	62.1136	70.8042	86.3174	63.3156	47.2119	63.1557	54.6529	53.3399	33.8729	65.3906
57489	9.95674	1.88206	12.2224	4.99694	3.39432	4.96422	9.57604	8.59017	4.29116	60.0011	24.1458	153.439	22.9094	29.1482	11.269	13.5492	10.8984
102465842	79.6539	84.0656	85.5566	69.4574	65.4618	87.3119	68.9475	79.2939	85.2869	78.9489	60.0962	70.8178	58.2023	52.8312	59.3501	85.3598	87.1874
9635	0	0	0	0	0	0	0	0	0	0	0	0	0	0	0	0	0
1179	0	0	2.44447	0.499694	1.45471	0	0.638403	0	0	1.05265	0.536573	0	1.85752	1.82176	0	0	0
22802	1.24459	0	0	0	0	0	0	0	0	0	0	0	0	0	0	0	0
9629	0	0	0	0	0	0	0	0	0	0	0	0	0.619174	0	0	0	0
105378828	1.24459	1.25471	2.44447	0	0.484902	0	0	0.660783	0	0	0.536573	11.803	0	0	0.751267	0	0
51100	0	3.76413	4.07412	2.49847	2.42451	0.87604	3.19201	1.32157	2.14558	2.1053	2.14629	0	3.09587	1.82176	3.75633	1.35492	0
9403	1127.6	932.249	800.158	750.04	837.911	824.353	835.031	664.747	706.433	851.595	856.907	1109.48	710.811	641.261	733.236	577.195	664.804
9653	634.742	568.384	563.044	400.754	588.186	497.298	293.027	295.37	349.73	326.322	233.946	295.074	226.618	236.829	169.786	126.007	87.1874
339524	410.715	236.513	184.965	198.878	285.607	234.195	210.035	171.803	209.731	204.214	186.191	188.847	184.514	198.572	183.309	86.7147	108.984
101927844	3.73378	0.627355	0.814825	0.999387	3.87922	0	2.55361	1.98235	0	2.1053	0.536573	11.803	3.71504	3.64353	3.00507	0	0
105378832	0	0	0	0	0	0	0	0	0	0	0	0	0	0	0	0	0
8543	1.24459	0	0	0	0	0	0	0	0	0	0	0	0.619174	0	0	0	0
100505768	410.715	78.4194	35.0375	99.9387	154.684	83.2238	87.4612	72.6861	99.2331	202.109	125.022	129.833	152.317	129.345	125.462	93.4893	130.781
101927891	0	0	0	0	0	1.16805	0.638403	0	0	0	0	0	0	0	0	1.35492	0
5586	0	0	2.44447	1.49908	0	0.87604	0.638403	1.32157	1.07279	0	0	0	0	1.82176	0	0	0
2959	357.198	353.201	293.337	255.343	279.304	273.616	266.852	219.38	300.918	241.057	228.58	200.65	180.799	189.464	166.03	172.075	152.578
56267	174.243	176.914	189.854	149.408	165.352	167.616	127.681	165.856	144.29	148.424	152.387	94.4237	151.078	111.128	123.959	127.362	207.07
494115	248.918	131.745	114.89	175.892	281.728	137.83	81.7156	73.3469	99.2331	76.8435	64.3888	47.2119	63.1557	105.662	57.0963	18.9688	43.5937
2635	120.725	91.5938	76.5935	102.937	130.924	96.9484	117.466	105.064	116.398	124.213	87.4614	106.227	95.9719	87.4447	85.6444	89.4246	130.781
2633	115.747	191.971	313.708	295.819	363.192	173.456	104.06	206.825	34.8657	147.371	74.0471	82.6208	91.6377	34.6135	25.5431	65.0361	10.8984
2634	146.862	55.2072	114.89	120.426	168.746	129.07	259.83	252.419	200.612	29.4742	43.999	59.0148	78.6351	27.3265	21.7867	67.7459	32.6953
388646	141.884	84.6929	159.706	120.926	82.4334	113.885	235.571	152.641	91.1872	203.162	364.333	696.375	225.998	342.492	191.573	280.468	152.578
115361	1.24459	0	0.814825	0	1.45471	2.92013	5.10722	5.28626	4.29116	1.05265	1.07315	0	0.619174	5.46529	0.751267	9.48442	32.6953
115362	0	0	0	0	0.484902	0	0.638403	0.660783	0.536395	1.05265	0	0	0	0	0	0	0
729930	0	0	0	0.499694	0	3.79617	0.638403	0	0	0	0.536573	0	0.619174	0	3.00507	4.06475	0
163351	0	1.25471	0	0.499694	0	0.87604	0	1.32157	0	0	1.07315	0	0.619174	0	2.2538	0	0
400759	0	0	0	0	0.484902	0	0	0	0	3.15795	1.07315	70.8178	1.85752	1.82176	0	0	0
23507	3.73378	1.25471	8.14825	4.49724	7.75844	2.62812	8.93764	7.92939	10.7279	4.21061	1.07315	0	1.23835	0	0.751267	2.70984	0
84230	128.193	103.514	72.5194	72.4556	104.739	101.329	127.681	96.4743	62.7582	420.008	215.702	354.089	174.607	218.612	213.36	321.116	141.68
400761	62.2296	6.9009	4.07412	32.9798	36.3677	10.8045	7.02243	4.62548	52.0303	41.0534	10.1949	47.2119	16.0985	18.2176	13.5228	5.41967	0
55144	0	0	0	0.499694	0	0	0	0	0	0	1.07315	0	0.619174	3.64353	1.50253	0	0
105378846	135.661	287.956	241.188	134.917	171.17	146.883	105.975	107.708	84.2141	130.529	83.7054	94.4237	100.925	91.0882	82.6393	136.847	43.5937
492303	0	0.627355	4.88895	0	0	0.292013	1.91521	0.660783	0	2.1053	1.07315	0	1.23835	5.46529	0.751267	0	0
284695	0	1.88206	0	0	0	1.46007	1.91521	4.62548	1.60919	1.05265	0.536573	0	2.47669	3.64353	3.00507	1.35492	0
343472	38.5824	18.8206	24.4447	16.9896	24.2451	28.0333	29.3665	17.1803	27.8926	16.8424	28.4384	23.6059	15.4793	20.0394	32.3045	17.6139	32.6953
84146	0	0	0	0	0	0	0	0	0	0	0	0	0	0	0	0	0
164045	368.399	299.876	251.781	256.843	251.179	306.322	349.845	232.595	248.887	352.638	415.844	389.498	331.258	338.848	326.801	285.888	261.562
8317	0	0	0.814825	1.49908	0.484902	1.16805	0	0	0.536395	0	0	0	1.85752	0	0	1.35492	0
7049	24.8918	20.7027	13.0372	24.485	18.4263	12.2646	19.7905	15.8588	33.7929	18.9477	15.5606	11.803	22.2903	25.5047	7.51267	5.41967	10.8984
676	109.524	43.9148	66.0008	42.9737	116.861	13.7246	15.9601	12.5549	10.1915	81.0542	1.60972	11.803	42.1038	30.97	0	1.35492	0
253152	0	0	0	0	0	0	0	0	0	0	0	0	0	0	0	0	0
646817	0	3.13677	4.07412	1.49908	0.969804	0.87604	0	0	1.07279	0	0	0	0	0	0	0	0
284697	26.1364	23.8395	17.9261	22.9859	22.7904	24.5291	20.4289	23.7882	28.429	20.0004	15.024	11.803	22.2903	12.7524	20.2842	23.0336	32.6953
23285	4.97837	9.41032	10.5927	6.49602	3.87922	9.05241	5.10722	3.30391	10.1915	7.36856	8.58517	0	6.81091	3.64353	6.01013	10.8393	10.8984
388649	26.1364	40.1507	28.5189	16.9896	19.3961	25.1131	19.7905	19.8235	25.747	17.8951	42.3893	35.4089	34.0546	38.2571	30.0507	24.3885	0
11146	0	0	0	0	0	0.292013	0.638403	0	0	0	1.07315	0	0	0	0	1.35492	0
79871	46.0499	46.4243	29.3337	30.981	63.0373	42.9259	31.9201	32.3783	42.9116	54.7379	35.9504	0	27.2436	43.7223	66.8627	24.3885	32.6953
2672	109.524	121.707	103.483	103.936	111.043	99.5765	91.2916	82.5978	91.7236	147.371	140.582	153.439	124.454	105.662	109.685	126.007	130.781
7813	0	0.627355	0.814825	0.999387	0.484902	0.292013	0	0.660783	0	0	2.14629	0	1.23835	0	1.50253	1.35492	10.8984
6125	216.559	316.814	262.374	210.871	256.998	259.016	213.865	221.362	211.876	182.109	224.288	259.665	154.174	196.751	179.553	124.652	119.883
388650	6387.25	3727.12	3512.71	5050.4	4500.38	3700.68	4001.51	3624.39	3851.85	3393.75	2502.04	1994.7	3108.25	2002.12	2138.86	2757.26	2179.69
6083	98.3228	78.4194	114.075	60.9626	85.8277	81.7637	122.573	77.3116	74.5589	103.16	87.4614	129.833	88.5418	74.6923	78.883	74.5205	32.6953
26782	2.48918	3.13677	2.44447	2.99816	0	2.33611	0.638403	1.98235	2.14558	5.26326	1.60972	0	1.85752	5.46529	0.751267	0	0
22823	1.24459	0.627355	0.814825	3.49786	2.42451	2.04409	1.27681	1.32157	2.68198	1.05265	2.14629	0	2.47669	5.46529	1.50253	1.35492	0
50999	77.1647	83.4382	46.445	71.4562	69.8259	78.8436	86.1844	69.3822	98.6967	102.107	112.144	94.4237	76.1584	105.662	105.929	93.4893	76.289
343099	328.572	240.277	309.633	160.402	227.904	171.12	158.324	119.602	149.118	202.109	160.435	330.483	146.125	147.563	103.675	100.264	76.289
100131564	143.128	106.023	113.261	126.922	118.316	95.4883	87.4612	106.386	121.225	110.528	84.7786	94.4237	87.9227	63.7618	69.1165	82.65	10.8984
1810	43.5607	36.3866	75.7787	38.9761	19.3961	31.5374	61.9251	36.343	30.0381	35.7901	31.6578	47.2119	35.9121	23.6829	30.8019	75.8754	54.4921
54874	495.348	316.187	189.039	252.845	273.97	374.945	372.827	282.815	299.309	528.431	406.186	306.877	279.867	382.571	339.573	322.47	457.734
100126520	123.215	190.089	96.9641	111.931	97.9502	214.922	319.201	159.249	173.256	252.636	301.018	318.68	191.944	183.998	254.679	208.657	272.461
8412	0	0	0	0	0	0	0.638403	0	0	0	0	0	0	0	0	0	21.7969
100129046	134.416	223.966	276.226	186.386	207.053	210.542	229.825	389.201	192.566	41.0534	59.0231	70.8178	79.8734	47.3659	63.8577	70.4557	54.4921
100126348	4.97837	2.50942	2.44447	1.99877	1.45471	2.62812	5.10722	1.98235	3.21837	0	1.07315	0	1.23835	1.82176	1.50253	2.70984	0
100189133	0	0	0	0	0	0	0	0	0	0	0	0	0	0	0.751267	0	0
30836	0	0	0.814825	0	0	0.292013	0.638403	0.660783	0	1.05265	0.536573	0	0	0	0	1.35492	0
2730	238.962	247.178	212.669	184.887	239.057	204.993	134.703	181.054	168.428	240.005	258.628	247.862	212.996	167.602	196.081	127.362	217.969
24	286.256	368.257	349.56	234.356	228.874	162.943	91.2916	90.5272	116.398	261.058	113.217	236.059	113.309	98.3753	57.8475	43.3574	32.6953
9411	3.73378	9.41032	4.88895	3.99755	1.45471	2.04409	5.10722	1.32157	1.07279	24.211	10.7315	11.803	18.5752	7.28706	22.538	18.9688	10.8984
5825	458.01	370.767	333.263	454.222	770.994	244.123	88.738	95.1527	239.232	127.371	70.2911	35.4089	159.747	65.5835	52.5887	39.2926	32.6953
2152	322.349	373.904	414.746	308.311	323.915	366.769	255.361	281.493	339.002	292.637	279.018	283.271	256.338	264.156	238.903	165.3	119.883
101928079	448.053	38.2686	184.965	148.909	156.623	18.1048	24.8977	40.9685	66.513	63.1591	9.12174	0	169.034	12.7524	9.76647	4.06475	10.8984
100616321	1.24459	0	0	0.499694	0.484902	1.46007	1.27681	0	1.07279	6.31591	2.14629	11.803	8.04926	9.10882	12.0203	16.259	10.8984
126969	0	0	0	0	0	0	0	0	0	0	0	0	0	0	0	0	0
1266	4.97837	8.15561	12.2224	10.4936	3.39432	23.6531	34.4738	11.2333	2.68198	62.1064	56.3402	94.4237	73.6817	52.8312	133.725	79.9401	65.3906
105378862	1385.23	1979.93	2905.67	1971.29	2047.26	2275.37	2296.34	2479.26	2065.12	1474.76	1697.72	1062.27	1554.13	1043.87	1481.5	1606.93	1765.55
729970	2.48918	2.50942	0	2.49847	3.39432	4.08818	13.4065	3.30391	6.97314	9.47386	8.0486	35.4089	8.66843	7.28706	12.0203	13.5492	0
199857	27.381	17.5659	70.8898	15.4905	33.4583	41.1739	61.9251	39.647	19.3102	61.0538	82.0957	59.0148	61.2982	51.0094	67.614	109.748	152.578
101928098	52.2729	61.4808	85.5566	53.4672	60.6128	49.3502	52.9874	51.541	42.9116	44.2114	37.5601	35.4089	44.5805	32.7918	33.807	31.1631	21.7969
148534	0	0.627355	0	0.499694	0	0.584026	3.19201	0	0	3.15795	2.14629	0	1.85752	7.28706	4.5076	9.48442	0
100527978	9.95674	13.8018	4.88895	6.99571	4.84902	14.6007	10.8528	9.91174	5.36395	69.475	111.607	94.4237	45.1997	36.4353	54.0912	73.1656	87.1874
101928118	0	1.88206	0	0.499694	0.969804	0	0.638403	1.32157	0.536395	1.05265	0.536573	0	0	3.64353	2.2538	1.35492	0
25950	0	0	0	0.499694	0.969804	0	0.638403	0	0.536395	1.05265	1.07315	0	1.23835	1.82176	0.751267	2.70984	0
440594	22.4027	16.3112	15.4817	17.4893	18.4263	27.4492	28.7281	17.1803	22.5286	28.4216	17.1703	23.6059	23.5286	14.5741	15.7766	21.6787	32.6953
100996635	0	0	0	0	0	0	0	0	0	0	0	0	0	0	0	0	0
102723661	0	0	0	0	0	0	0	0	0	0	0	0	0	0	0.751267	0	0
101928241	0	0	0	0	0	0	0	0	0	0	0	0	0	0	0	0	0
58155	0	0	0	0	0	0	0	0	0	0	0	0	0	0	0	0	0
1806	90.8552	95.3579	92.89	71.4562	78.5542	97.5324	81.0772	70.043	77.7773	206.32	212.483	200.65	138.076	171.246	193.076	185.624	174.375
100873932	289.99	221.456	408.227	325.301	329.249	286.757	146.194	143.39	268.734	63.1591	62.7791	23.6059	110.213	71.0488	29.2994	39.2926	21.7969
100873933	0	0	0.814825	0	0	0.584026	0	0.660783	0	1.05265	0	0	0	1.82176	0	0	0
400765	1.24459	0	0.814825	0	0.969804	0.87604	1.27681	0	0	1.05265	1.07315	0	0	0	0	0	0
100616452	0	4.39148	9.7779	0.499694	4.84902	1.16805	0	1.98235	1.60919	1.05265	2.68287	11.803	0.619174	0	0	0	0
406928	1.24459	1.25471	1.62965	0.499694	0.484902	0.584026	0.638403	0.660783	0.536395	1.05265	0.536573	0	0	0	0.751267	0	0
729987	0	0	0	0	0	0	0	0	0	0	0	0	0	0	0	0	0
51375	4.97837	7.52826	8.96307	3.99755	2.90941	0	5.10722	3.9647	3.75477	5.26326	10.1949	0	1.85752	0	1.50253	10.8393	0
163404	211.581	185.697	284.374	148.909	160.988	118.849	141.087	116.959	148.045	214.741	158.289	106.227	130.646	69.2271	77.3805	101.619	98.0858
100129620	0	0	0	0.499694	0	0.292013	0	0	0	0	0	0	0	0	0	0	0
9890	0	0	0	0	0	0	0	0	0	0	0	0	0	0	0	0	0
101928270	33.604	0	0	8.99449	0.969804	0.292013	0.638403	0	0.536395	26.3163	2.14629	0	29.1012	3.64353	1.50253	0	0
54873	0	0	0	0	0	0	0	0	0	1.05265	0	0	1.23835	0	0	0	0
391059	195.401	329.361	659.193	142.413	155.654	233.319	294.304	217.397	116.934	216.846	245.214	448.513	273.675	271.443	217.116	272.338	316.054
178	28.6256	21.9574	27.704	26.9835	18.4263	16.0607	8.29924	11.8941	13.4099	28.4216	11.8046	0	24.1478	12.7524	18.0304	4.06475	0
23443	318.616	142.41	177.632	114.93	110.558	110.965	176.838	72.0253	79.3865	520.01	230.19	696.375	881.084	322.452	469.542	208.657	152.578
64645	108.28	142.41	134.446	103.936	130.439	128.194	88.738	83.2586	122.835	104.212	89.0712	59.0148	74.92	74.6923	68.3653	51.4869	43.5937
163786	282.522	283.564	280.3	233.857	268.636	282.085	276.428	241.186	233.868	229.478	191.02	94.4237	195.04	245.938	148.751	153.106	163.476
54482	18.6689	27.6036	10.5927	18.9884	23.2753	20.4409	24.2593	19.1627	26.2834	21.053	13.4143	23.6059	11.1451	12.7524	12.7715	14.9041	0
127495	64.7188	54.5799	30.9633	37.477	40.2469	46.4301	39.581	38.3254	49.3484	72.6329	48.2916	59.0148	42.723	52.8312	45.8273	37.9377	54.4921
1629	22.4027	13.1745	8.96307	6.49602	4.84902	30.6614	32.5585	13.8764	5.36395	282.111	127.704	472.119	238.382	245.938	256.182	136.847	43.5937
100506007	209.091	188.206	160.52	157.903	152.744	198.569	178.753	128.853	156.091	303.164	237.702	259.665	225.379	227.721	205.096	197.818	141.68
8634	2.48918	8.15561	4.88895	2.99816	1.93961	5.25624	4.46882	4.62548	8.58232	18.9477	22.5361	11.803	8.66843	12.7524	19.5329	16.259	21.7969
693138	204.113	224.593	271.337	214.369	261.362	207.037	148.109	191.627	183.984	235.794	202.288	224.256	216.711	162.137	202.091	243.885	228.867
8556	0	0.627355	1.62965	0.499694	0	0.292013	0.638403	0	0	2.1053	1.60972	0	0.619174	3.64353	0.751267	0	0
54112	52.2729	99.7494	79.038	35.9779	32.0035	49.0582	54.2642	37.0038	27.3562	69.475	94.9735	59.0148	68.7283	85.6229	85.6444	78.5852	43.5937
100128787	0	0	1.62965	0.999387	0.484902	1.16805	0	1.98235	0	0	1.07315	0	0	0	1.50253	4.06475	0
7412	1.24459	1.25471	0	1.49908	0	0.87604	0.638403	0	1.07279	1.05265	2.68287	11.803	3.09587	5.46529	5.25887	6.77459	0
2135	179.221	371.394	664.082	636.11	479.568	1870.05	63.2019	133.478	431.798	34.7375	111.607	82.6208	11.7643	12.7524	150.253	123.298	32.6953
148867	276.299	314.932	203.706	274.332	268.151	340.195	188.329	218.058	270.88	202.109	168.484	141.636	155.413	118.415	126.213	85.3598	87.1874
51611	413.205	345.673	225.706	265.837	382.103	375.529	258.553	256.384	289.117	289.479	157.753	153.439	167.796	169.424	132.223	126.007	196.172
102606465	133.171	94.1032	87.1863	118.927	100.86	106.001	112.359	88.5449	101.915	138.95	82.6323	59.0148	117.643	69.2271	82.6393	101.619	98.0858
101928334	29.8702	18.8206	18.741	17.4893	17.9414	17.5208	15.9601	9.91174	17.1646	26.3163	19.8532	11.803	23.5286	32.7918	15.7766	24.3885	0
101928370	0	0	0.814825	0	0	0	0	0	0	0	0	0	0	0	0	0	0
1901	0	0.627355	0	0.499694	0	0	0	0	0.536395	0	0	0	0.619174	0	0.751267	0	0
104355286	7.46755	42.0328	11.4075	3.49786	1.93961	3.79617	6.38403	4.62548	8.58232	1.05265	4.29259	0	3.09587	3.64353	6.7614	0	21.7969
118427	0	0	0	0	0	0	0	0	0	0	0	0	0	0	0	0	0
94236	0	0	0	0	0	0	0	0	0	0	0	0	0	0	0	0	0
1301	0	0	0	0	0	0	0	0	0	0	0	0	0	0	0	0	0
101928436	3143.84	5648.08	7841.06	3189.04	2088.96	3460.65	10343.4	7482.7	2638.53	1414.76	2847.59	2006.5	1858.14	1213.3	640.079	2285.75	2528.44
55599	0	0	0.814825	1.49908	0.969804	0.292013	0	0.660783	0	0	0.536573	0	0.619174	0	0	0	0
280	78.4093	55.8346	62.7415	37.477	44.1261	58.4026	65.7555	41.6293	58.4671	52.6326	49.9013	11.803	52.6298	43.7223	69.1165	52.8418	54.4921
648740	33.604	45.7969	43.1857	12.992	11.6377	35.0416	31.9201	24.449	19.8466	53.6852	46.6819	94.4237	28.482	30.97	37.5633	32.518	21.7969
279	1.24459	1.25471	4.07412	1.49908	0.484902	0.87604	3.83042	2.64313	0	0	3.21944	0	1.23835	3.64353	4.5076	4.06475	0
276	7.46755	7.52826	7.33342	4.99694	0.969804	9.05241	5.10722	4.62548	4.82756	12.6318	12.8778	35.4089	6.81091	16.3959	9.76647	5.41967	10.8984
277	6.22296	6.9009	7.33342	0.999387	0.969804	7.00832	5.74563	3.9647	3.21837	8.42121	7.51202	35.4089	3.71504	7.28706	8.26393	5.41967	0
278	6.22296	6.9009	7.33342	0.999387	0.969804	7.00832	5.74563	3.9647	3.21837	8.42121	7.51202	35.4089	3.71504	7.28706	8.26393	5.41967	0
100129138	6.22296	6.9009	7.33342	0.999387	0.969804	7.00832	5.74563	3.9647	3.21837	8.42121	8.0486	35.4089	4.33422	7.28706	8.26393	5.41967	0
101928476	0	0	0	0	0	0	0	0	0.536395	2.1053	0	0	0	1.82176	0.751267	0	0
55170	0	0	0	0	0	0	0	0	0	0	0	0	0	0	0	0	0
22854	62.2296	53.3252	25.2596	46.9712	50.9147	67.7471	54.2642	69.3822	61.1491	38.9481	32.1944	47.2119	26.6245	32.7918	27.7969	37.9377	0
10451	32.3594	4.39148	0.814825	11.493	7.75844	0.292013	0	0	10.1915	8.42121	1.07315	0	2.47669	0	0	0	0
102465839	23.6473	12.5471	5.70377	19.4881	15.032	12.2646	4.46882	12.5549	5.36395	8.42121	11.8046	23.6059	11.7643	1.82176	13.5228	2.70984	10.8984
100873946	0	0	0	0	0	0	0	0	0	0	0	0	0	0	0	0	0
29957	0	0	0	0	0	0	0	0	0	0	0	0	0	0	0	0	0
148545	460.499	454.205	336.523	291.821	353.494	281.209	298.134	257.705	281.071	357.901	268.287	177.045	200.612	183.998	190.071	163.945	163.476
653149	0	0.627355	0	0	0	0.292013	0	0	0	0	0.536573	0	0.619174	0	0	1.35492	0
284611	0	0.627355	0	0	0	0.292013	0.638403	0	0	0	0.536573	0	0.619174	0	0	1.35492	0
113802	64.7188	111.669	63.5563	92.943	88.2522	122.354	75.9699	110.351	132.49	54.7379	69.2179	47.2119	48.9147	30.97	40.5684	73.1656	76.289
55119	17.4243	26.3489	17.1113	19.4881	16.9716	26.5732	23.6209	31.7176	25.2106	93.686	78.3397	177.045	56.964	58.2965	70.6191	73.1656	32.6953
163479	155.574	93.4759	77.4084	87.9461	64.492	91.4001	106.613	82.5978	110.497	118.95	94.4369	106.227	95.3528	81.9794	77.3805	108.393	152.578
6814	0	0.627355	0	0	0	0.292013	0	0.660783	0	0	0	0	0	1.82176	0.751267	0	0
254268	149.351	141.155	125.483	117.928	114.922	121.77	103.421	83.9194	108.352	110.528	89.0712	129.833	74.92	80.1576	72.1216	70.4557	54.4921
642864	3.73378	0.627355	1.62965	0.999387	4.36412	1.75208	4.46882	3.9647	2.14558	10.5265	8.0486	47.2119	11.7643	5.46529	16.5279	4.06475	0
29899	0	0	0	0	0.969804	0.292013	0	0	0	0	0.536573	0	0	0	2.2538	0	0
23155	360.932	167.504	148.298	171.395	165.837	159.439	268.129	235.239	178.083	311.585	229.653	731.784	369.028	229.542	394.415	142.266	54.4921
22911	217.804	247.178	283.559	206.373	227.419	230.69	190.244	242.507	233.332	209.478	151.85	318.68	209.281	200.394	148	135.492	239.765
6884	153.085	240.904	215.114	182.888	176.989	189.517	176.199	168.5	153.945	163.161	217.849	200.65	159.128	118.415	202.842	138.202	87.1874
56900	46.0499	39.5234	58.6674	48.4703	55.7638	40.8818	26.1745	19.8235	18.2374	38.9481	34.3407	82.6208	38.3888	36.4353	29.2994	25.7434	21.7969
677766	255.141	297.994	330.819	192.882	233.238	258.432	235.571	176.429	208.658	297.9	289.213	401.301	208.662	214.968	202.842	223.561	152.578
127003	39.8269	67.127	75.7787	114.93	68.8561	60.4467	88.0996	181.054	162.528	128.423	98.1929	247.862	141.172	238.651	189.319	272.338	316.054
57535	1.24459	1.25471	0	1.49908	1.45471	0.87604	1.91521	0.660783	0.536395	1.05265	1.60972	0	0.619174	3.64353	2.2538	0	0
6301	2.48918	4.39148	13.852	3.99755	7.75844	8.17637	4.46882	8.59017	9.11872	13.6845	5.90231	11.803	8.04926	12.7524	5.25887	4.06475	0
1952	923.487	822.462	898.752	1249.23	1098.3	1072.27	855.46	1178.18	1187.58	797.91	684.667	601.951	838.361	681.34	619.044	991.8	915.468
84722	2.48918	1.88206	5.70377	4.49724	1.93961	2.62812	9.57604	6.60783	1.60919	0	7.51202	11.803	10.526	7.28706	9.0152	9.48442	43.5937
343263	12.4459	16.3112	17.9261	51.9681	34.4281	23.069	19.1521	49.5587	47.2028	2.1053	3.21944	0	5.57256	5.46529	7.51267	9.48442	10.8984
6272	8.71214	0.627355	8.96307	2.99816	1.93961	1.75208	3.83042	0.660783	2.14558	8.42121	5.36573	23.6059	8.04926	10.9306	8.26393	10.8393	0
5686	2166.83	3283.58	4065.16	1445.11	1511.93	2863.77	4875.48	3827.91	1759.38	2726.37	4114.44	3670.72	2624.06	2637.92	2790.96	4438.71	4838.9
284612	664.612	557.091	616.822	522.68	607.098	489.414	490.293	525.983	472.028	573.695	516.72	790.799	509.58	488.233	471.796	497.255	425.039
127002	11.2013	15.6839	24.4447	1.99877	8.24334	21.901	19.1521	8.59017	0.536395	107.37	116.973	129.833	71.8242	316.987	265.197	65.0361	54.4921
284613	4.97837	1.88206	6.5186	10.4936	5.33392	7.59234	12.7681	9.25096	10.1915	15.7898	10.7315	35.4089	19.8136	18.2176	29.2994	31.1631	21.7969
57463	39.8269	64.6176	71.7046	58.4642	61.0977	54.0224	57.4563	58.1489	41.3024	80.0015	57.9499	47.2119	55.7256	41.9006	69.1165	69.1008	87.1874
83873	11.2013	18.8206	18.741	6.99571	17.9414	15.7687	5.74563	12.5549	10.1915	21.053	23.6092	35.4089	16.0985	30.97	15.0253	13.5492	10.8984
2773	3.73378	5.01884	2.44447	1.49908	1.93961	2.62812	4.46882	3.9647	3.21837	9.47386	4.82916	11.803	4.33422	3.64353	2.2538	5.41967	0
406974	572.512	478.044	400.079	517.683	724.444	519.199	381.765	447.35	639.383	371.586	199.069	153.439	232.809	200.394	221.624	207.302	250.664
2780	0	0	0	1.49908	1.93961	0.87604	0	1.32157	1.07279	0	0	0	0.619174	1.82176	0.751267	0	0
271	22.4027	15.0565	12.2224	17.4893	18.9112	10.5125	14.0449	13.8764	13.4099	9.47386	5.90231	23.6059	16.0985	9.10882	8.26393	2.70984	0
2948	47.2945	60.8534	61.9267	80.9504	80.0089	68.0391	62.5635	110.351	67.5858	70.5276	85.8517	70.8178	118.881	167.602	104.426	100.264	141.68
2946	31.1148	35.7592	95.3345	81.4501	89.222	32.7055	30.6433	43.6116	54.1759	44.2114	47.755	47.2119	63.7749	87.4447	28.5481	42.0024	10.8984
2944	58.4958	53.9525	156.446	114.93	139.652	55.4825	68.9475	54.1842	65.4402	69.475	103.022	153.439	128.169	149.385	73.6241	85.3598	87.1874
2949	16.1797	20.7027	162.15	148.909	225.964	23.6531	22.9825	23.1274	26.2834	26.3163	42.9259	94.4237	98.4486	143.919	31.5532	36.5828	10.8984
2947	3.73378	1.25471	13.852	9.49418	11.1528	0.292013	1.91521	1.98235	2.14558	4.21061	3.75601	0	8.04926	7.28706	0.751267	2.70984	0
79574	185.444	306.149	642.897	463.716	425.259	172.288	280.259	277.529	118.007	460.009	694.862	979.646	764.68	683.162	283.228	448.478	501.328
1435	0	0	0	0	0	0	0	0	0	0	0	0	0	0	0	0	0
10768	75.9201	221.456	466.08	215.868	198.81	186.304	104.698	425.544	125.516	54.7379	42.9259	23.6059	60.0599	83.8012	25.5431	55.5516	141.68
85369	397.025	393.979	486.45	391.76	413.137	480.07	510.722	393.826	403.906	245.268	358.967	165.242	271.198	287.839	240.405	284.533	207.07
257	120.725	156.211	198.817	166.398	143.531	170.536	167.262	192.288	158.237	173.687	216.239	165.242	192.563	220.434	258.436	266.919	381.445
104355139	4.97837	5.64619	2.44447	9.99387	7.75844	8.46838	8.93764	8.59017	8.04593	5.26326	3.21944	0	8.04926	9.10882	10.5177	14.9041	0
164153	0	0	0	0	0	0	0	0	0	1.05265	0	0	0	0	0	0	0
388662	0	0	0	0	0.484902	0.292013	0.638403	0	0	0	0	0	0	0	0	1.35492	0
100873974	3.73378	6.27355	14.6668	13.9914	10.1829	28.6173	56.1795	68.7214	24.6742	47.3693	195.849	35.4089	97.2103	131.167	193.827	569.065	490.429
3749	0	0.627355	0	0.499694	0	0.292013	0	0	0	0	1.60972	0	1.23835	1.82176	2.2538	1.35492	0
440600	7.46755	13.1745	36.6671	9.99387	12.1226	14.0166	10.2144	6.60783	2.68198	50.5273	98.1929	94.4237	63.1557	154.85	141.238	132.782	108.984
64783	0	1.25471	2.44447	0.999387	0.484902	0	0.638403	0.660783	0.536395	1.05265	4.29259	23.6059	0.619174	3.64353	3.75633	1.35492	10.8984
9122	136.905	115.433	75.7787	122.425	128.014	137.538	155.77	128.853	124.98	120.002	142.728	212.453	164.081	194.929	186.314	117.878	98.0858
10542	72.1863	29.4857	76.5935	71.9559	60.6128	77.6755	125.765	77.3116	66.513	103.16	90.1443	212.453	102.783	89.2665	102.172	155.816	98.0858
101410535	154.329	183.815	195.558	162.4	238.087	212.586	148.109	134.139	224.75	192.635	180.289	188.847	152.317	182.176	161.522	140.911	163.476
84432	0	0	0.814825	1.49908	2.90941	1.16805	0.638403	1.32157	1.60919	1.05265	1.07315	0	1.23835	0	2.2538	1.35492	0
643160	0	0	0	0	0	0	0	0	0	0	0	0	0	0	0	0	0
440602	0	0	0	0	0	0	0	0	0	0	0	0	0	0	0	0	0
3744	0	0	0	0	0	0	0	0	0	0	0	0	0	0	0	0	0
3737	0	0.627355	0	0.499694	0.484902	2.04409	3.19201	2.64313	0	12.6318	11.268	23.6059	12.3835	21.8612	16.5279	23.0336	10.8984
3738	2.48918	0.627355	2.44447	0	0.969804	2.92013	0.638403	0.660783	0	1.05265	10.7315	35.4089	5.57256	12.7524	7.51267	4.06475	0
963	0	0	0	0	0	0	0	0	0	0	0	0	0	0	0	0	0
55791	0	0.627355	0.814825	0	0	0	0	0	0	0	0	11.803	0.619174	0	0	1.35492	0
128338	118.236	110.414	114.075	96.4409	88.2522	77.3835	72.7779	74.0076	85.8232	96.8439	92.8272	188.847	81.7309	71.0488	70.6191	82.65	108.984
10390	133.171	163.112	164.595	139.415	158.078	142.794	134.703	97.135	129.808	144.213	96.0466	94.4237	85.446	83.8012	70.6191	86.7147	32.6953
79961	90.8552	104.768	121.409	91.4439	112.982	95.4883	80.4388	61.4528	80.9957	96.8439	63.8522	47.2119	55.7256	56.4747	42.8222	42.0024	10.8984
1117	3.73378	6.27355	7.33342	3.49786	1.93961	1.46007	1.91521	1.32157	0.536395	8.42121	3.21944	0	3.71504	5.46529	2.2538	1.35492	0
149620	23.6473	9.41032	33.4078	4.49724	11.6377	7.30033	1.91521	1.98235	1.07279	1.05265	0.536573	0	4.95339	1.82176	1.50253	2.70984	0
27159	0	0.627355	0.814825	0	0	0	0	0	0	0	0	0	0	0	0	0	0
128344	0	0	0	0	0	0	0	0	0	0	0	0	0	0	0	0	0
441897	2.48918	0	5.70377	1.49908	0.969804	1.16805	4.46882	1.98235	1.07279	5.26326	3.21944	0	4.33422	3.64353	1.50253	2.70984	0
5016	0	0	0	0	0	0	0	0	0	0	0	11.803	0	0	0	0	0
79084	7.46755	1.88206	4.88895	5.49663	6.78863	7.00832	9.57604	5.94704	3.21837	5.26326	7.51202	11.803	9.90678	10.9306	10.5177	9.48442	54.4921
515	233.983	184.442	273.781	223.863	207.053	227.478	227.91	208.147	166.283	336.848	365.406	389.498	385.126	377.105	397.42	420.024	370.547
128346	993.185	732.751	856.381	947.919	1062.91	859.395	679.261	798.886	784.746	833.7	659.985	719.981	814.213	703.201	696.424	720.816	534.023
57413	0	1.88206	4.07412	1.99877	0.969804	1.16805	3.19201	0.660783	1.07279	6.31591	3.75601	0	3.71504	1.82176	3.75633	1.35492	0
140	0	0.627355	0	0	0.969804	0	0	0	0	0	0	0	0	0	0	0	0
100129269	0	0	0	0	0	0	0	0	0	0	0	0	0	0	0	0	0
5906	0	0.627355	0	0.499694	0.484902	0	0.638403	0	0.536395	1.05265	1.07315	0	0	0	0.751267	0	0
55924	92.0998	96.6127	76.5935	68.9577	77.0994	74.1714	63.2019	44.2724	81.5321	94.7386	78.8763	47.2119	55.1065	51.0094	57.8475	56.9065	65.3906
100506343	134.416	38.2686	34.2226	92.943	82.9183	54.3145	78.5236	62.1136	36.4749	218.951	103.559	188.847	299.68	286.017	336.568	200.528	185.273
101928718	0	0.627355	1.62965	0	0.484902	0	0	0	0	3.15795	1.07315	0	0.619174	0	1.50253	0	0
11218	0	0	0	0	0.484902	0.584026	0	0	0	1.05265	0.536573	0	2.47669	0	0.751267	0	0
3752	145.617	158.721	94.5197	137.915	154.684	134.034	135.98	142.729	124.444	194.741	161.509	177.045	163.462	140.276	159.269	149.041	108.984
100874295	2.48918	5.64619	4.07412	2.49847	1.45471	5.25624	3.19201	2.64313	1.60919	18.9477	31.1212	59.0148	17.956	34.6135	24.7918	67.7459	32.6953
100873995	0	0	0	0	0	0	0	0	0	0	0	0	0.619174	0	0	1.35492	0
643355	0	0	0	0	0	0	0	0	0	0	0	0	0	0	0.751267	0	0
55917	0	0.627355	0.814825	0.499694	0.969804	0.584026	0.638403	0	0	4.21061	0.536573	0	2.47669	3.64353	2.2538	9.48442	0
100422976	271.321	279.173	342.226	211.87	277.849	309.534	327.501	228.631	230.114	225.267	219.995	165.242	239.62	194.929	211.106	341.439	228.867
7482	0	0	1.62965	0	0.484902	0	1.27681	0	0.536395	0	0	0	0.619174	1.82176	0	0	0
54879	7.46755	2.50942	7.33342	3.49786	2.42451	2.62812	10.2144	2.64313	3.75477	11.5792	6.43888	11.803	9.28761	10.9306	6.7614	16.259	10.8984
829	87.1214	64.6176	51.334	51.9681	103.769	72.7113	70.2243	60.792	69.195	112.634	60.0962	82.6208	58.2023	69.2271	46.5785	67.7459	43.5937
4343	1540.81	1472.4	1756.76	1381.65	1839.72	1214.19	791.62	1071.13	1224.05	770.541	661.595	613.754	646.417	519.203	511.613	502.674	643.007
389	47.2945	43.9148	40.7412	76.4531	110.073	79.7196	38.9426	103.082	65.9766	38.9481	12.8778	0	59.4407	43.7223	29.2994	31.1631	32.6953
333926	624.785	851.948	1066.61	1676.97	1484.29	858.811	542.642	1455.04	1470.26	425.271	314.968	271.468	569.64	480.946	363.613	558.226	370.547
284467	7.46755	0	0	8.99449	9.69804	1.16805	1.91521	1.32157	5.36395	0	0	0	0.619174	1.82176	3.00507	0	0
100996702	2.48918	0	0.814825	1.99877	0.969804	0.292013	0	0	0	0	0	0	0	0	0	0	0
6566	0	1.25471	1.62965	1.49908	0	0.584026	1.27681	2.64313	1.60919	0	0.536573	0	2.47669	1.82176	1.50253	0	0
246182	776.625	825.599	698.305	932.928	955.742	804.496	432.199	646.906	728.425	501.062	485.062	531.134	537.443	499.163	426.72	250.66	261.562
100506392	1.24459	2.50942	0.814825	2.49847	1.93961	2.04409	1.91521	3.9647	2.68198	0	1.60972	0	1.85752	1.82176	3.75633	1.35492	0
100996251	9.95674	3.76413	4.88895	2.99816	7.27353	5.25624	5.10722	7.26861	11.8007	5.26326	3.75601	0	5.57256	7.28706	6.01013	4.06475	0
9860	3.73378	3.76413	4.88895	0.999387	0.484902	1.16805	3.19201	0	4.29116	2.1053	3.21944	11.803	3.71504	1.82176	1.50253	1.35492	0
643441	116.992	102.886	85.5566	75.9534	78.0693	106.585	105.336	107.708	100.306	120.002	122.875	82.6208	97.2103	100.197	110.436	69.1008	65.3906
260425	0	0	0	0	0	0	0	0	0	0	0	0	0	0	0	0	0
10745	62.2296	80.9288	51.334	51.9681	52.3694	50.2263	64.4787	52.8626	58.4671	86.3174	104.095	94.4237	73.6817	71.0488	58.5988	69.1008	65.3906
54665	135.661	138.018	168.669	128.921	125.59	181.924	201.735	174.447	172.183	210.53	259.701	200.65	180.18	218.612	241.908	230.336	185.273
100287722	85.8769	96.6127	38.2968	57.9645	79.0391	91.6921	84.9076	74.0076	79.9229	58.9485	57.4133	47.2119	37.1504	63.7618	54.0912	31.1631	43.5937
26191	1.24459	0.627355	0	0.999387	0.969804	0.87604	1.27681	2.64313	0.536395	2.1053	1.60972	0	1.23835	0	2.2538	0	0
440603	9.95674	20.0754	35.0375	13.9914	17.9414	4.67221	1.91521	5.28626	11.8007	3.15795	1.07315	0	1.23835	0	2.2538	0	0
10717	2.48918	0.627355	0	0	0.969804	0.87604	0	0.660783	0.536395	1.05265	1.07315	11.803	0.619174	1.82176	2.2538	1.35492	10.8984
64858	51.0283	67.7543	54.5933	58.9639	59.1581	60.1547	58.7331	60.792	68.6586	66.317	63.3156	47.2119	61.2982	30.97	58.5988	52.8418	54.4921
101928846	42.3161	77.1647	47.2598	72.9553	70.3108	70.0832	78.5236	100.439	83.1413	42.1061	35.4138	23.6059	32.197	29.1482	30.8019	50.132	21.7969
204851	0	1.88206	0.814825	2.49847	1.45471	2.62812	1.91521	0	3.21837	3.15795	0	0	2.47669	0	1.50253	2.70984	0
56944	362.176	439.776	385.412	287.324	305.488	409.987	547.75	356.162	320.228	516.852	618.132	542.936	381.411	380.749	456.019	373.957	403.242
148281	379.601	391.469	1548.98	1057.85	752.083	710.76	936.537	1509.89	1316.31	217.899	154.533	342.286	498.435	413.541	374.131	319.761	217.969
51592	6.22296	1.88206	3.2593	3.49786	0.969804	7.59234	15.3217	1.32157	1.07279	25.2636	18.7801	94.4237	43.9613	38.2571	57.0963	20.3238	0
10286	288.745	213.928	153.187	200.377	190.567	249.671	257.915	196.252	196.857	340.006	326.237	365.892	227.237	240.473	299.004	216.787	185.273
163259	138.15	153.075	164.595	143.912	146.44	171.996	128.957	161.892	152.873	154.74	153.46	153.439	144.887	145.741	131.472	126.007	174.375
270	49.7837	47.679	42.3709	44.4727	55.2788	33.5815	37.6658	40.9685	33.7929	69.475	79.4128	188.847	78.6351	69.2271	91.6546	43.3574	21.7969
4893	0	0.627355	1.62965	0	0	0.584026	2.55361	0	0	6.31591	16.0972	59.0148	16.7177	10.9306	31.5532	6.77459	0
7812	548.865	430.993	286.818	410.748	465.991	499.927	437.944	426.866	551.951	593.695	365.943	424.907	315.779	311.522	343.329	447.123	359.648
80143	5458.78	4648.07	4821.32	4051.52	4026.14	4354.79	4496.27	3777.03	3671.09	5667.47	7036.62	7376.85	5311.89	4915.12	4748.76	5215.08	5144.06
6847	253.897	285.446	202.077	207.373	234.208	253.759	187.69	202.86	238.696	209.478	191.557	377.695	165.319	182.176	146.497	112.458	76.289
7252	0	0	0	0	0	0	0	0	0	0	0	0	0	0	0	0	0
10100	0	0	0	0	0	0	0	0	0	0	0	0	0	0	0	0	0
4803	3.73378	1.25471	13.852	2.49847	1.45471	7.88436	9.57604	1.32157	11.2643	3.15795	9.12174	0	1.23835	9.10882	9.76647	9.48442	10.8984
81839	0	0	0.814825	0	0	0.292013	1.27681	3.30391	0.536395	2.1053	1.60972	0	0.619174	0	1.50253	2.70984	10.8984
845	98.3228	136.136	125.483	153.906	164.867	121.477	71.5011	134.8	114.789	71.5803	46.6819	35.4089	56.3448	61.94	35.3095	36.5828	54.4921
4808	1439.99	1074.03	549.192	709.065	207.053	1730.18	2120.14	1354.6	99.2331	9530.71	9679.78	13597	11852.8	9924.97	9375.06	9800.12	9732.3
101928995	1.24459	0.627355	2.44447	0.499694	0.484902	12.5566	0	1.98235	0	22.1057	12.8778	200.65	26.0053	40.0788	60.1013	25.7434	10.8984
101928977	0	0	0	0	0	0	0	0	0	0	0.536573	0	0	0	0.751267	0	0
55356	1.24459	0	2.44447	0	0.484902	0	0	0	0	0	0	0	2.47669	0	0	1.35492	0
126868	63.4742	75.9099	132.816	47.4709	34.913	54.6065	72.7779	38.3254	33.2565	81.0542	56.3402	165.242	87.9227	51.0094	42.0709	42.0024	21.7969
476	1.24459	2.50942	6.5186	0.499694	1.45471	1.16805	1.27681	0	0.536395	4.21061	0	11.803	3.71504	1.82176	2.2538	1.35492	0
84852	757.957	328.734	430.227	389.261	476.659	380.493	774.383	358.805	280.535	888.438	822.03	1227.51	1806.13	1743.43	1767.73	1123.23	1166.13
101929023	6.22296	3.76413	1.62965	5.49663	4.36412	5.25624	3.83042	3.9647	6.43674	8.42121	7.51202	0	6.19174	7.28706	14.2741	14.9041	10.8984
965	1.24459	0.627355	0	0	0	0.292013	0	0	0	3.15795	1.07315	0	2.47669	3.64353	3.75633	2.70984	0
100616384	32.3594	29.4857	29.3337	25.9841	40.7318	49.6422	38.3042	33.0391	30.5745	42.1061	41.3161	70.8178	27.8628	21.8612	38.3146	23.0336	10.8984
3321	0	0	0	0	0	0	0	0	0	0	0	0	0	0	0	0	0
100302117	16.1797	25.7216	8.14825	11.493	12.1226	26.2812	31.2817	33.0391	17.1646	25.2636	47.755	23.6059	42.723	65.5835	47.3298	55.5516	108.984
388667	0	0	0	0	0	0	0	0	0	0	0	0	0	0	0	0	0
914	0	0	0	0	0	0	0	0	0	0	0	0	1.23835	3.64353	0	0	0
5738	3.73378	0.627355	0	0	0	0	0	0	0	0	0	0	0	0	0	1.35492	0
9398	489.125	432.875	439.191	464.715	347.19	740.838	636.488	631.047	566.97	254.742	379.894	365.892	335.592	302.413	337.319	266.919	359.648
101929099	2.48918	3.13677	1.62965	2.49847	0.484902	2.92013	5.10722	2.64313	0.536395	4.21061	4.29259	11.803	3.09587	3.64353	4.5076	2.70984	10.8984
8458	0	1.25471	0	0	0.484902	0.292013	0.638403	0	0	0	0	0	0.619174	0	1.50253	0	0
100126331	89.6106	107.905	121.409	106.435	91.6465	91.9842	63.2019	97.7958	84.7505	60.0011	56.3402	59.0148	57.5832	49.1876	55.5937	75.8754	76.289
80263	0	0	0	0	0	0.292013	0	0	0	0	0	0	0	0	0.751267	0	0
79679	9.95674	6.9009	4.88895	11.493	8.24334	12.5566	21.0673	17.1803	21.4558	78.9489	51.511	82.6208	63.1557	43.7223	63.1064	54.1967	21.7969
104355292	0	0.627355	0	0	0.484902	0.292013	0	0	0	2.1053	0	0	0.619174	1.82176	1.50253	1.35492	10.8984
10905	0	0	0	0	0	0	0	0	0	0	0	0	0	0	0	0	0
100996263	837.61	802.387	657.564	621.619	662.861	711.344	717.565	705.716	657.621	736.856	686.277	1003.25	618.555	500.985	505.603	480.996	577.617
54855	0	0	0	0	0	0	0	0	0	0	0	0	0	0	0	0	0
54834	1.24459	0	0	0.499694	0	0.292013	0	0	0.536395	0	0.536573	0	0.619174	0	2.2538	0	0
10885	128.193	215.183	195.558	133.918	175.535	168.492	137.257	102.421	140.536	173.687	187.264	177.045	130.646	174.889	132.223	105.684	130.781
200162	499.081	387.705	293.337	393.259	428.654	348.08	287.92	296.691	305.745	374.744	269.36	177.045	286.058	280.552	287.735	281.823	185.273
6913	1.24459	0	1.62965	0.999387	0	0.584026	2.55361	0.660783	0.536395	4.21061	1.07315	0	0.619174	1.82176	0.751267	1.35492	0
10352	155.574	108.532	151.557	111.432	118.801	103.957	125.127	85.9017	115.325	228.425	166.874	236.059	221.045	156.672	169.035	105.684	98.0858
104472716	123.215	59.5987	33.4078	45.9718	57.2185	51.3943	62.5635	50.8803	42.9116	36.8428	34.8773	23.6059	32.8162	32.7918	31.5532	46.0672	76.289
101929147	0	0.627355	0	0	0	0	0	0.660783	0	1.05265	0	0	0	0	0	0	0
51179	32.3594	40.7781	21.1854	23.4856	28.1243	22.193	28.7281	20.4843	17.701	28.4216	27.9018	23.6059	24.7669	36.4353	20.2842	24.3885	21.7969
100874270	0	0	0	0	0	0	0	0	0	1.05265	0	0	0	0	0	0	0
3284	0	0	0	0	0	0	0	0	0	0	0	0	0	0	0	0	0
3283	0	0	0	0	0	0	0	0	0	0	0	0	0	0	0	0	0
128102	0	0	0	0	0	0	0	0	0	0	0	0	0	0	0	0	0
644242	0	0	0.814825	0.499694	0.484902	0	0.638403	0	0.536395	2.1053	1.07315	0	2.47669	1.82176	0	0	0
90874	2.48918	0	0	0.499694	0.484902	0.292013	0	0	0.536395	2.1053	0	0	0	0	0	0	0
26227	70.9418	26.9763	18.741	35.9779	66.9165	35.3336	26.1745	15.8588	42.9116	45.264	20.9264	59.0148	26.6245	16.3959	24.0405	20.3238	0
3158	126.948	69.009	26.0744	148.909	119.286	165.279	125.127	162.553	266.588	169.477	55.267	11.803	173.369	103.841	39.8171	138.202	87.1874
83998	0	0	0	0	0	0	0	0	0	0	0	0	0	0	0	0	0
343505	0	0	0	0	0	0.292013	0	0	0	0	0	0	0	0	0	0	0
11085	1.24459	0.627355	1.62965	1.49908	1.45471	2.92013	3.83042	1.32157	0	3.15795	3.21944	11.803	3.71504	3.64353	4.5076	4.06475	0
4853	0	0	0	0	0	0	0	0	0	0	0	0	0	0	0	0	0
9554	1581.88	3242.8	2509.66	1779.91	2509.37	2646.52	2495.52	2927.27	2003.44	933.702	1421.38	613.754	963.434	907.239	890.251	924.054	969.96
105378954	794.05	668.133	837.64	579.645	782.632	462.841	411.77	364.752	406.051	332.638	292.432	200.65	284.201	198.572	162.274	203.238	207.07
728841	2.48918	8.78297	6.5186	5.99632	11.6377	10.5125	10.2144	9.91174	10.7279	7.36856	5.90231	23.6059	4.95339	5.46529	7.51267	18.9688	10.8984
767846	654.655	503.766	431.042	488.201	446.11	427.799	644.787	410.346	568.043	688.434	852.078	460.316	600.599	575.678	706.191	635.456	643.007
100996724	21.1581	20.0754	23.6299	14.9908	10.6678	10.8045	25.5361	9.25096	16.0919	21.053	18.2435	0	12.3835	18.2176	24.7918	17.6139	10.8984
101929796	2301.25	1968.64	2061.51	1161.79	1030.9	1491.6	2037.78	1003.07	708.578	3061.11	3432.46	4249.07	4625.23	3734.62	3831.46	2533.7	2125.19
101060684	140.639	185.07	214.299	179.89	199.295	156.811	224.079	168.5	157.7	213.688	298.871	165.242	216.092	207.681	335.065	277.758	217.969
100189005	601.138	530.742	496.228	462.217	480.053	395.386	630.104	398.452	525.667	1001.07	1218.02	849.814	745.485	788.824	742.252	727.591	795.585
101954277	6.22296	4.39148	1.62965	0.999387	1.93961	8.46838	5.10722	4.62548	6.97314	11.5792	3.75601	0	3.71504	14.5741	14.2741	8.12951	0
653505	7.46755	5.01884	5.70377	15.4905	13.5773	6.7163	6.38403	6.60783	9.65512	3.15795	6.43888	0	8.04926	10.9306	6.7614	9.48442	0
728855	1.24459	1.25471	0	0.499694	1.45471	0.292013	0	1.98235	1.07279	1.05265	0	0	0	1.82176	0	1.35492	0
101954264	31.1148	17.5659	28.5189	39.9755	31.0337	49.3502	38.3042	42.2901	40.766	25.2636	19.3166	0	19.8136	23.6829	26.2943	31.1631	54.4921
100189257	1.24459	0.627355	0	3.99755	7.27353	2.33611	0.638403	2.64313	2.68198	2.1053	1.07315	0	3.09587	7.28706	6.01013	5.41967	10.8984
105369199	0	0	0	0	0	0.584026	0	0	0	0	0	0	0	0	0	0	0
100996721	1.24459	4.39148	6.5186	2.49847	4.84902	2.62812	4.46882	2.64313	1.07279	4.21061	6.97545	11.803	4.33422	1.82176	3.75633	2.70984	0
100126488	1.24459	3.13677	2.44447	2.99816	2.90941	4.3802	3.19201	2.64313	4.29116	8.42121	2.14629	11.803	3.71504	1.82176	3.00507	4.06475	0
101929798	7.46755	2.50942	4.88895	0.999387	3.39432	1.75208	0.638403	2.64313	2.14558	16.8424	3.75601	0	5.57256	5.46529	3.75633	5.41967	0
2210	0	0.627355	1.62965	0.999387	0.484902	0.292013	2.55361	0.660783	0	2.1053	0.536573	0	0.619174	1.82176	0.751267	0	0
100996318	0	4.39148	11.4075	1.49908	0.969804	1.16805	0.638403	0	0.536395	4.21061	10.7315	35.4089	11.7643	10.9306	6.7614	2.70984	10.8984
337875	0	0.627355	1.62965	0.499694	0.484902	0	0.638403	0.660783	0	0	0	0	2.47669	1.82176	2.2538	4.06475	0
653820	8.71214	13.1745	21.1854	51.4684	35.8828	30.0774	22.9825	89.8664	84.2141	13.6845	21.9995	35.4089	24.7669	45.5441	37.5633	31.1631	54.4921
653464	21.1581	15.0565	3.2593	19.9877	20.8508	13.1406	14.0449	12.5549	19.8466	12.6318	13.4143	47.2119	13.0026	16.3959	25.5431	8.12951	0
100873165	349.73	223.966	128.742	218.866	173.595	301.358	469.865	257.705	233.332	597.906	735.105	448.513	640.845	666.766	839.165	638.166	839.179
647121	1.24459	1.88206	2.44447	1.49908	1.93961	2.04409	7.66083	3.30391	1.07279	6.31591	17.1703	0	6.19174	25.5047	19.5329	21.6787	10.8984
101929815	38.5824	54.5799	39.9264	53.9669	61.5826	52.5624	19.1521	32.3783	45.0572	16.8424	15.024	0	22.9094	21.8612	13.5228	13.5492	21.7969
100189261	6.22296	4.39148	2.44447	3.49786	4.36412	5.54825	8.93764	4.62548	2.68198	2.1053	5.36573	23.6059	8.66843	9.10882	11.269	8.12951	10.8984
101954269	0	0	0	0	0	0	0	0	0	0	0	0	0	0	0	0	0
26863	0	1.25471	0.814825	0.499694	3.39432	0.87604	0.638403	0.660783	1.07279	1.05265	0	0	0	5.46529	0.751267	0	0
791227	494.103	821.835	699.934	651.101	329.733	431.888	337.077	658.8	606.127	461.061	376.674	236.059	425.372	411.719	404.182	349.569	828.28
105369140	1.24459	1.25471	3.2593	1.99877	0.969804	0	0	0.660783	0.536395	1.05265	0.536573	0	2.47669	0	0	0	0
388692	4.97837	0.627355	14.6668	4.99694	6.78863	2.04409	3.19201	2.64313	3.75477	5.26326	5.90231	0	2.47669	3.64353	6.01013	2.70984	21.7969
100189142	6.22296	5.01884	8.96307	3.49786	2.90941	5.84026	3.19201	3.9647	2.68198	7.36856	3.75601	0	8.04926	10.9306	2.2538	6.77459	0
100189326	2.48918	1.25471	3.2593	0.499694	1.45471	0.292013	0	1.32157	1.07279	12.6318	2.68287	0	4.95339	5.46529	2.2538	5.41967	0
199882	0	0.627355	0.814825	0	0	0.584026	0.638403	1.32157	1.07279	0	0	0	0	0	0	0	0
100189356	0	0.627355	0.814825	0	0	0	0.638403	0.660783	0	1.05265	0	0	0.619174	0	0	0	0
100132417	0	0	0	0	0	0	0	0	0	2.1053	0	0	0	0	0	0	0
100996713	0	0.627355	3.2593	0.499694	0.969804	0.87604	0	0	0	3.15795	6.43888	0	9.28761	5.46529	1.50253	1.35492	10.8984
554282	0	1.88206	6.5186	0	1.93961	0.292013	0.638403	0	0	1.05265	4.29259	11.803	6.19174	7.28706	4.5076	1.35492	0
100996712	17.4243	16.3112	4.88895	20.4874	20.3659	12.5566	10.8528	14.5372	19.8466	10.5265	12.3412	35.4089	12.3835	25.5047	21.7867	10.8393	0
101060524	166.775	120.452	60.297	118.927	87.2824	148.927	218.972	141.407	136.781	292.637	331.602	200.65	334.354	311.522	391.41	298.082	250.664
730262	0	0	0	0	0	0	0	0	0	0	0	0	0	0	0	0	0
101954267	1.24459	1.25471	0	0.499694	0.969804	0.584026	1.91521	1.98235	0	2.1053	0	0	0	0	0	2.70984	10.8984
100189323	11.2013	6.9009	3.2593	16.4899	10.1829	5.54825	12.1297	11.2333	22.5286	13.6845	5.36573	0	6.81091	1.82176	10.5177	5.41967	0
284565	3.73378	7.52826	2.44447	3.99755	4.36412	2.04409	0.638403	1.32157	1.60919	9.47386	6.97545	0	3.09587	1.82176	2.2538	4.06475	0
100189127	528.952	464.87	430.227	439.231	427.684	398.89	525.406	383.254	498.848	605.275	715.252	448.513	538.062	473.659	597.257	546.032	577.617
728945	3.73378	7.52826	2.44447	3.99755	3.87922	2.33611	0.638403	1.32157	1.60919	8.42121	6.43888	0	4.33422	1.82176	2.2538	4.06475	0
105371215	1.24459	1.25471	0	0.499694	0.969804	0.584026	1.91521	1.98235	0	2.1053	0	0	0	0	0	2.70984	10.8984
1818	2.48918	0.627355	0	0.499694	0.969804	0	0	0	0	0	0	0	0	0	0	0	0
645166	0	0	0	0.999387	0	0	0	0	0	0	0	0	0	0	0	0	0
647135	143.128	103.514	121.409	171.895	164.867	83.5158	77.8852	80.6155	113.716	95.7913	64.3888	23.6059	141.791	98.3753	72.1216	60.9713	98.0858
728833	143.128	103.514	121.409	171.895	164.867	83.5158	77.8852	80.6155	113.716	95.7913	64.3888	23.6059	141.791	98.3753	72.1216	60.9713	98.0858
101929805	143.128	103.514	121.409	171.895	164.867	83.5158	77.8852	80.6155	113.716	95.7913	64.3888	23.6059	141.791	98.3753	72.1216	60.9713	98.0858
102724235	339.774	224.593	132.002	213.869	166.321	267.776	436.029	247.133	253.179	575.8	698.082	460.316	652.609	632.152	723.47	559.581	860.976
103091866	16.1797	14.4292	4.07412	19.4881	20.8508	11.3885	10.2144	10.5725	20.9194	10.5265	13.4143	23.6059	13.0026	27.3265	20.2842	10.8393	0
645142	0	0.627355	0	0.499694	0.484902	0	1.27681	0.660783	0	1.05265	0	0	1.23835	0	0.751267	0	0
101954266	2.48918	3.13677	4.88895	1.99877	3.87922	4.67221	3.19201	1.98235	2.68198	8.42121	1.60972	11.803	6.81091	3.64353	3.00507	1.35492	0
7214	23.6473	18.8206	21.1854	29.4819	18.9112	28.6173	33.197	28.4137	25.747	17.8951	16.6338	11.803	19.8136	16.3959	18.0304	25.7434	21.7969
100288142	1.24459	1.25471	0	0.499694	0.969804	0.584026	1.91521	2.64313	0	2.1053	0	0	0	0	0	2.70984	10.8984
100126510	18.6689	20.0754	11.4075	25.9841	15.032	13.4326	12.1297	14.5372	27.3562	12.6318	11.268	0	12.3835	16.3959	14.2741	14.9041	10.8984
101060254	2.48918	1.25471	0	1.49908	0.969804	0.584026	1.27681	1.32157	0.536395	6.31591	3.21944	0	4.33422	1.82176	0	2.70984	0
101929780	526.462	457.969	461.191	407.25	531.453	375.529	513.914	344.268	468.273	670.539	743.154	460.316	583.262	592.073	655.856	486.415	512.226
653519	0	1.25471	0.814825	0	0	0.292013	0	0.660783	0	3.15795	1.07315	0	0.619174	0	0	1.35492	0
5174	47.2945	53.9525	39.1116	33.4795	28.1243	49.6422	72.7779	38.9862	23.6014	68.4223	75.6568	106.227	126.931	120.236	129.218	88.0697	108.984
11126	302.436	301.13	284.374	258.841	281.243	250.547	350.483	227.97	266.052	423.166	472.184	271.468	337.45	295.126	419.958	350.924	250.664
27246	197.89	209.537	216.743	180.889	208.508	142.794	153.855	149.337	182.374	166.319	154.533	82.6208	180.799	174.889	159.269	132.782	163.476
10623	14.9351	9.41032	6.5186	5.49663	3.39432	6.13228	15.3217	7.92939	1.07279	11.5792	14.4875	35.4089	16.0985	18.2176	27.0456	20.3238	0
200035	6.22296	5.01884	1.62965	2.49847	4.36412	5.84026	8.29924	3.30391	4.82756	15.7898	6.43888	23.6059	5.57256	9.10882	5.25887	6.77459	0
10401	145.617	116.688	143.409	108.434	108.618	115.345	127.681	109.69	124.444	202.109	221.068	413.104	175.226	182.176	187.065	150.396	163.476
102466191	140.639	143.037	147.483	146.41	168.261	115.929	124.489	116.298	119.08	134.739	115.363	106.227	110.832	76.5141	99.9185	116.523	141.68
148741	2.48918	2.50942	4.07412	2.99816	1.93961	3.50416	5.10722	4.62548	2.68198	4.21061	4.29259	11.803	4.95339	7.28706	6.7614	5.41967	0
8515	68.4526	81.5561	91.2604	93.4427	93.1012	71.2512	79.162	118.941	85.2869	61.0538	76.1934	35.4089	89.161	61.94	93.9084	82.65	119.883
8799	0	0.627355	0.814825	0	0	0	0	0.660783	0	0	0	0	0	0	0	1.35492	0
114814	17.4243	5.64619	12.2224	18.4887	26.6696	6.7163	1.27681	13.2157	6.97314	2.1053	1.60972	0	6.81091	5.46529	1.50253	1.35492	0
9939	486.636	312.423	213.484	171.395	228.874	186.888	265.576	320.48	109.425	10.5265	31.1212	0	38.3888	40.0788	24.0405	20.3238	10.8984
128077	108.28	144.919	125.483	138.915	144.501	117.097	91.2916	84.5802	121.762	64.2117	63.3156	47.2119	88.5418	71.0488	78.883	52.8418	43.5937
84265	3.73378	1.88206	0.814825	1.49908	2.90941	3.79617	5.10722	1.98235	2.14558	4.21061	2.14629	11.803	2.47669	0	5.25887	1.35492	0
284615	461.744	455.46	389.486	505.69	498.964	567.09	494.762	561.665	566.97	564.221	480.77	672.769	465.619	493.698	650.597	692.363	599.414
10628	195.401	188.834	213.484	200.377	248.27	220.47	189.606	227.97	244.06	152.634	109.998	153.439	122.596	127.524	99.1672	149.041	196.172
148738	114.502	131.745	118.15	122.925	103.284	97.5324	128.957	109.69	130.88	105.265	113.217	82.6208	103.402	85.6229	96.1622	132.782	141.68
100189384	14.9351	6.27355	8.96307	7.9951	8.72824	7.59234	24.2593	14.5372	11.8007	20.0004	18.7801	11.803	15.4793	14.5741	24.7918	39.2926	21.7969
100189064	2663.43	7255.36	5355.84	3459.38	3817.15	5283.69	4956.56	5590.22	4682.19	818.963	1457.33	1628.81	448.901	1588.58	1554.37	995.865	2321.37
100188991	134.416	9.41032	11.4075	5.49663	2.42451	11.9725	114.274	2.64313	0.536395	331.585	195.849	460.316	336.211	253.225	368.121	395.636	217.969
100189198	0	0	0	0.499694	0	0.292013	0	0	0	0	0	0	0	0	0	0	0
101954276	3.73378	0	0	1.99877	0.484902	0.87604	2.55361	3.30391	4.29116	10.5265	1.60972	0	2.47669	0	1.50253	2.70984	0
101928979	32.3594	20.7027	11.4075	26.4838	8.72824	15.4767	19.7905	27.7529	33.7929	64.2117	25.7555	23.6059	16.0985	14.5741	12.0203	28.4533	10.8984
100132406	4.97837	0.627355	0	0	0	0	0	1.32157	3.21837	3.15795	1.07315	0	1.85752	3.64353	1.50253	1.35492	0
388677	11.2013	9.41032	2.44447	13.9914	13.0924	4.08818	6.38403	9.25096	8.04593	1.05265	4.82916	11.803	9.28761	7.28706	4.5076	12.1943	0
170688	21.1581	10.665	8.14825	9.99387	3.87922	6.13228	7.02243	9.91174	5.36395	7.36856	5.90231	0	8.66843	1.82176	7.51267	2.70984	0
105371242	644.699	638.02	607.044	489.2	647.829	426.923	644.149	436.777	492.947	774.751	1174.56	625.557	663.135	624.865	920.302	818.37	1133.44
102724558	342.263	376.413	416.375	326.3	482.478	313.622	391.341	320.48	307.891	343.164	509.208	330.483	379.553	404.432	576.973	391.571	588.515
100288805	293.724	257.216	296.596	160.402	228.874	263.98	257.276	185.68	167.355	330.533	427.649	389.498	196.278	202.216	274.964	223.561	272.461
105373468	1.24459	1.25471	0.814825	0	0.484902	0.292013	0	0.660783	0	1.05265	0	0	0.619174	0	0	1.35492	0
149013	0	0	2.44447	2.49847	0.484902	4.96422	4.46882	5.28626	0	4.21061	2.14629	0	7.43008	10.9306	3.00507	13.5492	0
728989	4.97837	0	13.0372	3.99755	2.90941	2.92013	12.1297	3.9647	0.536395	13.6845	4.82916	0	14.241	12.7524	9.76647	29.8082	21.7969
100189334	4.97837	9.41032	2.44447	3.99755	5.33392	4.67221	4.46882	3.9647	5.36395	5.26326	10.7315	0	8.04926	7.28706	17.2791	9.48442	10.8984
101447996	451.787	386.451	325.115	311.809	309.368	341.071	457.735	275.546	350.266	540.01	615.986	472.119	441.471	426.293	563.45	471.511	588.515
644861	27.381	18.8206	17.1113	12.4923	10.1829	10.2205	21.7057	19.1627	4.82756	33.6848	31.6578	23.6059	56.3448	51.0094	38.3146	23.0336	21.7969
5565	1.24459	0.627355	3.2593	1.49908	2.42451	0.87604	0.638403	0	0	6.31591	2.14629	11.803	0	0	1.50253	2.70984	0
171423	3.73378	4.39148	0.814825	3.99755	4.36412	2.33611	0.638403	1.98235	2.14558	0	1.07315	0	2.47669	0	0	5.41967	0
2330	0	0	0.814825	0.999387	0.969804	0.584026	3.19201	0	0	0	1.60972	0	1.23835	0	0	1.35492	0
9557	385.824	269.135	303.115	182.388	177.959	296.393	475.61	225.327	203.294	1574.77	1137	1062.27	663.754	817.972	797.094	1092.06	523.125
100289211	460.499	503.139	477.487	451.223	429.138	405.314	345.376	434.795	452.718	226.32	305.31	236.059	212.996	156.672	132.223	275.048	316.054
607	6.22296	11.2924	17.9261	9.49418	14.5471	20.1489	24.8977	9.91174	11.8007	16.8424	20.3898	11.803	9.28761	9.10882	12.0203	12.1943	21.7969
51205	286.256	217.065	202.891	327.799	343.311	135.494	148.109	194.931	239.232	83.1595	89.6077	47.2119	159.747	72.8706	47.3298	81.2951	32.6953
2702	0	0	0	0	0	0	0	0	0	0	0.536573	0	0	0	0	0	0
2703	22.4027	17.5659	15.4817	16.9896	16.0018	17.8128	43.4114	24.449	32.7201	23.1583	30.0481	0	26.0053	29.1482	33.807	36.5828	43.5937
51463	18.6689	15.6839	29.3337	17.4893	13.5773	19.8569	31.2817	20.4843	23.065	35.7901	33.8041	11.803	33.4354	18.2176	26.2943	27.0984	21.7969
100034743	1.24459	1.25471	10.5927	1.49908	0.484902	4.67221	0	0	0	10.5265	7.51202	70.8178	12.3835	1.82176	4.5076	12.1943	0
100189140	0	0	0	0	0	0	0	0	0	0	0.536573	0	0	0	0	0	0
26864	200.379	199.499	210.225	172.894	205.599	140.166	152.578	148.015	178.083	161.056	155.606	94.4237	183.895	187.642	161.522	127.362	152.578
100189193	6.22296	5.64619	3.2593	3.49786	0.969804	3.79617	7.66083	3.9647	1.07279	6.31591	9.12174	35.4089	11.7643	10.9306	15.0253	10.8393	0
200030	0	1.25471	0.814825	0	0	0.292013	0	0.660783	0	3.15795	1.07315	0	0.619174	0	0	1.35492	0
101927468	491.614	839.401	722.75	667.091	328.279	425.463	330.054	662.104	602.908	466.325	382.04	236.059	430.945	415.362	399.674	352.279	839.179
100189056	1.24459	0	0	1.49908	0.969804	0	0	0	0.536395	1.05265	0	0	0	0	0	0	0
100189307	402.003	351.319	303.115	304.813	299.67	323.259	450.712	284.137	359.921	488.43	540.866	259.665	414.227	360.709	536.405	452.543	425.039
100189174	1.24459	0.627355	2.44447	2.99816	0.969804	5.25624	4.46882	3.9647	0	6.31591	2.14629	0	8.04926	10.9306	4.5076	13.5492	0
100188998	0	0	0	0	0	0	0	0	0	0	0	0	0	0	0	0	0
100847044	4.97837	5.01884	1.62965	4.99694	2.90941	1.16805	1.91521	2.64313	3.21837	8.42121	4.82916	0	4.33422	1.82176	3.00507	13.5492	0
101954273	4.97837	5.01884	1.62965	4.99694	2.90941	1.16805	1.91521	2.64313	3.21837	8.42121	4.82916	0	4.33422	1.82176	3.00507	13.5492	0
102466225	0	0	0	0	0	0	0	0	0	0	0	0	0	0	0	0	0
26860	2.48918	1.25471	1.62965	2.99816	4.36412	1.46007	2.55361	3.9647	2.14558	0	2.68287	0	1.23835	0	1.50253	4.06475	0
100132057	3.73378	3.13677	0.814825	0.999387	1.45471	0.292013	0.638403	1.98235	1.60919	0	2.14629	0	0.619174	0	0	0	0
101954272	1.24459	0.627355	0	0	2.42451	0.292013	0	0.660783	0.536395	0	0	0	0	0	0	1.35492	0
388685	0	1.25471	0	2.99816	4.84902	1.46007	0	1.98235	3.75477	0	1.07315	0	1.23835	1.82176	2.2538	1.35492	0
644591	3.73378	5.64619	8.96307	6.49602	5.81883	6.13228	11.4913	8.59017	6.43674	13.6845	10.7315	47.2119	7.43008	7.28706	7.51267	8.12951	0
25832	1.24459	1.25471	0	3.49786	3.39432	0.584026	0	0.660783	2.68198	2.1053	0.536573	0	0.619174	1.82176	0.751267	1.35492	0
100996763	37.3378	35.1319	36.6671	40.4752	32.9733	44.386	45.3266	46.2548	48.2756	28.4216	25.7555	0	22.2903	20.0394	22.538	32.518	43.5937
440672	130.682	154.957	161.335	193.881	173.11	117.389	120.658	165.856	164.673	60.0011	68.1448	59.0148	95.3528	43.7223	60.1013	86.7147	54.4921
9659	1055.41	948.561	1080.46	807.505	1178.8	744.926	949.305	716.288	768.654	1198.97	1718.11	1062.27	1308.93	1339	1513.05	1257.36	1253.32
400818	565.045	581.558	604.6	434.234	672.074	450.868	612.867	438.76	437.162	578.958	843.493	542.936	575.832	664.944	922.556	604.293	828.28
653513	303.68	266.626	306.374	164.399	235.662	270.404	266.214	191.627	173.792	341.059	445.356	389.498	200.612	211.325	282.476	227.626	272.461
100996761	4069.82	3625.48	3735.16	2136.69	1982.77	2714.85	3665.71	1975.74	1384.97	5481.16	6219.96	7990.61	8264.11	6684.05	6767.41	4551.17	4163.2
101060226	476.679	474.908	440.82	435.233	436.412	409.111	600.099	387.879	458.618	645.275	788.226	413.104	559.733	515.559	649.095	589.389	588.515
653598	589.937	439.148	351.189	202.876	248.755	284.129	553.495	243.829	131.417	942.123	1085.49	1062.27	1253.21	1136.78	912.789	719.461	621.21
57234	131.927	129.862	149.928	80.9504	91.1616	86.4359	134.703	74.6684	52.0303	172.635	255.409	200.65	176.465	174.889	166.781	180.204	119.883
644634	446.809	417.818	412.301	362.778	368.526	348.08	483.909	316.515	409.806	520.01	651.4	507.528	465.619	408.075	588.993	480.996	555.82
100189228	130.682	153.075	159.706	191.882	172.14	115.929	119.381	164.535	164.137	60.0011	68.1448	59.0148	94.7336	43.7223	60.1013	86.7147	54.4921
102723955	44.8053	29.4857	46.445	45.9718	39.762	59.2787	50.4338	48.8979	42.9116	40.0008	26.8287	11.803	34.6737	27.3265	35.3095	28.4533	43.5937
100189059	7.46755	4.39148	8.96307	3.99755	4.36412	7.00832	5.74563	5.28626	3.75477	8.42121	4.29259	0	7.43008	7.28706	3.75633	5.41967	0
440689	1.24459	0	0	0	0	0.292013	0	0	0.536395	0	0	0	0	0	0	0	0
2209	0	0	1.62965	0.499694	0.484902	0	0.638403	0.660783	0	1.05265	0	0	1.23835	0	0	0	0
101927767	0	1.25471	0	0.499694	0.484902	0.292013	0	0	0	1.05265	0	0	0.619174	0	0	0	0
653604	47.2945	47.679	62.7415	139.415	99.4049	84.6838	78.5236	235.239	253.179	45.264	72.974	59.0148	79.8734	102.019	98.416	100.264	130.781
8370	0	8.15561	16.2965	4.49724	2.42451	2.33611	1.91521	0.660783	0.536395	9.47386	23.0726	35.4089	24.7669	25.5047	15.7766	6.77459	0
105371405	0	1.25471	4.07412	0.999387	1.93961	0.584026	0	0.660783	0	2.1053	1.07315	0	4.33422	5.46529	3.75633	5.41967	0
126961	1.24459	1.25471	0.814825	14.9908	2.42451	2.62812	5.10722	21.8058	28.9653	0	0	0	2.47669	0	1.50253	8.12951	10.8984
8337	34.8486	39.5234	37.4819	199.877	113.952	59.5707	66.3939	307.264	312.718	11.5792	16.0972	59.0148	26.0053	34.6135	56.345	62.3262	87.1874
337873	18.6689	16.3112	13.852	9.99387	15.5169	9.92845	10.2144	10.5725	17.1646	12.6318	26.2921	11.803	26.0053	12.7524	19.5329	16.259	21.7969
723790	2.48918	1.88206	3.2593	15.9902	9.21314	2.33611	9.57604	26.4313	33.2565	0	0.536573	0	1.23835	0	3.75633	0	0
333932	21.1581	72.1458	82.2973	232.358	177.474	79.7196	88.0996	365.413	354.557	23.1583	38.6333	35.4089	84.2076	114.771	99.1672	116.523	272.461
554313	1.24459	1.25471	0	2.99816	1.93961	3.50416	3.19201	12.5549	3.75477	0	0.536573	0	1.23835	3.64353	8.26393	6.77459	21.7969
8349	21.1581	72.1458	81.4825	232.358	177.474	79.7196	88.0996	365.413	354.557	23.1583	38.6333	35.4089	84.2076	114.771	99.1672	116.523	272.461
8338	3.73378	8.78297	5.70377	51.9681	27.1545	11.0965	15.9601	82.5978	99.2331	0	0.536573	0	1.23835	0	7.51267	1.35492	10.8984
317772	34.8486	39.5234	37.4819	199.877	113.952	59.5707	66.3939	307.264	312.718	11.5792	16.0972	59.0148	25.3861	34.6135	56.345	62.3262	87.1874
51027	74.6755	121.707	149.928	236.855	183.778	132.866	135.98	295.37	318.082	102.107	231.263	212.453	199.993	227.721	213.36	243.885	261.562
9900	56.0066	64.6176	61.9267	143.412	91.1616	64.5349	74.0547	204.182	200.075	14.7371	33.2675	106.227	51.3914	34.6135	75.1267	119.233	196.172
10262	17.4243	16.3112	12.2224	47.9706	32.9733	20.4409	15.9601	54.845	57.3943	7.36856	1.60972	0	6.81091	9.10882	3.75633	9.48442	0
10903	21.1581	19.448	21.1854	22.4862	15.032	14.6007	21.0673	18.5019	21.9922	11.5792	17.1703	11.803	13.6218	12.7524	15.7766	27.0984	0
56957	28.6256	8.15561	9.7779	29.4819	20.3659	36.7937	33.197	53.5234	94.4056	3.15795	5.90231	0	10.526	1.82176	7.51267	6.77459	21.7969
105373477	83.3877	83.4382	74.9639	95.9412	81.9485	70.0832	84.2692	98.4566	110.497	76.8435	61.1693	47.2119	58.8215	69.2271	77.3805	101.619	54.4921
11311	23.6473	9.41032	8.96307	18.4887	19.3961	11.3885	18.5137	10.5725	29.5017	5.26326	2.68287	0	7.43008	3.64353	7.51267	10.8393	0
51177	126.948	182.56	130.372	121.925	142.076	185.428	169.177	163.213	151.263	141.055	195.849	153.439	123.835	160.315	162.274	131.427	130.781
81611	0	1.88206	0.814825	0.499694	0	0	1.27681	1.32157	0.536395	1.05265	2.14629	0	0.619174	0	1.50253	4.06475	0
23632	165.531	223.338	220.818	230.858	215.781	227.186	213.227	221.362	254.788	365.27	294.042	224.256	247.669	176.711	234.395	249.305	217.969
51107	175.487	121.079	136.891	127.422	111.528	136.078	224.718	191.627	143.754	321.059	349.846	318.68	263.149	344.313	396.669	426.799	414.14
79630	138.15	82.8108	107.557	91.4439	112.982	93.4442	85.546	92.5096	133.562	73.6856	59.0231	70.8178	43.9613	51.0094	36.0608	48.777	65.3906
148523	2.48918	2.50942	2.44447	1.99877	4.36412	1.46007	4.46882	1.98235	4.29116	2.1053	0	0	3.09587	0	2.2538	0	0
54460	299.947	351.319	369.116	438.731	424.774	427.799	441.775	535.895	469.346	218.951	229.653	212.453	263.149	265.978	293.745	364.473	326.953
9129	21.1581	4.39148	3.2593	11.493	22.3055	9.34442	17.2369	15.8588	8.58232	23.1583	13.4143	11.803	4.95339	12.7524	10.5177	8.12951	0
23248	4.97837	17.5659	5.70377	11.9926	15.5169	14.3086	21.7057	29.7352	20.383	9.47386	1.60972	0	1.23835	9.10882	3.75633	6.77459	10.8984
80222	434.363	305.522	362.597	437.232	397.62	329.975	275.152	309.246	316.473	332.638	296.188	318.68	333.115	289.661	297.502	348.214	392.343
102465529	190.423	181.306	182.521	201.876	176.989	154.767	155.77	147.355	161.455	175.793	155.07	94.4237	164.081	142.098	163.025	195.108	174.375
1893	99.5674	121.079	108.372	70.9565	94.071	110.673	131.511	103.743	78.8501	106.318	134.143	106.227	113.928	131.167	144.994	119.233	98.0858
100874054	49.7837	67.7543	60.297	94.9418	81.4636	63.3669	50.4338	67.3998	78.8501	53.6852	65.4619	23.6059	65.6324	65.5835	76.6292	79.9401	54.4921
54507	0	0	0	0	0	0	0	0	0	0	0	0	0	0	0	0	0
105371437	43.5607	280.428	1374.61	275.331	132.863	267.484	160.878	296.691	82.6049	102.107	185.118	212.453	189.467	91.0882	203.593	303.502	174.375
100422997	0	0	0.814825	0.999387	0	0.584026	0.638403	0	0	0	0.536573	0	0.619174	0	0.751267	0	0
574406	32.3594	74.6552	264.003	56.9651	16.9716	49.6422	62.5635	66.0783	9.11872	23.1583	61.1693	94.4237	165.319	71.0488	167.532	149.041	228.867
4170	1.24459	1.25471	1.62965	0.999387	0.484902	0.292013	0.638403	1.32157	0.536395	0	0.536573	0	6.81091	0	1.50253	1.35492	10.8984
2029	0	0	0	0	0	0	0	0	0	0	0	0	0	0	0	0	0
55204	3.73378	1.25471	4.07412	1.49908	1.45471	2.92013	6.38403	3.30391	2.68198	5.26326	6.43888	11.803	6.19174	3.64353	8.26393	2.70984	10.8984
84072	1720.03	1707.03	1139.13	1410.14	1650.61	1642.57	1078.9	1137.21	1323.82	1248.44	891.248	684.572	861.89	816.15	880.485	840.049	871.874
1520	395.78	424.719	341.412	468.213	434.957	462.549	405.386	486.336	489.193	392.639	398.674	306.877	420.419	386.214	372.628	353.634	435.937
1513	67.208	55.8346	66.0008	63.9608	71.2806	68.0391	70.8627	48.8979	62.2219	58.9485	39.1698	59.0148	47.6764	36.4353	43.5735	18.9688	21.7969
405	0	0	0	0	0	0	1.27681	0	0	1.05265	2.14629	0	0.619174	1.82176	0.751267	0	0
9869	7.46755	0.627355	7.33342	3.99755	5.33392	1.16805	0.638403	1.32157	2.14558	8.42121	3.75601	0	1.85752	1.82176	3.75633	5.41967	0
29956	383.334	13.1745	28.5189	204.874	305.488	14.8927	22.9825	13.8764	46.13	222.109	12.3412	0	117.643	180.355	9.0152	6.77459	0
8416	220.293	209.537	240.373	177.891	192.991	197.985	277.067	190.966	194.175	167.372	217.312	165.242	180.799	174.889	171.289	176.139	141.68
55793	204.113	165.622	155.632	165.399	170.201	181.048	234.294	142.729	171.646	216.846	211.946	153.439	217.949	273.265	243.41	246.595	261.562
58497	194.156	449.813	533.71	294.32	376.769	400.934	273.236	368.056	267.125	190.53	150.777	82.6208	190.086	122.058	96.9134	157.17	119.883
149428	11.2013	6.9009	10.5927	5.99632	14.5471	13.4326	12.7681	7.26861	6.97314	30.5269	25.2189	35.4089	10.526	12.7524	21.0355	21.6787	0
54964	34.8486	41.4054	38.2968	30.4813	40.2469	43.51	44.0498	43.6116	34.8657	50.5273	68.1448	94.4237	56.3448	81.9794	69.1165	69.1008	32.6953
56882	80.8985	67.127	65.186	60.4629	46.5506	79.4276	113.636	61.4528	54.1759	214.741	251.653	188.847	160.366	171.246	206.598	228.981	152.578
10962	2.48918	1.25471	1.62965	0.999387	0.969804	1.16805	3.19201	0	1.07279	3.15795	4.29259	0	3.09587	3.64353	4.5076	2.70984	10.8984
126626	2.48918	2.50942	8.96307	2.99816	4.36412	4.08818	3.19201	5.94704	3.75477	5.26326	2.68287	0	3.71504	16.3959	2.2538	5.41967	10.8984
10500	516.506	471.771	532.895	554.16	490.721	452.036	490.932	619.814	457.009	407.376	442.673	271.468	501.531	346.135	433.481	522.998	435.937
100534012	180.466	141.782	252.596	160.901	148.865	248.795	344.099	130.835	123.371	1165.29	869.249	1274.72	707.716	965.535	915.794	918.634	534.023
79626	27.381	29.4857	47.2598	35.9779	37.3375	32.1215	30.0049	40.9685	33.7929	23.1583	16.0972	23.6059	23.5286	23.6829	21.7867	16.259	21.7969
388695	7.46755	14.4292	6.5186	10.4936	9.69804	13.1406	28.7281	20.4843	14.4827	54.7379	96.0466	94.4237	97.8294	202.216	201.34	109.748	272.461
79005	0	0	0	0	0	0	0	0	0	0	0	0	0	0	0	0	0
29765	0	0	0	0	0	0.584026	1.27681	0	1.60919	0	0.536573	0	0.619174	0	0.751267	0	0
6944	57.2512	54.5799	62.7415	50.9688	33.9432	56.9426	53.6258	45.594	47.2028	94.7386	80.486	141.636	100.925	94.7318	90.152	112.458	108.984
8394	2.48918	3.13677	4.88895	0	0	0.87604	1.91521	1.32157	2.14558	1.05265	3.21944	0	3.09587	3.64353	4.5076	8.12951	0
5710	3.73378	1.88206	1.62965	0.499694	0.484902	0.87604	2.55361	1.32157	1.60919	5.26326	0	23.6059	5.57256	0	3.00507	2.70984	0
57592	87.1214	78.4194	84.7418	112.931	102.799	121.477	120.658	151.319	139.463	182.109	133.607	129.833	151.078	156.672	176.548	233.046	261.562
5298	272.566	319.324	309.633	310.31	323.915	312.454	332.608	311.229	285.362	244.215	329.456	236.059	325.066	298.769	339.573	266.919	337.851
5993	556.333	513.176	642.897	638.109	600.309	555.993	513.914	601.973	613.1	572.642	662.668	684.572	640.226	674.053	709.196	739.785	664.804
8991	27.381	41.4054	30.1485	47.9706	42.6714	49.3502	46.6034	83.2586	67.5858	54.7379	56.3402	70.8178	78.0159	123.88	99.9185	97.5541	43.5937
5692	165.531	219.574	242.818	252.845	283.668	251.131	208.758	265.635	297.163	176.845	210.337	153.439	250.146	236.829	215.614	228.981	250.664
23126	182.955	125.471	166.224	198.378	179.414	177.252	167.262	217.397	221.531	87.3701	110.534	106.227	129.407	109.306	105.929	85.3598	43.5937
57530	32.3594	41.4054	92.89	66.9589	54.309	49.0582	34.4738	44.2724	25.2106	28.4216	45.6087	94.4237	80.4926	43.7223	30.0507	20.3238	21.7969
7286	716.885	735.887	932.16	1023.37	971.744	811.797	754.592	1011	1005.2	610.538	735.105	660.966	827.835	699.558	717.46	791.272	937.265
693139	149.351	134.254	121.409	118.927	107.648	133.742	222.164	119.602	129.271	205.267	241.995	129.833	182.037	236.829	235.147	189.688	250.664
81609	0	0	0	0.499694	0	1.46007	0.638403	3.30391	1.60919	0	4.29259	11.803	3.09587	1.82176	4.5076	9.48442	0
11189	63.4742	213.301	268.892	92.4433	121.71	172.58	151.94	179.072	113.179	114.739	180.825	153.439	140.552	158.494	139.736	220.852	152.578
284485	0	0	0	0	0.484902	0	1.27681	0	0	1.05265	1.07315	0	1.23835	0	0	0	0
65005	238.962	197.617	189.039	202.376	182.323	161.483	256	166.517	182.374	305.269	302.627	259.665	221.045	302.413	252.426	196.463	119.883
51686	2.48918	0	0.814825	0.499694	0.484902	0	3.83042	0.660783	1.07279	0	0	11.803	0.619174	3.64353	1.50253	1.35492	0
11022	0	0.627355	0.814825	0	0	2.62812	1.27681	0.660783	0.536395	4.21061	1.60972	11.803	4.33422	3.64353	2.2538	1.35492	0
339398	139.394	117.315	95.3345	144.911	135.288	127.026	109.805	119.602	149.118	120.002	107.315	82.6208	125.073	103.841	90.152	101.619	87.1874
6097	2.48918	3.76413	6.5186	3.99755	5.81883	6.13228	1.27681	5.94704	5.36395	0	4.82916	0	5.57256	0	2.2538	6.77459	0
100191040	18.6689	21.9574	22.0003	17.989	20.3659	22.193	20.4289	20.4843	26.2834	21.053	31.1212	35.4089	33.4354	38.2571	33.0557	18.9688	21.7969
100132111	0	0	0	0	0	0	0	0.660783	0.536395	0	0	0	0	0	0	2.70984	0
284486	0	0	0	0.499694	0	0	0.638403	0.660783	0	0	0	0	0	0	0	0	0
117145	1.24459	0.627355	0	0.499694	0.969804	0.87604	1.91521	1.32157	0	0	1.07315	0	1.85752	1.82176	1.50253	0	0
6281	1.24459	1.88206	3.2593	4.49724	3.87922	1.75208	1.91521	0.660783	1.07279	3.15795	1.60972	11.803	3.71504	3.64353	3.00507	0	0
441908	0	0.627355	0	1.49908	3.39432	0.87604	3.19201	3.30391	0	2.1053	0.536573	0	2.47669	1.82176	0.751267	2.70984	21.7969
6282	67.208	52.0705	52.9636	56.9651	87.2824	48.7662	45.965	77.3116	52.5667	50.5273	28.975	11.803	32.197	29.1482	29.2994	39.2926	10.8984
100131107	431.873	563.992	405.783	738.547	1109.94	382.829	233.017	460.565	513.33	194.741	51.511	47.2119	180.18	54.6529	60.1013	54.1967	54.4921
126637	0	0	0	0	0	0	0	0.660783	0	0	0	0	0	0	0	2.70984	0
7062	1033.01	1360.73	1866.76	1954.3	2028.83	1044.82	679.261	1144.48	1386.58	843.174	505.989	401.301	760.345	575.678	419.958	678.814	294.258
126638	0	0	1.62965	0.999387	0.484902	0.584026	3.83042	0	1.07279	1.05265	2.68287	0	0	0	3.00507	1.35492	10.8984
388697	0	0	0	0	0	0	0	0	0	0	0	0	0	0	0	0	0
2312	0	2.50942	4.07412	0.999387	0.484902	1.16805	0	0	2.68198	2.1053	2.14629	0	1.23835	1.82176	2.2538	1.35492	0
339400	0	1.25471	3.2593	0	0.484902	0.292013	0	0.660783	0	1.05265	2.14629	70.8178	0	0	3.00507	0	0
388698	9.95674	7.52826	13.852	7.4954	2.90941	4.67221	18.5137	7.26861	4.29116	7.36856	13.4143	47.2119	28.482	51.0094	9.76647	35.2279	0
49860	4.97837	57.0893	188.225	6.49602	2.42451	0.584026	6.38403	0	2.14558	38.9481	55.8036	35.4089	24.7669	12.7524	2.2538	12.1943	10.8984
254910	0	5.01884	4.07412	4.99694	1.45471	0.292013	1.91521	0.660783	0.536395	13.6845	11.268	11.803	5.57256	9.10882	0	2.70984	0
54544	3.73378	1.88206	0.814825	0	0.969804	0	0	0	0.536395	10.5265	3.21944	11.803	3.71504	1.82176	0	0	0
353145	0	0	0.814825	0	0	0	0	0	0	0	0	0	0	0	0	0	0
84648	0	0	0.814825	0	0	0	0	0	0	1.05265	0	0	0	0	0	0	0
353144	0	0	0	0	0	0	0	0	0	0	0	0	0	0	0	0	0
353143	0	0	2.44447	0	0	0	0	0	0	0	0	0	0	0	0	0	0
353142	0	6.9009	17.1113	0	3.87922	1.46007	0	0	1.60919	0	0	0	0	1.82176	0	0	0
353141	0	0	0	0	0	0	0	0	0	0	0	0	0	0	0	0	0
353140	0	0	0	0	0	0	0	0	0	0	0	0	0	0	0	0	0
26239	1.24459	1.25471	14.6668	2.49847	1.93961	0.87604	0	0.660783	1.07279	0	0.536573	0	0	0	0	0	0
353139	0	0	0	0	0	0	0	0	0.536395	0	0	0	0	0	0	0	0
199834	0	0	1.62965	0	0	0	0	0	0	0	0	0	0	0	0	0	0
100129271	0	0	0.814825	0	0	0	0	0	0	0	0	0	0	0	0	0	0
448834	1.24459	2.50942	13.0372	0.499694	0.969804	0	0	0	0.536395	0	0	0	0.619174	0	0	0	0
353137	0	0	0	0	0	0	0	0	0	0	0	0	0	0	0	0	0
353135	0	0	0	0	0	0	0	0	0	0	0	0	0	0	0	0	0
353134	0	0.627355	12.2224	1.99877	3.87922	3.50416	0	0.660783	0.536395	1.05265	1.07315	0	0.619174	3.64353	0	4.06475	0
353133	0	0	0	0	1.45471	0	0	0	1.07279	0	0	0	0	0	0	0	0
353132	0	0	0	0	0	0	0	0	0	0	0	0	0	0	0	0	0
353131	0	0	0	0	0	0	0	0	0.536395	0	0	0	0	0	0	0	0
448835	0	0	0	0	0.484902	0	0	0	0	0	0	0	0	0	0	0	0
4184	0	0	0	0	0	0	0	0	0	0	0	0	0	0	0	0	0
3713	0	0	0	0	0	0	0	0	0	0	0	0	0	0	0	0	0
163778	0	0	0	0	0	0	0	0	0	0	0	0	0	0	0	0	0
6698	0	0	0	0.499694	0	0	0	0	0	0	0	0	0	0	0	0	0
6707	0	0	0.814825	0	0	0.292013	0	0	0	0	0	0	0	0	0	0	0
6699	0	0	0	0	0	0	0	0	0	0	0	0	0	0	0	0	0
6703	0	0	0	0	0	0	0	0	0	0	0	0	0	0	0	0	0
6700	0	0	0	0	0	0	0	0	0	0	0	0	0	0	0	0	0
6701	0	0	0	0	0	0	0	0	0	0	0	0	0	0	0	0	0
6704	0	0	0	0	0	0	0	0	0	2.1053	1.07315	0	1.23835	0	0	0	0
6705	0	0	0	0	0	0	0	0	0	1.05265	1.07315	0	0	0	0	0	0
6702	0	0	0	0	0	0	0	0	0	1.05265	1.07315	0	0	0	0	0	0
6706	0	0	0	0	0	0	0	0	0	1.05265	1.07315	0	0	0	0	0	0
101928009	0	0	0	0	0	0	0	0	0	0	0	0	0	0	0	0	0
149018	0	0	0	0	0	0	0	0	0	0	0	0	0	0	0	0	0
574414	0	0.627355	1.62965	0.999387	0.484902	4.3802	0	1.32157	0.536395	17.8951	24.1458	11.803	4.33422	9.10882	23.2893	84.0049	0
4014	0	0	0	0	0	0	0	0	0	0	0	0	0	0	0	0	0
114771	0	0	0	0	0	0	0	0	0	0	0	0	0	0	0	0	0
57115	0	0	0	0	0	0	0	0	0	0	1.07315	0	0	1.82176	0	1.35492	0
6280	0	0	0	0	0	0	0	0	0	0	0	0	0	0	0	0	0
6283	0	0	0	0	0	0	0	0	0	0	0	0	0	0	0	0	0
6279	0	0	0	0	0	0	0	0	0	0	0	0	0	0	0	0	0
338324	0	0	0	0	0	0	0	0	0	0	0	0	0	0	0	0	0
645922	0	0	0	0	0	0	0	0	0	0	0	0	0	0	0	0	0
6278	0	0	0	0	0	0	0	0	0	0	0	0	0	0	0	0	0
6277	0	0	0	0	0	0	0	0	0	0	0	0	0	0	0	0	0
6276	0	0	0	0	0	0	0	0	0	0	0	0	0	0	0	0	0
6275	0	0	0	0	0	0.292013	0	0	0	0	0	0	0	0	0	0	0
101928034	4970.9	6415.33	7197.35	7998.1	8768.97	5448.67	3524.62	6528.53	7733.21	2308.46	1714.35	1746.84	1838.33	1963.86	1484.5	1948.37	1296.91
6274	2.48918	1.88206	1.62965	3.99755	3.39432	2.04409	1.91521	2.64313	3.75477	0	3.21944	0	0.619174	0	3.00507	1.35492	0
6273	1171.16	883.316	633.934	598.633	728.323	598.627	1394.27	390.522	357.239	1588.45	1193.88	1097.68	567.163	1185.97	532.648	810.241	283.359
140576	3.73378	1.25471	0	1.49908	1.45471	0.584026	0.638403	0.660783	0.536395	0	0.536573	0	1.23835	0	0.751267	2.70984	0
57402	11.2013	10.0377	2.44447	4.99694	6.30373	4.08818	1.91521	5.28626	9.65512	2.1053	4.29259	0	3.09587	0	0.751267	4.06475	0
6284	13.6905	16.9386	18.741	16.4899	20.8508	25.6972	17.8753	27.0921	27.8926	4.21061	8.58517	23.6059	6.19174	7.28706	11.269	9.48442	10.8984
6271	821.431	1203.27	1453.65	1945.31	1948.82	1309.39	719.48	1582.57	1564.67	592.643	720.081	601.951	616.078	690.449	785.074	1148.97	730.195
26097	1.24459	1.88206	1.62965	0	1.45471	0.87604	0	1.32157	1.07279	0	1.07315	0	0.619174	1.82176	1.50253	0	0
23557	476.679	621.081	864.529	948.419	872.339	578.77	459.012	632.369	645.284	588.432	910.565	1003.25	734.34	748.745	739.247	692.363	512.226
3608	2.48918	0.627355	4.07412	2.49847	0.484902	0.584026	1.27681	1.32157	2.68198	5.26326	1.07315	0	1.85752	12.7524	4.5076	0	0
100189015	159.308	112.297	132.002	137.915	141.591	185.428	166.623	169.16	193.639	245.268	209.8	271.468	251.385	247.76	295.248	279.113	185.273
4881	112.013	144.919	108.372	125.423	131.408	126.734	104.698	138.764	137.854	95.7913	104.095	70.8178	103.402	89.2665	105.929	136.847	141.68
102466879	893.617	678.798	594.007	877.462	821.424	790.48	815.879	808.137	851.259	909.491	961.539	873.42	832.169	816.15	842.17	1055.48	969.96
65123	0	0.627355	2.44447	0	0.484902	0.292013	0.638403	1.32157	1.60919	0	0.536573	0	0	1.82176	0	1.35492	0
11000	0	0	0	0.499694	0	0.292013	0	0	0	0	0	0	0	0	0	0	0
343052	0	0	0	0	0	0	0	0	0	0	0	0	0	0	0	0	0
105371448	163.042	151.193	177.632	173.394	160.988	188.057	175.561	198.235	170.574	203.162	183.508	188.847	219.807	282.373	249.421	279.113	294.258
57459	2.48918	3.13677	4.07412	12.4923	10.6678	3.21215	2.55361	6.60783	12.8735	0	0	0	2.47669	1.82176	3.00507	2.70984	0
9909	0	0	0.814825	0	0	0	0	0	0	0	0	0	0.619174	0	0	0	0
200186	1.24459	0	0	0.999387	0.484902	0.87604	2.55361	2.64313	0.536395	1.05265	3.21944	0	1.85752	1.82176	3.75633	1.35492	0
27173	60.985	50.8157	46.445	47.9706	38.7922	50.5183	91.2916	44.9332	37.0113	62.1064	94.9735	59.0148	69.3475	78.3359	90.152	39.2926	87.1874
102465441	14.9351	16.9386	22.8151	19.9877	17.9414	18.9809	26.1745	23.1274	24.6742	14.7371	23.0726	35.4089	40.8655	63.7618	42.8222	52.8418	76.289
148327	24.8918	21.9574	21.1854	26.9835	24.73	26.2812	28.7281	25.1097	30.0381	16.8424	21.9995	23.6059	34.6737	52.8312	32.3045	21.6787	32.6953
10899	238.962	162.485	162.965	199.378	191.051	214.338	251.531	271.582	262.834	160.003	122.339	118.03	141.791	107.484	113.441	147.686	130.781
5872	0	0	0	0	0	0	0	0	0	0	0	0	0	0	0	0	0
6232	13.6905	8.78297	12.2224	13.4917	6.78863	6.7163	18.5137	9.91174	10.7279	11.5792	10.7315	11.803	13.6218	1.82176	14.2741	14.9041	21.7969
91181	243.94	260.98	225.706	273.832	216.266	289.385	308.987	254.401	267.661	187.372	203.361	271.468	247.669	196.751	196.081	210.012	152.578
100847024	277.544	123.589	101.038	185.386	197.355	83.5158	78.5236	91.8488	152.873	49.4746	38.6333	35.4089	47.0572	14.5741	26.2943	24.3885	43.5937
7170	5970.31	3718.96	2889.37	4491.75	4170.16	3582.13	4386.47	3388.49	3685.04	3635.86	2349.12	1534.39	3002.99	1869.13	1851.87	2394.14	2234.18
100126346	3.73378	3.76413	2.44447	1.49908	1.93961	5.54825	2.55361	3.9647	4.29116	11.5792	3.75601	0	4.95339	9.10882	19.5329	5.41967	0
388701	0	0	0	0	0	0	0	0	0	0	0	0	0	0	0	0	0
25912	1961.48	1540.16	1469.94	1804.89	2203.88	1912.69	1306.17	1775.52	1513.17	5509.58	5311.54	7435.87	4883.42	5082.72	4849.43	4460.39	2713.71
9898	0	0	0	0	0	0	0	0	0	0	0	0	0	0	0	0	0
10456	0	0	0	0	0	0	0.638403	0	0	0	0	0	0	0	0	0	0
89872	954.602	857.594	1042.98	837.986	821.424	899.401	974.841	816.066	776.7	1121.07	1086.02	1050.46	1028.45	876.269	909.033	1241.1	893.671
57198	504.06	540.78	530.451	393.259	591.096	555.117	538.174	591.4	310.573	541.063	547.305	519.331	581.404	624.865	621.298	663.91	632.109
3570	321.105	316.187	282.744	426.239	358.828	327.931	288.558	333.034	409.27	330.533	270.433	318.68	353.548	225.899	229.888	368.538	239.765
126669	0	0.627355	0	0	0	0	0	0	0	0	0	0	0	0	0.751267	0	0
126668	270.076	221.456	255.04	279.828	310.337	200.321	272.598	223.345	207.049	210.53	201.215	82.6208	249.527	240.473	194.578	222.207	261.562
55585	6.22296	6.27355	4.07412	5.49663	19.3961	7.00832	4.46882	3.30391	3.75477	8.42121	6.43888	11.803	12.3835	9.10882	15.7766	12.1943	32.6953
100874097	1.24459	0.627355	0.814825	0.499694	0	0	0	0	0	0	1.07315	0	0	0	0	1.35492	0
1141	0	0	0	0	0	0	0	0	0	0	0	0	0	0	0	0	0
103	226.516	231.494	237.114	204.874	220.63	237.407	201.097	223.345	181.838	204.214	183.508	153.439	183.275	123.88	169.786	131.427	141.68
3782	0	0.627355	1.62965	0.499694	0.969804	1.46007	1.27681	0	0	2.1053	1.60972	11.803	1.85752	0	0.751267	0	0
10654	1.24459	0.627355	2.44447	0	1.45471	2.04409	2.55361	1.98235	2.68198	2.1053	2.68287	0	1.85752	0	2.2538	4.06475	0
57326	716.885	904.646	804.232	1028.87	1186.56	1132.72	768.637	1104.83	984.285	631.591	389.552	342.286	578.308	411.719	296.75	398.346	294.258
90780	57.2512	16.9386	64.3712	17.989	10.6678	25.4051	91.93	25.7705	8.04593	201.056	94.4369	330.483	188.848	229.542	171.289	130.072	76.289
101928120	32.3594	56.4619	62.7415	49.9694	63.5222	56.3585	44.6882	42.2901	67.5858	95.7913	63.8522	70.8178	75.5392	61.94	69.1165	70.4557	76.289
6464	464.233	503.766	527.192	409.749	288.032	624.616	833.754	612.545	527.813	876.859	1362.9	1546.19	1481.68	2000.3	1850.37	1640.81	1929.02
1163	63.4742	60.8534	38.2968	72.4556	52.8543	98.9925	123.85	100.439	78.8501	117.897	117.51	94.4237	111.451	158.494	131.472	155.816	119.883
100423020	0	0	0	0	0.484902	0	0	0	0	0	0	0	0	0	0.751267	0	10.8984
80308	914.775	1451.7	1818.69	2070.23	1758.74	1430.86	833.754	1984.33	1809.8	741.067	666.424	743.587	821.644	759.676	690.414	1231.62	915.468
55891	69.6972	137.391	74.1491	139.914	142.076	116.805	56.8179	129.513	145.363	45.264	33.2675	11.803	33.4354	40.0788	30.8019	54.1967	10.8984
51043	0	0.627355	0	0	0.484902	0	0	0.660783	0.536395	0	0	0	0	0	0	0	0
127579	80.8985	70.8911	110.816	111.931	102.799	102.789	69.5859	120.923	108.352	89.4754	92.8272	106.227	111.451	105.662	113.441	112.458	87.1874
149095	0	0	0.814825	0.999387	0	0.292013	0	1.32157	0.536395	0	1.07315	0	1.85752	0	2.2538	0	0
100505666	16.1797	17.5659	28.5189	31.9804	19.3961	22.193	38.3042	40.3077	30.5745	17.8951	20.9264	94.4237	30.3395	63.7618	35.3095	55.5516	54.4921
8751	1.24459	0	0	0.999387	0	0	0	0	1.07279	0	0	0	0	1.82176	0.751267	0	0
1945	0	0	0	0	0	0.584026	0	0	0	0	0	0	0	0	0	0	0
1944	2.48918	0.627355	0.814825	1.99877	1.45471	0.87604	0	0.660783	1.60919	1.05265	0	0	0	1.82176	0	0	0
1942	98.3228	232.749	224.892	262.339	312.277	219.01	103.421	339.642	166.819	33.6848	62.7791	82.6208	90.3994	87.4447	52.5887	60.9713	98.0858
55974	2.48918	6.9009	19.5558	20.4874	7.75844	9.05241	8.29924	12.5549	15.5555	9.47386	15.024	0	13.6218	23.6829	15.0253	16.259	10.8984
54344	1.24459	6.27355	8.14825	8.49479	9.69804	9.34442	3.19201	9.25096	12.3371	0	2.14629	0	1.23835	1.82176	3.75633	2.70984	0
200185	0	0	0	3.49786	1.45471	4.08818	6.38403	2.64313	2.14558	6.31591	16.6338	23.6059	7.43008	12.7524	9.76647	14.9041	54.4921
80128	68.4526	58.344	101.853	85.9473	77.0994	63.0749	68.9475	73.3469	97.0875	46.3167	27.3652	11.803	46.438	25.5047	30.8019	39.2926	43.5937
4582	8.71214	4.39148	8.14825	21.9865	11.1528	11.0965	5.74563	21.145	27.3562	5.26326	1.60972	11.803	9.90678	5.46529	7.51267	14.9041	65.3906
693235	155.574	205.145	299.856	213.869	244.391	208.497	139.172	196.252	235.478	125.266	105.705	59.0148	131.265	153.028	106.68	119.233	76.289
7059	2.48918	0.627355	1.62965	1.99877	2.42451	0.87604	1.91521	0	2.68198	0	0	0	1.85752	5.46529	2.2538	0	0
4580	3.73378	3.13677	3.2593	0.499694	2.42451	1.46007	4.46882	0.660783	2.14558	1.05265	0.536573	0	1.23835	3.64353	3.75633	2.70984	0
2630	0	0	0	0	0	0	0	0	0	0	0	0	0	0	0	0	0
2629	90.8552	50.1884	61.9267	86.447	69.8259	67.163	163.431	53.5234	72.4134	30.5269	56.3402	47.2119	119.501	83.8012	82.6393	94.8442	76.289
10712	38.5824	34.5045	43.1857	71.9559	66.9165	46.4301	40.2194	64.0959	72.9498	29.4742	17.1703	35.4089	45.1997	36.4353	27.7969	32.518	32.6953
10067	49.7837	97.24	154.002	84.4482	81.4636	73.2953	63.8403	72.0253	61.6855	52.6326	48.2916	35.4089	66.2516	60.1182	49.5836	67.7459	54.4921
1196	90.8552	205.772	378.894	182.888	185.718	171.12	123.212	191.627	130.88	87.3701	116.973	94.4237	126.311	118.415	102.172	123.298	119.883
57657	13.6905	8.15561	10.5927	13.9914	18.4263	9.63644	16.5985	9.25096	10.1915	5.26326	17.7069	23.6059	26.0053	12.7524	31.5532	16.259	21.7969
5313	58.4958	92.8485	118.964	117.928	111.043	84.6838	74.6931	124.888	76.7045	80.0015	112.144	23.6059	126.311	142.098	114.193	128.717	119.883
2224	58.4958	65.8723	58.6674	58.9639	38.7922	62.4908	60.0099	69.3822	68.1222	49.4746	53.1207	47.2119	63.7749	65.5835	85.6444	75.8754	65.3906
284618	3.73378	1.25471	5.70377	0.999387	3.39432	2.04409	3.19201	2.64313	5.90035	4.21061	4.82916	11.803	7.43008	12.7524	6.01013	10.8393	0
23623	0	0	0	0	0.484902	0	0	0	0	1.05265	0	0	0	0	0	1.35492	0
55870	593.67	417.818	541.858	481.705	563.456	399.474	453.266	449.993	447.89	557.905	701.838	295.074	661.278	632.152	505.603	948.442	632.109
693140	0	0	0	0.999387	0	0.87604	0.638403	0	2.14558	1.05265	1.07315	0	1.23835	1.82176	1.50253	2.70984	0
645682	32.3594	37.0139	35.8523	55.9657	46.5506	35.3336	37.6658	42.9509	75.0953	27.3689	23.6092	47.2119	60.679	51.0094	76.6292	75.8754	43.5937
645676	612.339	663.741	541.858	463.216	500.904	503.723	651.171	480.389	346.511	737.909	913.784	660.966	660.039	659.479	688.16	616.488	719.296
55154	0	0	0	0	0	0	0	0	0	0	0	0	0	0	0	0	0
55249	0	1.25471	1.62965	0	1.45471	0.292013	0	0	1.60919	0	2.14629	0	2.47669	1.82176	2.2538	2.70984	0
7818	6.22296	3.13677	6.5186	2.49847	5.81883	3.50416	2.55361	1.32157	4.82756	5.26326	5.90231	11.803	3.71504	3.64353	6.01013	8.12951	10.8984
100129405	151.84	105.396	158.891	123.924	127.529	109.505	137.257	131.496	128.198	121.055	135.753	141.636	124.454	142.098	166.03	211.367	174.375
54856	378.356	325.597	263.188	222.863	248.27	247.043	296.857	267.617	233.332	335.796	331.066	153.439	315.779	253.225	290.74	321.116	239.765
23208	573.757	449.813	493.784	446.226	498.964	348.956	332.608	374.003	343.293	355.796	349.309	424.907	318.255	316.987	315.532	336.02	403.242
6016	73.4309	48.9337	72.5194	57.4648	60.1279	55.1905	77.8852	64.7567	63.2946	62.1064	69.7545	59.0148	66.8708	81.9794	83.3906	101.619	98.0858
22889	247.674	255.961	247.707	223.363	231.783	252.299	289.835	247.133	245.669	278.953	323.554	177.045	278.628	304.235	280.974	242.53	294.258
677823	201.624	312.423	216.743	262.339	281.728	567.674	518.383	507.481	492.947	227.373	443.746	212.453	192.563	227.721	359.106	341.439	501.328
677771	194.156	180.051	167.039	176.892	153.229	226.894	227.271	199.556	185.056	301.058	273.116	342.286	231.571	251.404	241.908	310.276	152.578
339403	168.02	150.565	141.78	161.401	117.346	130.53	204.927	137.443	172.183	194.741	195.313	200.65	237.144	163.959	221.624	197.818	196.172
9181	0	1.25471	3.2593	1.99877	1.45471	1.16805	0.638403	1.32157	2.14558	3.15795	1.60972	11.803	1.85752	0	2.2538	1.35492	0
102465442	3.73378	4.39148	3.2593	0.499694	0.969804	1.75208	1.27681	0	1.60919	2.1053	1.07315	0	2.47669	3.64353	2.2538	1.35492	10.8984
105371729	0	0.627355	0.814825	0.999387	0.484902	0.584026	0	0	1.60919	2.1053	1.60972	0	1.23835	3.64353	3.75633	5.41967	0
6746	360.932	297.366	286.003	313.808	321.005	446.196	514.553	504.177	345.439	733.698	633.693	790.799	760.964	890.843	1052.52	831.919	860.976
56893	0	0	0	0	0.484902	0	0.638403	0	1.07279	0	0	0	0	0	0	1.35492	0
28956	0	0.627355	0	0	0	0.292013	0	0	0.536395	2.1053	0.536573	0	0	3.64353	1.50253	0	0
57111	927.221	893.353	818.084	1107.82	1005.69	830.486	763.53	900.647	1074.4	470.535	604.718	424.907	511.437	384.392	389.156	573.13	544.921
92312	125.704	100.377	137.705	138.415	122.195	135.202	137.895	133.478	114.252	171.582	144.875	200.65	188.848	255.047	196.081	214.077	207.07
4000	37.3378	62.1081	91.2604	118.927	101.829	89.6481	63.2019	88.5449	131.953	34.7375	46.6819	47.2119	73.6817	83.8012	72.8729	88.0697	141.68
64218	0	0	0	0	0.484902	0.292013	0	0	0	0	0	0	0	0	0	0	0
9673	17.4243	16.3112	20.3706	30.4813	12.6075	42.9259	62.5635	23.7882	41.3024	89.4754	113.754	70.8178	100.925	160.315	166.03	168.01	283.359
11243	743.021	545.799	598.081	849.479	858.277	609.432	630.104	1291.17	876.47	893.701	663.204	637.36	941.144	1708.82	1731.67	1829.14	1907.22
100527963	0	1.25471	0.814825	0.499694	0.484902	0.584026	1.27681	0	2.14558	3.15795	0.536573	0	1.23835	1.82176	3.00507	1.35492	0
632	80.8985	124.844	82.2973	98.9393	137.712	107.753	93.2068	120.262	84.7505	113.686	134.68	188.847	129.407	125.702	144.243	104.329	152.578
79957	37.3378	27.6036	28.5189	36.4776	33.9432	30.3694	40.8578	49.5587	40.766	43.1587	27.3652	11.803	36.5312	16.3959	39.0659	47.4221	54.4921
23381	0	0	0	0	0	0	0	0	0	0	0	0	0	0	0	0	0
84283	0	0	0	0	0	0	0	0	0	0	0	0	0	0	0	0	0
112770	2.48918	2.50942	0.814825	4.49724	0.969804	2.92013	3.83042	3.30391	7.50953	1.05265	2.14629	0	6.19174	5.46529	6.01013	2.70984	10.8984
391104	272.566	290.465	378.079	287.824	253.604	340.195	437.306	386.558	303.6	678.96	840.81	743.587	787.589	971	1078.82	1085.29	991.757
7203	2.48918	8.15561	9.7779	11.9926	6.30373	9.63644	8.93764	9.25096	12.3371	9.47386	5.36573	0	7.43008	9.10882	9.0152	8.12951	32.6953
128229	93.3444	68.3817	237.114	130.92	145.956	96.9484	88.0996	129.513	116.398	43.1587	39.1698	35.4089	78.6351	63.7618	42.0709	51.4869	43.5937
57127	0	0	0	0.499694	0	0	0.638403	0.660783	0	0	0	0	0	0	0	0	0
10485	1789.72	1400.88	1355.05	1766.42	1957.07	1395.82	1137	1464.29	1339.38	1274.76	1253.43	908.828	1455.06	1484.74	1424.4	1506.67	1068.05
407046	2.48918	0.627355	3.2593	1.99877	0.969804	2.04409	1.91521	0	1.07279	2.1053	2.14629	0	3.71504	0	3.75633	1.35492	0
4209	0	0	0	0	0	0	0	0	0	0	0	0	0	0	0	0	0
128239	0	0	0	0	0	0.292013	0	0	0.536395	0	0.536573	0	0	0	0	0	0
164118	0	0	0	0	0	0	0	0	0	0	0	0	0	0	0	0	0
128240	100.812	84.0656	132.816	78.9516	77.0994	91.1081	126.404	101.1	64.3674	103.16	172.777	129.833	151.078	204.038	294.497	192.398	326.953
54865	36.0932	33.8772	17.1113	95.9412	60.6128	37.9617	17.8753	91.8488	100.306	3.15795	2.14629	0	2.47669	0	7.51267	6.77459	0
101928177	2.48918	4.39148	8.96307	15.4905	10.1829	12.5566	9.57604	7.92939	4.82756	7.36856	6.97545	0	8.04926	14.5741	23.2893	6.77459	0
60484	99.5674	178.169	212.669	266.836	201.234	153.599	125.127	205.503	171.11	72.6329	85.8517	94.4237	112.07	100.197	78.883	81.2951	54.4921
63827	92.0998	72.7732	87.1863	75.9534	94.071	68.0391	65.7555	72.6861	64.9038	96.8439	65.4619	59.0148	74.92	56.4747	61.6039	79.9401	98.0858
10763	1.24459	0	0	0	0.484902	0	0	0	0	0	0	0	0	0	0	1.35492	0
1382	0	0	0	0	0	0.292013	0	0.660783	0	0	0.536573	0	1.23835	0	3.00507	2.70984	0
81875	2.48918	0.627355	1.62965	0.499694	1.93961	0.584026	4.46882	4.62548	3.21837	6.31591	5.90231	0	9.90678	5.46529	12.0203	12.1943	21.7969
51093	5081.67	4540.79	3624.34	3488.86	4058.63	7115.78	7176.29	7409.35	5804.87	13617.1	16591.9	11342.7	12441.7	21611.6	17688.6	16295.6	23028.4
79590	32.3594	0.627355	0.814825	9.99387	16.9716	1.75208	2.55361	2.64313	3.75477	12.6318	3.21944	0	23.5286	40.0788	6.7614	2.70984	0
3068	108.28	97.24	60.297	115.429	112.982	84.6838	95.7604	102.421	95.4784	101.055	84.7786	59.0148	81.7309	69.2271	90.152	78.5852	76.289
5546	13.6905	13.8018	20.3706	23.4856	8.72824	17.8128	22.9825	28.4137	25.747	21.053	9.12174	11.803	18.5752	9.10882	18.0304	25.7434	21.7969
9047	215.314	205.772	230.595	266.836	269.121	195.065	114.274	200.217	224.213	193.688	130.924	106.227	159.128	160.315	147.248	131.427	152.578
4914	1515.91	688.208	731.713	987.894	970.289	793.4	1212.97	849.766	859.842	1049.49	816.128	743.587	863.128	949.139	800.85	1142.2	795.585
3645	62.2296	70.8911	49.7043	71.9559	63.0373	72.4193	75.9699	68.7214	64.3674	63.1591	86.3883	35.4089	99.0678	100.197	115.695	131.427	130.781
375033	0	0	0.814825	0	0	0	0	0.660783	0	0	0	0	0.619174	1.82176	0.751267	0	0
149499	0	0.627355	0	0	0	0	0.638403	0.660783	0	1.05265	1.07315	0	0	3.64353	2.2538	1.35492	0
9826	1.24459	0	0	0	0	0	0	0	0	0	0	0	0.619174	1.82176	0.751267	0	0
768220	1.24459	0	0	0.999387	0.484902	0	0.638403	0	0.536395	1.05265	0	0	1.85752	0	0	0	0
440695	0	0	0	0.499694	0	0	0.638403	0	0	0	0.536573	0	1.23835	1.82176	1.50253	2.70984	0
2117	112.013	200.754	167.854	123.424	155.169	183.092	164.708	206.825	130.344	171.582	176.533	153.439	203.089	216.79	218.619	168.01	261.562
360155	0	0	0	0.499694	0.484902	0.292013	0	0	0	0	0.536573	0	0	0	0	0	0
83416	4.97837	3.13677	4.07412	2.99816	3.87922	4.67221	5.10722	1.98235	4.29116	4.21061	9.12174	0	4.33422	3.64353	3.00507	9.48442	0
83417	140.639	126.098	126.298	112.931	116.377	141.918	132.788	142.729	117.471	173.687	216.239	118.03	149.221	116.593	178.802	163.945	185.273
115352	0	0	0	0.499694	0	0	0.638403	0	0	1.05265	0	0	0	0	0	0	0
79368	0	0	0	0	0	0	0	0	0	0	0	0	0	0	0	0	0
115350	0	0	0	0	0	0	0	0	0	0	0	0	0	0	0	0	0
922	0	0.627355	0	0	0	0	0	0	0	0	0	0	0	0	0	0	0
55243	0	0	0	0	0	0	0	0	0	0	0	0	0	0	0	0	0
646268	0	0	0	0	0	0	0	0	0	0	0	0	0	0	0	0	0
912	0	0	0	0	0	0	0	0	0	0	0	0	0	0	0	0	0
909	248.918	385.823	312.078	310.809	307.913	432.472	404.109	426.866	342.757	182.109	148.094	23.6059	185.133	178.533	81.1368	151.751	283.359
911	0	0	0	0	0	0	0	0	0.536395	0	0	0	0	0	0	0	0
910	2.48918	2.50942	3.2593	0.999387	1.45471	0.584026	0	0.660783	0.536395	0	0.536573	0	0	3.64353	1.50253	0	0
913	0	0	0.814825	0	0	0	0	0	0	0	0	0	0	0	0	0	0
128360	0	0	0	0	0	0	0	0	0	0	0	0	0	1.82176	0	0	0
391107	0	0	0	0	0	0	0	0	0	0	0	0	0	0	0	0	0
391109	0	0	0	0	0	0	0	0	0	0	0	0	0	0	0	0	0
343406	0	0	0	0	0	0	0	0	0	0	0	0	0	0	0	0	0
391112	0	0	0	0	0	0	0	0	0	0	0	0	0	0	0	0	0
128366	0	0	0	0	0	0	0	0	0	0	0	0	0	0	0	0	0
128367	0	0	0	0	0	0	0	0	0	0	0	0	0	0	0	0	0
128368	0	0	0	0	0	0	0	0	0	0	0	0	0	0	0	0	0
6708	0	0	0	0	0	0	0	0	0	0	0	0	0	0	0	0	0
81448	0	0	0	0	0	0	0	0	0	0	0	0	0	0	0	0	0
391114	0	0	0	0	0	0	0	0	0	0	0	0	0	0	0	0	0
128371	0	0	0	0	0	0	0	0	0	0	1.07315	0	0.619174	0	0	0	0
128372	0	0	0	0	0	0	0	0	0	0	0	0	0	0	0	0	0
81442	0	0	0	0	0	0	0	0	0	0	0	0	0	0	0	0	0
4332	0	0	0	0	0	0	0	0	0	0	0	0	0	0	0	0	0
149628	0	0	0	0	0	0	0	0	0	0	0	0	0	0	0	0	0
3428	0	0	0	0	0	0	0	0	0	0	0	0	0	0	0	0	0
9447	0	0	0	0	0	0	0	0	0.536395	0	0	0	0	0	0	0	0
100189166	0	0	0	0	0	0	0	0	0	0	0	0	0	0	0	0	0
57863	405.737	215.183	193.113	307.312	362.707	233.903	277.705	296.691	268.198	270.531	177.069	165.242	211.138	158.494	115.695	113.813	130.781
100131825	1.24459	0	0	0	1.45471	0	0	0	0	0	0	0	0	0	0	0	0
2532	0	0	0	0	0.484902	0.292013	0	0	0.536395	0	0	0	0	0	0	0	0
2205	27.381	65.8723	1.62965	13.9914	2.42451	2.92013	5.10722	10.5725	13.9463	3.15795	7.51202	0	1.85752	0	0	0	0
441911	1.24459	0	0	0	0	0	0	0	0.536395	0	0	0	0	0	0	0	0
26476	0	1.88206	0	0	0	0	0	0.660783	0	1.05265	0	0	0	0	0	0	0
127385	0	0	0	0	0	0	0	0	0	0	0	0	0	0	0	0	0
325	0	1.88206	6.5186	0	0	0	0	0	0	0	0	0	0	0	0	0	0
1401	0	1.25471	3.2593	0	0.484902	0	0	0	0	0	0	0	0	0	0	0	0
54935	0	0.627355	0	0	0	0	0	0	0.536395	0	0	0	0	0	0	0	0
343413	0	0	0	0	0	0	0	0	0	0	0	0	0	0	0	0	0
56833	0	0	0	0	0	0	0	0	0	0	0	0	0	0	0	0	0
284677	31.1148	43.2875	33.4078	47.4709	37.8224	21.609	17.8753	37.6646	35.4021	16.8424	9.12174	11.803	19.8136	12.7524	8.26393	16.259	10.8984
391123	0	0	0	0	0	0	0	0	0	0	0	0	0	0	0.751267	1.35492	0
25790	2.48918	1.25471	0.814825	1.49908	6.78863	0.584026	2.55361	0.660783	4.29116	0	1.07315	0	1.23835	1.82176	1.50253	1.35492	0
100422852	1.24459	2.50942	4.07412	0.999387	2.42451	1.75208	0.638403	0.660783	2.68198	1.05265	3.75601	0	0	0	0	2.70984	0
8407	1.24459	1.25471	1.62965	1.99877	1.93961	0.87604	1.91521	0.660783	4.29116	2.1053	0.536573	0	0.619174	1.82176	3.75633	0	0
57549	3.73378	1.25471	0	2.49847	1.45471	1.46007	2.55361	1.32157	0	2.1053	1.07315	0	0.619174	1.82176	0.751267	1.35492	0
89886	0	0	0	0	0	0	0	0	0	0	0	0	0	0	0	0	0
100505633	505.304	311.795	330.004	590.138	647.829	501.679	448.797	650.21	894.707	112.634	70.2911	11.803	210.519	71.0488	55.5937	178.849	174.375
93183	0	0	0	0	0	0.292013	0	0.660783	0.536395	0	0.536573	0	0	0	0	0	0
3766	0	0	1.62965	0.499694	0	0	0	0	0	0	0	0	0	0	0	0	0
3765	42.3161	10.0377	14.6668	22.4862	17.4565	3.50416	1.27681	1.32157	1.07279	37.8954	0	0	17.956	5.46529	0.751267	0	0
93185	47.2945	79.6741	60.297	66.9589	63.5222	75.6314	68.3091	79.2939	63.2946	52.6326	61.7059	35.4089	47.0572	72.8706	54.8425	39.2926	54.4921
477	0	1.25471	0	0	0.484902	0	0	0	0	0	0.536573	0	0	0	0	0	0
480	0	1.25471	1.62965	0	0	0	0	1.98235	0	0	0	0	0.619174	0	0	1.35492	0
844	18.6689	38.2686	77.4084	58.4642	40.2469	67.163	61.9251	104.404	67.5858	23.1583	28.4384	23.6059	47.6764	54.6529	71.3703	89.4246	65.3906
729867	369.644	107.905	137.705	103.936	60.6128	397.722	740.547	337.66	76.7045	700.013	466.282	1628.81	957.862	1863.67	1242.6	1464.67	1525.78
8682	4.97837	1.25471	5.70377	1.49908	1.93961	4.96422	15.9601	11.2333	3.21837	6.31591	9.65832	11.803	13.6218	27.3265	24.0405	39.2926	32.6953
50717	1.24459	1.88206	0	1.49908	0.484902	0.87604	8.29924	0.660783	0	3.15795	4.82916	0	9.28761	5.46529	9.0152	12.1943	0
5824	4.97837	3.76413	5.70377	2.99816	2.90941	6.42429	13.4065	3.9647	4.82756	4.21061	4.29259	0	9.90678	7.28706	6.7614	12.1943	10.8984
4807	2022.46	3296.12	4954.95	2171.17	2432.27	2303.11	2987.73	2286.31	1629.03	3333.75	3205.49	2348.79	2325.62	2178.83	2063.73	3467.23	3138.75
1314	414.449	309.913	289.263	335.794	312.277	342.531	441.775	391.844	281.608	318.953	419.6	413.104	357.263	404.432	441.745	443.058	414.14
474338	410.715	530.742	576.081	464.715	484.417	434.516	371.55	434.134	389.423	362.112	391.698	271.468	376.458	313.343	323.045	373.957	403.242
23385	0	0.627355	1.62965	1.49908	0	1.16805	0	1.32157	0	0	2.68287	23.6059	6.19174	7.28706	6.01013	0	0
57216	1550.76	1353.2	1558.76	1439.62	1582.24	1188.49	1204.03	1208.57	1349.03	772.646	963.685	956.04	962.815	714.132	654.353	804.821	686.601
114836	175.487	167.504	145.854	116.429	124.62	124.69	116.189	100.439	118.007	157.898	140.046	94.4237	90.3994	100.197	79.6343	92.1344	98.0858
8832	331.062	803.642	1008.75	549.663	651.709	683.311	501.785	646.906	439.308	364.217	498.477	306.877	447.043	373.462	373.38	380.732	588.515
6504	3.73378	1.25471	5.70377	5.49663	1.93961	14.6007	17.2369	14.5372	11.2643	12.6318	11.8046	11.803	34.0546	29.1482	51.0861	31.1631	43.5937
962	0	0	0	0	0	0	0	0	0	0	0	0	0	0	0	0	0
57823	0	0	0	0	0	0	0	0	0	0	0	0	0	0	0	0	0
4063	0	0	0.814825	0	0	0	0	0	0	0	0	0	0	0	0	0	0
51744	0	0	0	0	0	0	0	0	0	0	0	0	0	0	0.751267	0	0
55600	0	0	0	0	0	0	0	0	0	0	0	0	0	0	0	0	0
101928372	0	0	0	0	0	0	0	0	0	0	0	0	0	0	0	0	0
142683	0	0	0	0	0	0	0	0	0	0	1.07315	0	0.619174	1.82176	0.751267	1.35492	0
50848	0	0	0	0	0	0	0	0	0	0	0	0	0	0	0	0	0
100131187	0	0	0	0	0	0	0	0	0	0	0.536573	0	0	0	0.751267	0	0
7391	0	0	0	0	0	0	0	0	0	0	0	0	0.619174	0	0	0	0
257106	68.4526	85.3203	64.3712	78.4519	66.9165	95.4883	111.082	120.262	104.061	44.2114	52.0476	59.0148	61.9174	49.1876	96.9134	101.619	65.3906
81607	24.8918	55.8346	50.5191	42.9737	30.5488	47.5982	47.8802	80.6155	43.448	40.0008	58.4865	11.803	50.7722	56.4747	63.1064	101.619	108.984
126823	139.394	164.367	148.298	162.9	165.837	200.613	184.498	216.076	174.865	175.793	179.215	141.636	189.467	214.968	247.918	230.336	196.172
5202	7.46755	8.15561	5.70377	1.99877	3.87922	6.13228	5.10722	3.9647	2.68198	5.26326	9.12174	0	4.95339	10.9306	7.51267	4.06475	10.8984
4817	0	1.88206	4.07412	1.49908	0.969804	1.46007	1.91521	0.660783	0.536395	2.1053	2.68287	0	0.619174	0	0	0	0
9191	0	1.25471	2.44447	1.99877	0	2.04409	0	0	1.07279	2.1053	0	0	3.71504	1.82176	0.751267	0	0
51506	88.366	50.1884	63.5563	89.9449	83.8881	72.4193	61.2867	56.8273	76.1681	72.6329	73.5105	35.4089	78.0159	52.8312	60.8526	67.7459	10.8984
27005	62.2296	84.0656	90.4455	89.4452	77.5844	83.8078	82.9924	60.792	86.3596	56.8432	92.2906	70.8178	89.161	87.4447	77.3805	81.2951	43.5937
5498	87.1214	77.792	76.5935	81.9498	83.4032	78.2595	87.4612	95.1527	97.6239	123.16	119.119	224.256	124.454	96.5535	113.441	153.106	130.781
8703	308.659	283.564	404.968	348.286	340.401	299.314	293.665	281.493	266.588	249.478	253.799	141.636	235.905	196.751	213.36	268.274	261.562
9507	7.46755	10.0377	8.96307	7.4954	9.21314	8.7604	13.4065	13.8764	10.1915	6.31591	11.268	0	11.7643	5.46529	27.7969	10.8393	32.6953
4720	18.6689	23.2121	30.9633	28.4825	36.8526	35.6256	30.6433	49.5587	46.6664	23.1583	18.2435	0	22.2903	30.97	33.807	37.9377	65.3906
2207	102.057	67.7543	95.3345	87.4464	96.0106	75.0474	74.6931	77.3116	87.9688	50.5273	74.0471	59.0148	96.5911	100.197	94.6596	63.6811	76.289
336	68.4526	23.8395	35.0375	40.4752	55.2788	47.0141	42.773	27.7529	27.3562	138.95	134.68	330.483	187.61	169.424	196.081	116.523	130.781
84134	502.815	360.729	377.264	440.23	406.348	320.923	314.094	341.625	374.94	452.64	534.427	413.104	551.684	511.916	473.298	558.226	490.429
100847090	3.73378	3.13677	7.33342	5.99632	1.45471	2.62812	1.91521	1.98235	1.60919	3.15795	3.21944	0	3.09587	0	2.2538	1.35492	0
9970	0	0	0	0	0	0	0	0	0	0	0	0	0	0	0	0	0
654790	42.3161	49.561	57.8526	58.4642	55.2788	50.8103	45.965	58.8096	64.9038	71.5803	60.0962	47.2119	60.679	87.4447	69.1165	70.4557	21.7969
4359	0	0	0	0	0	0	0	0	0	0	0	0	0	0	0	0	0
6391	3.73378	0	0.814825	0.999387	2.90941	0.87604	1.27681	0.660783	1.07279	5.26326	3.75601	0	1.23835	0	1.50253	2.70984	10.8984
257177	0	1.25471	0	0	0	0	0	0	0.536395	0	0	0	0	0	0	0	0
100189373	21.1581	18.8206	26.0744	9.99387	18.9112	14.8927	7.02243	22.4666	8.58232	9.47386	1.07315	11.803	5.57256	5.46529	0	2.70984	0
100189407	373.378	409.663	474.228	397.256	467.446	359.468	346.653	409.024	358.312	281.058	248.97	271.468	258.815	240.473	208.852	288.597	261.562
100189402	28.6256	20.0754	18.741	16.4899	17.9414	21.025	17.8753	8.59017	11.8007	25.2636	20.3898	11.803	19.1944	20.0394	23.2893	16.259	10.8984
100188997	2.48918	0	0	0.999387	0.484902	0.87604	1.27681	0	0.536395	0	0.536573	0	0.619174	0	0	0	0
100189412	0	0	0	0.499694	0	0	0	0	0.536395	0	0	0	0	0	0	0	0
100189394	0	0	0	0	0	0	0	0	0	0	0	0	0	0	0	0	0
100189366	0	0.627355	0	0.499694	0	0	0	0.660783	0	1.05265	0	0	0.619174	0	0	0	0
100189091	3.73378	1.25471	0	1.49908	0.484902	0.292013	0.638403	3.30391	1.07279	0	1.07315	0	1.23835	1.82176	0.751267	5.41967	0
100189260	0	0	0	0	0.484902	0	0	0	0	1.05265	0	0	0	0	1.50253	2.70984	0
100189235	0	1.88206	0.814825	0	0	0.292013	0	1.32157	0.536395	1.05265	1.07315	0	0	0	0	0	0
100189009	11.2013	31.3677	46.445	55.466	19.3961	15.4767	7.66083	33.6999	37.0113	53.6852	39.7064	23.6059	47.6764	43.7223	42.8222	63.6811	130.781
100189252	1.24459	0	0	1.49908	0.484902	0.87604	0.638403	0	1.07279	2.1053	0.536573	0	0	1.82176	0	2.70984	0
100189385	3.73378	1.25471	0	0.999387	0.484902	0.584026	0.638403	3.9647	1.60919	0	1.60972	0	3.09587	3.64353	1.50253	8.12951	0
100189141	0	0	0	0	0.484902	0	0	0	0	1.05265	0	0	0	0	1.50253	2.70984	0
100189290	0	1.88206	0.814825	0	0	0.292013	0	1.32157	0.536395	1.05265	1.07315	0	0	0	0	0	0
100189316	11.2013	31.3677	46.445	55.466	19.3961	15.4767	7.66083	33.6999	37.0113	53.6852	39.7064	23.6059	47.6764	43.7223	42.8222	63.6811	130.781
100189230	1.24459	0	0	1.49908	0.484902	0.87604	0.638403	0	1.07279	2.1053	0.536573	0	0	1.82176	0	2.70984	0
100189259	3.73378	1.25471	0	0.999387	0.484902	0.584026	0.638403	3.9647	1.60919	0	1.60972	0	3.09587	3.64353	1.50253	8.12951	0
100189188	0	0	0	0	0.484902	0	0	0	0	1.05265	0	0	0	0	1.50253	2.70984	0
100189134	0	1.88206	0.814825	0	0	0.292013	0	1.32157	0.536395	1.05265	1.07315	0	0	0	0	0	0
100189364	11.2013	31.3677	46.445	55.466	19.3961	15.4767	7.66083	33.6999	37.0113	53.6852	39.7064	23.6059	47.6764	43.7223	42.8222	63.6811	130.781
100189160	1.24459	0	0	1.49908	0.484902	0.87604	0.638403	0	1.07279	2.1053	0.536573	0	0	1.82176	0	2.70984	0
100189017	3.73378	1.25471	0	0.999387	0.484902	0.584026	0.638403	3.9647	1.60919	0	1.60972	0	3.09587	3.64353	1.50253	8.12951	0
100189039	0	0	0	0	0.484902	0	0	0	0	1.05265	0	0	0	0	1.50253	2.70984	0
100189120	0	1.88206	0.814825	0	0	0.292013	0	1.32157	0.536395	1.05265	1.07315	0	0	0	0	0	0
100189139	11.2013	31.3677	46.445	55.466	19.3961	15.4767	7.66083	33.6999	37.0113	53.6852	39.7064	23.6059	47.6764	43.7223	42.8222	63.6811	130.781
100189274	1.24459	0	0	1.49908	0.484902	0.87604	0.638403	0	1.07279	2.1053	0.536573	0	0	1.82176	0	2.70984	0
2212	3.73378	1.25471	0	0.999387	0.484902	0.584026	0.638403	3.9647	1.60919	0	1.60972	0	3.09587	3.64353	1.50253	8.12951	0
100189380	0	0	0	0	0.484902	0	0	0	0	1.05265	0	0	0	0	1.50253	2.70984	0
3310	0	0	0	0	0	0	0	0	0	0	0	0	0	0	0	0	0
100189018	0	0	0	0.499694	0.484902	0.292013	0	0.660783	0	1.05265	0	0	0	3.64353	0	0	0
100189011	0	0	0	0	0	0	0	0	0	0	0	0	0	0	0	0	0
100189126	2.48918	0.627355	0	0.499694	1.45471	0.584026	0	0.660783	1.60919	1.05265	0	0	0	0	0	0	0
2214	0	0	0	1.49908	0.969804	0	0	0	0	1.05265	0	0	1.23835	0	1.50253	4.06475	10.8984
[truncated: 26,504 more rows]
