# Supplementary material for: Transcriptome Analysis in a Primary Human Muscle Cell Differentiation Model for Myotonic Dystrophy Type 1
Source: Int J Mol Sci. 2021 Aug 10;22(16):8607. doi: 10.3390/ijms22168607 (PMC8395314; doi:10.3390/ijms22168607)
Supplement: Supplementary file 1 [file ijms-22-08607-s001.zip › Table S2.xlsx]

## Sheet: Sheet1
external_gene_name	entrezgene_id	baseMean	log2FoldChange	lfcSE	pvalue	padj
DDX11L1	100287102	7.9897	0.0746734	0.190876	0.154239	0.481947
WASH7P	653635	101.09	0.355043	0.279288	0.0185089	0.181547
MIR6859-1	102466751	0.517488	0.010684	0.176387	0.556441
MIR1302-2	100302278	0.0439653	-0.000437297	0.176398	0.931089
FAM138A	645520	0.204383	9.85621e-05	0.17627	0.93843
OR4F5	79501	0
	729737	6.08943	0.111476	0.226148	0.0147074	0.159467
DDX11L1	102725121	4.56949	0.0292399	0.175516	0.446167	0.748236
WASH9P	102723897	126.293	0.444492	0.260768	0.0068102	0.108208
MIR6859-2	102465909	0.555479	0.0107115	0.176384	0.554475
OR4F29	729759	0.939878	0.00579387	0.175551	0.767456
	100132287	6.29464	0.125259	0.240363	0.0150675	0.161701
	105378947	3.22418	-0.0183706	0.174734	0.565987
	101928626	0.11623	-0.000471798	0.176397	0.931089
	102465432	330.588	-0.339418	0.191949	0.0101007	0.132988
OR4F16	81399	0.939878	0.00579387	0.175551	0.767456
	100133331	7.18769	1.61849	0.923504	0.00211512	0.056224
	100288069	18.3513	0.085993	0.186854	0.229098	0.568752
FAM87B	400728	7.74471	-0.0046588	0.167156	0.928806	0.97675
LINC00115	79854	6.87577	0.0122188	0.168996	0.808354	0.93175
LINC01128	643837	154.595	-0.0163439	0.141351	0.845609	0.94516
FAM41C	284593	4.14771	0.0132462	0.174609	0.630701	0.854577
LINC02593	100130417	1.03777	-0.00435227	0.175714	0.79526
SAMD11	148398	2.28749	0.0221271	0.175185	0.504478
NOC2L	26155	310.527	0.00777097	0.14824	0.923718	0.974721
KLHL17	339451	8.91875	0.0442849	0.176096	0.379364	0.70007
PLEKHN1	84069	0.533748	-0.00688778	0.176541	0.515181
PERM1	84808	0.597448	-0.00568492	0.176331	0.521547
HES4	57801	0.612011	-0.00625736	0.176086	0.619291
ISG15	9636	28.6423	0.0506778	0.179112	0.31054	0.647256
AGRN	375790	24.884	1.00091	0.529117	0.00211822	0.056224
	105369174	0
	105378948	0
RNF223	401934	0
C1orf159	54991	10.4666	0.0756422	0.191064	0.139763	0.463429
LINC01342	254099	0
MIR200B	406984	0
MIR200A	406983	0
MIR429	554210	0
TTLL10	254173	0.0836291	0.00403251	0.176406	0.924238
TNFRSF18	8784	0.205929	0.00491557	0.176454	0.719343
TNFRSF4	7293	0.198408	0.0001063	0.176269	0.938428
SDF4	51150	234.562	0.0126024	0.160301	0.851617	0.947442
B3GALT6	126792	124.078	0.0561362	0.150568	0.544156	0.811324
C1QTNF12	388581	0.195828	-0.00443942	0.176442	0.670122
UBE2J2	118424	121.164	0.103189	0.164824	0.269219	0.608841
SCNN1D	6339	2.01615	0.0065287	0.174263	0.818713
ACAP3	116983	63.017	0.160316	0.222442	0.103749	0.407918
MIR6726	102465434	0
PUSL1	126789	16.3856	0.0389433	0.167903	0.54129	0.80932
INTS11	54973	176.182	0.0392183	0.148999	0.634699	0.856607
MIR6727	102465435	0
CPTP	80772	19.904	0.0265144	0.166489	0.660988	0.866838
TAS1R3	83756	3.20731	-0.00436349	0.17338	0.901076
DVL1	1855	95.052	0.0859404	0.187186	0.226625	0.566462
MIR6808	102466740	0
MXRA8	54587	553.994	0.0486443	0.164043	0.507305	0.788839
AURKAIP1	54998	138.642	0.0834514	0.176191	0.297922	0.636361
CCNL2	81669	527.571	0.232919	0.170925	0.0420277	0.26522
MRPL20-AS1	148413	66.1765	0.216435	0.253226	0.0617286	0.319449
MRPL20	55052	249.972	-0.0302342	0.128306	0.731494	0.901269
ANKRD65	441869	2.88057	0.0196907	0.175131	0.528489
TMEM88B	643965	0
	102724312	0.623112	0.000766164	0.175909	0.969476
VWA1	64856	22.6344	0.0304125	0.170155	0.57949	0.828554
ATAD3C	219293	9.75676	0.0335124	0.172745	0.502247	0.78672
ATAD3B	83858	81.4756	0.0169621	0.158355	0.806784	0.931392
ATAD3A	55210	78.7538	0.0809153	0.17893	0.281608	0.6215
TMEM240	339453	0.99714	0.00909788	0.175782	0.730432
SSU72	29101	300.915	-0.128758	0.141215	0.19025	0.529866
FNDC10	643988	7.13987	0.00149859	0.172667	0.962252	0.987317
MIB2	142678	17.8096	0.0481187	0.177766	0.340602	0.668876
MMP23B	8510	0.32447	0.0092263	0.17663	0.530127
CDK11B	984	77.4382	0.0877935	0.155798	0.33959	0.668248
SLC35E2B	728661	278.18	0.175102	0.203276	0.105161	0.410418
	8511	0.32447	0.0092263	0.17663	0.530127
CDK11A	728642	52.7278	0.00428843	0.157727	0.948803	0.983464
SLC35E2A	9906	240.398	0.187981	0.219447	0.0896092	0.381185
NADK	65220	242.025	-0.000466155	0.127135	0.994798	0.99823
GNB1	2782	2678.9	0.0206645	0.116707	0.81409	0.932231
	105378949	1.63791	0.0271394	0.177761	0.257419
CALML6	163688	0.685765	-0.00118347	0.175727	0.872351
TMEM52	339456	0.120754	-0.00374327	0.176406	0.788668
CFAP74	85452	0
GABRD	2563	0
PRKCZ	5590	3.56686	-0.0290103	0.176737	0.369591
PRKCZ-AS1	100506504	0.987751	0.00581716	0.175901	0.641581
FAAP20	199990	31.5798	0.110697	0.193291	0.183097	0.522087
	105378592	1.46843	0.028367	0.178266	0.250036
SKI	6497	51.6568	0.0336508	0.160321	0.64794	0.860994
	105378594	4.16839	-0.0275669	0.177206	0.302262	0.640642
MORN1	79906	16.7768	0.0424016	0.17274	0.45984	0.756995
	100129534	3.31153	0.0419915	0.179001	0.289683
RER1	11079	896.844	-0.308385	0.194873	0.0154354	0.16408
PEX10	5192	41.5005	0.141042	0.196314	0.1454	0.471417
PLCH2	9651	2.03524	0.0212883	0.177219	0.197072
PANK4	55229	70.1792	0.228224	0.261972	0.0564682	0.305786
HES5	388585	0.121619	0.00356043	0.176391	0.924239
	115110	0.342037	0.00323994	0.176371	0.863688
TNFRSF14	8764	7.09233	0.0324633	0.176117	0.413706	0.725393
	100996583	1.79274	0.0269605	0.176775	0.373312
PRXL2B	127281	74.0523	0.00676072	0.153728	0.931746	0.97801
MMEL1	79258	0.145558	0.00580933	0.176446	0.766843
TTC34	100287898	2.94806	0.0208692	0.175459	0.501258
ACTRT2	140625	0
PRDM16-DT	440556	0.202851	0.00654388	0.176491	0.737163
PRDM16	63976	0.643756	0.00354285	0.176199	0.829202
MIR4251	100422968	0
ARHGEF16	27237	0
MEGF6	1953	19.1919	0.0293837	0.177265	0.292467	0.632461
MIR551A	693135	0
TPRG1L	127262	391.91	0.000781756	0.145873	0.999687	0.999687
WRAP73	49856	72.595	0.0827006	0.168173	0.331149	0.662458
TP73	7161	1.42791	0.00394657	0.175123	0.918888
TP73-AS1	57212	129.873	0.114899	0.155943	0.236609	0.575722
CCDC27	148870	0.396075	0.00351314	0.176399	0.658715
SMIM1	388588	0.125852	-0.00189596	0.176397	0.835604
LRRC47	57470	214.279	0.137628	0.148061	0.168108	0.502296
CEP104	9731	152.867	-0.08835	0.134249	0.342301	0.670676
DFFB	1677	28.4413	0.0763684	0.174429	0.326028	0.658682
C1orf174	339448	166.326	0.0214677	0.125666	0.810985	0.931859
LINC01134	100133612	1.3838	0.00791044	0.175437	0.698217
	728716	0
LINC01777	284661	0
AJAP1	55966	0.175861	-0.000486607	0.176396	0.931087
	100616489	0
MIR4689	100616421	0
NPHP4	261734	26.7953	0.015824	0.15297	0.8397	0.942904
KCNAB2	8514	13.5388	-0.0481868	0.175624	0.381905	0.701785
CHD5	26038	1.45374	0.00844921	0.175798	0.606531
RPL22	6146	3350.49	-0.181139	0.176581	0.0921043	0.3868
RNF207-AS1	102724450	0.473828	-0.0122054	0.176877	0.300178
RNF207	388591	7.44564	-0.106003	0.21377	0.0627119	0.321891
ICMT	23463	1197.01	-0.09947	0.144416	0.292151	0.632316
	148645	0.498295	-0.00831695	0.176384	0.566171
HES3	390992	0.0439653	-0.000437297	0.176398	0.931089
GPR153	387509	317.37	-0.0630882	0.17614	0.346779	0.673858
ACOT7	11332	135.709	-0.185995	0.239837	0.0694096	0.338542
HES2	54626	4.25384	0.00953384	0.173629	0.764448	0.915602
ESPN	83715	0.597199	0.0062091	0.175945	0.734833
MIR4252	100422975	0
TNFRSF25	8718	9.91464	0.0931274	0.203922	0.087497	0.375737
PLEKHG5	57449	104.149	0.119731	0.225278	0.0596421	0.312804
NOL9	79707	502.034	0.048922	0.132937	0.589992	0.833177
TAS1R1	80835	25.7254	0.0433343	0.174868	0.412802	0.724495
ZBTB48	3104	63.1884	0.116487	0.193448	0.179984	0.51752
KLHL21	9903	193.101	0.0124504	0.130462	0.888525	0.961521
PHF13	148479	70.4214	0.0258082	0.141091	0.768428	0.917366
THAP3	90326	56.9309	0.180087	0.249714	0.0715003	0.34354
DNAJC11	55735	216.203	-0.0987012	0.146689	0.292041	0.63228
	100505887	0
CAMTA1	23261	151.79	0.0232202	0.136696	0.788976	0.924235
VAMP3	9341	1625	-0.48589	0.182978	0.000633899	0.0275617
PER3	8863	33.0911	1.33841	0.470351	0.000200223	0.0130639
UTS2	10911	0.125852	-0.00189596	0.176397	0.835604
TNFRSF9	3604	2.56579	0.0113756	0.174846	0.670873
PARK7	11315	1526.36	-0.108926	0.0971406	0.181109	0.518462
ERRFI1	54206	2492.83	-0.00202551	0.14926	0.990021	0.996412
LINC01714	102724539	0.778782	0.00677968	0.175772	0.798291
SLC45A1	50651	6.38543	0.044682	0.179176	0.296906	0.635291
RERE	473	93.1868	0.101766	0.168944	0.270374	0.61041
	102724552	0.778429	0.00355333	0.175728	0.817741
ENO1	2023	18106.7	-0.260864	0.229072	0.0378185	0.253797
MIR6728	102465436	1.12067	0.00795178	0.175744	0.764847
ENO1-AS1	100505975	1.85652	-0.00576765	0.175226	0.780491
CA6	765	0
SLC2A7	155184	0.0750742	-0.00365541	0.176403	0.788669
SLC2A5	6518	238.865	-0.0376955	0.181581
GPR157	80045	15.0686	-0.119893	0.232977	0.0178414	0.177825
MIR34A	407040	0.455311	0.00111986	0.17627	0.929145
H6PD	9563	694.758	-0.137445	0.185722	0.15396	0.481481
SPSB1	80176	122.076	0.350482	0.296693	0.0214812	0.192325
LINC02606	100506022	17.854	0.118837	0.209083	0.128732	0.449896
SLC25A33	84275	74.399	-0.107431	0.170642	0.246187	0.584657
TMEM201	199953	12.9345	0.0134667	0.165899	0.818516	0.93396
PIK3CD	5293	73.033	0.181974	0.26013	0.0677106	0.333509
PIK3CD-AS1	644997	0.0836291	0.00403251	0.176406	0.924238
PIK3CD-AS2	101929074	4.34676	0.0313352	0.175905	0.427574	0.735772
CLSTN1	22883	372.911	-0.00400909	0.136968	0.957802	0.986304
CTNNBIP1	56998	242.062	0.0275693	0.155452	0.719001	0.895921
LZIC	84328	260.766	-0.121041	0.150657	0.21142	0.551072
NMNAT1	64802	203.426	-0.259174	0.178877	0.0274256	0.217103
MIR5697	100847055	0.0836291	0.00403251	0.176406	0.924238
	105376719	0.309109	-0.00484967	0.17647	0.558355
RBP7	116362	0.102964	0.00403335	0.176408	0.924238
UBE4B	10277	296.545	0.105157	0.124908	0.264004	0.602499
KIF1B	23095	1339.36	0.0841804	0.154504	0.340364	0.66868
	100422970	0
PGD	5226	1317.59	0.0360646	0.146548	0.670634	0.872689
CENPS-CORT	100526739	0
CENPS	378708	10.02	-0.0866779	0.195564	0.136181	0.458212
CORT	1325	1.34975	-0.00156283	0.174813	0.945804
DFFA	1676	252.922	-0.0193803	0.125456	0.823762	0.936463
PEX14	5195	25.373	0.037188	0.1603	0.614919	0.846822
CASZ1	54897	6.74652	0.0354857	0.175862	0.416336	0.726946
C1orf127	148345	0
TARDBP	23435	236.888	0.0222219	0.144477	0.793307	0.926046
MASP2	10747	10.4593	0.0811404	0.191282	0.174012	0.510088
SRM	6723	118.221	-0.0209408	0.158574	0.768144	0.917366
EXOSC10	5394	478.097	0.0165906	0.127965	0.852099	0.947692
MTOR	2475	724.004	0.10877	0.149705	0.25241	0.590872
MTOR-AS1	100873935	1.13486	0.00291437	0.175525	0.86136
ANGPTL7	10218	12.5875	0.0580231	0.186751	0.0835351	0.369104
UBIAD1	29914	109.992	0.153237	0.15696	0.138195	0.460888
DISP3	57540	0.247471	0.00185282	0.17634	0.979297
LINC01647	101929181	0
FBXO2	26232	1.38032	-0.00822561	0.175198	0.72533
FBXO44	93611	40.8726	0.0826225	0.175442	0.300788	0.638686
FBXO6	26270	21.6246	-0.0725253	0.188001	0.185057	0.524279
MAD2L2	10459	124.559	-0.00127072	0.153238	0.986977	0.995494
DRAXIN	374946	2.08724	-0.0194022	0.176184	0.439807
AGTRAP	57085	102.565	0.00422349	0.164346	0.946353	0.982415
C1orf167	284498	0
C1orf167-AS1	102724659	0.125852	-0.00189596	0.176397	0.835604
MTHFR	4524	129.972	0.343212	0.255439	0.0192387	0.184546
CLCN6	1185	58.9541	0.0474998	0.146836	0.584853	0.830753
	100379251	0.553355	0.0161335	0.17722	0.302399
NPPA	4878	1.1107	-0.00419288	0.175267	0.830105
NPPB	4879	0
	26829	21.3431	-9.31854e-05	0.171604	0.989076	0.996206
KIAA2013	90231	301.544	0.0609345	0.159129	0.454599	0.753105
PLOD1	5351	2641.09	0.0057055	0.147804	0.946068	0.98228
MFN2	9927	794.194	-0.101364	0.12838	0.276099	0.616035
MIIP	60672	22.3389	0.0418349	0.17075	0.487362	0.776413
MIR6729	102466982	0
TNFRSF8	943	0.524389	-0.0143175	0.177037	0.310397
MIR7846	102465836	0
TNFRSF1B	7133	9.66368	-0.121483	0.243927	0.000915494	0.0341546
MIR4632	100616438	0
VPS13D	55187	794.76	-0.0237427	0.131461	0.790363	0.924869
SNORA59A	677885	30.3607	-0.0566597	0.162339	0.463169	0.758765
DHRS3	9249	92.6206	0.00163151	0.169433	0.976276	0.992425
MIR6730	102466722	0
AADACL4	343066	0.129333	0.00386647	0.176402	0.833579
AADACL3	126767	0
C1orf158	93190	0
PRAMEF12	390999	0.232265	0.00507528	0.176464	0.684864
PRAMEF1	65121	0.27141	0.00358891	0.176319	0.857366
PRAMEF11	440560	0.431457	-0.00120529	0.176257	0.765366
HNRNPCL1	343069	21.4091	0.00939997	0.159609	0.892822	0.962836
PRAMEF2	65122	0
PRAMEF4	400735	0.305605	-0.000880417	0.176263	0.835608
PRAMEF10	343071	0.0456716	0.00327571	0.17638	0.924238
PRAMEF7	441871	0
PRAMEF6	440561	0.450952	-0.00430562	0.176347	0.649366
PRAMEF18	653606	0
	102724742	0.171524	0.00184009	0.176336	0.979298
PRAMEF27	101929983	0.225424	0.00169225	0.176277	0.94501
HNRNPCL3	649330	0.979971	0.0203442	0.177409	0.229429
PRAMEF25	441873	0.354668	0.00214283	0.176352	0.951325
	649324	0.318453	0.00341958	0.176339	0.84149
HNRNPCL2	440563	1.0817	0.013253	0.175919	0.594336
	645354	0.318453	0.00341958	0.176339	0.84149
PRAMEF25	645359	0.354668	0.00214283	0.176352	0.951325
PRAMEF26	645359	0.354668	0.00214283	0.176352	0.951325
HNRNPCL4	101060301	0.979971	0.0203442	0.177409	0.229429
PRAMEF9	343070	0.428065	-0.00236466	0.176164	0.794756
PRAMEF13	400736	0.328703	0.0043407	0.176351	0.844672
PRAMEF18	391003	0
PRAMEF5	343068	0.496624	-0.00299811	0.176269	0.730921
PRAMEF8	391002	0
PRAMEF33	645382	0.0456716	0.00327571	0.17638	0.924238
PRAMEF15	653619	0.40034	0.00275681	0.176368	0.870163
PRAMEF14	729528	0.148636	0.00448431	0.176431	0.800113
PRAMEF19	645414	0.125852	-0.00189596	0.176397	0.835604
PRAMEF17	391004	0
PRAMEF20	645425	0
LRRC38	126755	0
PDPN	10630	520.484	-0.0410327	0.180527	0.171469	0.506913
PRDM2	7799	220.261	0.111398	0.147929	0.253612	0.59191
KAZN	23254	29.7951	0.0497739	0.166686	0.482312	0.771348
TMEM51-AS1	200197	0
TMEM51	55092	6.06621	0.0503288	0.178303	0.324784	0.657514
C1orf195	727684	0.127594	0.00354235	0.17639	0.924239
FHAD1	114827	3.7694	-0.0233354	0.178368	0.0456239
FHAD1-AS1	101927417	0.467835	-0.000390313	0.176314	0.980201
EFHD2	79180	103.207	-0.0819377	0.182167	0.258379	0.596374
CTRC	11330	0.36019	0.00331273	0.176294	0.764771
CELA2A	63036	0.11623	-0.000471798	0.176397	0.931089
CELA2B	51032	1.27204	-0.00612593	0.175605	0.736792
CASP9	842	72.0748	0.355082	0.239428	0.0144996	0.157675
DNAJC16	23341	377.934	-0.0476393	0.113669	0.583486	0.83001
AGMAT	79814	11.2143	-0.115557	0.220181	0.0658178	0.329333
DDI2	84301	50.9645	0.0382919	0.148764	0.64842	0.861209
RSC1A1	6248	31.2926	0.00463291	0.1575	0.953193	0.984719
PLEKHM2	23207	281.943	0.123853	0.174637	0.204461	0.544948
SLC25A34	284723	3.73231	0.0144306	0.172156	0.725022
TMEM82	388595	0
FBLIM1	54751	111.104	0.175378	0.191253	0.102269	0.405653
UQCRHL	440567	373.228	-0.113909	0.177266	0.215907	0.55499
FLJ37453	729614	13.0854	0.155755	0.246768	0.0695203	0.338706
SPEN	23013	113.779	0.0494563	0.158421	0.544457	0.811324
ZBTB17	7709	61.9404	0.180738	0.268706	0.0561883	0.305412
	101928566	0
SRARP	149563	0
HSPB7	27129	230.222	-0.0187368	0.174309	0.565322	0.821524
CLCNKA	1187	0.406854	0.00208238	0.176141	0.91953
CLCNKB	1188	0.215489	0.00126944	0.176328	0.979297
FAM131C	348487	0.200995	-0.00374324	0.176406	0.788666
EPHA2	1969	78.8748	0.0247197	0.166032	0.682016	0.879286
ARHGEF19	128272	11.3266	0.0226296	0.171178	0.643022	0.859428
	101927546	0.229187	0.00695241	0.176519	0.650556
CPLANE2	79363	7.50296	0.140606	0.255181	0.0211259	0.191146
FBXO42	54455	267.48	0.0891384	0.123555	0.332561	0.662571
SZRD1	26099	1048.66	-0.0150859	0.130941	0.862913	0.951539
SPATA21	374955	0.875744	0.00868099	0.175731	0.627004
NECAP2	55707	325.499	-0.0713826	0.140374	0.441503	0.744374
CROCCP3	114819	24.9653	0.213906	0.301628	0.0479896	0.283266
RNU1-1	26871	950.275	-0.0667027	0.168735	0.360571	0.684237
	100126512	10.0977	-0.0871329	0.204269	0.0302112	0.226541
	100126517	0.5407	-0.00535955	0.176343	0.554029
	102724970	0
	100133301	0
	7195	3.66754	-0.00982698	0.174398	0.725869
NBPF1	55672	607.656	0.234806	0.162021	0.0423558	0.266044
CROCCP2	84809	29.6759	0.795592	0.34648	0.00101591	0.0360046
	11209	6.30523	0.0521472	0.179692	0.298027	0.636401
RNU1-3	26869	916.656	-0.0665325	0.169975	0.367947	0.690442
	729574	0.0439653	-0.000437297	0.176398	0.931089
	100126533	5.64841	-0.0328332	0.174891	0.450318	0.749989
	284729	0
	100189045	1.93953	-0.000834136	0.174694	0.96427
	102723383	0.0439653	-0.000437297	0.176398	0.931089
RNU1-4	6060	916.742	-0.0664117	0.1699	0.368914	0.691044
MST1L	11223	5.84016	0.0480176	0.178362	0.325932	0.658578
MIR3675	100500876	0.0439653	-0.000437297	0.176398	0.931089
	100189298	1.60758	-0.000917198	0.174661	0.97307
	7193	0.510265	0.00153483	0.175963	0.988452
	791226	2.11507	0.00729553	0.174681	0.764734
CROCC	9696	17.0941	0.135084	0.235761	0.0621148	0.320663
RNU1-2	26870	907.441	-0.0628815	0.169592	0.375521	0.697105
MFAP2	4237	152.194	0.0185802	0.173921	0.625696	0.852389
ATP13A2	23400	171.463	0.0480148	0.17481	0.395129	0.712448
SDHB	6390	624.486	-0.183542	0.142092	0.0716956	0.344017
PADI2	11240	270.853	-0.0357828	0.180619
PADI1	29943	45.3353	-0.000395812	0.173068	0.982624	0.994477
PADI3	51702	0.36825	-0.00137016	0.176188	0.919372
MIR3972	100616188	0
PADI4	23569	0.448397	-0.00273067	0.176208	0.717166
PADI6	353238	0
RCC2	55920	346.43	0.135081	0.136491	0.168041	0.502296
ARHGEF10L	55160	99.8765	0.0857164	0.189743	0.199517	0.540783
ACTL8	81569	0.301372	0.00254097	0.176258	0.86707
LINC01654	101927876	0
IGSF21	84966	0
KLHDC7A	127707	3.58832	-0.00121664	0.172439	0.923818
PAX7	5081	94.4664	-0.0151849	0.17481	0.644116	0.859885
TAS1R2	80834	0
ALDH4A1	8659	100.374	0.0605529	0.171603	0.401316	0.716261
MIR4695	100616120	0
MIR1290	100302276	0
IFFO2	126917	173.722	0.254633	0.292824	0.0408957	0.262723
UBR4	23352	1087.43	0.0244148	0.150037	0.772925	0.919569
EMC1	23065	757.713	-0.0589108	0.165971	0.427875	0.735823
MRTO4	51154	407.054	-0.0913367	0.160886	0.313511	0.648749
	246181	8.62292	0.0336784	0.172762	0.492753	0.780415
AKR7A3	22977	4.68683	0.0103279	0.171838	0.798328	0.927879
	100506730	45.9541	0.150001	0.214345	0.117234	0.431179
AKR7A2	8574	434.873	-0.178574	0.148973	0.0816512	0.365027
SLC66A1	54896	67.1648	0.0374799	0.151556	0.650863	0.862711
CAPZB	832	1305.93	-0.206993	0.169249	0.0665628	0.331048
NBL1	100532736	0
MICOS10	440574	152.289	-0.107243	0.165984	0.24769	0.586591
	644068	11.6715	-0.0546775	0.177031	0.338436	0.667275
NBL1	4681	0.472433	0.00790106	0.176292	0.604875
HTR6	3362	0.22371	0.00173308	0.176278	0.94501
TMCO4	255104	16.0316	-0.0680016	0.178653	0.296906	0.635291
RNF186	54546	0.0456716	0.00327571	0.17638	0.924238
OTUD3	23252	121.72	0.00459438	0.122908	0.95901	0.986533
PLA2G2E	30814	0
PLA2G2A	5320	0
PLA2G5	5322	0.885209	-0.00865852	0.176685	0.240727
PLA2G2D	26279	0
PLA2G2F	64600	0
PLA2G2C	391013	0
UBXN10	127733	0.363301	0.00740319	0.176276	0.667467
	101928017	0
VWA5B1	127731	0.308213	0.00488845	0.176459	0.646857
	339505	0.0439653	-0.000437297	0.176398	0.931089
CAMK2N1	55450	225.581	-0.165918	0.241436	0.0805533	0.362729
MUL1	79594	208.098	0.0774729	0.158759	0.373983	0.695426
FAM43B	163933	1.33604	-0.0392608	0.182461	0.0140302
CDA	978	4.81307	-0.0760961	0.199643	0.00984929	0.131475
PINK1	65018	182.676	-0.0526745	0.172678	0.411548	0.723667
MIR6084	102464833	0
PINK1-AS	100861548	55.9588	-0.0189047	0.148038	0.821804	0.935229
DDOST	1650	1820.39	-0.00323726	0.129994	0.992127	0.997244
KIF17	57576	5.09419	-0.0185757	0.174203	0.583156	0.829993
SH2D5	400745	3.34602	-0.0359433	0.179603	0.200153
HP1BP3	50809	1395.29	0.0180247	0.0755119	0.794306	0.926293
EIF4G3	8672	1284.61	-0.0374708	0.107039	0.655761	0.864869
MIR1256	100302155	0.171524	0.00184009	0.176336	0.979298
ECE1	1889	273.572	0.00166937	0.149294	0.990513	0.996502
ECE1-AS1	100506801	1.17988	-0.00732733	0.175647	0.65722
NBPF3	84224	178.721	0.132102	0.188662	0.173239	0.509197
ALPL	249	913.883	0.103174	0.202956	0.125748	0.445163
RAP1GAP	5909	3.61478	-0.0402772	0.182226	0.0528933
USP48	84196	286.703	0.0153418	0.120124	0.857423	0.949777
LDLRAD2	401944	3.84949	0.00317928	0.172128	0.938013	0.980139
HSPG2	3339	463.067	0.00696339	0.165104	0.910516	0.968936
CELA3B	23436	0
CELA3A	10136	0
LINC01635	101928043	0.875546	-0.0145288	0.176313	0.438388
LINC00339	29092	60.0124	0.15493	0.184308	0.13602	0.458212
CDC42	998	3627.21	-0.149569	0.114314	0.0984764	0.398403
WNT4	54361	4.63496	-0.0145149	0.17211	0.730302	0.90025
MIR4418	100616433	0
ZBTB40	9923	345.757	0.524912	0.161399	0.000115464	0.00913414
EPHA8	2046	0
MIR6127	102466615	0
C1QA	712	0.199773	0.00300341	0.176407	0.798609
C1QC	714	0
C1QB	713	0
EPHB2	2048	22.8798	1.90216	0.645895	0.000148353	0.0107183
MIR4684	100616391	0
MIR4253	100422914	0
LACTBL1	646262	0
TEX46	729059	0.371174	0.00642158	0.176208	0.69048
KDM1A	23028	1011.49	0.207086	0.160349	0.0609819	0.31658
MIR3115	100422866	0
	100616177	0
LUZP1	7798	836.22	0.012884	0.116558	0.88447	0.959488
HTR1D	3352	0.607576	0.00653438	0.176369	0.588935
	100996511	28.04	0.0983698	0.181324	0.246494	0.585068
HNRNPR	10236	1070.35	0.0855419	0.15663	0.351279	0.678064
ZNF436	80818	203.552	0.271103	0.159313	0.0197916	0.186062
	148898	28.3181	0.308259	0.406174	0.0261777	0.212528
TCEA3	6920	65.851	-0.139326	0.218638	0.105922	0.411737
ASAP3	55616	220.123	0.166283	0.225541	0.099287	0.39927
E2F2	1870	5.93514	0.109045	0.220613	0.0342129	0.241412
	101928163	0.355092	-0.00525386	0.176458	0.693644
ID3	3399	225.448	-0.13541	0.24455	0.0288795	0.222663
MDS2	259283	4.56202	0.0140035	0.174398	0.642538	0.859428
RPL11	6135	6366.05	-0.107133	0.154492	0.259753	0.598111
ELOA	6924	821.175	-0.169461	0.202993	0.101628	0.40365
ELOA-AS1	100506963	5.06807	0.0152922	0.173085	0.677075	0.876224
PITHD1	57095	341.071	-0.336672	0.172294	0.00728077	0.111515
LYPLA2	11313	168.655	0.0341326	0.145466	0.68261	0.879602
GALE	2582	92.3963	0.0598272	0.1583	0.468212	0.760716
HMGCL	3155	306.173	-0.21602	0.171558	0.0529531	0.296854
FUCA1	2517	131.734	-0.107577	0.221553	0.0176273	0.177002
CNR2	1269	0
MIR378F	100616492	0
PNRC2	55629	555.566	-0.0945215	0.139868	0.306005	0.644299
SRSF10	10772	491.518	0.00195685	0.134505	0.985965	0.995103
MYOM3	127294	64.182	0.0892052	0.204636	0.0519459	0.293877
IL22RA1	58985	0.120754	-0.00374327	0.176406	0.788668
IFNLR1	163702	0.113064	-0.00372788	0.176406	0.788668
LINC02800	284632	0
GRHL3	57822	0.63938	0.00533549	0.176183	0.864576
STPG1	90529	26.3748	-0.0933109	0.190138	0.193456	0.533074
NIPAL3	57185	248.862	-0.215674	0.325924	0.0335295	0.239559
RCAN3AS	100750325	0.125852	-0.00189596	0.176397	0.835604
RCAN3	11123	29.8289	-0.743433	1.01291	0.005786	0.0994722
	100506985	4.52477	-0.05327	0.183945	0.157234	0.486685
NCMAP	400746	0.0998863	0.00255419	0.176388	0.887623
SRRM1	10250	306.415	-0.00118824	0.113597	0.988753	0.996027
CLIC4	25932	14015.8	-0.342453	0.264124	0.0170864	0.174482
RUNX3	864	0.881313	-0.0192776	0.17722	0.266422
MIR6731	102465437	0
MIR4425	100616365	0
SYF2	25949	334.7	-0.145958	0.132022	0.129768	0.450797
RSRP1	57035	344.448	0.0356507	0.145871	0.676317	0.875759
RHD	6007	5.38329	-0.0761438	0.192259	0.132459	0.454026
TMEM50A	23585	280.079	-0.104778	0.168633	0.249172	0.587712
RHCE	6006	9.34184	-0.108421	0.21824	0.0434361	0.269628
MACO1	55219	356.164	0.0810141	0.131601	0.381226	0.701321
LDLRAP1	26119	93.7683	0.225584	0.267367	0.0542527	0.300275
MAN1C1	57134	10.7066	1.30685	1.5395	0.00546481	0.0964711
SELENON	57190	168.873	-0.028382	0.152194	0.720822	0.896543
MTFR1L	56181	309.859	0.189788	0.146365	0.0710229	0.342426
	646471	18.0109	0.0347303	0.164246	0.613191	0.845463
AUNIP	79000	43.9637	-0.0772849	0.174532	0.313583	0.648749
PAQR7	164091	137.389	0.0525347	0.148871	0.549656	0.814176
STMN1	3925	1258.31	0.0401543	0.128407	0.65294	0.862858
MIR3917	100500808	0
PAFAH2	5051	174.94	0.0760623	0.137614	0.410445	0.722928
EXTL1	2134	13.7941	-0.00334359	0.171197	0.933042	0.978565
SLC30A2	7780	1.03235	-0.0143334	0.176232	0.460827
	105376910	0
TRIM63	84676	16.5226	-0.0189608	0.173131	0.631453	0.854602
PDIK1L	149420	68.1161	0.30489	0.289044	0.0298589	0.225518
FAM110D	79927	0.0379901	-0.000433213	0.176398	0.931089
	105376887	0
ZNF593	51042	57.1909	-0.044772	0.160196	0.555552	0.816702
CNKSR1	10256	0.479633	-0.00193376	0.176	0.967774
CATSPER4	378807	0
ZPLD2P	101928303	0.438323	0.000632069	0.17619	0.979323
CEP85	64793	152.799	0.0664274	0.136835	0.46675	0.760008
SH3BGRL3	83442	1361.4	-0.100772	0.183644	0.219773	0.557852
UBXN11	91544	9.73945	0.083681	0.193273	0.159369	0.489102
CD52	1043	0.0379901	-0.000433213	0.176398	0.931089
CRYBG2	55057	0
ZNF683	257101	0
LIN28A	79727	0.832014	0.0136328	0.176488	0.459966
DHDDS	79947	337.751	-0.198774	0.169254	0.0686816	0.336168
	101928324	2.41045	0.00772558	0.174326	0.766544
HMGN2	3151	1792.03	-0.0465532	0.129575	0.591484	0.833814
RPS6KA1	6195	6.78227	0.0770971	0.19396	0.116373	0.429824
MIR1976	100302190	0
	101928728	6.4987	-0.0555192	0.181385	0.247349	0.586142
ARID1A	8289	92.6575	0.0345364	0.148411	0.686714	0.881138
PIGV	55650	116.72	-0.148263	0.182096	0.142065	0.466383
ZDHHC18	84243	84.9324	0.0295371	0.15777	0.688498	0.882453
SFN	2810	0.0980222	-0.00386005	0.176412	0.788669
GPN2	54707	112.279	-0.0251514	0.139295	0.768262	0.917366
GPATCH3	63906	39.8666	0.252791	0.24738	0.0452501	0.274784
NUDC	10726	248.177	-0.0357796	0.135433	0.682723	0.879641
NR0B2	8431	0.0998863	0.00255419	0.176388	0.887623
KDF1	126695	0.622538	0.00980552	0.176319	0.515352
TRNP1	388610	305.168	-0.0943303	0.213401	0.00669589	0.106983
TENT5B	115572	6.91886	-0.00472144	0.171693	0.900211	0.965895
SLC9A1	6548	52.7501	0.0922605	0.185949	0.226199	0.566063
WDTC1	23038	151.061	0.0659448	0.157321	0.442491	0.74499
TMEM222	84065	151.513	0.0540557	0.165394	0.466656	0.760002
	644961	18.2577	0.094891	0.188857	0.213926	0.553248
	100887744	0
SYTL1	84958	0.673069	0.00825843	0.176332	0.601223
MAP3K6	9064	88.0138	0.0480709	0.158725	0.54553	0.811888
FCN3	8547	0.0879305	-0.000472554	0.176397	0.931088
CD164L2	388611	0
GPR3	2827	5.55519	-0.0558497	0.183135	0.206255	0.546803
WASF2	10163	504.651	0.108471	0.153356	0.263407	0.602056
AHDC1	27245	30.5995	0.123399	0.20774	0.136135	0.458212
FGR	2268	0.248312	-0.00231268	0.176287	0.835608
IFI6	2537	405.206	0.127949	0.229002	0.0704045	0.340849
FAM76A	199870	102.939	-0.0637947	0.135846	0.479828	0.769293
STX12	23673	505.855	-0.556543	0.229795	0.00078955	0.0319509
PPP1R8	5511	382.736	-0.036811	0.108818	0.667937	0.871026
SCARNA1	677774	16.126	0.00548302	0.167873	0.919263	0.972932
THEMIS2	9473	77.0422	0.0967186	0.176186	0.262595	0.601051
RPA2	6118	315.545	-0.010763	0.128876	0.891055	0.962195
SMPDL3B	27293	0.137876	0.00234498	0.176379	0.887625
XKR8	55113	53.6658	0.199709	0.208592	0.0787569	0.35991
EYA3	2140	351.991	-0.196336	0.111394	0.0311612	0.229551
PTAFR	5724	0.428126	0.00170012	0.175967	0.978054
DNAJC8	22826	854.737	-0.155222	0.120188	0.0942012	0.391403
ATP5IF1	93974	259.957	-0.204213	0.178201	0.0644633	0.326388
SESN2	83667	95.742	0.011743	0.147145	0.886392	0.96041
MED18	54797	129.672	-0.0219558	0.119662	0.807826	0.931686
PHACTR4	65979	76.9301	0.0736803	0.150209	0.418371	0.728571
RCC1	1104	291.055	0.141209	0.19378	0.147805	0.474912
SNHG3	8420	268.606	0.0276941	0.150581	0.716411	0.895232
	6080	8994.52	-0.351628	0.377521	0.0194435	0.185075
SNORA73B	26768	7550.67	-0.300579	0.411485	0.0231729	0.197974
TRNAU1AP	54952	176.252	0.0189865	0.119513	0.838159	0.942881
SNHG12	85028	59.9997	-0.00957804	0.154815	0.896767	0.964702
SNORD99	692212	3.00326	0.0356602	0.178664	0.271941
SNORA61	677838	38.4649	-0.046202	0.157972	0.555928	0.816888
SNORA44	677825	14.2287	-0.170841	0.265869	0.0555659	0.303573
SNORA16A	692073	23.1051	-0.143754	0.23494	0.0749165	0.35158
RAB42	115273	2.02107	-0.0292497	0.178262	0.234846
TAF12	6883	274.997	-0.197162	0.166803	0.0712046	0.342842
RNU11	26824	41.8715	-0.00235919	0.151149	0.977735	0.992709
GMEB1	10691	81.5142	0.0449112	0.130469	0.613916	0.84607
	105376911	0.597228	0.00635445	0.176328	0.605133
YTHDF2	51441	604.648	0.000957075	0.0976364	0.987089	0.995494
OPRD1	4985	0.641595	-0.0011024	0.176299	0.977836
EPB41	2035	6.79246	0.0638519	0.188385	0.12733	0.448275
TMEM200B	399474	2.62457	-0.02922	0.17884	0.163889
SRSF4	6429	269.711	0.169189	0.128408	0.0823159	0.36645
MECR	51102	138.135	-0.0150442	0.132697	0.862173	0.951463
PTPRU	10076	196.168	-0.0245217	0.145458	0.768838	0.917366
LINC01756	101928460	0.83214	-0.00162229	0.175782	0.8962
LINC01648	101929406	0
MATN1	4146	0.429897	0.00747035	0.176549	0.549774
MATN1-AS1	100129196	1.54697	0.00525357	0.175232	0.813257
LAPTM5	7805	44.9804	-0.264649	0.699163	0.00484061	0.0898425
MIR4420	100616164	0.0836291	0.00403251	0.176406	0.924238
	400748	0.0836291	0.00403251	0.176406	0.924238
SDC3	9672	269.795	0.0247972	0.162207	0.68495	0.880715
PUM1	9698	885.28	0.13966	0.111121	0.116367	0.429824
	692234	1.86038	0.0155297	0.175759	0.504035
	692235	1.86038	0.0155297	0.175759	0.504035
	692200	0.945032	0.00226911	0.17556	0.917495
NKAIN1	79570	6.70257	0.0491799	0.182081	0.20761	0.547716
SNRNP40	9410	332.487	-0.000925458	0.115136	0.98903	0.996206
ZCCHC17	51538	438.273	-0.278943	0.135203	0.00799903	0.117554
FABP3	2170	304.052	-0.0854555	0.185472	0.236296	0.575527
SERINC2	347735	233.789	-0.00894945	0.168941	0.85925	0.950363
LDC1P	149086	0
	284551	0.281724	0.00117009	0.17633	0.979297
TINAGL1	64129	0.776092	-0.014795	0.176835	0.317392
HCRTR1	3061	1.14142	-0.00130981	0.175198	0.945724
PEF1	553115	308.863	0.0248418	0.131691	0.776728	0.920867
COL16A1	1307	131.437	1.18929	0.389483	0.000115663	0.00913414
ADGRB2	576	19.8936	0.7108	0.622245	0.00615402	0.101954
MIR4254	100423028	0
SPOCD1	90853	80.3392	-0.057787	0.18487	0.159363	0.489102
PTP4A2	8073	2370.52	-0.163016	0.183673	0.118506	0.432847
KHDRBS1	10657	477.777	0.0274313	0.143027	0.751429	0.910546
TMEM39B	55116	50.707	-0.0119444	0.145552	0.883161	0.958989
MIR5585	100847018	0.0980222	-0.00386005	0.176412	0.788669
KPNA6	23633	1751.13	-0.211623	0.0942821	0.0102146	0.133528
TXLNA	200081	827.421	-0.0259524	0.10928	0.762587	0.915144
CCDC28B	79140	17.9834	1.04676	0.477629	0.00108052	0.0372805
TMEM234	56063	58.6059	0.0286606	0.156373	0.710982	0.891949
IQCC	55721	19.1353	-0.0106964	0.16033	0.87277	0.955335
DCDC2B	149069	4.72801	0.0859592	0.202716	0.0495015	0.288082
EIF3I	8668	2130.75	-0.0972366	0.140997	0.299372	0.637458
	339483	8.30178	0.0500698	0.181675	0.231603	0.570003
FAM167B	84734	0.390449	-0.000501688	0.176004	0.997179
LCK	3932	0.11623	-0.000471798	0.176397	0.931089
HDAC1	3065	270.842	0.112067	0.152016	0.240831	0.579708
MARCKSL1	65108	173.971	0.742938	0.365649	0.00207133	0.0558806
FAM229A	100128071	0.14693	0.00373665	0.176399	0.924239
TSSK3	81629	6.7377	0.0745711	0.194262	0.0887504	0.379141
BSDC1	55108	693.913	0.0659532	0.155971	0.437399	0.741151
ZBTB8B	728116	1.05303	0.0331554	0.180046	0.0954193
ZBTB8A	653121	100.701	0.1689	0.224996	0.0980086	0.397482
ZBTB8OS	339487	236.547	-0.0791604	0.122586	0.381183	0.701321
RBBP4	5928	742.782	0.224524	0.1424	0.0347073	0.243625
SYNC	81493	264.215	0.0175125	0.155128	0.808957	0.931757
KIAA1522	57648	19.7118	0.0621247	0.185093	0.206122	0.546803
YARS1	8565	636.085	-0.065093	0.148172	0.462221	0.758231
S100PBP	64766	238.783	0.071388	0.137894	0.435329	0.740004
FNDC5	252995	325.916	0.164277	0.281221	0.0313932	0.230523
HPCA	3208	0.292817	-0.00141222	0.176231	0.799116
TMEM54	113452	28.6339	0.0641059	0.182888	0.2474	0.586142
RNF19B	127544	130.243	0.242644	0.157653	0.0311988	0.229551
AK2	204	1366.31	-0.17547	0.163268	0.0998957	0.399978
AZIN2	113451	78.3638	1.53187	0.267263	6.10424e-10	6.95461e-07
TRIM62	55223	29.282	-0.109855	0.191206	0.187454	0.526828
ZNF362	149076	68.8957	0.810595	0.367408	0.00133617	0.0428354
A3GALT2	127550	0.214665	-0.000965725	0.176317	0.979297
PHC2	1912	849.397	-0.0873132	0.134196	0.349519	0.676269
MIR3605	100500853	2.64782	-0.00446784	0.173465	0.889336
PHC2-AS1	101929464	0.784278	-0.00676089	0.175832	0.748628
ZSCAN20	7579	148.757	0.0137975	0.14261	0.868648	0.95378
CSMD2	114784	1.1676	-0.0320895	0.179979	0.0858853
HMGB4	127540	0
CSMD2-AS1	402779	0
C1orf94	84970	0
MIR552	693137	0
GJB5	2709	0.446435	-0.00165117	0.176174	0.916466
GJB4	127534	0
GJB3	2707	0.0980222	-0.00386005	0.176412	0.788669
GJA4	2701	0.0439653	-0.000437297	0.176398	0.931089
SMIM12	113444	302.889	-0.0867504	0.117684	0.337576	0.66629
DLGAP3	58512	0.4199	0.00342746	0.17626	0.810444
GPR199P	653160	8.17128	0.0204168	0.171242	0.66176	0.866838
TMEM35B	100506144	108.2	-0.400861	0.284607	0.010784	0.137946
ZMYM6	9204	144.926	-0.0340435	0.134534	0.697132	0.886361
ZMYM1	79830	146.592	-0.00078452	0.14806	0.989552	0.996279
SFPQ	6421	1014.11	0.0477426	0.14995	0.573663	0.825386
ZMYM4	9202	767.025	0.0721977	0.112176	0.413499	0.725203
KIAA0319L	79932	580.92	-0.0534635	0.127114	0.572761	0.824801
NCDN	23154	83.2615	0.0686478	0.161633	0.406301	0.719544
TFAP2E	339488	2.89623	-0.0161734	0.173672	0.648315
PSMB2	5690	704.003	-0.16886	0.150281	0.0976915	0.397175
C1orf216	127703	249.493	-0.0687313	0.115481	0.437352	0.741151
CLSPN	63967	109.71	-0.116361	0.209407	0.116219	0.429793
AGO4	192670	238.596	0.0290403	0.144789	0.718535	0.895749
AGO1	26523	326.309	0.0597026	0.115835	0.500776	0.785959
AGO3	192669	321.808	-0.0438377	0.123522	0.62305	0.851085
TEKT2	27285	0.446708	0.0158533	0.177093	0.426676
ADPRS	54936	213.552	0.0842358	0.155724	0.354275	0.680123
COL8A2	1296	64.4232	0.138865	0.248412	0.0374099	0.252724
TRAPPC3	27095	537.154	-0.139103	0.120297	0.134051	0.455519
MAP7D1	55700	285.158	0.0941556	0.164103	0.300472	0.638218
THRAP3	9967	1480.89	0.0230993	0.108138	0.789503	0.92452
SH3D21	79729	58.0324	0.0670992	0.170294	0.371619	0.692935
EVA1B	55194	24.4619	0.0699928	0.177476	0.313864	0.648916
STK40	83931	90.1334	0.0467697	0.152262	0.573869	0.825481
LSM10	84967	37.6727	0.053218	0.159249	0.512107	0.792065
OSCP1	127700	59.7188	0.0773563	0.161697	0.371111	0.692935
MRPS15	64960	318.808	-0.121779	0.152027	0.213196	0.553044
CSF3R	1441	0.133602	0.00282148	0.176368	0.92424
GRIK3	2899	0
MIR4255	100422898	0
LINC01137	728431	16.6662	0.0607558	0.181178	0.27077	0.610686
ZC3H12A	80149	49.3243	0.10672	0.176678	0.229795	0.56924
MIR6732	102465438	0
MEAF6	64769	321.637	-0.244856	0.150949	0.0262685	0.212674
MIR5581	100847010	1.26934	-0.00640796	0.175192	0.769968
SNIP1	79753	163.939	-0.0926022	0.123325	0.31393	0.648916
DNALI1	7802	93.1912	0.150588	0.213621	0.11796	0.432217
GNL2	29889	599.154	-0.324465	0.206585	0.0143895	0.157359
RSPO1	284654	0.256916	-0.00114353	0.176285	0.976933
C1orf109	54955	147.523	0.418915	0.173924	0.00187208	0.0526933
CDCA8	55143	70.5919	-0.0393199	0.162085	0.587858	0.831617
EPHA10	284656	0.159642	0.00289854	0.17637	0.924241
MANEAL	149175	12.881	-0.0223759	0.173633	0.554615	0.81573
YRDC	79693	127.41	-0.0455552	0.143088	0.599238	0.838243
C1orf122	127687	255.809	-0.0461406	0.115382	0.602353	0.839085
MTF1	4520	192.053	-0.0192435	0.122589	0.828898	0.938812
INPP5B	3633	218.052	0.0378578	0.106823	0.659471	0.866615
SF3A3	10946	763.159	-0.0790077	0.11946	0.379563	0.700114
FHL3	2275	61.2736	0.0840548	0.175536	0.29421	0.633194
UTP11	51118	439.149	-0.0475297	0.146318	0.577588	0.827496
POU3F1	5453	0.102964	0.00403335	0.176408	0.924238
MIR3659	100500801	0
LINC01343	339442	0
RRAGC	64121	300.746	-0.19008	0.192483	0.0894226	0.381133
	100527950	1.9169	0.022896	0.175682	0.461077
MYCBP	26292	0
GJA9	81025	0
RHBDL2	54933	7.75458	-0.0143739	0.168302	0.793745	0.926199
AKIRIN1	79647	478.325	-0.0897807	0.156529	0.309219	0.646506
NDUFS5	4725	1596.54	-0.0896837	0.148109	0.331619	0.662458
MACF1	23499	12383.6	0.147202	0.211134	0.135208	0.456999
	643314	624.388	0.0512374	0.145966	0.560745	0.820007
	105378950	3.31226	0.0121556	0.17361	0.716165
BMP8A	353500	19.5707	0.0781238	0.189637	0.185648	0.524955
PPIEL	728448	10.3675	0.0537276	0.17911	0.310896	0.647452
PABPC4	8761	770.825	-0.375626	0.185544	0.00483901	0.0898425
	101929516	2.25705	0.00381324	0.173543	0.902438
SNORA55	677834	6.37957	-0.030029	0.173604	0.503612	0.786926
HEYL	26508	670.431	0.178033	0.255672	0.07263	0.346003
NT5C1A	84618	0.443353	0.00238858	0.176262	0.743017
HPCAL4	51440	6.14391	0.0254352	0.175252	0.474759	0.765309
PPIE	10450	267.581	-0.0260182	0.103208	0.761964	0.91496
BMP8B	656	56.278	-0.0130209	0.167931	0.805752	0.931132
OXCT2	64064	6.08526	-0.0212705	0.172944	0.610483	0.844076
	105378951	0.344979	-0.00376543	0.176408	0.788665
	101929536	0.171524	0.00184009	0.176336	0.979298
TRIT1	54802	226.196	0.047017	0.146738	0.58662	0.831513
MYCL	4610	71.4346	0.0468451	0.173462	0.427713	0.735823
MFSD2A	84879	57.0703	0.0964935	0.189586	0.206474	0.547161
CAP1	10487	3806.8	-0.0778493	0.144917	0.38679	0.705337
PPT1	5538	493.874	-0.133546	0.159081	0.178057	0.514892
RLF	6018	446.273	0.149142	0.141323	0.135589	0.457346
TMCO2	127391	0.0879305	-0.000472554	0.176397	0.931088
ZMPSTE24	10269	485.922	-0.207208	0.165828	0.0568	0.306511
COL9A2	1298	0.969052	0.0265836	0.178949	0.108241
SMAP2	64744	263.079	-0.446738	0.292608	0.00772824	0.115619
ZFP69B	65243	33.2913	0.11673	0.196317	0.172321	0.508161
ZFP69	339559	29.8287	0.0430496	0.167685	0.515565	0.794096
EXO5	64789	83.0123	0.0174164	0.148143	0.830922	0.93988
ZNF684	127396	36.6258	0.155331	0.201394	0.124746	0.44421
RIMS3	9783	10.2344	1.40173	0.682863	0.00147613	0.0455036
	100130557	15.9742	0.0705781	0.177886	0.307829	0.645239
NFYC	4802	116.305	0.01197	0.117196	0.8921	0.962341
MIR30E	407034	0.0750742	-0.00365541	0.176403	0.788669
MIR30C1	407031	0.22371	0.00173308	0.176278	0.94501
KCNQ4	9132	15.0383	0.0597421	0.182988	0.241486	0.58032
CITED4	163732	3.43527	0.0105976	0.173696	0.738353
CTPS1	1503	267.751	-0.125356	0.182931	0.178894	0.516189
SLFNL1-AS1	100507178	3.84099	-0.0233209	0.175991	0.418021	0.728475
SLFNL1	200172	4.42972	0.0311173	0.175319	0.437592	0.741384
SCMH1	22955	156.265	0.227072	0.152715	0.0391471	0.257235
FOXO6	100132074	3.25116	0.0105986	0.174958	0.675758
EDN2	1907	0.0819554	-0.000472018	0.176397	0.931088
HIVEP3	59269	20.1531	0.0317395	0.164192	0.639208	0.858249
GUCA2B	2981	0
GUCA2A	2980	0
FOXJ3	22887	384.572	0.0653851	0.150008	0.460293	0.757489
RIMKLA	284716	2.07042	0.031841	0.178165	0.292413
ZMYND12	84217	3.16411	-0.027076	0.177454	0.286494
PPCS	79717	184.203	-0.121876	0.15392	0.208285	0.547845
CCDC30	728621	9.1555	-0.00790979	0.168531	0.871805	0.955198
PPIH	10465	157.15	-0.0840479	0.136128	0.365964	0.688845
YBX1	4904	6200.97	-0.110622	0.122471	0.235772	0.574868
CLDN19	149461	0
P3H1	64175	543.163	0.345799	0.131552	0.00156809	0.0473749
C1orf50	79078	84.2008	-0.0447998	0.128968	0.61541	0.847183
TMEM269	100129924	0.366277	0.00291598	0.176237	0.857051
SVBP	374969	70.6009	0.330303	0.227031	0.0178592	0.177883
ERMAP	114625	144.166	-0.0174667	0.136243	0.833808	0.94106
ZNF691	51058	54.2917	0.0102527	0.13817	0.907126	0.967847
	339539	0
SLC2A1	6513	806.229	0.0952497	0.183681	0.232137	0.57018
SLC2A1-AS1	440584	6.27395	-0.00177006	0.16918	0.969497	0.990043
	105378684	2.13849	0.0038552	0.173816	0.899641
FAM183A	440585	0.334516	0.00541778	0.176487	0.585151
EBNA1BP2	10969	589.405	-0.160959	0.160558	0.116501	0.429871
MIR6733	102465439	0.296462	-0.00335189	0.1763	0.747611
CFAP57	149465	2.53943	0.0443947	0.182165	0.137428
TMEM125	128218	0.129333	0.00386647	0.176402	0.833579
C1orf210	149466	0
TIE1	7075	0.404369	0.00383693	0.176279	0.772666
MPL	4352	0.639568	0.00100458	0.175948	0.986135
CDC20	991	152.077	0.000251622	0.158814	0.995389	0.998281
ELOVL1	64834	617.699	-0.142591	0.185709	0.150086	0.477023
MIR6734	102466723	0.0456716	0.00327571	0.17638	0.924238
MED8	112950	225.65	-0.16461	0.191473	0.115218	0.427704
SZT2	23334	94.0468	0.108781	0.143279	0.26058	0.59883
MIR6735	102465440	0
HYI	81888	1.07865	0.0167488	0.176692	0.353572
PTPRF	5792	309.137	0.124104	0.220311	0.0887103	0.379141
KDM4A	9682	436.982	0.239545	0.140491	0.0250288	0.20698
	100132774	5.59404	0.0341344	0.173605	0.494551	0.781561
ST3GAL3	6487	96.3103	0.129273	0.188805	0.169346	0.504687
ST3GAL3-AS1	101929592	0.692359	0.00402957	0.176125	0.846176
MIR6079	102464830	0.114778	-0.00361163	0.176402	0.788668
ARTN	9048	0.352283	-0.0022225	0.1764	0.835601
IPO13	9670	249.405	0.0424634	0.149175	0.618176	0.849158
DPH2	1802	98.0146	0.0799689	0.143763	0.385187	0.704132
ATP6V0B	533	446.081	-0.023708	0.156086	0.74463	0.90751
B4GALT2	8704	341.377	0.0547367	0.15628	0.507361	0.788843
CCDC24	149473	7.81539	0.00145905	0.170806	0.974168	0.991668
SLC6A9	6536	3.34803	0.0224695	0.175276	0.5026
KLF17	128209	4.81873	-0.059469	0.190368	0.0127578	0.148434
KLF18	105378952	0
DMAP1	55929	72.0272	0.277479	0.279171	0.034042	0.240839
ERI3	79033	346.857	0.036551	0.124185	0.683563	0.879987
ERI3-IT1	100874278	3.15728	-0.0193602	0.174485	0.575365
RNF220	55182	262.261	0.372875	0.155887	0.00231164	0.0587267
MIR5584	100847089	0
TMEM53	79639	22.1647	0.0170352	0.165783	0.772761	0.919569
ARMH1	339541	1.93605	-0.00840068	0.174516	0.752792
RNU5F-1	26828	3.50307	-0.00973227	0.175243	0.638643
	26830	4.37099	0.0142457	0.175484	0.549984	0.814343
KIF2C	11004	193.828	0.0151812	0.158028	0.832328	0.940395
RPS8	6202	7966.87	-0.0300448	0.13306	0.732452	0.901753
SNORD55	26811	1.87619	0.0143296	0.175139	0.604751
SNORD46	94161	12.8222	-0.0643386	0.182355	0.25855	0.596663
SNORD38A	94162	2.75923	-0.0176191	0.173888	0.619995
SNORD38B	94163	5.39554	-0.00644532	0.170481	0.878609	0.957071
BEST4	266675	2.44948	0.0234837	0.176291	0.438979
PLK3	1263	66.4944	-0.00466207	0.14209	0.953715	0.984719
DYNLT4	343521	3.72742	-0.00989522	0.172171	0.777624
BTBD19	149478	18.4295	0.50625	0.57804	0.0117012	0.143703
PTCH2	8643	4.89808	-0.0188707	0.174811	0.563281	0.821142
EIF2B3	8891	371.717	-0.291521	0.179961	0.017367	0.17522
HECTD3	79654	190.009	0.0384735	0.12752	0.668885	0.871468
UROD	7389	586.569	-0.0321088	0.130752	0.70921	0.891161
ZSWIM5	57643	8.78152	-0.0739046	0.193232	0.0986193	0.398432
LINC01144	400752	1.98558	0.0199079	0.176108	0.43463
HPDL	84842	1.31992	0.00491545	0.174968	0.825924
MUTYH	4595	24.1031	0.0401022	0.158972	0.599761	0.838533
TOE1	114034	58.1518	0.021502	0.158145	0.768769	0.917366
TESK2	10420	16.6117	0.00635057	0.167034	0.90935	0.968739
CCDC163	126661	16.1008	0.0949953	0.203797	0.0998583	0.399958
MMACHC	25974	62.4051	0.140072	0.179359	0.164511	0.496449
PRDX1	5052	4458.65	-0.157081	0.136321	0.112561	0.423848
AKR1A1	10327	488.204	-0.0327928	0.117866	0.707533	0.8903
NASP	4678	346.913	0.0529419	0.153578	0.532896	0.803492
CCDC17	149483	5.77307	0.0151085	0.170807	0.741408	0.906026
GPBP1L1	60313	828.53	0.0361566	0.11259	0.679587	0.877263
	728963	2.38683	0.0328399	0.178226	0.290127
TMEM69	51249	145.97	-0.0777298	0.150492	0.387205	0.705881
IPP	3652	202.841	-0.0827077	0.139531	0.370095	0.691985
MAST2	23139	308.453	-0.0337461	0.140145	0.694697	0.8856
PIK3R3	8503	285.089	-0.0155843	0.152135	0.836359	0.942288
	101929626	0.581269	0.00555896	0.175824	0.813147
TSPAN1	10103	11.6899	-0.00417073	0.166033	0.942655	0.981531
POMGNT1	55624	994.561	-0.0198211	0.156593	0.780892	0.922281
LURAP1	541468	6.99081	-0.0392021	0.173775	0.45563	0.754167
RAD54L	8438	20.2999	0.0343394	0.168779	0.563383	0.821142
LRRC41	10489	564.814	0.0142196	0.136176	0.872094	0.955198
UQCRH	7388	1299.51	-0.18049	0.201445	0.0948893	0.392529
NSUN4	387338	134.074	-0.0269127	0.139253	0.758719	0.91346
FAAH	2166	3.53741	0.00337941	0.173532	0.90901
	729041	1.58152	-0.0482872	0.184893	0.032384
LINC01398	101929651	0.0379901	-0.000433213	0.176398	0.931089
DMBX1	127343	0
MKNK1-AS1	100507423	3.60756	-0.0291354	0.175604	0.445293
KNCN	148930	0.0750742	-0.00365541	0.176403	0.788669
MKNK1	8569	122.611	0.0369286	0.147992	0.663686	0.868515
MOB3C	148932	85.3382	-0.0138688	0.133799	0.874728	0.955651
ATPAF1	64756	283.674	-0.124129	0.118213	0.175895	0.512352
TEX38	374973	0.402848	-0.000153337	0.176175	0.942577
EFCAB14-AS1	100130197	1.03799	-0.018965	0.176749	0.346768
EFCAB14	9813	933.391	-0.309288	0.184622	0.0140365	0.155726
CYP4B1	1580	0.171524	0.00184009	0.176336	0.979298
CYP4Z2P	163720	0
CYP4A11	1579	0.274933	0.000107231	0.17627	0.93843
CYP4X1	260293	0.135308	0.00385585	0.176401	0.833579
CYP4Z1	199974	0
CYP4A22	284541	0.498644	0.00235161	0.176069	0.923914
LINC00853	100874253	1.25952	0.00176081	0.174808	0.950666
PDZK1IP1	10158	0.641284	-0.00181135	0.176337	0.860176
TAL1	6886	0.145558	0.00580933	0.176446	0.766843
STIL	6491	162.28	-0.0124222	0.140388	0.882556	0.958691
CMPK1	51727	1432.11	-0.397384	0.215987	0.00554074	0.0973475
	102724077	1.40138	-0.00566446	0.174818	0.816119
FOXE3	2301	0.236398	7.72314e-05	0.17627	0.938429
FOXD2-AS1	84793	3.02416	0.0066027	0.174057	0.824047
FOXD2	2306	1.46768	0.00366135	0.174761	0.930136
TRABD2B	388630	0.694615	-0.00886025	0.176524	0.367763
	391037	0.114778	-0.00361163	0.176402	0.788668
SLC5A9	200010	1.97834	0.0153391	0.174666	0.618007
SPATA6	54558	67.9919	-0.0705709	0.154629	0.420104	0.729961
AGBL4	84871	0.546656	0.0090205	0.176668	0.406069
BEND5	79656	21.2887	0.0546778	0.176622	0.352152	0.678152
AGBL4-AS1	101929721	0.225738	0.000249018	0.176321	0.990705
AGBL4-IT1	100874313	0
ELAVL4	1996	0
DMRTA2	63950	0.217743	0.00046342	0.176271	0.938428
FAF1	11124	382.339	0.050825	0.111122	0.561266	0.820209
CDKN2C	1031	87.7913	0.475345	0.494136	0.0133014	0.151777
MIR4421	100616189	0.125852	-0.00189596	0.176397	0.835604
MIR6500	102466656	0
C1orf185	284546	0.0456716	0.00327571	0.17638	0.924238
RNF11	26994	1551.89	0.010816	0.136906	0.900703	0.966129
TTC39A	22996	6.07164	0.0459027	0.176977	0.36586	0.688796
	102724097	0
EPS15	2060	639.041	-0.118904	0.11076	0.179542	0.517052
OSBPL9	114883	589.081	0.038123	0.125066	0.669015	0.871472
NRDC	4898	1365.01	-0.163391	0.094461	0.0433221	0.269372
MIR761	100313892	0
RAB3B	5865	486.074	-0.093576	0.19074	0.192372	0.531967
TXNDC12	51060	557.865	-0.235652	0.178673	0.040571	0.261829
KTI12	112970	0
TXNDC12-AS1	104355143	0.296607	-0.000953141	0.176279	0.926779
BTF3L4	91408	545.678	0.0605357	0.147736	0.497536	0.783661
ZFYVE9	9372	485.249	-0.0898883	0.111649	0.307882	0.645258
CC2D1B	200014	211.008	0.261756	0.181217	0.0296701	0.22501
ORC1	4998	28.9671	0.0062313	0.164844	0.918242	0.972644
PRPF38A	84950	126.868	0.0216972	0.146127	0.796307	0.926844
TUT4	23318	219.138	0.25919	0.206254	0.0390504	0.256827
	105378722	0.141987	-0.00392361	0.176415	0.788668
GPX7	2882	117.28	0.0913552	0.186364	0.231004	0.569852
SHISAL2A	348378	0
COA7	65260	142.966	-0.229533	0.176603	0.0456214	0.275796
ZYG11B	79699	1007.02	0.0622409	0.113042	0.47998	0.769322
ZYG11A	440590	4.34838	0.014212	0.173539	0.687695	0.881666
ECHDC2	55268	19.2988	-0.115775	0.223498	0.0359736	0.248196
SCP2	6342	1000.69	-0.261166	0.192437	0.0301077	0.226541
	100616156	0.11623	-0.000471798	0.176397	0.931089
	100616458	0
	100616145	0.295052	0.00224586	0.176352	0.979298
PODN	127435	2.92634	-0.0115786	0.17538	0.627405
SLC1A7	6512	0.869302	-0.000182605	0.176249	0.973737
CPT2	1376	132.468	-0.0792336	0.140802	0.38804	0.706527
CZIB	54987	265.83	-0.132291	0.132104	0.167075	0.501124
MAGOH	4116	63.389	0.0896716	0.169984	0.301865	0.640167
	100507564	2.51221	0.0148507	0.175608	0.51245
LRP8	7804	148.754	-0.105978	0.165124	0.247943	0.586707
SLC25A3P1	163742	0
DMRTB1	63948	0
GLIS1	148979	4.10615	0.0156036	0.172454	0.700949	0.887215
	105369175	0.137876	0.00234498	0.176379	0.887625
NDC1	55706	342.544	-0.0792901	0.154979	0.376466	0.69794
YIPF1	54432	267.855	-0.0787708	0.141434	0.391756	0.709936
DIO1	1733	1.63602	-0.0128339	0.175314	0.605427
HSPB11	51668	175.633	-0.129466	0.162777	0.184948	0.524279
LRRC42	115353	262.392	0.0140799	0.113431	0.879941	0.957155
LDLRAD1	388633	0
TMEM59	9528	1534.94	-0.166484	0.197227	0.109694	0.418502
TCEANC2	127428	113.025	-0.158334	0.159371	0.125591	0.444978
MIR4781	100616315	0
CDCP2	200008	0.328703	0.0043407	0.176351	0.844672
CYB5RL	606495	42.8798	0.224378	0.24104	0.0587624	0.310943
MRPL37	51253	500.329	-0.102639	0.145278	0.282525	0.621947
SSBP3	23648	46.4821	-0.145713	0.181727	0.150013	0.476894
SSBP3-AS1	619518	2.15739	-0.00713858	0.174807	0.76679
ACOT11	26027	31.8911	0.0536657	0.178389	0.329597	0.661992
FAM151A	338094	2.2608	0.0319177	0.178625	0.240297
MROH7	374977	0.593988	0.000695321	0.175919	0.952567
	100527960	0.597649	-0.00518937	0.17627	0.767924
TTC4	7268	3.62186	0.0180851	0.173873	0.610865
PARS2	25973	43.8149	0.0501448	0.144389	0.568901	0.823317
TTC22	55001	0
LEXM	163747	0.297881	-0.000356933	0.176271	0.93843
DHCR24	1718	596.073	-0.20105	0.220581	0.0660388	0.330009
	100126514	0.0439653	-0.000437297	0.176398	0.931089
TMEM61	199964	0.137876	0.00234498	0.176379	0.887625
BSND	7809	0.11623	-0.000471798	0.176397	0.931089
PCSK9	255738	5.85423	0.041671	0.177549	0.348228	0.67511
USP24	23358	821.033	-0.0793057	0.140505	0.392696	0.711099
	100507634	0.773203	-0.0225719	0.178126	0.154268
MIR4422	100616272	0
PLPP3	8613	768.294	-0.888962	0.777155	0.00470773	0.0883728
PRKAA2	5563	80.4362	-0.0498629	0.168201	0.463889	0.759189
FYB2	199920	0.225738	0.000249018	0.176321	0.990705
C8A	731	0
C8B	732	0
DAB1	1600	0
DAB1-AS1	101926890	0
OMA1	115209	115.065	-0.044446	0.148213	0.600927	0.838962
TACSTD2	4070	1.16262	-0.000403123	0.175659	0.902494
MYSM1	114803	189.227	-0.0166279	0.127418	0.850512	0.947138
JUN	3725	173.495	-0.058104	0.151938	0.494216	0.781366
	100131060	2.86538	-0.0280593	0.176599	0.372561
	101926925	4.02449	-0.0102417	0.171351	0.807328	0.93149
FGGY-DT	729467	0.434485	-0.00165066	0.176174	0.916427
FGGY	55277	134.338	-0.569624	0.273226	0.0018398	0.0524113
MIR4711	100616409	0
	101926944	0.125852	-0.00189596	0.176397	0.835604
HOOK1	51361	0.447273	0.00231533	0.17629	0.89363
CYP2J2	1573	23.4919	0.0465728	0.179997	0.261237	0.599684
C1orf87	127795	0.19123	0.00667956	0.176498	0.692607
	101926964	0.480787	0.0136387	0.177019	0.304531
NFIA-AS2	100996570	2.22958	0.0320644	0.179343	0.136279
NFIA	4774	110.151	0.0105201	0.157949	0.87912	0.957071
NFIA-AS1	645030	0.491497	-0.00978504	0.176683	0.429417
	414927	0.0836291	0.00403251	0.176406	0.924238
TM2D1	83941	230.451	-0.0259194	0.140905	0.760729	0.914249
PATJ	10207	73.1654	-0.110758	0.172303	0.231538	0.570003
MIR3116-1	100422902	0
MIR3116-2	100422946	0
L1TD1	54596	0.246606	-0.00517761	0.176452	0.698858
KANK4	163782	9.00404	0.0249421	0.177358	0.190519	0.53011
USP1	7398	240.67	0.107941	0.169704	0.245261	0.583972
DOCK7	85440	1108.56	-0.173678	0.159829	0.0982513	0.397932
ANGPTL3	27329	2.55437	-0.00979365	0.173366	0.772629
ATG4C	84938	78.0405	0.0701919	0.162519	0.400921	0.716117
	199899	0.0836291	0.00403251	0.176406	0.924238
FOXD3-AS1	100996301	0.161902	0.00292542	0.17637	0.924239
FOXD3	27022	0
MIR6068	102464823	0
ALG6	29929	82.6802	-0.0909706	0.173745	0.282023	0.621747
ITGB3BP	23421	83.5339	-0.0148264	0.15419	0.848405	0.946571
EFCAB7	84455	50.216	0.104965	0.189046	0.203535	0.544559
	79469	3.32867	-0.0160685	0.175147	0.574067
PGM1	5236	831.541	-0.0274777	0.130129	0.745942	0.907786
ROR1	4919	126.288	-0.0731798	0.177349	0.285316	0.625121
ROR1-AS1	101927034	1.13905	-0.00917773	0.175393	0.683113
UBE2U	148581	0.782531	-0.00927315	0.17648	0.328657
CACHD1	57685	22.2349	-0.0590523	0.187624	0.0811644	0.363729
MIR4794	100616338	0
RAVER2	55225	21.6949	-0.174608	0.327392	0.00341732	0.0734238
JAK1	3716	2348.06	-0.0995685	0.147971	0.28511	0.624946
	101927084	0.517831	0.000730534	0.176204	0.894655
	105378775	0.868248	0.0135946	0.176472	0.339831
MIR3671	100500854	0.281724	0.00117009	0.17633	0.979297
MIR101-1	406893	0.792714	0.0148134	0.176852	0.321223
AK4	205	1808.23	-0.125168	0.192498	0.160173	0.490554
DNAJC6	9829	107.761	0.191621	0.330177	0.0227177	0.196825
LEPROT	54741	1188.03	-0.18472	0.216906	0.0837498	0.369612
LEPR	3953	925.446	-0.0890467	0.200159
PDE4B	5142	16.6079	-0.118274	0.239706	0.000264852	0.0157539
PDE4B-AS1	101927139	0.119039	-0.00372438	0.176406	0.788668
SGIP1	84251	25.9042	-0.0367288	0.179718	0.162756	0.493858
MIR3117	100422871	0.185953	-0.00394581	0.176416	0.788667
DYNLT5	200132	2.33459	0.00740047	0.175396	0.726977
INSL5	10022	0.264866	0.00421178	0.176421	0.800115
DNAI4	79819	51.5868	-0.0516318	0.152673	0.53894	0.807428
MIER1	57708	301.132	0.0244285	0.123877	0.783038	0.922405
SLC35D1	23169	408.642	-0.168122	0.191294	0.105564	0.411341
C1orf141	400757	0.193018	-0.00375652	0.176407	0.788668
IL23R	149233	0.0980222	-0.00386005	0.176412	0.788669
IL12RB2	3595	3.97852	0.0205086	0.174043	0.586355	0.831435
SERBP1	26135	1910.7	-0.0653574	0.150765	0.446609	0.748315
GADD45A	1647	190.636	-0.163258	0.194494	0.108845	0.417209
GNG12	55970	2578.92	-0.505779	0.263263	0.00288629	0.0677478
GNG12-AS1	100289178	8.852	0.111033	0.211288	0.0997634	0.399958
DIRAS3	9077	58.8339	0.00448909	0.172925	0.889195	0.96154
WLS	79971	730.105	-0.0669123	0.182412	0.24978	0.588171
MIR1262	100302279	0.455694	-0.00425212	0.176155	0.755169
RPE65	6121	0.0998863	0.00255419	0.176388	0.887623
DEPDC1	55635	199.491	-0.129178	0.196208	0.155222	0.483591
DEPDC1-AS1	101927220	1.02803	-0.00636137	0.17549	0.682672
LRRC7	57554	6.59601	-0.0215179	0.17085	0.654051	0.863833
PIN1P1	5301	0.370249	0.000555966	0.17622	0.925062
LRRC40	55631	235.598	-0.149919	0.175701	0.141443	0.465638
SRSF11	9295	952.906	-0.0208333	0.134024	0.799336	0.928344
ANKRD13C	81573	285.679	-0.0581106	0.127781	0.51824	0.795652
HHLA3	11147	8.08647	-0.0286995	0.171551	0.571909	0.824706
CTH	1491	15.5515	-0.0104029	0.170027	0.821822	0.935229
LINC01788	101927244	0.526192	0.00301917	0.176362	0.868811
PTGER3	5733	0.358117	0.00473602	0.176386	0.649721
	100132618	3.2248	-0.0388598	0.180107	0.191684
ZRANB2	9406	337.114	-0.0284749	0.152609	0.717222	0.895379
MIR186	406962	2.24205	-0.0526795	0.18738	0.00671237
	100852410	2.5278	-0.0395259	0.1809	0.14132
NEGR1	257194	207.673	0.103743	0.199032	0.161375	0.492144
NEGR1-IT1	100852409	0
LINC01360	101927295	0
LRRIQ3	127255	4.85616	0.0417035	0.176678	0.372368	0.693903
FPGT-TNNI3K	100526835	0.261864	-0.00535222	0.176462	0.698858
FPGT	8790	105.218	0.00753691	0.149386	0.925735	0.97539
TNNI3K	51086	0
	105378804	0.890474	0.00393125	0.175692	0.901722
LRRC53	105378803	0.420405	0.00280164	0.176274	0.747423
ERICH3	127254	0.0998863	0.00255419	0.176388	0.887623
ERICH3-AS1	101927320	0
CRYZ	1429	204.642	-0.000585572	0.162766	0.99457	0.99823
TYW3	127253	204.897	-0.0368646	0.146427	0.659303	0.866615
LHX8	431707	0
SLC44A5	204962	2.12174	0.00440394	0.17411	0.876999
ACADM	34	193.896	-0.252492	0.200279	0.0379573	0.253958
	1744	41.6291	-0.0798418	0.177458	0.294949	0.634125
RABGGTB	5876	575.679	-0.218983	0.168249	0.0492748	0.287213
SNORD45C	692085	2.5442	-0.0219609	0.176832	0.355094
SNORD45A	26805	7.69003	0.000172355	0.169677	0.992787	0.997502
SNORD45B	26804	11.0093	0.0433909	0.176516	0.364178	0.686538
MSH4	4438	1.38402	-0.00613661	0.174939	0.799353
ASB17	127247	0
	101927342	0
ST6GALNAC3	256435	0.657095	-0.00966575	0.176612	0.394638
ST6GALNAC5	81849	7.96674	-0.0465001	0.177371	0.350537	0.677338
MIR7156	102466995	0
PIGK	10026	585.947	-0.108351	0.151609	0.253883	0.591981
AK5	26289	829.901	0.00106216	0.153268	0.992597	0.997419
ZZZ3	26009	684.92	0.0292253	0.130401	0.742812	0.906591
USP33	23032	696.353	-0.0404541	0.116175	0.64268	0.859428
MIGA1	374986	234.265	-0.202347	0.180698	0.0696575	0.338928
NEXN-AS1	374987	8.58464	-0.0245517	0.170697	0.625661	0.852389
NEXN	91624	454.059	0.0622964	0.161492	0.442225	0.744954
FUBP1	8880	878.372	0.160796	0.128478	0.0988075	0.398476
DNAJB4	11080	3178.12	-0.197751	0.265969	0.052111	0.294137
GIPC2	54810	90.0203	-0.137264	0.200428	0.137002	0.459392
MGC27382	149047	0.728763	0.00352038	0.176379	0.661506
PTGFR	5737	288.895	-0.0182885	0.167699	0.736532	0.903268
IFI44L	10964	115.353	-0.04181	0.181094	0.147376	0.474845
IFI44	10561	143.734	0.0939377	0.18887	0.193392	0.532998
ADGRL4	64123	220.609	-1.14392	0.586797	0.00126559	0.0406609
LINC01781	101927412	0
ADGRL2	23266	161.692	-0.0332417	0.180743	0.0124679	0.147546
	101927434	0
LINC01361	101927498	0
LINC01725	101927587	0
LINC01725	101927560	0.200926	-0.00510461	0.176447	0.698859
TTLL7	79739	225.486	0.201529	0.170001	0.0681681	0.334996
PRKACB	5567	318.929	-0.15729	0.153156	0.125073	0.444553
SAMD13	148418	2.27918	-0.0108166	0.174274	0.720521
	391051	0.250046	0.00222103	0.176288	0.886029
DNASE2B	58511	0
RPF1	80135	226.805	-0.0385845	0.142648	0.652955	0.862858
GNG5	2787	246.96	-0.02866	0.143625	0.737085	0.903648
SPATA1	100505741	4.94665	0.0378917	0.177708	0.333001	0.662825
CTBS	1486	85.9418	-0.622639	0.266656	0.000983069	0.0356417
	103695366	0.120754	-0.00374327	0.176406	0.788668
LINC01555	439927	0
SSX2IP	117178	188.249	-0.0337167	0.157313	0.670038	0.872357
LPAR3	23566	1.4198	-0.0121993	0.17668	0.288174
MCOLN2	255231	3.98659	0.0148681	0.176117	0.447655	0.748706
MCOLN3	55283	7.53253	0.0170369	0.174312	0.592992	0.834321
DNAI3	126820	13.5876	-0.188066	0.342409	0.00782766	0.116635
MIR4423	100616481	0
SYDE2	84144	51.5092	0.293555	0.307047	0.0324831	0.235328
C1orf52	148423	113.774	-0.0795122	0.136495	0.387382	0.705932
BCL10	8915	282.882	-0.52238	0.247719	0.00197161	0.0541073
	646626	0.904129	-0.000998275	0.175809	0.95074
DDAH1	23576	2689.99	-0.318658	0.692106	0.00924451	0.127486
CCN1	3491	869.892	-0.0168914	0.151603	0.819115	0.934086
ZNHIT6	54680	180.26	-0.627686	0.249054	0.0005165	0.0240929
COL24A1	255631	10.6182	0.0497312	0.175094	0.380799	0.701146
ODF2L	57489	144.358	0.0479056	0.124779	0.586897	0.831513
MIR7856	102465842	0
CLCA2	9635	1.06331	-0.0213673	0.177733	0.218642
CLCA1	1179	0.192087	-0.00198815	0.176402	0.835604
CLCA4	22802	0
CLCA3P	9629	1.1799	-0.0256059	0.178268	0.126071
CLCA4-AS1	105378828	4.14598	-0.0299253	0.175172	0.45673	0.754916
SH3GLB1	51100	1530.6	-0.121507	0.125437	0.196803	0.536903
SELENOF	9403	909.147	-0.428082	0.252493	0.00609161	0.101954
HS2ST1	9653	467.621	-0.100118	0.170684	0.257466	0.595847
LINC01140	339524	3.14645	-0.0211953	0.176463	0.397033
LINC02801	101927844	0
	105378832	0.236053	-0.00217938	0.1764	0.835603
LMO4	8543	226.038	-0.0605368	0.182532	0.229239	0.568846
LINC01364	100505768	0.515033	0.00751864	0.176551	0.565095
PKN2-AS1	101927891	1.38192	0.00769105	0.175244	0.71596
PKN2	5586	554.374	-0.092224	0.140776	0.31991	0.653346
GTF2B	2959	306.494	-0.0942832	0.129011	0.304232	0.642821
KYAT3	56267	298.75	-0.719699	0.382176	0.00223562	0.0574588
RBMXL1	494115	204.928	0.0274433	0.137907	0.752475	0.910978
GBP3	2635	358.859	-0.16871	0.286183	0.0284739	0.221728
GBP1	2633	273.605	0.402509	0.491978	0.0177555	0.177567
GBP2	2634	226.544	0.132018	0.19979	0.161841	0.49291
GBP7	388646	3.44594	1.82441	1.29649	0.00418037
GBP4	115361	0.361554	0.00647165	0.176338	0.667989
GBP5	115362	1.27703	0.0218178	0.177892	0.188157
	729930	0.691757	0.00184012	0.175985	0.965611
GBP6	163351	0.0750742	-0.00365541	0.176403	0.788669
GBP1P1	400759	10.5957	0.0514636	0.178894	0.312902	0.648749
LRRC8B	23507	174.746	0.0168834	0.146469	0.842422	0.943363
LRRC8C	84230	57.1857	-0.0167795	0.175517	0.505662	0.788652
LRRC8C-DT	400761	0.280949	-0.00379326	0.176408	0.788665
LRRC8D	55144	286.945	-0.426518	0.443446	0.0136074	0.153018
	105378846	1.5376	0.0019409	0.175269	0.914221
	492303	2.33608	0.0492893	0.185107	0.0528037
ZNF326	284695	48.3211	0.0517438	0.160189	0.516432	0.794787
BARHL2	343472	0
ZNF644	84146	525.542	0.0207994	0.12826	0.806089	0.931132
HFM1	164045	1.38235	-0.0060756	0.175692	0.736337
CDC7	8317	45.6277	0.000677694	0.162271	0.993183	0.997831
TGFBR3	7049	91.5596	-2.25987	0.497323	2.07134e-07	6.97242e-05
BRDT	676	0
EPHX4	253152	2.056	-0.0367885	0.180535	0.118889
SETSIP	646817	41.7848	0.0336608	0.145804	0.690693	0.883483
BTBD8	284697	12.7597	0.00151578	0.166472	0.979756	0.993507
	23285	48.1828	-0.0469296	0.159337	0.543092	0.810696
C1orf146	388649	0.145558	0.00580933	0.176446	0.766843
GLMN	11146	81.6893	-0.0536033	0.163218	0.483568	0.77258
RPAP2	79871	191.914	-0.172905	0.136975	0.0846089	0.371412
GFI1	2672	0.809037	-0.0171296	0.176657	0.364724
EVI5	7813	467.937	-0.0931884	0.129717	0.318525	0.651972
RPL5	6125	8174.13	-0.127357	0.161469	0.219418	0.557557
DIPK1A	388650	162.954	0.0616869	0.126636	0.497857	0.783858
SNORD21	6083	3.92771	-0.0113872	0.173769	0.718265	0.895749
SNORA66	26782	3.55497	-0.000940404	0.172004	0.978643
MTF2	22823	148.108	0.130994	0.158485	0.194496	0.534534
TMED5	50999	404.922	-0.42554	0.290675	0.00849731	0.12148
CCDC18	343099	218.901	-0.124805	0.148084	0.198217	0.538521
	100131564	71.9213	0.0173814	0.149086	0.832954	0.940588
DR1	1810	593.299	0.0582742	0.154763	0.493665	0.781007
FNBP1L	54874	282.558	0.444986	0.43569	0.0148763	0.160242
	100126520	0.0998863	0.00255419	0.176388	0.887623
BCAR3	8412	421.098	0.0890584	0.172671	0.293958	0.633194
	100129046	6.20706	0.033101	0.174307	0.469297	0.761201
MIR760	100126348	0
	100189133	0.45633	0.0112651	0.176487	0.565104
DNTTIP2	30836	400.37	-0.273791	0.177996	0.0216605	0.192972
GCLM	2730	415.136	-1.233	0.262653	7.40104e-08	3.65389e-05
ABCA4	24	6.25737	-0.0498535	0.182455	0.195541	0.535729
ARHGAP29	9411	676.98	-1.38149	0.483603	9.96928e-05	0.00843743
ABCD3	5825	641.033	-0.0879856	0.13163	0.332813	0.662768
F3	2152	214.58	-1.55165	0.718954	0.000283144	0.0162426
SLC44A3-AS1	101928079	1.21576	0.0179877	0.176512	0.365472
MIR378G	100616321	0
SLC44A3	126969	21.0032	0.118135	0.226767	0.046752	0.278986
CNN3	1266	4107.7	0.0755662	0.145893	0.417362	0.728038
	105378862	7.38136	0.094164	0.209071	0.0364654	0.249289
	729970	66.9864	0.114946	0.200595	0.154364	0.482047
ALG14	199857	103.74	-0.169376	0.169095	0.109516	0.418484
ALG14-AS1	101928098	0.891506	0.0102606	0.176138	0.470078
TLCD4	148534	17.1955	0.045798	0.172964	0.441883	0.744735
TLCD4-RWDD3	100527978	1.31279	-0.0033307	0.175169	0.814702
	101928118	0.410452	0.0003263	0.176147	0.920712
RWDD3	25950	41.7625	0.134126	0.204694	0.142925	0.467516
LINC01761	440594	0
LINC02607	100996635	0
LINC02790	102723661	0
LINC01787	101928241	0
PTBP2	58155	151.53	-0.0135879	0.131905	0.874987	0.955781
DPYD	1806	546.019	-0.243624	0.285323	0.0382259	0.254172
DPYD-AS1	100873932	0.48407	0.00631088	0.176321	0.649018
DPYD-AS2	100873933	1.04703	0.0025168	0.175222	0.900188
MIR137HG	400765	4.54862	-0.0437133	0.182393	0.0877838	0.376794
MIR2682	100616452	1.33941	-0.0121214	0.175129	0.642455
MIR137	406928	0
LINC01776	729987	8.19657	-0.0269805	0.176488	0.39544	0.712773
SNX7	51375	323.218	-0.357874	0.199052	0.00761917	0.114682
PLPPR5	163404	0.166425	-0.000950664	0.176278	0.926782
	100129620	0
PLPPR4	9890	7.37187	-0.0371216	0.181799	0.0144134	0.157359
LINC01708	101928270	0
PALMD	54873	456.362	-0.036829	0.167845	0.550735	0.814343
FRRS1	391059	40.5105	-0.674139	0.376799	0.0027089	0.0650267
AGL	178	255.036	-0.272325	0.227401	0.0335849	0.239636
SLC35A3	23443	228.461	-0.103	0.157589	0.274282	0.614606
MFSD14A	64645	501.411	-0.0191655	0.106171	0.824609	0.936625
SASS6	163786	45.2872	0.0422627	0.157997	0.590066	0.833177
TRMT13	54482	86.756	-0.0113951	0.14788	0.887641	0.961364
LRRC39	127495	23.7676	0.118163	0.224729	0.053853	0.299873
DBT	1629	325.418	-0.0122102	0.124441	0.889136	0.96154
	100506007	8.15913	0.0428868	0.175148	0.408209	0.72165
RTCA	8634	401.011	-0.234546	0.184058	0.0427289	0.267337
MIR553	693138	0.861904	-0.0103187	0.176026	0.608583
CDC14A	8556	91.0556	-0.0916046	0.187018	0.220807	0.559401
GPR88	54112	1.12987	0.00191687	0.175529	0.911045
	100128787	1.58665	-0.00439313	0.17475	0.858158
VCAM1	7412	816.998	-0.000840477	0.173467	0.959031	0.986533
EXTL2	2135	517.031	-0.0503376	0.14039	0.566569	0.822288
SLC30A7	148867	616.747	-0.0508167	0.150993	0.544348	0.811324
DPH5	51611	204.938	-0.0129736	0.134095	0.883622	0.958989
	102606465	34.8004	-0.100509	0.176231	0.249787	0.588171
	101928334	0.125852	-0.00189596	0.176397	0.835604
	101928370	0.428325	-0.0035827	0.176179	0.709615
S1PR1	1901	20.9231	-0.0546917	0.185132	0.137267	0.459968
LINC01307	104355286	0
OLFM3	118427	0
	94236	0
COL11A1	1301	8204.96	0.0577073	0.179109	0.326264	0.658799
	101928436	0.774947	-0.0166886	0.176761	0.343259
RNPC3	55599	103.302	0.0631891	0.142589	0.501381	0.786315
AMY2B	280	47.7847	0.00887048	0.164142	0.884251	0.95932
	648740	2.86513	0.00697292	0.173507	0.81932
AMY2A	279	10.2731	0.0196038	0.170414	0.684754	0.880715
AMY1A	276	7.49418	0.0291499	0.174147	0.489408	0.777666
AMY1B	277	7.49418	0.0291499	0.174147	0.489408	0.777666
AMY1C	278	7.49418	0.0291499	0.174147	0.489408	0.777666
	100129138	0.237849	0.00345628	0.176388	0.924241
LINC01676	101928476	0
PRMT6	55170	106.602	0.163763	0.199949	0.115253	0.427714
NTNG1	22854	12.9752	-0.0300362	0.17907	0.094056	0.39098
VAV3	10451	28.7091	-0.102071	0.207915	0.08627	0.373501
MIR7852	102465839	0
VAV3-AS1	100873946	0
SLC25A24	29957	636.192	-0.238761	0.202773	0.0461823	0.277038
NBPF4	148545	0.143694	-0.00119555	0.176281	0.926783
NBPF6	653149	0.24358	0.00145885	0.176255	0.901028
FAM102B	284611	196.731	0.229834	0.146035	0.0323606	0.234717
HENMT1	113802	42.9704	0.202699	0.219242	0.0728942	0.346653
PRPF38B	55119	183.454	0.0467224	0.14652	0.586998	0.831513
FNDC7	163479	0.322638	0.00138933	0.176223	0.935224
STXBP3	6814	234.698	-0.16277	0.155183	0.115042	0.427422
AKNAD1	254268	4.72975	0.0226902	0.174228	0.55105	0.814343
SPATA42	642864	0.19582	-0.00226221	0.176304	0.806949
GPSM2	29899	383.939	0.0531401	0.152805	0.531373	0.802677
CLCC1	23155	427.761	-0.03956	0.114534	0.64627	0.860715
WDR47	22911	340.015	-0.0911215	0.134639	0.334057	0.663768
TAF13	6884	82.5027	-0.654606	0.323881	0.0020252	0.055037
TMEM167B	56900	448.469	-0.0997798	0.144094	0.290148	0.63067
SCARNA2	677766	168.946	0.161583	0.246802	0.0730942	0.347321
C1orf194	127003	1.885	-0.00501738	0.17421	0.858839
ELAPOR1	57535	12.4717	0.0226975	0.170532	0.641943	0.859428
SARS1	6301	1926.85	0.0403866	0.116509	0.650171	0.862334
CELSR2	1952	6.81933	0.0455064	0.178005	0.337195	0.665804
PSRC1	84722	65.8951	0.0481046	0.166223	0.500181	0.78543
MYBPHL	343263	6.00004	-0.0347611	0.176109	0.394965	0.712351
SORT1	6272	4909.98	0.0932076	0.191141	0.20975	0.549453
PSMA5	5686	1008.3	-0.178351	0.109588	0.0433411	0.269377
SYPL2	284612	19.6815	0.0122647	0.172466	0.753353	0.911128
ATXN7L2	127002	13.8501	0.106034	0.206899	0.116265	0.429824
CYB561D1	284613	103.926	-0.0649705	0.148063	0.464945	0.759877
AMIGO1	57463	23.6763	-0.0430349	0.175566	0.383472	0.702559
GPR61	83873	5.28229	0.0239746	0.17237	0.600761	0.838947
GNAI3	2773	1040.32	-0.0548118	0.151151	0.51757	0.795561
MIR197	406974	1.44693	-0.00423741	0.174982	0.863095
GNAT2	2780	29.6373	-0.114094	0.188954	0.192034	0.531682
AMPD2	271	127.46	0.0689805	0.144747	0.447158	0.7486
GSTM4	2948	105.69	-0.24021	0.353386	0.0310337	0.229551
GSTM2	2946	153.475	-0.353438	0.418807	0.0197483	0.186062
GSTM1	2944	151.38	-1.90045	0.674124	0.000147622	0.0107183
GSTM5	2949	10.7922	-0.158802	0.299625	0.00188463	0.0527659
GSTM3	2947	575.501	-0.186675	0.303256	0.0342995	0.241412
EPS8L3	79574	0
CSF1	1435	409.723	-0.0202662	0.169031	0.676132	0.875672
AHCYL1	10768	819.283	0.0960477	0.111754	0.27718	0.617154
STRIP1	85369	300.57	0.0598056	0.142498	0.503588	0.786926
ALX3	257	13.2481	0.0661511	0.176663	0.332959	0.662825
LINC01397	104355139	0.0759803	-0.000448634	0.176397	0.931088
UBL4B	164153	0.220632	0.00189101	0.176257	0.901028
SLC6A17	388662	38.2885	1.97104	0.469749	1.65084e-06	0.00040083
	100873974	0.220482	-0.00249824	0.176314	0.777381
KCNC4	3749	21.5607	-0.0524026	0.181063	0.251303	0.590028
RBM15-AS1	440600	1.47687	-0.0231444	0.177105	0.334233
RBM15	64783	244.239	0.138145	0.153361	0.171957	0.507392
SLC16A4	9122	139.27	0.282524	0.279985	0.0360948	0.248535
LAMTOR5	10542	350.715	-0.0323244	0.138289	0.709087	0.891161
	101410535	1.90815	-0.00111039	0.173948	0.964981
PROK1	84432	0
CYMP	643160	0
CYMP-AS1	440602	0
KCNA10	3744	1.78706	0.039136	0.181496	0.0947709
KCNA2	3737	2.24384	0.00587096	0.175314	0.754629
KCNA3	3738	0
CD53	963	0.223874	-0.00530199	0.176459	0.698859
LRIF1	55791	178.251	-0.281375	0.178612	0.0196937	0.185969
DRAM2	128338	269.194	-0.146217	0.147517	0.146781	0.473942
CEPT1	10390	193.984	-0.218178	0.18455	0.0572733	0.307383
DENND2D	79961	7.61096	-0.138649	0.256508	0.0147756	0.159622
CHI3L2	1117	20.446	-0.161058	0.29694	0.00334173	0.0727817
CHIAP2	149620	0.223874	-0.00530199	0.176459	0.698859
CHIA	27159	0
PIFO	128344	3.23987	0.0189806	0.174036	0.594895
PGBP	441897	0
OVGP1	5016	10.3658	0.0378418	0.171871	0.500289	0.785434
WDR77	79084	394.81	-0.0236216	0.134725	0.785636	0.923045
ATP5PB	515	1642.94	-0.135299	0.147503	0.172628	0.508611
C1orf162	128346	2.73903	-0.0101779	0.173269	0.770617
TMIGD3	57413	0.292136	-0.00479922	0.176467	0.574559
ADORA3	140	0
	100129269	0.521331	-0.00125854	0.1759	0.839692
RAP1A	5906	146.279	-0.126992	0.171229	0.192469	0.532138
INKA2	55924	124.175	-0.0486102	0.172333	0.432468	0.738446
	100506343	0.544746	-0.0142381	0.177023	0.315394
	101928718	0.342278	0.000499511	0.176264	0.986082
DDX20	11218	257.742	-0.0253626	0.124157	0.776064	0.920721
KCND3	3752	5.34277	0.00144802	0.172462	0.971727	0.99127
KCND3-IT1	100874295	0
	100873995	0
LINC01750	643355	0.64204	-0.00797247	0.175916	0.631495
CTTNBP2NL	55917	504.297	0.0235046	0.119983	0.79021	0.924795
MIR4256	100422976	0.68616	0.00143984	0.175892	0.937861
WNT2B	7482	8.136	0.0211089	0.170192	0.677837	0.876423
ST7L	54879	126.415	-0.0190594	0.146895	0.817562	0.933537
CAPZA1	829	2674.63	-0.46644	0.210836	0.00174544	0.0501003
MOV10	4343	124.776	0.0110724	0.150263	0.883308	0.958989
RHOC	389	2080.92	-0.0669873	0.161478	0.396463	0.713271
PPM1J	333926	7.62624	-0.0298672	0.177995	0.279312	0.62013
TAFA3	284467	1.23283	-0.0231919	0.178194	0.122551
LINC01356	100996702	2.30623	0.0197367	0.175435	0.501633
SLC16A1	6566	1518.83	-0.341372	0.163851	0.00484836	0.0898736
	246182	4.22152	0.0261894	0.173583	0.540553	0.808863
SLC16A1-AS1	100506392	12.016	0.0483942	0.175193	0.381543	0.701468
LRIG2-DT	100996251	4.47534	-0.00229567	0.172921	0.944434	0.981753
LRIG2	9860	178.146	0.145698	0.145679	0.145422	0.471417
	643441	0
MAGI3	260425	113.141	-0.027042	0.13788	0.755595	0.912063
PHTF1	10745	285.125	0.383545	0.12171	0.000241438	0.0148422
RSBN1	54665	150.807	0.0666441	0.158122	0.437818	0.741512
AP4B1-AS1	100287722	2.24275	0.0145307	0.175423	0.531487
PTPN22	26191	26.7619	-1.30835	0.666815	0.000813062	0.0324589
BCL2L15	440603	1.23238	-0.00473587	0.175518	0.782426
AP4B1	10717	113.517	0.0417736	0.119743	0.638361	0.858089
DCLRE1B	64858	137.188	0.221287	0.191136	0.0587043	0.310747
HIPK1-AS1	101928846	3.11626	0.018585	0.174391	0.59059
HIPK1	204851	663.819	0.109376	0.155475	0.261156	0.599684
OLFML3	56944	1682.93	0.0407385	0.17532	0.402708	0.716948
SYT6	148281	7.10605	0.0630002	0.187615	0.147213	0.474716
TRIM33	51592	405.073	0.0565573	0.14569	0.519345	0.796853
BCAS2	10286	291.544	0.021478	0.124256	0.807404	0.93149
DENND2C	163259	82.3343	-0.255685	0.188532	0.034305	0.241412
AMPD1	270	0.840615	0.00458536	0.175982	0.729651
NRAS	4893	883.45	0.059137	0.148573	0.49977	0.785284
CSDE1	7812	8104.73	-0.0867018	0.0995426	0.28161	0.6215
SIKE1	80143	439.679	-0.0561847	0.131396	0.536006	0.805679
SYCP1	6847	0
TSHB	7252	0
TSPAN2	10100	8.83883	0.0755512	0.195505	0.0570683	0.307136
NGF	4803	1.08372	0.0250165	0.178499	0.0922079
VANGL1	81839	256.136	-0.288099	0.155592	0.0118683	0.144439
CASQ2	845	1662.52	0.0376443	0.178204	0.321662	0.654542
NHLH2	4808	3.33219	0.0191538	0.177283	0.14114
	101928995	0
	101928977	0.764663	-0.0140295	0.176988	0.327471
SLC22A15	55356	110.247	-0.0853806	0.175867	0.285791	0.625883
MAB21L3	126868	2.9551	-0.0410071	0.180683	0.188819
ATP1A1	476	812.471	-0.00692726	0.137383	0.929949	0.977204
ATP1A1-AS1	84852	8.43391	0.0201459	0.168292	0.713195	0.893124
LINC01762	101929023	0.335781	-0.00280211	0.176304	0.835608
CD58	965	71.0636	0.0941983	0.16837	0.290354	0.630839
MIR548AC	100616384	0
IGSF3	3321	36.9797	0.178563	0.28468	0.0415069	0.263632
	100302117	0
LINC02868	388667	0
CD2	914	0.674285	-0.00553615	0.17648	0.559157
PTGFRN	5738	948.027	0.385124	0.274288	0.0132755	0.151777
CD101	9398	5.24815	0.0236446	0.174365	0.552626	0.814761
	101929099	0.652852	-0.00492365	0.175832	0.69934
TTF2	8458	185.118	-0.13694	0.174885	0.163407	0.494554
MIR942	100126331	0.0456716	0.00327571	0.17638	0.924238
TRIM45	80263	25.0582	0.310144	0.691199	0.0147628	0.1596
VTCN1	79679	0.218768	-0.002513	0.176314	0.779405
LINC01525	104355292	0
MAN1A2	10905	1327.05	-0.00589183	0.114489	0.945805	0.982267
	100996263	0
TENT5C	54855	0.596362	-0.00161278	0.175817	0.930319
GDAP2	54834	292.389	-0.136754	0.171912	0.170834	0.506191
WDR3	10885	697.768	-0.208992	0.188126	0.0651155	0.327579
SPAG17	200162	2.22181	0.0188777	0.175725	0.490351
TBX15	6913	225.652	-0.114281	0.123374	0.216696	0.555563
WARS2	10352	113.846	-0.0421706	0.161776	0.564817	0.821412
	104472716	0.317217	-2.15251e-05	0.17627	0.93843
WARS2-AS1	101929147	51.8603	-0.103433	0.183089	0.228474	0.568228
HAO2	51179	0
HAO2-IT1	100874270	0
HSD3B2	3284	0
HSD3B1	3283	0
	128102	0.46123	-0.00221262	0.175965	0.865153
LINC00622	644242	0.797234	-0.00702671	0.176086	0.581907
ZNF697	90874	72.5358	-0.0543214	0.178846	0.310154	0.646817
PHGDH	26227	242.746	0.184055	0.284812	0.0450087	0.27388
HMGCS2	3158	0
REG4	83998	0.0456716	0.00327571	0.17638	0.924238
NBPF7	343505	2.74964	0.0224628	0.175518	0.49064
ADAM30	11085	0
NOTCH2	4853	4363.5	0.0405573	0.142383	0.638905	0.858249
SEC22B	9554	1150.63	-0.686762	0.207573	5.08007e-05	0.00498284
	105378954	15.1079	0.0809536	0.183723	0.253653	0.59191
NBPF8	728841	915.373	0.0329406	0.129807	0.713025	0.893124
PFN1P2	767846	31.9703	-0.0324935	0.159495	0.658379	0.866239
	100996724	2573.64	-0.0870614	0.167074	0.308225	0.645608
	101929796	317.852	-0.0187446	0.129145	0.82993	0.939331
NBPF26	101060684	893.764	-0.0176341	0.121937	0.841191	0.942913
	100189005	8.24917	0.099668	0.210734	0.0512131	0.292465
RNVU1-19	101954277	16.7537	-0.0414664	0.17404	0.436512	0.740909
PPIAL4A	653505	1.64778	-0.00733564	0.175049	0.75539
	728855	65.7362	0.28751	0.263698	0.0321881	0.233924
RNVU1-4	101954264	6.09599	-0.0228611	0.174708	0.524676	0.800471
	100189257	0.135308	0.00385585	0.176401	0.833579
	105369199	5.97194	-0.0402622	0.176189	0.391263	0.709736
	100996721	5.21236	0.0380818	0.174495	0.445689	0.747915
	100126488	6.03103	-0.0397188	0.178385	0.280162	0.620637
PDE4DIPP4	101929798	1.2465	-0.00205597	0.174854	0.929147
	2210	3.77886	-0.0478311	0.184391	0.0592451
	100996318	0.824385	-0.0133308	0.176156	0.46054
	337875	82.4613	0.186144	0.300074	0.034809	0.243877
FAM72B	653820	34.9073	-0.0167249	0.164993	0.781911	0.922339
SRGAP2C	653464	489.022	0.270253	0.289171	0.0413719	0.263329
SRGAP2-AS1	100873165	4.31301	0.0542064	0.182525	0.227969	0.567662
EMBP1	647121	93.1945	-0.326418	0.236567	0.0183672	0.180707
	101929815	8.58772	0.0461603	0.174661	0.413113	0.724819
	100189261	0.0439653	-0.000437297	0.176398	0.931089
RNVU1-17	101954269	1.50731	-0.0140241	0.175386	0.5797
RNVU1-18	26863	888.915	-0.0590471	0.169221	0.402861	0.717043
	791227	2.27687	-0.0356536	0.180641	0.072954
	105369140	8.72801	-0.0662238	0.187741	0.151413	0.478777
LINC00869	388692	8.68241	-0.0191105	0.168908	0.708602	0.890925
	100189142	3.65446	-0.0332183	0.178573	0.230923
	100189326	0.864271	0.0188105	0.176955	0.279666
	199882	0.542955	0.000954703	0.17595	0.965966
	100189356	0.0379901	-0.000433213	0.176398	0.931089
	100132417	1.31924	-0.0179204	0.176885	0.303038
	100996713	1.86071	-0.0264147	0.178748	0.112659
FAM72C	554282	33.2529	-0.0308689	0.165437	0.6357	0.857032
	100996712	249.858	0.29641	0.293398	0.0326905	0.236208
	101060524	0
PPIAL4E	730262	1.81267	0.00894839	0.174943	0.722486
RNVU1-15	101954267	21.9808	0.0385623	0.173164	0.472737	0.76337
	100189323	6.62249	-0.147645	0.269706	0.0123426	0.147187
NBPF15	284565	836.754	0.00945933	0.108429	0.909853	0.968787
	100189127	6.43289	-0.12851	0.242446	0.0199164	0.186816
PPIAL4F	728945	1.81267	0.00894839	0.174943	0.722486
	105371215	0.823104	-0.018685	0.177632	0.149545
	1818	0.153577	-0.00436223	0.176438	0.66844
LSP1P4	645166	223.041	-0.361721	0.354218	0.0183745	0.180707
LINC02802	645166	223.041	-0.361721	0.354218	0.0183745	0.180707
LSP1P5	645166	223.041	-0.361721	0.354218	0.0183745	0.180707
SRGAP2B	647135	473.607	0.26184	0.267239	0.0443175	0.272133
FAM72D	728833	31.7838	-0.0338566	0.167005	0.592336	0.834156
	101929805	0.861062	0.00160768	0.175712	0.940525
	102724235	5.32586	0.0013282	0.170706	0.977384	0.992709
LINC02591	103091866	46.9682	0.158671	0.198626	0.124573	0.444054
PPIAL4D	645142	1.91564	0.0131748	0.17533	0.597059
RNVU1-14	101954266	37.9304	-0.0327044	0.162344	0.636981	0.857298
	7214	2.26188	-0.012284	0.174308	0.679576
NBPF20	100288142	832.238	-0.0701025	0.128759	0.444698	0.747342
	100126510	0.700733	-0.00595777	0.176029	0.66381
	101060254	71.8714	0.0560858	0.163683	0.474188	0.764804
NBPF25P	101929780	512.619	-0.017058	0.110197	0.844153	0.944245
GPR89A	653519	341.482	-0.280005	0.135181	0.00780204	0.116488
PDZK1	5174	13.4969	0.0029472	0.167778	0.9582	0.986508
CD160	11126	9.12147	0.0546773	0.179082	0.314364	0.648916
RNF115	27246	228.627	0.00463411	0.111551	0.948531	0.98331
POLR3C	10623	259.499	-0.217783	0.155139	0.0458799	0.276568
NUDT17	200035	6.88323	0.0556049	0.179485	0.314487	0.648916
PIAS3	10401	158.893	0.0108285	0.13008	0.903152	0.966983
MIR6736	102466191	0.326839	-0.0012965	0.176266	0.835608
ANKRD35	148741	26.0671	-0.17151	0.306191	0.00932618	0.12827
ITGA10	8515	474.084	-0.0511514	0.166489	0.472782	0.76337
PEX11B	8799	238.929	-0.278075	0.158324	0.0160343	0.167242
GNRHR2	114814	4.5037	0.0435184	0.178019	0.331336	0.662458
RBM8A	9939	953.968	0.188206	0.100688	0.0262534	0.212674
LIX1L	128077	413.431	0.0408847	0.108947	0.636	0.85728
POLR3GL	84265	216.384	-0.0014688	0.11865	0.984175	0.994961
ANKRD34A	284615	20.1659	0.192886	0.280746	0.0546135	0.301596
TXNIP	10628	8194.4	0.0401107	0.158444	0.584355	0.830517
HJV	148738	46.5361	0.00814415	0.172092	0.839479	0.942904
	100189384	0.166425	-0.000950664	0.176278	0.926782
	100189064	3.31743	0.0412761	0.180855	0.170293
	100188991	37.0388	0.0305483	0.170854	0.565105	0.821414
	100189198	2.38846	0.00885402	0.176222	0.389016
RNVU1-6	101954276	18.5686	-0.0786554	0.187798	0.207403	0.547716
	101928979	15.4117	-0.0539751	0.175818	0.355817	0.68111
NBPF10	100132406	1005.04	-0.160755	0.135584	0.107325	0.414279
NOTCH2NLA	388677	663.539	-0.121379	0.1361	0.212374	0.552088
	170688	453.051	-0.0324203	0.144066	0.698114	0.88662
PPIAL4H	105371242	0.90758	-0.015927	0.176565	0.352416
	102724558	5.11776	0.0510402	0.184909	0.0951206	0.39276
	100288805	9.27935	0.0098219	0.172424	0.797723	0.92756
	105373468	9.26121	-0.0232547	0.16795	0.677292	0.876224
NBPF12	149013	644.756	0.0263317	0.118943	0.761746	0.914948
	728989	27.1814	-0.0308805	0.16503	0.634547	0.856607
	100189334	2.414	-0.0522745	0.185543	0.0874077
RNVU1-8	101447996	5.33889	-0.0779915	0.194611	0.110038	0.419178
	644861	1.4927	0.00249698	0.175031	0.90986
PRKAB2	5565	488.109	0.155959	0.16957	0.136764	0.459103
	171423	817.686	-0.128438	0.11857	0.157622	0.487378
FMO5	2330	26.6863	0.101167	0.193888	0.193621	0.533331
CHD1L	9557	459.364	-0.407084	0.313498	0.0128157	0.148757
LINC00624	100289211	0
BCL9	607	39.3008	0.444103	0.395326	0.0135527	0.152878
ACP6	51205	37.1247	0.184484	0.211918	0.0908265	0.384132
GJA5	2702	3.75019	-0.0036855	0.175678	0.787279
GJA8	2703	0
GPR89B	51463	332.795	-0.263235	0.133669	0.0115171	0.142335
	100034743	7.30606	0.0119149	0.170531	0.80724	0.93149
	100189140	0.700733	-0.00595777	0.176029	0.66381
RNVU1-7	26864	897.027	-0.0630022	0.172491	0.366623	0.689447
	100189193	0.832091	-0.0128888	0.176737	0.31423
NBPF11	200030	616.853	0.0838841	0.121039	0.359349	0.683017
	101927468	5.51345	0.0468918	0.181647	0.204067	0.544682
	100189056	0.0879305	-0.000472554	0.176397	0.931088
	100189307	6.32664	-0.0678368	0.187918	0.163712	0.494993
	100189174	6.32664	-0.0678368	0.187918	0.163712	0.494993
	100188998	0
MIR5087	100847044	5.15045	-0.00663773	0.171187	0.873014	0.955335
RNVU1-1	101954273	2.7867	-0.0288973	0.176895	0.352201
MIR6077	102466225	1.82768	-0.0185118	0.176723	0.374649
	26860	4.34449	-0.0127987	0.174021	0.649875	0.862096
	100132057	12.5203	0.0669922	0.176585	0.332019	0.662458
RNVU1-3	101954272	3.01507	-0.0314067	0.178386	0.26069
	388685	73.2588	0.197379	0.181657	0.0767115	0.355508
PPIAL4G	644591	295.184	-0.124217	0.147836	0.203617	0.544559
NBPF14	25832	1662.68	-0.212182	0.151418	0.0461148	0.277017
NOTCH2NLB	100996763	968.586	-0.115176	0.140077	0.235297	0.574586
NUDT4B	440672	466.683	-0.0330779	0.14395	0.696026	0.885924
PDE4DIP	9659	4764.74	-0.0899603	0.164558	0.31849	0.651972
NBPF9	400818	841.967	0.0412422	0.10948	0.63608	0.857298
	653513	569.034	-0.0499881	0.161581	0.517617	0.795561
	100996761	176.726	-0.13917	0.185456	0.161556	0.492245
NBPF19	101060226	715.148	0.0010785	0.104732	0.999189	0.999495
PPIAL4C	653598	293.173	-0.123556	0.147848	0.204023	0.544682
LINC00869	57234	83.5982	0.164329	0.181585	0.119455	0.434959
	644634	10.3454	0.0147271	0.165779	0.80046	0.928759
	100189228	0.321388	0.0026928	0.176365	0.862317
	102723955	0.760637	-0.00667121	0.175816	0.672293
	100189059	0.437544	-0.0088589	0.17649	0.455761
H2BC18	440689	245.474	0.314182	0.489464	0.0200578	0.187156
FCGR1A	2209	6.44544	-0.0636538	0.191352	0.0379033	0.253958
	101927767	1.59343	-0.0373482	0.180913	0.0970134
H3C13	653604	17.2235	0.0815386	0.200945	0.0382054	0.254172
H4C14	8370	261.118	0.143301	0.246462	0.0502088	0.289222
	105371405	24.6923	-0.0549933	0.168282	0.438444	0.742148
H3C14	126961	21.0417	0.0891423	0.204193	0.0572821	0.307383
H2AC18	8337	300.734	0.0996172	0.202888	0.123732	0.442657
	337873	5.6063	0.101612	0.216687	0.021409	0.192291
H2AC19	723790	300.57	0.100668	0.203653	0.12145	0.438837
H3C15	333932	63.0397	0.13748	0.250581	0.0266878	0.214357
H4C15	554313	261.118	0.143301	0.246462	0.0502088	0.289222
H2BC21	8349	365.988	0.117915	0.19215	0.181117	0.518462
H2AC20	8338	200.837	0.14206	0.220756	0.105842	0.411737
H2AC21	317772	69.0887	0.0625738	0.174255	0.357765	0.682382
BOLA1	51027	37.0635	-0.00972488	0.149634	0.900295	0.965895
SV2A	9900	68.0929	0.994656	0.624549	0.00248412	0.0609144
SF3B4	10262	160.544	0.0387997	0.14247	0.652583	0.862784
MTMR11	10903	33.7112	0.0204975	0.165335	0.726433	0.898804
OTUD7B	56957	282.395	0.146724	0.14753	0.148307	0.475414
	105373477	1.14995	0.00221675	0.175226	0.917311
VPS45	11311	411.001	0.0694492	0.105879	0.422187	0.731945
PLEKHO1	51177	253.259	0.275273	0.211369	0.0317472	0.232087
ANP32E	81611	219.935	-0.00698654	0.150239	0.915267	0.971593
CA14	23632	5.16043	0.00641195	0.170338	0.893145	0.963044
APH1A	51107	787.929	0.227744	0.131497	0.0265559	0.213923
C1orf54	79630	23.0316	0.0031384	0.170401	0.942782	0.981531
CIART	148523	31.8281	0.405487	0.549951	0.0164599	0.170006
MRPS21	54460	663.153	-0.205553	0.164529	0.0594067	0.312233
PRPF3	9129	330.523	-0.175228	0.13527	0.0790936	0.360263
RPRD2	23248	188.149	0.0647937	0.140491	0.478449	0.768377
TARS2	80222	133.897	-0.0910423	0.144181	0.331331	0.662458
MIR6878	102465529	0
ECM1	1893	563.33	-0.0212727	0.175446	0.488895	0.777595
FALEC	100874054	0.590604	-0.00146338	0.175731	0.933354
ADAMTSL4	54507	120.981	-0.030017	0.175069	0.447127	0.7486
	105371437	1.80571	-0.0149067	0.175319	0.564188
MIR4257	100422997	0
MCL1	574406	6.82369	0.0682121	0.188641	0.152619	0.480214
MCL1	4170	2849.57	-0.114723	0.161429	0.226593	0.566462
ENSA	2029	816.824	0.108755	0.0887739	0.159311	0.489102
GOLPH3L	55204	128.902	-0.00852611	0.134601	0.92406	0.974874
HORMAD1	84072	0.325693	0.00282186	0.176397	0.798612
CTSS	1520	5.76466	-0.103326	0.217321	0.021844	0.193505
CTSK	1513	188.109	-0.0703285	0.196892	0.0033413	0.0727817
ARNT	405	398.857	0.0717925	0.100654	0.393344	0.711593
SETDB1	9869	322.546	0.0664593	0.128474	0.469924	0.761402
CERS2	29956	654.962	-0.0544648	0.157887	0.495881	0.782996
ANXA9	8416	17.9406	0.0185331	0.162597	0.779388	0.92219
MINDY1	55793	67.4544	0.0785365	0.146383	0.396152	0.713102
PRUNE1	58497	121.965	0.133027	0.181061	0.179139	0.51654
BNIPL	149428	2.56537	0.000480437	0.173429	0.987706
C1orf56	54964	8.1592	0.00685685	0.168731	0.881201	0.957765
CDC42SE1	56882	960.809	-0.00536466	0.10991	0.945562	0.982267
MLLT11	10962	320.934	0.124776	0.180353	0.196885	0.536923
GABPB2	126626	65.1227	-0.0209081	0.139644	0.808548	0.93175
SEMA6C	10500	23.1693	0.132358	0.235513	0.0573217	0.307383
SCNM1	100534012	0
TNFAIP8L2	79626	0.693964	0.0152639	0.1772	0.254015
LYSMD1	388695	93.9936	0.0172337	0.140312	0.839091	0.942904
SCNM1	79005	3.46103	0.0014761	0.174125	0.956112
TMOD4	29765	2.98177	0.0114957	0.173348	0.738927
VPS72	6944	204.907	0.407147	0.165041	0.00164908	0.0483743
PIP5K1A	8394	589.067	0.0150402	0.0930783	0.848168	0.946536
PSMD4	5710	1082.27	-0.0310211	0.0993321	0.714512	0.894031
ZNF687	57592	88.0084	0.409437	0.285919	0.0115876	0.142785
PI4KB	5298	451.612	0.0516792	0.122146	0.560984	0.820007
RFX5	5993	339.133	0.103677	0.142606	0.273491	0.613553
SELENBP1	8991	97.2872	-0.148644	0.225627	0.0950382	0.392529
PSMB4	5692	1647.92	0.00523648	0.11667	0.954217	0.984734
POGZ	23126	245.262	0.189412	0.15636	0.0775426	0.357115
CGN	57530	1.4829	0.0511063	0.186283	0.0316912
TUFT1	7286	262.059	0.00755559	0.164295	0.901235	0.966421
MIR554	693139	0.274847	-0.000438801	0.176322	0.919746
SNX27	81609	352.42	-0.0221315	0.11301	0.802111	0.929582
CELF3	11189	1.80786	0.0157015	0.175883	0.503153
RIIAD1	284485	1.2552	0.0311697	0.179334	0.120868
MRPL9	65005	244.54	-0.00738049	0.129892	0.932361	0.978265
OAZ3	51686	8.5202	-0.00582655	0.168016	0.90622	0.967649
TDRKH	11022	42.5677	0.0485895	0.152936	0.559819	0.8194
LINGO4	339398	0.302824	0.0044447	0.176434	0.742821
RORC	6097	0.279639	0.0033085	0.176285	0.858638
C2CD4D	100191040	1.4815	0.0121327	0.175228	0.629782
	100132111	3.85904	-0.0642895	0.188434	0.131916	0.453532
THEM5	284486	2.71968	0.0156023	0.175444	0.535784
THEM4	117145	122.899	-0.0775036	0.153802	0.385249	0.704132
S100A10	6281	1106.53	-0.708144	0.227053	0.000101413	0.00853427
	441908	0.26316	0.00364819	0.176396	0.924241
S100A11	6282	2637.05	-0.558555	0.254662	0.00138574	0.0440435
	100131107	1.42023	0.016924	0.175964	0.493048
TCHHL1	126637	0.0379901	-0.000433213	0.176398	0.931089
TCHH	7062	2.71277	-0.0136627	0.175637	0.52587
RPTN	126638	1.28897	-0.0166617	0.176772	0.292195
HRNR	388697	15.5143	0.019493	0.164571	0.756035	0.912092
FLG	2312	45.7723	-0.0639614	0.193928	0.000252017	0.0152977
FLG-AS1	339400	4.46578	-0.0719593	0.195571	0.0343002	0.241412
FLG2	388698	1.85799	-0.0370197	0.181144	0.0503345
CRNN	49860	0.125852	-0.00189596	0.176397	0.835604
LCE5A	254910	0.125852	-0.00189596	0.176397	0.835604
CRCT1	54544	0
LCE3E	353145	0.681477	-0.00246684	0.176409	0.751332
LCE3D	84648	9.27811	-0.030812	0.179572	0.0663574	0.330916
LCE3C	353144	0
LCE3B	353143	0
LCE3A	353142	12.2057	-0.0348401	0.180132	0.0883826	0.378662
LCE2D	353141	0.0836291	0.00403251	0.176406	0.924238
LCE2C	353140	0.251704	-0.00206923	0.176405	0.778609
LCE2B	26239	0.125852	-0.00189596	0.176397	0.835604
LCE2A	353139	4.20387	-0.0453891	0.184279	0.0100699	0.13298
LCE4A	199834	0
C1orf68	100129271	0
KPRP	448834	6.66741	-0.0119536	0.176245	0.401707	0.716261
LCE1F	353137	1.00799	-0.00110304	0.17621	0.869248
LCE1E	353135	0
LCE1D	353134	0.0836291	0.00403251	0.176406	0.924238
LCE1C	353133	0.0750742	-0.00365541	0.176403	0.788669
LCE1B	353132	0.0439653	-0.000437297	0.176398	0.931089
LCE1A	353131	0
LCE6A	448835	0
SMCP	4184	0.0767884	-0.00370633	0.176404	0.788669
IVL	3713	0.171524	0.00184009	0.176336	0.979298
SPRR4	163778	0
SPRR1A	6698	0
SPRR3	6707	0
SPRR1B	6699	0
SPRR2D	6703	0.0379901	-0.000433213	0.176398	0.931089
SPRR2A	6700	0.0379901	-0.000433213	0.176398	0.931089
SPRR2B	6701	0.0379901	-0.000433213	0.176398	0.931089
SPRR2E	6704	0.0379901	-0.000433213	0.176398	0.931089
SPRR2F	6705	0
	6702	0
SPRR2G	6706	3.42276	0.0107798	0.175715	0.567842
	101928009	0
LELP1	149018	0
PRR9	574414	0
LORICRIN	4014	0
PGLYRP3	114771	0
PGLYRP4	57115	0
S100A9	6280	0
S100A12	6283	0
S100A8	6279	0
S100A7A	338324	0
	645922	0
S100A7	6278	0.0836617	0.00296483	0.176371	0.924239
S100A6	6277	13247.5	-0.227894	0.192819	0.0475034	0.281542
S100A5	6276	5.47681	-0.0103752	0.170398	0.817206	0.93349
S100A4	6275	1291.86	-0.0675409	0.164834	0.383593	0.702559
	101928034	1.89555	-0.0315882	0.178372	0.254474
S100A3	6274	10.7005	-0.0401581	0.175644	0.388463	0.706745
S100A2	6273	43.1489	0.15251	0.211859	0.114487	0.426647
S100A16	140576	2634.09	-0.13242	0.177259	0.169363	0.504687
S100A14	57402	2.03728	-0.0166436	0.175367	0.541253
S100A13	6284	1336.11	-0.263803	0.207802	0.0339295	0.240521
S100A1	6271	3.62484	-0.00793605	0.173558	0.810992
CHTOP	26097	300.137	0.33311	0.151564	0.00436785	0.0848979
SNAPIN	23557	233.184	-0.00361458	0.102726	0.976753	0.992637
ILF2	3608	1510.04	0.0452188	0.125584	0.619225	0.84967
	100189015	1.31096	0.0112376	0.175594	0.582775
NPR1	4881	0.336311	-0.00124694	0.176236	0.913888
MIR8083	102466879	0
INTS3	65123	317.324	0.112425	0.114738	0.209975	0.549847
SLC27A3	11000	12.7164	-0.0188431	0.171444	0.676244	0.875741
	343052	0.125852	-0.00189596	0.176397	0.835604
	105371448	1.56902	0.0314099	0.178832	0.209788
GATAD2B	57459	91.5188	0.0763475	0.159803	0.388974	0.707158
DENND4B	9909	37.9384	0.106002	0.177781	0.238372	0.577541
CRTC2	200186	47.0084	0.0777286	0.154727	0.387427	0.705932
SLC39A1	27173	403.367	0.323076	0.16129	0.00727409	0.111515
MIR6737	102465441	0
CREB3L4	148327	20.4933	0.0197334	0.159704	0.783558	0.922476
JTB	10899	491.769	0.138668	0.130843	0.15267	0.480214
RAB13	5872	261.991	-0.294625	0.426487	0.0206391	0.189631
RPS27	6232	7760.65	-0.0575581	0.147562	0.548543	0.81326
NUP210L	91181	6.06915	0.0608806	0.183232	0.229023	0.568752
MIR5698	100847024	0
TPM3	7170	3295.73	-0.0769767	0.144517	0.403645	0.717365
MIR190B	100126346	0
C1orf189	388701	0.0998863	0.00255419	0.176388	0.887623
C1orf43	25912	1602.78	-0.00460899	0.0817546	0.942748	0.981531
UBAP2L	9898	900.386	-0.00499413	0.142502	0.949732	0.983505
HAX1	10456	645.444	-0.0202191	0.114837	0.816031	0.932934
AQP10	89872	0.0980222	-0.00386005	0.176412	0.788669
ATP8B2	57198	454.032	-0.130152	0.141709	0.186881	0.526036
IL6R	3570	13.9045	-0.0666504	0.187454	0.173995	0.510088
SHE	126669	0.814596	-0.0201463	0.177705	0.213199
TDRD10	126668	0.0759803	-0.000448634	0.176397	0.931088
UBE2Q1	55585	403.999	-0.0419374	0.11144	0.626882	0.852594
UBE2Q1-AS1	100874097	1.49879	-5.72487e-05	0.174664	0.998863
CHRNB2	1141	3.13935	0.0551642	0.184963	0.13892
ADAR	103	1841.75	0.0341188	0.103545	0.692103	0.884189
KCNN3	3782	58.8682	0.0624208	0.178587	0.318467	0.651972
PMVK	10654	105.538	-0.0138125	0.14297	0.867793	0.953501
PBXIP1	57326	923.001	0.25927	0.313625	0.0414509	0.263602
PYGO2	90780	138.134	0.679468	0.246707	0.000404122	0.0211132
	101928120	0.0750742	-0.00365541	0.176403	0.788669
SHC1	6464	2896.44	-0.0765161	0.159432	0.410813	0.72326
CKS1B	1163	242.875	-0.0942861	0.12014	0.301616	0.639953
MIR4258	100423020	0.441645	0.000208358	0.175993	0.941344
FLAD1	80308	179.547	0.0139554	0.136876	0.873523	0.955335
LENEP	55891	0.740579	0.00227135	0.175671	0.896483
ZBTB7B	51043	48.6685	0.14618	0.21903	0.113089	0.424472
DCST2	127579	0.512922	-0.00140285	0.176231	0.874499
DCST1	149095	0.0913432	0.00416805	0.176412	0.833578
	100505666	2.2512	-0.0265456	0.176771	0.361454
ADAM15	8751	409.093	-0.0741335	0.169174	0.348793	0.675644
EFNA4	1945	19.7182	-0.00640841	0.167987	0.897942	0.965265
EFNA3	1944	14.6308	0.0203795	0.164323	0.746536	0.90798
EFNA1	1942	3.80597	0.0536897	0.186087	0.0740181
SLC50A1	55974	145.722	-0.0109198	0.139515	0.895121	0.963832
DPM3	54344	23.4041	0.0388329	0.172565	0.467439	0.760377
KRTCAP2	200185	420.82	-0.0935134	0.157101	0.299677	0.637458
TRIM46	80128	3.26589	-0.0152141	0.173738	0.663476
MUC1	4582	4.69976	-0.00837959	0.171468	0.839949	0.942904
MIR92B	693235	0
THBS3	7059	143.92	0.0951875	0.172337	0.28265	0.621947
MTX1	4580	105.194	0.0153339	0.151148	0.843733	0.944245
GBAP1	2630	152.863	-0.125477	0.197504	0.154368	0.482047
GBA	2629	348.617	-0.0848657	0.181883	0.24164	0.58032
FAM189B	10712	22.6771	-0.038024	0.162894	0.59453	0.835365
SCAMP3	10067	168.171	-0.0432914	0.160333	0.565692	0.821781
CLK2	1196	109.093	0.109199	0.153477	0.253766	0.591981
HCN3	57657	4.98538	0.0215463	0.173984	0.558957	0.818945
PKLR	5313	0.0750742	-0.00365541	0.176403	0.788669
FDPS	2224	887.238	-0.149454	0.117295	0.102836	0.406648
RUSC1-AS1	284618	1.0491	0.0220034	0.177475	0.306034
RUSC1	23623	81.729	0.0448326	0.151723	0.592014	0.834046
ASH1L	55870	957.055	-0.0656839	0.133529	0.474869	0.765402
MIR555	693140	0
POU5F1P4	645682	1.52158	-0.0149909	0.176103	0.46223
ASH1L-AS1	645676	7.36202	-0.0390639	0.175448	0.405465	0.718782
MSTO1	55154	238.673	-0.00726932	0.113456	0.935593	0.979721
YY1AP1	55249	498.763	-0.0441049	0.123848	0.619938	0.849961
DAP3	7818	798.781	-0.393736	0.143075	0.000706928	0.0297452
	100129405	116.85	0.0682286	0.130196	0.454615	0.753105
GON4L	54856	461.645	0.0982219	0.0962272	0.227058	0.567013
SYT11	23208	647.428	0.977963	0.152464	1.39015e-11	2.57369e-08
RIT1	6016	338.324	0.223783	0.136574	0.0310984	0.229551
KHDC4	22889	283.885	0.091622	0.131412	0.329633	0.661992
SNORA80E	677823	2.60092	-0.0124765	0.174038	0.695141
SCARNA4	677771	3.19352	-0.0298387	0.177045	0.351011
RXFP4	339403	1.18887	-0.00544105	0.175123	0.797347
ARHGEF2	9181	661.561	0.407283	0.218529	0.00654497	0.105482
MIR6738	102465442	0.424174	0.00818828	0.176323	0.63238
	105371729	0.579728	0.00255947	0.176026	0.901639
SSR2	6746	1756.97	-0.0729364	0.113773	0.405295	0.718729
UBQLN4	56893	233.804	0.0547023	0.116166	0.536438	0.805718
LAMTOR2	28956	166.789	0.025929	0.152246	0.746565	0.90798
RAB25	57111	0.158736	-0.000891261	0.176278	0.926782
MEX3A	92312	50.6965	0.80793	0.479905	0.00360865	0.076245
LMNA	4000	1421.97	0.0626159	0.157136	0.459172	0.756316
SEMA4A	64218	1.36532	0.00947133	0.17551	0.658011
SLC25A44	9673	192.902	-0.0331646	0.13695	0.706137	0.889152
PMF1	11243	63.4117	0.128836	0.172854	0.189629	0.529093
PMF1-BGLAP	100527963	0
BGLAP	632	0
PAQR6	79957	6.00115	0.0625024	0.186063	0.175648	0.512326
SMG5	23381	577.104	0.182117	0.188329	0.0978126	0.39734
TMEM79	84283	16.3163	0.0472383	0.170141	0.470233	0.76141
GLMP	112770	224.645	-0.0607557	0.166018	0.412286	0.723941
VHLL	391104	0.317629	0.00375049	0.176237	0.83661
CCT3	7203	2883.79	-0.213025	0.168032	0.058949	0.311088
TSACC	128229	2.95598	-0.00825638	0.173346	0.805594
RHBG	57127	0
MIR9-1HG	10485	0.129301	0.00448516	0.176428	0.800113
MIR9-1	407046	0
MEF2D	4209	166.994	0.0280945	0.155136	0.712859	0.893094
IQGAP3	128239	124.551	0.0108465	0.1624	0.872107	0.955198
TTC24	164118	17.0832	0.00338824	0.167177	0.942482	0.981531
NAXE	128240	335.376	-0.122532	0.169209	0.205728	0.546358
GPATCH4	54865	147.771	-0.161922	0.162072	0.119434	0.434959
	101928177	0.267162	-0.0051685	0.176453	0.693647
HAPLN2	60484	0.148636	0.00448431	0.176431	0.800113
BCAN	63827	3.44591	0.0511649	0.183753	0.146276
NES	10763	8808.48	0.374904	0.425034	0.0222603	0.194768
CRABP2	1382	12.8593	-0.0511856	0.185707	0.0468983	0.279468
ISG20L2	81875	176.617	-0.0315782	0.135606	0.719342	0.896062
RRNAD1	51093	36.985	0.151172	0.228296	0.0948596	0.392529
MRPL24	79590	417.682	-0.306289	0.198055	0.0157668	0.165619
HDGF	3068	1797.91	-0.00244366	0.14013	0.976598	0.992547
PRCC	5546	124.119	0.0749484	0.132686	0.416173	0.726946
SH2D2A	9047	0.537257	0.00266115	0.176277	0.97308
NTRK1	4914	0.300873	0.00284754	0.176272	0.858638
INSRR	3645	0.192087	-0.00198815	0.176402	0.835604
PEAR1	375033	1.02227	-0.0102225	0.175927	0.578485
LRRC71	149499	0.22064	-0.000974179	0.176318	0.979297
ARHGEF11	9826	284.703	0.0534219	0.152982	0.530263	0.802465
MIR765	768220	0.241499	-0.00283063	0.176295	0.786576
ETV3L	440695	7.25308	0.0201586	0.168782	0.709399	0.891313
ETV3	2117	248.434	0.0932583	0.115126	0.295634	0.634501
CYCSP52	360155	0.214665	-0.000965725	0.176317	0.979297
FCRL5	83416	0
FCRL4	83417	0
FCRL3	115352	0.0980222	-0.00386005	0.176412	0.788669
FCRL2	79368	0
FCRL1	115350	0
CD5L	922	0
KIRREL1	55243	627.808	0.256866	0.155476	0.0234782	0.199618
LINC01704	646268	0.0836291	0.00403251	0.176406	0.924238
CD1D	912	2.71797	-0.0555839	0.187078	0.0592168
CD1A	909	0.125852	-0.00189596	0.176397	0.835604
CD1C	911	0
CD1B	910	0
CD1E	913	0
OR10T2	128360	0
OR10K2	391107	0
OR10K1	391109	0
OR10R2	343406	0
OR6Y1	391112	0
OR6P1	128366	0
OR10X1	128367	0
OR10Z1	128368	0
SPTA1	6708	0.0379901	-0.000433213	0.176398	0.931089
OR6K2	81448	0
OR6K3	391114	0
OR6K6	128371	0
OR6N1	128372	0
OR6N2	81442	0
MNDA	4332	0.0836291	0.00403251	0.176406	0.924238
PYHIN1	149628	0.0439653	-0.000437297	0.176398	0.931089
IFI16	3428	529.077	-0.0407206	0.148484	0.628559	0.853511
AIM2	9447	0.593171	-0.00731662	0.176574	0.465547
	100189166	0.40256	0.00303518	0.176083	0.908004
CADM3	57863	27.5338	-0.0460389	0.183146	0.111126	0.421352
	100131825	0.275717	0.002045	0.176346	0.979298
ACKR1	2532	0.440996	-0.00247073	0.176305	0.693029
FCER1A	2205	0
OR10J3	441911	1.34485	-0.0115087	0.176874	0.200923
OR10J1	26476	0.774526	-0.0094953	0.176712	0.299808
OR10J5	127385	0.181651	-0.00014756	0.176267	0.938431
APCS	325	0
CRP	1401	0
DUSP23	54935	66.9244	-0.198855	0.2549	0.0634377	0.323931
FCRL6	343413	0.0379901	-0.000433213	0.176398	0.931089
SLAMF8	56833	3.71302	-0.010464	0.174385	0.717859
SNHG28	284677	3.83395	-0.0276119	0.17527	0.455865	0.754224
VSIG8	391123	3.21216	0.009102	0.172875	0.805782
CFAP45	25790	2.77187	-0.0116829	0.174295	0.700731
MIR4259	100422852	0
TAGLN2	8407	1082.96	0.112872	0.178427	0.22432	0.564052
IGSF9	57549	0.232265	0.00507528	0.176464	0.684864
SLAMF9	89886	0.444722	-0.00592078	0.176479	0.628092
	100505633	20.6845	-3.00883	0.713534	8.00074e-07	0.000219443
PIGM	93183	124.915	0.0776545	0.132253	0.402733	0.716948
KCNJ10	3766	0.387349	-0.00495039	0.176474	0.554926
KCNJ9	3765	0.882562	-0.00134086	0.176016	0.891019
IGSF8	93185	106.736	0.14203	0.230622	0.0827754	0.367567
ATP1A2	477	414.801	1.20936	0.570998	0.00115828	0.0389008
ATP1A4	480	8.46205	1.36277	0.702165	0.00163318	0.0481853
CASQ1	844	2.57225	0.0101312	0.175116	0.660056
	729867	9.73372	0.151927	0.254743	0.0512696	0.292465
PEA15	8682	4748.74	-0.0787124	0.169545	0.326803	0.659439
DCAF8	50717	637.505	0.0998099	0.131976	0.290019	0.630653
PEX19	5824	843.605	-0.193001	0.13773	0.0563812	0.305656
NHLH1	4807	1.79201	-0.00518056	0.175487	0.769286
COPA	1314	2546.55	-0.189809	0.123653	0.0472045	0.280779
	474338	251.745	-0.159847	0.16662	0.122997	0.44155
NCSTN	23385	1148.93	-0.0572886	0.164065	0.448843	0.749481
VANGL2	57216	12.9668	1.78984	0.575207	7.84089e-05	0.00703827
SLAMF6	114836	0
CD84	8832	0.0379901	-0.000433213	0.176398	0.931089
SLAMF1	6504	0.125852	-0.00189596	0.176397	0.835604
CD48	962	0
SLAMF7	57823	0
LY9	4063	0
CD244	51744	0
ITLN1	55600	0
	101928372	0
ITLN2	142683	0
F11R	50848	170.817	0.47567	0.168968	0.000496111	0.0235085
TSTD1	100131187	90.0989	0.121511	0.190039	0.181664	0.519432
USF1	7391	316.238	0.232435	0.13063	0.0224942	0.196093
ARHGAP30	257106	8.87075	-0.0121052	0.168566	0.811156	0.931859
NECTIN4	81607	2.38426	-0.0151887	0.174508	0.635021
KLHDC9	126823	2.17826	-0.00859636	0.175449	0.639143
PFDN2	5202	139.6	-0.0630117	0.147188	0.474754	0.765309
NIT1	4817	149.071	-0.0177067	0.125158	0.838878	0.942904
DEDD	9191	154.772	0.0914163	0.120463	0.313621	0.648749
UFC1	51506	584.695	-0.151645	0.119002	0.10171	0.403794
USP21	27005	19.6907	0.0940679	0.182966	0.241996	0.580893
PPOX	5498	61.7136	0.252925	0.245603	0.0439379	0.270981
B4GALT3	8703	154.693	-0.077837	0.134627	0.395912	0.713017
ADAMTS4	9507	70.2783	-0.0507818	0.162329	0.503594	0.786926
NDUFS2	4720	698.757	-0.199218	0.140962	0.0516822	0.293214
FCER1G	2207	5.675	-0.0465924	0.18102	0.220292	0.558594
APOA2	336	0
TOMM40L	84134	100.621	0.0174561	0.126739	0.843926	0.944245
MIR5187	100847090	0
NR1I3	9970	2.79608	-0.0164601	0.175277	0.554301
PCP4L1	654790	0.279673	-0.00176788	0.176286	0.780239
MPZ	4359	30.1537	-0.0747611	0.182536	0.241589	0.58032
SDHC	6391	771.711	-0.115278	0.134625	0.215089	0.554262
CFAP126	257177	36.663	-0.0826011	0.175346	0.301063	0.639006
	100189373	1.34168	0.00114875	0.175128	0.95692
	100189407	0.276647	8.08843e-05	0.17627	0.93843
	100189402	0.0819554	-0.000472018	0.176397	0.931088
	100188997	0.315765	-0.00179822	0.176235	0.768305
	100189412	2.22352	-0.000136685	0.174307	0.992724
	100189394	0.227035	-0.00378207	0.176408	0.788666
	100189366	0.831128	-0.00287064	0.175821	0.842465
	100189091	50.6142	-0.0565575	0.182104	0.219313	0.557557
	100189260	1.21384	0.00139469	0.174935	0.948156
	100189235	2.7209	0.0116817	0.174953	0.636772
	100189009	0.227035	-0.00378207	0.176408	0.788666
	100189252	0.831128	-0.00287064	0.175821	0.842465
	100189385	50.6142	-0.0565575	0.182104	0.219313	0.557557
	100189141	1.21384	0.00139469	0.174935	0.948156
	100189290	2.7209	0.0116817	0.174953	0.636772
	100189316	0.227035	-0.00378207	0.176408	0.788666
	100189230	0.831128	-0.00287064	0.175821	0.842465
	100189259	50.6142	-0.0565575	0.182104	0.219313	0.557557
	100189188	1.21384	0.00139469	0.174935	0.948156
	100189134	2.7209	0.0116817	0.174953	0.636772
	100189364	0.227035	-0.00378207	0.176408	0.788666
	100189160	0.831128	-0.00287064	0.175821	0.842465
	100189017	50.6142	-0.0565575	0.182104	0.219313	0.557557
	100189039	1.21384	0.00139469	0.174935	0.948156
	100189120	2.7209	0.0116817	0.174953	0.636772
	100189139	0.227035	-0.00378207	0.176408	0.788666
	100189274	0
FCGR2A	2212	0.51435	-0.000550282	0.175971	0.887841
	100189380	0
HSPA6	3310	1.31136	-0.00887039	0.175238	0.675872
	100189018	0.456494	-0.00567676	0.176508	0.463831
[truncated: 26,504 more rows]
