# Supplementary material for: Transcriptome Analysis in a Primary Human Muscle Cell Differentiation Model for Myotonic Dystrophy Type 1
Source: Int J Mol Sci. 2021 Aug 10;22(16):8607. doi: 10.3390/ijms22168607 (PMC8395314; doi:10.3390/ijms22168607)
Supplement: Supplementary file 1 [file ijms-22-08607-s001.zip › Table S3.xlsx]

## Sheet: Sheet1
external_gene_name	entrezgene_id	baseMean	log2FoldChange	lfcSE	pvalue	padj
DDX11L1	100287102	8.25074	-0.0126107	0.199176	0.804023
WASH7P	653635	91.6428	1.05756	0.408838	0.000379243	0.0287392
MIR6859-1	102466751	0.728239	0.00532133	0.205058	0.764157
MIR1302-2	100302278	0
FAM138A	645520	0.176443	0.00542409	0.20604	0.648052
OR4F5	79501	0
	729737	7.71533	0.0987593	0.237815	0.0202163
DDX11L1	102725121	7.00717	-0.0150893	0.202339	0.698484
WASH9P	102723897	108.812	1.13453	0.375858	0.000116022	0.0146381
MIR6859-2	102465909	0.383482	-0.00107011	0.205714	0.994189
OR4F29	729759	0.623694	0.00399562	0.205809	0.598914
	100132287	11.2439	0.0910272	0.230573	0.0443297	0.282822
	105378947	0.753652	-0.018597	0.2065	0.41701
	101928626	0.0915643	0.0025172	0.205871	0.8291
	102465432	171.456	-0.294141	0.243758	0.041016	0.272585
OR4F16	81399	0.623694	0.00399562	0.205809	0.598914
	100133331	10.1979	0.108758	0.243815	0.0194755	0.200825
	100288069	14.0382	0.166839	0.271411	0.0750447	0.346643
FAM87B	400728	2.01006	-0.0301285	0.206743	0.395413
LINC00115	79854	3.36328	0.0419935	0.208614	0.264512
LINC01128	643837	119.628	0.0307188	0.162619	0.762156	0.907241
FAM41C	284593	1.21955	0.00878059	0.204119	0.777879
LINC02593	100130417	0.48414	-0.00466735	0.205546	0.842765
SAMD11	148398	1.06913	-0.0059018	0.205021	0.712832
NOC2L	26155	161.557	0.196362	0.255076	0.101409	0.390553
KLHL17	339451	6.97127	0.130789	0.265036	0.00894667
PLEKHN1	84069	0.0670947	-0.00257186	0.206003	0.994795
PERM1	84808	0.314378	0.000920363	0.20593	0.790335
HES4	57801	0.944477	0.0134349	0.205509	0.511749
ISG15	9636	9.80774	-0.00495087	0.199628	0.914771
AGRN	375790	46.0568	1.62773	0.5978	0.000153172	0.0176913
	105369174	0
	105378948	0.0228621	-0.000320995	0.206033	0.867596
RNF223	401934	0
C1orf159	54991	5.83371	0.0612194	0.215618	0.0931382
LINC01342	254099	0
MIR200B	406984	0
MIR200A	406983	0
MIR429	554210	0
TTLL10	254173	0.0958058	0.00350026	0.206022	0.664722
TNFRSF18	8784	0
TNFRSF4	7293	0.26712	0.00019861	0.205927	0.798258
SDF4	51150	104.786	0.149283	0.245444	0.128175	0.430945
B3GALT6	126792	49.79	-0.049811	0.182069	0.587707	0.817921
C1QTNF12	388581	0.335428	-0.00197469	0.205893	0.908312
UBE2J2	118424	55.5498	0.403865	0.293602	0.0160441	0.189262
SCNN1D	6339	2.36449	-0.00515146	0.203979	0.981363
ACAP3	116983	84.0831	0.122743	0.230709	0.166366	0.4847
MIR6726	102465434	0
PUSL1	126789	8.25442	0.0228054	0.202618	0.605544
INTS11	54973	76.7648	0.242308	0.300012	0.0610148	0.320769
MIR6727	102465435	0
CPTP	80772	8.45489	0.0555117	0.207912	0.325758
TAS1R3	83756	2.27425	0.0506198	0.213032	0.121339
DVL1	1855	53.4113	0.115701	0.231053	0.150051	0.460713
MIR6808	102466740	0
MXRA8	54587	136.91	0.0317683	0.189031	0.69596	0.874537
AURKAIP1	54998	57.7551	0.262936	0.383827	0.0382246	0.26598
CCNL2	81669	307.184	0.163437	0.187297	0.170969	0.490703
MRPL20-AS1	148413	39.0936	0.0405428	0.195603	0.577521	0.811924
MRPL20	55052	108.304	0.173611	0.175571	0.142339	0.450056
ANKRD65	441869	1.35462	-0.0174272	0.206439	0.449336
TMEM88B	643965	0
	102724312	0.51569	0.00440454	0.205385	0.62393
VWA1	64856	7.17993	0.0606225	0.211706	0.250765
ATAD3C	219293	5.18411	0.047972	0.208134	0.296036
ATAD3B	83858	45.56	0.300574	0.326649	0.0419012	0.275615
ATAD3A	55210	36.5891	0.514107	0.669749	0.0149784	0.183372
TMEM240	339453	0
SSU72	29101	171.175	0.000523568	0.158003	0.997596	0.999295
FNDC10	643988	1.80085	0.0570687	0.215332	0.0852705
MIB2	142678	17.7384	1.31297	0.71859	0.00197011	0.0699093
MMP23B	8510	0.198152	0.000937563	0.20593	0.790333
CDK11B	984	44.1312	0.152663	0.233139	0.144076	0.452354
SLC35E2B	728661	125.085	0.0722808	0.158022	0.498404	0.766941
	8511	0.198152	0.000937563	0.20593	0.790333
CDK11A	728642	31.157	0.168367	0.268051	0.0887993	0.369352
SLC35E2A	9906	107.382	0.0214656	0.169638	0.824696	0.934694
NADK	65220	64.5705	0.143422	0.229152	0.164415	0.482433
GNB1	2782	785.334	0.172621	0.157053	0.13348	0.438152
	105378949	0.404349	0.0107507	0.205983	0.505378
CALML6	163688	0.563695	0.00151206	0.205472	0.83386
TMEM52	339456	0.178833	0.00197144	0.205863	0.844199
CFAP74	85452	0
GABRD	2563	0.107249	0.00694356	0.206124	0.548096
PRKCZ	5590	1.36144	-0.0129699	0.204638	0.69543
PRKCZ-AS1	100506504	0.621935	0.0254374	0.207667	0.208492
FAAP20	199990	16.0916	0.0760898	0.210832	0.270321	0.595838
	105378592	0.590748	-0.00659858	0.205755	0.712113
SKI	6497	30.0272	0.1085	0.205258	0.276138	0.600197
	105378594	4.72881	-0.0561644	0.216101	0.0264212
MORN1	79906	7.32193	0.0719476	0.212163	0.276318
	100129534	1.29998	0.0252567	0.205319	0.46439
RER1	11079	231.958	-0.0747985	0.144728	0.481697	0.756952
PEX10	5192	20.1915	0.12719	0.23607	0.143498	0.451295
PLCH2	9651	2.0951	0.0291143	0.206686	0.390398
PANK4	55229	38.5692	0.548072	0.4588	0.0111883	0.159576
HES5	388585	0.0228621	-0.000320995	0.206033	0.867596
	115110	0.129411	-0.000407649	0.206031	0.867598
TNFRSF14	8764	1.9324	-0.00493237	0.20461	0.756889
	100996583	0.161951	-0.000415281	0.206031	0.867598
PRXL2B	127281	21.4724	0.0956411	0.205424	0.291512	0.613428
MMEL1	79258	0.0581133	-0.000413156	0.206032	0.867596
TTC34	100287898	1.94208	0.000361209	0.203956	0.87044
ACTRT2	140625	0
PRDM16-DT	440556	0
PRDM16	63976	0.341017	-0.00261324	0.206004	0.994791
MIR4251	100422968	0
ARHGEF16	27237	0.129471	-0.00322419	0.206015	0.950787
MEGF6	1953	15.1924	0.147907	0.280992	0.0140393	0.176329
MIR551A	693135	0
TPRG1L	127262	153.191	0.14715	0.188699	0.199388	0.520551
WRAP73	49856	34.1142	0.446959	0.535304	0.0147341	0.181382
TP73	7161	3.22568	0.00246672	0.202277	0.987918
TP73-AS1	57212	52.4107	0.0290532	0.168901	0.773852	0.91204
CCDC27	148870	0.152333	-0.00327958	0.206017	0.950785
SMIM1	388588	0
LRRC47	57470	132.823	0.144716	0.186391	0.209259	0.528912
CEP104	9731	58.0514	0.0449891	0.168593	0.6521	0.851344
DFFB	1677	7.5972	0.0141999	0.197464	0.813791
C1orf174	339448	45.9952	-0.077736	0.177195	0.451751	0.7364
LINC01134	100133612	1.5621	0.0267976	0.207445	0.349638
	728716	0
LINC01777	284661	0
AJAP1	55966	0
	100616489	0
MIR4689	100616421	0
NPHP4	261734	16.7494	1.18286	0.559649	0.000984485	0.0492121
KCNAB2	8514	3.16109	-0.0303773	0.206094	0.372776
CHD5	26038	1.05327	0.00251026	0.204755	0.988478
RPL22	6146	912.331	-0.0824554	0.178865	0.418899	0.710635
RNF207-AS1	102724450	0.0457242	-0.00037114	0.206032	0.867596
RNF207	388591	6.98558	-0.0284158	0.201963	0.573049
ICMT	23463	502.999	-0.0329136	0.147227	0.75038	0.902063
	148645	0.337206	-0.0013546	0.205809	0.981315
HES3	390992	0.0958058	0.00350026	0.206022	0.664722
GPR153	387509	325.051	0.527751	0.318017	0.00723651	0.129578
ACOT7	11332	46.2268	0.419798	0.481726	0.0199341	0.201846
HES2	54626	23.3571	0.0224523	0.193146	0.752868	0.90358
ESPN	83715	1.12427	0.0450947	0.210959	0.190517
MIR4252	100422975	0
TNFRSF25	8718	49.7904	1.39482	0.478219	0.000129689	0.015433
PLEKHG5	57449	399.591	1.24708	0.423502	0.000160058	0.0178951
NOL9	79707	327.426	0.138588	0.134814	0.18691	0.506693
TAS1R1	80835	80.7491	0.464308	0.300792	0.0116961	0.164072
ZBTB48	3104	36.5421	0.685916	0.476924	0.00552451	0.116015
KLHL21	9903	251.261	0.355863	0.259909	0.0240651	0.219172
PHF13	148479	30.4321	0.212854	0.279534	0.081371	0.354995
THAP3	90326	26.4147	0.166169	0.263818	0.0957327	0.382833
DNAJC11	55735	107.321	0.181369	0.191194	0.134718	0.440254
	100505887	0
CAMTA1	23261	77.094	0.134328	0.210107	0.209706	0.528912
VAMP3	9341	415.169	-0.265912	0.237835	0.0544633	0.306415
PER3	8863	30.5352	0.155691	0.242497	0.12759	0.430283
UTS2	10911	0.095468	0.0054482	0.206044	0.651441
TNFRSF9	3604	0.135639	-0.00427217	0.20603	0.9132
PARK7	11315	586.982	0.00246457	0.119434	0.973702	0.991101
ERRFI1	54206	316.104	-0.0218351	0.164065	0.818974	0.932437
LINC01714	102724539	0.500316	-0.00725095	0.206051	0.782766
SLC45A1	50651	0.684751	0.00359155	0.205524	0.842045
RERE	473	84.3469	0.314159	0.231287	0.0306806	0.242746
	102724552	0.853841	0.0173248	0.205298	0.490077
ENO1	2023	954.844	-0.128768	0.220234	0.189611	0.508807
MIR6728	102465436	0.162563	0.00192141	0.205865	0.845913
ENO1-AS1	100505975	0.500797	-0.000230106	0.205839	0.750036
CA6	765	0
SLC2A7	155184	0.0536246	0.00586829	0.20606	0.651439
SLC2A5	6518	104.838	-0.0293656	0.206218
GPR157	80045	3.02089	-0.0239952	0.205759	0.469704
MIR34A	407040	0.239995	0.00107464	0.205912	0.776018
H6PD	9563	94.881	-0.0488084	0.185993	0.584069	0.815659
SPSB1	80176	60.2958	0.346058	0.49184	0.0243453	0.219779
LINC02606	100506022	3.84012	0.00204311	0.200768	0.966061
SLC25A33	84275	29.5819	-0.0614656	0.183993	0.517732	0.777005
TMEM201	199953	20.8143	0.176317	0.308244	0.0233566	0.215573
PIK3CD	5293	23.8011	0.106524	0.227382	0.15496	0.46906
PIK3CD-AS1	644997	0
PIK3CD-AS2	101929074	2.2366	-0.010171	0.203778	0.766017
CLSTN1	22883	122.183	0.256414	0.287617	0.0570568	0.311774
CTNNBIP1	56998	40.1016	0.356932	0.368902	0.0295237	0.239525
LZIC	84328	109.666	-0.199629	0.213449	0.109335	0.404928
NMNAT1	64802	72.1728	-0.129426	0.18638	0.24355	0.568027
MIR5697	100847055	0.0228621	-0.000320995	0.206033	0.867596
	105376719	0.495113	-0.00198002	0.205867	0.791531
RBP7	116362	0.0457242	-0.00037114	0.206032	0.867596
UBE4B	10277	103.966	0.00273786	0.158002	0.988539	0.997137
KIF1B	23095	1697.28	0.0155118	0.151354	0.897927	0.963808
	100422970	0.149093	0.00648393	0.206103	0.548097
PGD	5226	505.183	0.0416473	0.178045	0.651169	0.851344
CENPS-CORT	100526739	0
CENPS	378708	1.90531	-0.00955627	0.203249	0.835789
CORT	1325	0.92003	-0.0012325	0.204965	0.9873
DFFA	1676	82.2484	0.0215802	0.16384	0.831421	0.937497
PEX14	5195	21.9433	0.0674661	0.201596	0.388014	0.688329
CASZ1	54897	42.8743	0.0426492	0.198545	0.539155	0.790446
C1orf127	148345	0.221261	-0.00340913	0.206011	0.921118
TARDBP	23435	104.493	0.021931	0.169032	0.827807	0.936559
MASP2	10747	7.41395	-0.00906039	0.195532	0.887915
SRM	6723	42.6272	0.563653	0.583057	0.0106268	0.157082
EXOSC10	5394	202.65	0.0632766	0.141149	0.545073	0.793758
MTOR	2475	554.642	0.0825356	0.137387	0.426667	0.716358
MTOR-AS1	100873935	0.901394	0.00868489	0.204765	0.740704
ANGPTL7	10218	44.0725	0.0636579	0.212686	0.226927	0.550428
UBIAD1	29914	48.3592	0.16447	0.211732	0.160552	0.476777
DISP3	57540	3.20576	0.0570639	0.216713	0.0266901
LINC01647	101929181	0.1346	0.00538179	0.206041	0.651442
FBXO2	26232	2.46948	0.0055678	0.203025	0.829411
FBXO44	93611	16.7518	0.00941532	0.197997	0.863368	0.951393
FBXO6	26270	6.82804	-0.00735551	0.199726	0.881241
MAD2L2	10459	56.73	0.0214585	0.186683	0.79252	0.919508
DRAXIN	374946	3.41735	-0.0154092	0.205028	0.550006
AGTRAP	57085	37.0648	0.028372	0.194181	0.681015	0.866325
C1orf167	284498	0
C1orf167-AS1	102724659	0.107249	0.00694356	0.206124	0.548096
MTHFR	4524	102.413	0.139738	0.221457	0.187864	0.507271
CLCN6	1185	57.7424	0.0970716	0.201324	0.313238	0.631541
	100379251	0.547589	0.0145909	0.205493	0.50317
NPPA	4878	4.72469	-0.0338211	0.206276	0.370306
NPPB	4879	0
	26829	5.7165	-0.0305119	0.203039	0.543463
KIAA2013	90231	94.5766	0.260231	0.295769	0.0574155	0.312813
PLOD1	5351	251.042	0.0239185	0.184785	0.777563	0.913216
MFN2	9927	361.599	0.0274198	0.147386	0.793247	0.919808
MIIP	60672	16.5731	0.131893	0.247497	0.0944595	0.380844
MIR6729	102466982	0
TNFRSF8	943	0
MIR7846	102465836	0
TNFRSF1B	7133	0.674148	-0.00603669	0.20577	0.970098
MIR4632	100616438	0
VPS13D	55187	354.304	-0.0357261	0.136512	0.720938	0.886407
SNORA59A	677885	10.1761	0.0200619	0.195237	0.767331	0.908901
DHRS3	9249	62.7804	0.0249165	0.200413	0.628961	0.840029
MIR6730	102466722	0
AADACL4	343066	0.36091	-0.00633201	0.206078	0.638645
AADACL3	126767	0
C1orf158	93190	0.129471	-0.00322419	0.206015	0.950787
PRAMEF12	390999	0.0536246	0.00586829	0.20606	0.651439
PRAMEF1	65121	0.0978572	0.00222188	0.205864	0.845911
PRAMEF11	440560	0.235506	0.00618478	0.205904	0.633461
HNRNPCL1	343069	5.23695	0.0403694	0.202815	0.477655
PRAMEF2	65122	0.107249	0.00694356	0.206124	0.548096
PRAMEF4	400735	0.0958058	0.00350026	0.206022	0.664722
PRAMEF10	343071	0.0536246	0.00586829	0.20606	0.651439
PRAMEF7	441871	0.160874	0.00744573	0.206163	0.484598
PRAMEF6	440561	1.04806	0.00432138	0.205766	0.598059
PRAMEF18	653606	0
	102724742	0.0978572	0.00222188	0.205864	0.845911
PRAMEF27	101929983	0.0978572	0.00222188	0.205864	0.845911
HNRNPCL3	649330	1.0715	0.0317957	0.209288	0.0785536
PRAMEF25	441873	0.235844	0.00172604	0.205938	0.702249
	649324	0.994439	0.00230252	0.205713	0.702057
HNRNPCL2	440563	0.464471	0.00845871	0.20611	0.33575
	645354	0.994439	0.00230252	0.205713	0.702057
PRAMEF25	645359	0.235844	0.00172604	0.205938	0.702249
PRAMEF26	645359	0.235844	0.00172604	0.205938	0.702249
HNRNPCL4	101060301	1.01787	0.0298237	0.208853	0.101835
PRAMEF9	343070	0.0978572	0.00222188	0.205864	0.845911
PRAMEF13	400736	0.205106	0.0051785	0.20596	0.672925
PRAMEF18	391003	0
PRAMEF5	343068	1.14387	0.00975623	0.205675	0.430172
PRAMEF8	391002	0.160874	0.00744573	0.206163	0.484598
PRAMEF33	645382	0.14943	0.00909856	0.20619	0.527853
PRAMEF15	653619	0.25668	0.0105513	0.206323	0.417458
PRAMEF14	729528	0.205106	0.0051785	0.20596	0.672925
PRAMEF19	645414	0.107249	0.00694356	0.206124	0.548096
PRAMEF17	391004	0.0418434	-0.000374233	0.206032	0.867596
PRAMEF20	645425	0.107249	0.00694356	0.206124	0.548096
LRRC38	126755	0.419063	0.00217467	0.205321	0.809059
PDPN	10630	99.8503	-0.0385106	0.19814	0.541191	0.791432
PRDM2	7799	151.583	0.128158	0.14995	0.245594	0.569794
KAZN	23254	29.922	0.133178	0.222675	0.181291	0.501314
TMEM51-AS1	200197	1.54574	-0.0115688	0.205721	0.732908
TMEM51	55092	4.53537	0.0102598	0.200837	0.829665
C1orf195	727684	0.272445	-0.00500475	0.206043	0.734875
FHAD1	114827	3.83208	-0.0295437	0.207945	0.231878
FHAD1-AS1	101927417	1.6327	0.0170557	0.205453	0.650518
EFHD2	79180	41.0186	0.112165	0.232566	0.140691	0.449033
CTRC	11330	0.557104	0.00216982	0.205649	0.931988
CELA2A	63036	0.729488	0.019565	0.206191	0.326227
CELA2B	51032	2.42884	0.0215865	0.205038	0.443293
CASP9	842	68.5508	0.17675	0.259985	0.105545	0.397643
DNAJC16	23341	168.283	-0.0909617	0.166141	0.396605	0.694344
AGMAT	79814	3.75103	-0.0275345	0.204364	0.526405
DDI2	84301	46.2099	0.0207618	0.178127	0.820504	0.933097
RSC1A1	6248	26.7498	0.189243	0.254964	0.108835	0.40422
PLEKHM2	23207	259.975	0.279326	0.317074	0.0501478	0.29688
SLC25A34	284723	25.834	0.0816229	0.214449	0.258922	0.584083
TMEM82	388595	0.0670947	-0.00257186	0.206003	0.994795
FBLIM1	54751	211.353	0.0584966	0.184938	0.533089	0.786416
UQCRHL	440567	100.267	-0.119725	0.195874	0.270064	0.595698
FLJ37453	729614	11.9817	0.176878	0.290452	0.0677299	0.332748
SPEN	23013	88.5094	-0.038083	0.173607	0.697716	0.874549
ZBTB17	7709	60.321	0.672268	0.647805	0.00839638	0.139517
	101928566	0
SRARP	149563	0.0418434	-0.000374233	0.206032	0.867596
HSPB7	27129	177.516	0.0282111	0.18865	0.724055	0.888026
CLCNKA	1187	0.510808	-0.0113262	0.20628	0.517147
CLCNKB	1188	0.299322	-0.000235269	0.20586	0.920935
FAM131C	348487	0.0228621	-0.000320995	0.206033	0.867596
EPHA2	1969	34.515	0.16115	0.269891	0.0713985	0.340587
ARHGEF19	128272	1.18432	0.0129037	0.205105	0.684014
	101927546	0.0647055	-0.000375761	0.206032	0.867597
CPLANE2	79363	4.21465	-0.00226716	0.199964	0.957562
FBXO42	54455	120.913	-0.00657076	0.150576	0.94654	0.981014
SZRD1	26099	314.103	0.1174	0.1751	0.286341	0.608256
SPATA21	374955	0.330311	-0.000717966	0.205799	0.981472
NECAP2	55707	63.9359	-0.0194377	0.190773	0.790405	0.919024
CROCCP3	114819	11.0326	0.076939	0.211753	0.274464	0.598858
RNU1-1	26871	316.184	0.0986034	0.196705	0.321033	0.637718
	100126512	5.41383	-0.0535587	0.213617	0.117012
	100126517	0.423676	-0.000798433	0.205794	0.981281
	102724970	0.0228621	-0.000320995	0.206033	0.867596
	100133301	0
	7195	1.39226	-0.0484224	0.213545	0.0624132
NBPF1	55672	400.909	0.0631395	0.174983	0.553994	0.797929
CROCCP2	84809	15.8683	0.0798155	0.203121	0.34005	0.651085
	11209	6.29381	0.0911975	0.231883	0.037135
RNU1-3	26869	310.748	0.0969803	0.197077	0.32466	0.64003
	729574	0
	100126533	4.12336	-0.0708153	0.221239	0.0584092
	284729	0
	100189045	1.4961	0.032094	0.20748	0.284426
	102723383	0
RNU1-4	6060	310.748	0.0969803	0.197077	0.32466	0.64003
MST1L	11223	3.46839	0.0823705	0.224871	0.0983161
MIR3675	100500876	0
	100189298	0.537636	-0.00949082	0.206215	0.495808
	7193	0.33995	-0.0017969	0.205729	0.935621
	791226	1.0735	0.0150891	0.204584	0.632917
CROCC	9696	8.16026	0.0776968	0.217173	0.200063
RNU1-2	26870	308.619	0.0967198	0.198235	0.321322	0.637718
MFAP2	4237	39.3272	-0.0103359	0.203759	0.730644	0.891069
ATP13A2	23400	32.1648	0.409448	0.854762	0.0105889	0.156941
SDHB	6390	228.552	-0.02137	0.145647	0.840332	0.940791
PADI2	11240	239.255	0.0196661	0.202344	0.660068	0.855332
PADI1	29943	3.60804	0.0358784	0.209592	0.12022
PADI3	51702	0.114426	0.00226326	0.205871	0.829102
MIR3972	100616188	0
PADI4	23569	0.0379397	-0.00242605	0.206001	0.991891
PADI6	353238	0.0536246	0.00586829	0.20606	0.651439
RCC2	55920	166.113	0.142469	0.174483	0.213649	0.533429
ARHGEF10L	55160	78.4834	0.086823	0.211629	0.273354	0.598565
ACTL8	81569	0
LINC01654	101927876	0
IGSF21	84966	0
KLHDC7A	127707	2.36431	0.0025834	0.204099	0.889067
PAX7	5081	7.60464	-0.00177336	0.203291	0.959487
TAS1R2	80834	0
ALDH4A1	8659	62.886	0.137271	0.25232	0.086667	0.366348
MIR4695	100616120	0
MIR1290	100302276	0
IFFO2	126917	96.2672	0.119619	0.191189	0.274137	0.598858
UBR4	23352	1060.38	0.0423194	0.156555	0.717806	0.884938
EMC1	23065	441.448	0.0142201	0.144716	0.901666	0.964109
MRTO4	51154	138.433	0.102778	0.163087	0.350308	0.657235
	246181	5.27498	0.00737052	0.19909	0.888092
AKR7A3	22977	2.58355	0.0442712	0.209098	0.275311
	100506730	16.6899	0.0148642	0.190368	0.841953	0.941169
AKR7A2	8574	102.164	0.203774	0.221179	0.102317	0.391999
SLC66A1	54896	38.102	0.194207	0.281334	0.0877022	0.368294
CAPZB	832	425.595	-0.0285153	0.150226	0.78264	0.915466
NBL1	100532736	0
MICOS10	440574	44.7024	-0.109582	0.193074	0.299806	0.620537
	644068	3.03213	-0.0184074	0.203006	0.660267
NBL1	4681	0.0764867	0.00549432	0.206045	0.651441
HTR6	3362	0
TMCO4	255104	6.7317	0.0123493	0.199798	0.802926
RNF186	54546	0
OTUD3	23252	82.0036	0.0209074	0.158809	0.836066	0.938602
PLA2G2E	30814	0
PLA2G2A	5320	0.0228621	-0.000320995	0.206033	0.867596
PLA2G5	5322	0.17693	-0.00369494	0.206025	0.823783
PLA2G2D	26279	0
PLA2G2F	64600	0
PLA2G2C	391013	0
UBXN10	127733	0.325668	0.00395389	0.205827	0.635752
	101928017	0
VWA5B1	127731	0.0536246	0.00586829	0.20606	0.651439
	339505	0
CAMK2N1	55450	43.1306	0.00807189	0.189722	0.914963	0.970049
MUL1	79594	70.2196	0.100457	0.18951	0.328823	0.643821
FAM43B	163933	1.02424	-0.0127769	0.205799	0.497609
CDA	978	2.00199	0.0104112	0.204913	0.588624
PINK1	65018	97.4119	0.218109	0.302774	0.0616681	0.322607
MIR6084	102464833	0
PINK1-AS	100861548	19.8311	0.0727815	0.194049	0.421142	0.712104
DDOST	1650	456.422	0.264503	0.231674	0.0548104	0.307034
KIF17	57576	0.661333	0.0101684	0.205167	0.584934
SH2D5	400745	0.865467	0.00261542	0.205345	0.694485
HP1BP3	50809	450.376	0.023439	0.130004	0.811731	0.929059
EIF4G3	8672	569.515	-0.119715	0.130571	0.246697	0.571024
MIR1256	100302155	0.0228621	-0.000320995	0.206033	0.867596
ECE1	1889	91.5358	0.332208	0.375862	0.0320478	0.24637
ECE1-AS1	100506801	0.555303	-0.00630014	0.205347	0.810577
NBPF3	84224	35.3416	0.0198345	0.18629	0.804674	0.924658
ALPL	249	47.736	0.0527768	0.197914	0.4961	0.765735
RAP1GAP	5909	2.55442	-0.00194588	0.204983	0.841046
USP48	84196	108.031	-0.0534949	0.150613	0.604475	0.826619
LDLRAD2	401944	3.02754	0.016236	0.202833	0.669115
HSPG2	3339	581.988	1.34501	0.401982	4.27484e-05	0.00825604
CELA3B	23436	0.772974	0.00832104	0.206244	0.455253
CELA3A	10136	0.795836	0.00859543	0.206254	0.442101
LINC01635	101928043	0.210446	-0.00328726	0.206017	0.950782
LINC00339	29092	22.2254	0.0570816	0.197261	0.470243	0.750262
CDC42	998	1073.1	-0.105543	0.150246	0.33078	0.644877
WNT4	54361	5.52664	0.0232039	0.201254	0.652187
MIR4418	100616433	0
ZBTB40	9923	217.85	0.154853	0.151052	0.168113	0.487217
EPHA8	2046	0.106549	-0.000384402	0.206031	0.867597
MIR6127	102466615	0
C1QA	712	0.129471	-0.00322419	0.206015	0.950787
C1QC	714	0
C1QB	713	0
EPHB2	2048	14.2875	0.0489859	0.210303	0.177242	0.497637
MIR4684	100616391	0
MIR4253	100422914	0
LACTBL1	646262	0
TEX46	729059	0.145073	0.00543039	0.206043	0.651443
KDM1A	23028	461.683	0.331136	0.175155	0.0119548	0.165499
MIR3115	100422866	0
	100616177	0
LUZP1	7798	404.46	0.0584755	0.171646	0.539441	0.790446
HTR1D	3352	0.316874	0.00496731	0.20586	0.728359
	100996511	15.4002	0.0368695	0.1919	0.644046	0.848119
HNRNPR	10236	456.306	-0.0178343	0.125298	0.864625	0.951909
ZNF436	80818	111.029	-0.165245	0.208918	0.164825	0.482953
	148898	7.40823	-0.0170294	0.199791	0.752408
TCEA3	6920	90.9309	-0.115589	0.223898	0.178767	0.499417
ASAP3	55616	237.891	0.174275	0.230843	0.134248	0.439205
E2F2	1870	1.02837	-0.00299511	0.204451	0.964278
	101928163	0.0228621	-0.000320995	0.206033	0.867596
ID3	3399	22.7158	-0.0275921	0.200579	0.638126	0.845101
MDS2	259283	0.439938	-0.00645254	0.205615	0.87506
RPL11	6135	1578.35	-0.0153282	0.167721	0.87384	0.955157
ELOA	6924	328.599	-0.0628051	0.137797	0.542784	0.792553
ELOA-AS1	100506963	1.26274	-0.00728651	0.204565	0.835474
PITHD1	57095	120.496	-0.214146	0.245497	0.0925596	0.377125
LYPLA2	11313	82.5294	0.49178	0.404419	0.014274	0.178326
GALE	2582	46.4119	0.592061	0.484698	0.00892906	0.142273
HMGCL	3155	60.9918	-0.110332	0.207638	0.266491	0.591754
FUCA1	2517	28.9102	-0.0699347	0.210631	0.276394	0.600354
CNR2	1269	0.1629	0.00105036	0.205931	0.790333
MIR378F	100616492	0
PNRC2	55629	132.761	-0.242924	0.272836	0.0703234	0.338914
SRSF10	10772	202.417	-0.137419	0.173839	0.225483	0.548446
MYOM3	127294	918.709	0.212812	0.299127	0.0625721	0.324457
IL22RA1	58985	0.149678	0.00221227	0.205871	0.829102
IFNLR1	163702	0.589104	-0.00835441	0.206105	0.685441
LINC02800	284632	0
GRHL3	57822	0.111738	0.00543763	0.206043	0.651441
STPG1	90529	3.50233	-0.0678101	0.217822	0.135307
NIPAL3	57185	62.998	-0.266761	0.28797	0.0506408	0.298012
RCAN3AS	100750325	0
RCAN3	11123	2.86	-0.0104473	0.204115	0.724321
	100506985	0.358397	-0.0110634	0.206257	0.574601
NCMAP	400746	0
SRRM1	10250	152.787	0.0517805	0.146338	0.620088	0.83599
CLIC4	25932	3733.22	-0.205211	0.186987	0.0879384	0.368294
RUNX3	864	0.496274	0.0132125	0.206157	0.407035
MIR6731	102465437	0
MIR4425	100616365	0
SYF2	25949	89.086	-0.0574234	0.159178	0.582733	0.815351
RSRP1	57035	124.749	0.137166	0.186611	0.23147	0.555048
RHD	6007	2.46215	-0.0235362	0.204584	0.583715
TMEM50A	23585	90.6064	-0.0151728	0.162479	0.878235	0.957057
RHCE	6006	2.00799	0.00259076	0.203813	0.877614
MACO1	55219	198.919	-0.0647728	0.150013	0.540472	0.791067
LDLRAP1	26119	42.4895	0.253202	0.288133	0.0589251	0.31578
MAN1C1	57134	3.15342	0.00654707	0.204292	0.984666
SELENON	57190	40.6379	0.0120667	0.189079	0.873802	0.955157
MTFR1L	56181	161.007	0.0111084	0.136708	0.912879	0.969096
	646471	11.3714	0.0253039	0.192164	0.737515	0.895258
AUNIP	79000	5.82008	-0.0203413	0.201981	0.667979
PAQR7	164091	36.6028	0.0405702	0.176647	0.667681	0.85968
STMN1	3925	1205.51	-0.227125	0.239653	0.0772289	0.348928
MIR3917	100500808	0
PAFAH2	5051	56.2246	-0.0630282	0.195903	0.452588	0.736659
EXTL1	2134	13.8853	0.0399332	0.2021	0.490755	0.761938
SLC30A2	7780	0.500915	0.00613604	0.205541	0.606486
	105376910	0
TRIM63	84676	56.5814	-0.135343	0.237785	0.140938	0.449321
PDIK1L	149420	21.7298	0.0174683	0.179816	0.845708	0.942581
FAM110D	79927	0.0581133	-0.000413156	0.206032	0.867596
	105376887	0
ZNF593	51042	26.8406	0.092362	0.221042	0.184592	0.504258
CNKSR1	10256	1.23993	0.0242487	0.20625	0.465335
CATSPER4	378807	0.0978572	0.00222188	0.205864	0.845911
ZPLD2P	101928303	0.0581133	-0.000413156	0.206032	0.867596
CEP85	64793	68.8528	0.152444	0.221478	0.168073	0.487217
SH3BGRL3	83442	116.14	0.0338767	0.189274	0.668802	0.859852
UBXN11	91544	7.45701	0.0153273	0.197583	0.795717
CD52	1043	0.129471	-0.00322419	0.206015	0.950787
CRYBG2	55057	0
ZNF683	257101	0
LIN28A	79727	0.146878	-0.00306748	0.206011	0.9261
DHDDS	79947	119.073	0.0794642	0.171433	0.433761	0.722016
	101928324	0.832218	0.0156354	0.205473	0.561025
HMGN2	3151	460.133	0.0344025	0.145416	0.720595	0.886299
RPS6KA1	6195	4.41297	0.0435695	0.207429	0.312371
MIR1976	100302190	0
	101928728	2.47747	0.0242941	0.204485	0.533149
ARID1A	8289	85.6025	0.401741	0.338698	0.0198292	0.20156
PIGV	55650	30.7744	-0.178442	0.270693	0.0945309	0.380872
ZDHHC18	84243	22.1255	0.0835743	0.208933	0.285893	0.607632
SFN	2810	0.160874	0.00744573	0.206163	0.484598
GPN2	54707	42.1805	0.0693161	0.195914	0.422619	0.712426
GPATCH3	63906	24.038	0.0448967	0.187651	0.60213	0.825808
NUDC	10726	101.791	0.146319	0.196287	0.19584	0.517308
NR0B2	8431	0
KDF1	126695	0.172293	0.00871454	0.206166	0.527854
TRNP1	388610	16.098	-0.0653597	0.218437	0.0675802	0.332748
TENT5B	115572	0.31846	-0.000289922	0.205925	0.974185
SLC9A1	6548	23.4244	-0.00139382	0.191278	0.986763	0.996319
WDTC1	23038	114.514	0.479337	0.38906	0.0134927	0.173467
TMEM222	84065	69.9421	0.151279	0.243133	0.133834	0.438946
	644961	7.26059	-0.0233646	0.197675	0.702929
	100887744	0
SYTL1	84958	0.122819	-0.000317721	0.206031	0.867598
MAP3K6	9064	35.9434	0.113046	0.222657	0.206079	0.526885
FCN3	8547	0.0536246	0.00586829	0.20606	0.651439
CD164L2	388611	0
GPR3	2827	0.819518	0.00257957	0.20438	0.826161
WASF2	10163	141.548	0.057815	0.176265	0.552335	0.797354
AHDC1	27245	42.347	0.0815862	0.211343	0.273963	0.598858
FGR	2268	0.345231	-0.00430734	0.206032	0.913194
IFI6	2537	238.268	0.082246	0.210862	0.282153	0.604372
FAM76A	199870	61.874	-0.131971	0.218616	0.195559	0.516682
STX12	23673	101.344	-0.19151	0.251793	0.105982	0.398346
PPP1R8	5511	141.807	0.0204521	0.136686	0.843174	0.941312
SCARNA1	677774	6.55043	-0.00946042	0.198087	0.864269
THEMIS2	9473	72.7418	0.804975	0.515426	0.0038489	0.0976451
RPA2	6118	173.399	-0.0778252	0.158622	0.465557	0.746641
SMPDL3B	27293	0.271271	-0.00329625	0.206017	0.95078
XKR8	55113	26.8511	-0.0330199	0.196094	0.632706	0.842627
EYA3	2140	161.407	-0.0925114	0.163067	0.39238	0.690444
PTAFR	5724	0.0418434	-0.000374233	0.206032	0.867596
DNAJC8	22826	266.659	-0.0809286	0.143665	0.442749	0.730041
ATP5IF1	93974	74.7133	-0.0556279	0.186055	0.534845	0.787651
SESN2	83667	41.5989	-0.0483149	0.191381	0.557556	0.800166
MED18	54797	51.8677	-0.195722	0.232375	0.11355	0.410097
PHACTR4	65979	34.9712	-0.0245519	0.173476	0.792233	0.919508
RCC1	1104	74.3594	0.0373704	0.182221	0.677343	0.864293
SNHG3	8420	76.5417	0.0826883	0.192424	0.401821	0.697901
	6080	2690.21	-0.0428364	0.16313	0.67353	0.862714
SNORA73B	26768	2109.63	-0.0432739	0.182239	0.664154	0.85822
TRNAU1AP	54952	73.9685	0.0714272	0.171645	0.489139	0.760732
SNHG12	85028	16.5618	0.0164488	0.187446	0.839445	0.940246
SNORD99	692212	0.777062	0.00778111	0.205369	0.778108
SNORA61	677838	14.4745	-0.0226681	0.195709	0.728125	0.890135
SNORA44	677825	5.31167	-0.064205	0.21303	0.241511
SNORA16A	692073	6.70754	-0.00535034	0.19701	0.928193
RAB42	115273	0.530609	-0.000381616	0.205284	0.920809
TAF12	6883	87.9381	-0.0211098	0.158688	0.828207	0.936679
RNU11	26824	16.4382	-0.0701979	0.203626	0.362649	0.667037
GMEB1	10691	31.992	0.058169	0.18005	0.54858	0.795522
	105376911	0.164054	0.00534867	0.20604	0.651443
YTHDF2	51441	278.777	0.0571765	0.121148	0.562843	0.802379
OPRD1	4985	0.156608	0.00104555	0.205931	0.776881
EPB41	2035	5.44321	-0.0236195	0.202824	0.599836
TMEM200B	399474	2.49426	0.00516423	0.205203	0.870711
SRSF4	6429	116.072	0.0139634	0.151039	0.890328	0.960569
MECR	51102	50.5571	0.0827932	0.198768	0.349438	0.656471
PTPRU	10076	29.947	0.0930375	0.211717	0.258948	0.584083
LINC01756	101928460	0
LINC01648	101929406	0
MATN1	4146	0.210232	0.00625326	0.20592	0.62468
MATN1-AS1	100129196	0.247535	0.0030067	0.205806	0.822597
LAPTM5	7805	6.91174	-0.0131166	0.20228	0.742828
MIR4420	100616164	0
	400748	0.0978572	0.00222188	0.205864	0.845911
SDC3	9672	102.063	0.484162	0.584264	0.0141088	0.176826
PUM1	9698	465.761	0.0976801	0.128294	0.336441	0.648957
	692234	1.04854	0.0147846	0.205153	0.671224
	692235	1.04854	0.0147846	0.205153	0.671224
	692200	0.489873	-0.000189128	0.20564	0.850859
NKAIN1	79570	11.9186	-0.00261937	0.200091	0.953611	0.983583
SNRNP40	9410	104.161	0.0153345	0.144682	0.876666	0.956382
ZCCHC17	51538	113.494	-0.162238	0.20487	0.161906	0.479128
FABP3	2170	585.61	-0.356659	0.335611	0.0269184	0.230637
SERINC2	347735	170.53	0.400773	0.597146	0.0181578	0.195843
LDC1P	149086	0.129471	-0.00322419	0.206015	0.950787
	284551	0.359004	-0.00520985	0.205558	0.90683
TINAGL1	64129	1.14908	0.00324287	0.205001	0.998145
HCRTR1	3061	0.531776	-0.00141882	0.205785	0.934064
PEF1	553115	95.2005	0.14163	0.177875	0.212873	0.532792
COL16A1	1307	372.164	1.4263	0.468063	0.000117588	0.0146381
ADGRB2	576	49.3823	0.94438	0.428452	0.0010087	0.0493112
MIR4254	100423028	0
SPOCD1	90853	8.15161	0.0237513	0.203977	0.541103
PTP4A2	8073	946.79	-0.192074	0.191995	0.117718	0.415988
KHDRBS1	10657	172.766	0.124815	0.169652	0.265634	0.590683
TMEM39B	55116	24.916	0.143497	0.244343	0.119614	0.419396
MIR5585	100847018	0.0581133	-0.000413156	0.206032	0.867596
KPNA6	23633	624.294	-0.152905	0.143031	0.153679	0.466381
TXLNA	200081	180.619	-0.0505059	0.180981	0.587844	0.817921
CCDC28B	79140	25.922	0.280854	0.481976	0.0186475	0.197382
TMEM234	56063	27.5542	0.0760456	0.196252	0.396659	0.694344
IQCC	55721	8.99264	0.0692625	0.210032	0.289881
DCDC2B	149069	3.46322	0.0342306	0.205366	0.457429
EIF3I	8668	609.88	0.0636261	0.137977	0.555621	0.79895
	339483	2.91836	0.0602055	0.214677	0.163398
FAM167B	84734	0.413389	0.00830394	0.205889	0.619593
LCK	3932	0
HDAC1	3065	54.8864	0.0954619	0.198805	0.318289	0.635877
MARCKSL1	65108	206.543	0.494342	0.231831	0.00321177	0.0888084
FAM229A	100128071	0.400711	0.0186708	0.206649	0.281973
TSSK3	81629	3.03567	0.0531017	0.211613	0.217571
BSDC1	55108	236.021	0.130964	0.160952	0.241341	0.565388
ZBTB8B	728116	1.11948	0.0263391	0.206436	0.440259
ZBTB8A	653121	36.3187	-0.084191	0.187104	0.401557	0.697854
ZBTB8OS	339487	114.627	-0.117245	0.169019	0.285458	0.607414
RBBP4	5928	449.553	-0.0402138	0.140158	0.697332	0.874549
SYNC	81493	257.253	0.0204619	0.16563	0.839084	0.94002
KIAA1522	57648	15.851	0.0793092	0.210126	0.282736	0.604663
YARS1	8565	163.972	-0.0885886	0.203175	0.325442	0.640785
S100PBP	64766	96.4333	-0.12942	0.179242	0.243559	0.568027
FNDC5	252995	1428.82	0.649669	0.170321	1.56471e-05	0.00449078
HPCA	3208	0
TMEM54	113452	12.0182	-0.00427682	0.198424	0.9298	0.974638
RNF19B	127544	106.624	0.0509974	0.173631	0.608026	0.828877
AK2	204	419.449	-0.0414645	0.143849	0.690579	0.870938
AZIN2	113451	94.9761	0.442377	0.470825	0.0193641	0.200288
TRIM62	55223	15.4364	0.0899614	0.210656	0.281157	0.603705
ZNF362	149076	52.8996	0.165914	0.232296	0.141391	0.449712
A3GALT2	127550	0.339917	-0.00396002	0.206033	0.770655
PHC2	1912	240.267	0.11937	0.171579	0.294194	0.615775
MIR3605	100500853	0.871838	-0.0128315	0.205949	0.513189
PHC2-AS1	101929464	0.502963	-0.0141694	0.206407	0.538236
ZSCAN20	7579	58.608	0.0713133	0.17308	0.488405	0.760493
CSMD2	114784	0.409415	0.000267282	0.20566	0.913767
HMGB4	127540	0
CSMD2-AS1	402779	0
C1orf94	84970	0
MIR552	693137	0
GJB5	2709	0.0536246	0.00586829	0.20606	0.651439
GJB4	127534	0
GJB3	2707	0.387169	0.0089714	0.205725	0.531765
GJA4	2701	0.308626	-0.000244934	0.205861	0.920936
SMIM12	113444	110.377	0.120805	0.161365	0.28124	0.603705
DLGAP3	58512	0.249725	0.0040145	0.206029	0.589793
GPR199P	653160	1.21166	-0.0291684	0.207808	0.282748
TMEM35B	100506144	10.9303	-0.141104	0.26593	0.0537712	0.305181
ZMYM6	9204	57.4179	-0.181452	0.236334	0.125416	0.427519
ZMYM1	79830	43.7546	-0.153644	0.236117	0.151162	0.462557
SFPQ	6421	499.131	0.159334	0.127325	0.123709	0.424903
ZMYM4	9202	309.842	-0.0678262	0.162177	0.530311	0.78448
KIAA0319L	79932	311.079	0.070821	0.169253	0.496716	0.765952
NCDN	23154	114.759	0.112738	0.222687	0.2008	0.521293
TFAP2E	339488	1.86561	-0.013814	0.204478	0.569142
PSMB2	5690	248.344	-0.0725964	0.147438	0.496665	0.765952
C1orf216	127703	199.358	0.0156863	0.155425	0.865454	0.952236
CLSPN	63967	5.58361	0.0122136	0.202279	0.771233
AGO4	192670	231.035	-0.0263753	0.137889	0.790635	0.919024
AGO1	26523	149.788	0.118825	0.174411	0.290941	0.612872
AGO3	192669	138.395	0.000783906	0.151253	0.995266	0.999114
TEKT2	27285	0.231445	-0.00119072	0.205841	0.859693
ADPRS	54936	83.9356	0.146182	0.186981	0.200408	0.521225
COL8A2	1296	21.5195	1.32902	0.85287	0.00158139	0.0616899
TRAPPC3	27095	128.254	-0.146039	0.204695	0.184169	0.503928
MAP7D1	55700	291.419	0.613152	0.281211	0.00212955	0.0715901
THRAP3	9967	524.22	0.00216928	0.113192	0.981489	0.994147
SH3D21	79729	4.8088	0.0250129	0.202	0.611119
EVA1B	55194	7.73154	0.0532111	0.20961	0.256936
STK40	83931	48.27	0.248	0.309717	0.0573638	0.312813
LSM10	84967	18.4101	-0.00980695	0.187263	0.898731	0.963808
OSCP1	127700	20.3025	0.0165277	0.187213	0.831321	0.937474
MRPS15	64960	107.65	-0.101706	0.181112	0.344815	0.654073
CSF3R	1441	0
GRIK3	2899	0
MIR4255	100422898	0
LINC01137	728431	8.41894	0.0350568	0.195841	0.623244
ZC3H12A	80149	19.6379	0.0247697	0.193113	0.725339	0.888923
MIR6732	102465438	0
MEAF6	64769	119.296	-0.143103	0.157729	0.203171	0.52439
MIR5581	100847010	0.457067	0.00877164	0.205494	0.656807
SNIP1	79753	59.4393	-0.0541614	0.169208	0.597527	0.823233
DNALI1	7802	69.2022	0.687805	0.328235	0.00226951	0.0742699
GNL2	29889	213.698	-0.0539652	0.154655	0.605877	0.827767
RSPO1	284654	0
C1orf109	54955	70.3033	0.0152937	0.161191	0.878894	0.95722
CDCA8	55143	1.98512	-0.00358038	0.204055	0.934558
EPHA10	284656	0.0958058	0.00350026	0.206022	0.664722
MANEAL	149175	7.10474	-0.00180349	0.201173	0.980255
YRDC	79693	34.7694	-0.0143723	0.183836	0.865555	0.952236
C1orf122	127687	100.376	0.0130733	0.162354	0.892161	0.961037
MTF1	4520	92.5775	0.0949982	0.171601	0.378139	0.681321
INPP5B	3633	58.8104	-0.0317707	0.165421	0.748898	0.901017
SF3A3	10946	250.407	-0.137064	0.172107	0.2337	0.55767
FHL3	2275	34.9479	0.00047776	0.184483	0.997359	0.999248
UTP11	51118	209.877	-0.162001	0.216716	0.155246	0.469312
POU3F1	5453	1.24902	0.00251677	0.203741	0.959859
MIR3659	100500801	0
LINC01343	339442	0
RRAGC	64121	74.9225	-0.265483	0.285615	0.0573502	0.312813
	100527950	1.52131	0.0174	0.205622	0.508104
MYCBP	26292	0.0536246	0.00586829	0.20606	0.651439
GJA9	81025	0
RHBDL2	54933	1.49691	-0.0290104	0.207537	0.283916
AKIRIN1	79647	168.149	-0.213387	0.197557	0.09549	0.382434
NDUFS5	4725	733.92	-0.0179401	0.167154	0.853754	0.947956
MACF1	23499	14915.2	0.202989	0.166109	0.0967502	0.384067
	643314	451.064	-0.00086385	0.162779	0.988111	0.996826
	105378950	3.09029	0.0485555	0.211194	0.161934
BMP8A	353500	16.7144	0.122062	0.237042	0.116738	0.414558
PPIEL	728448	7.40649	0.0452093	0.205656	0.400942
PABPC4	8761	220.51	0.0255242	0.14962	0.804053	0.924658
	101929516	0.868745	0.0154157	0.205526	0.508337
SNORA55	677834	2.71152	-0.0289765	0.204141	0.502564
HEYL	26508	175.94	0.351199	0.645708	0.0197744	0.201524
NT5C1A	84618	3.89897	0.0111742	0.20268	0.754577
HPCAL4	51440	1.41476	0.0044572	0.204444	0.743805
PPIE	10450	84.1486	-0.0436006	0.166542	0.679489	0.865599
BMP8B	656	33.6512	-0.0293393	0.201886	0.567844	0.80619
OXCT2	64064	3.42166	0.0243515	0.203	0.617726
	105378951	1.1271	-0.0107679	0.20533	0.715948
	101929536	0.0228621	-0.000320995	0.206033	0.867596
TRIT1	54802	80.9692	-0.00197452	0.16657	0.964209	0.988162
MYCL	4610	138.022	-0.0627773	0.197596	0.443758	0.730768
MFSD2A	84879	156.678	0.268462	0.312564	0.0532647	0.303987
CAP1	10487	336.015	-0.0888446	0.21363	0.252579	0.577681
PPT1	5538	89.1623	-0.125375	0.191178	0.249468	0.574244
RLF	6018	113.76	-0.0854783	0.192938	0.385377	0.686441
TMCO2	127391	0.0797831	-0.0024965	0.206002	0.991892
ZMPSTE24	10269	195.585	-0.0374029	0.167556	0.695857	0.874537
COL9A2	1298	6.73273	-0.00581964	0.202121	0.88097
SMAP2	64744	69.1724	-0.0366401	0.165544	0.712885	0.88201
ZFP69B	65243	20.943	-0.0230415	0.184647	0.786946	0.917377
ZFP69	339559	14.3029	-0.0710885	0.206431	0.351269	0.657918
EXO5	64789	39.6785	0.0141658	0.181474	0.868518	0.95355
ZNF684	127396	10.0469	-0.00664335	0.192035	0.922975	0.973175
RIMS3	9783	6.5636	0.00916425	0.201087	0.833851
	100130557	8.76295	-0.020396	0.199707	0.705805
NFYC	4802	82.9001	0.308022	0.262753	0.0348215	0.254278
MIR30E	407034	0.129504	0.000851491	0.205842	0.911426
MIR30C1	407031	0.198451	0.00111958	0.205921	0.76903
KCNQ4	9132	99.1181	-0.00204769	0.192117	0.978802	0.992962
CITED4	163732	1.80398	0.0161182	0.205202	0.719714
CTPS1	1503	76.4589	0.00989744	0.166907	0.913034	0.969096
SLFNL1-AS1	100507178	0.92727	-0.0187471	0.206389	0.430224
SLFNL1	200172	1.30083	-0.00366197	0.203718	0.933074
SCMH1	22955	86.455	0.0718318	0.174193	0.473691	0.751893
FOXO6	100132074	6.88023	-0.00202658	0.20045	0.96182
EDN2	1907	0
HIVEP3	59269	51.2014	0.127945	0.251912	0.0645092	0.327579
GUCA2B	2981	0
GUCA2A	2980	0
FOXJ3	22887	234.829	-0.133665	0.187249	0.235359	0.55905
RIMKLA	284716	0.674113	-0.00795214	0.2058	0.656683
ZMYND12	84217	1.15383	0.0343173	0.208426	0.257597
PPCS	79717	65.7424	-0.157406	0.206026	0.181128	0.501314
CCDC30	728621	2.52592	-0.0107173	0.202941	0.805643
PPIH	10465	44.3081	0.0138508	0.170756	0.886591	0.959748
YBX1	4904	2641.88	0.0917821	0.140462	0.370388	0.674011
CLDN19	149461	0.105034	-0.0030976	0.206012	0.926101
P3H1	64175	125.131	0.0884391	0.206297	0.310364	0.630216
C1orf50	79078	34.5135	0.0601819	0.184228	0.524738	0.780627
TMEM269	100129924	0.34715	0.00251367	0.205777	0.812373
SVBP	374969	29.7542	-0.0588655	0.191907	0.497297	0.766237
ERMAP	114625	30.4434	0.0237749	0.185261	0.776333	0.912872
ZNF691	51058	17.8255	-0.02342	0.185408	0.774762	0.912431
	339539	0.0958058	0.00350026	0.206022	0.664722
SLC2A1	6513	165.142	0.936923	0.403177	0.000916604	0.0474222
SLC2A1-AS1	440584	1.80223	0.0329904	0.208166	0.234969
	105378684	1.21804	0.00345589	0.203978	0.850139
FAM183A	440585	0.187584	-0.0032828	0.206017	0.950784
EBNA1BP2	10969	242.762	0.170762	0.160034	0.137064	0.443481
MIR6733	102465439	0
CFAP57	149465	3.42478	-0.0281236	0.204682	0.491919
TMEM125	128218	0.0764867	0.00549432	0.206045	0.651441
C1orf210	149466	0.0228621	-0.000320995	0.206033	0.867596
TIE1	7075	0.0379397	-0.00242605	0.206001	0.991891
MPL	4352	0.139089	-0.000400963	0.206031	0.867598
CDC20	991	4.43851	0.0972757	0.237322	0.0192301
ELOVL1	64834	137.897	-0.0390811	0.181489	0.664255	0.858257
MIR6734	102466723	0.0442325	-0.00254604	0.206002	0.994796
MED8	112950	64.9876	-0.0939077	0.191066	0.345816	0.654073
SZT2	23334	77.5541	0.0984221	0.206611	0.286856	0.60902
MIR6735	102465440	0
HYI	81888	0.424561	-0.00431038	0.205558	0.976882
PTPRF	5792	79.1767	1.51816	0.463142	2.07299e-05	0.00509376
KDM4A	9682	145.044	0.149037	0.166277	0.191441	0.510842
	100132774	3.35596	0.016717	0.201575	0.703027
ST3GAL3	6487	60.7794	0.195345	0.257175	0.101156	0.390136
ST3GAL3-AS1	101929592	0.872925	-0.000818967	0.204909	0.94561
MIR6079	102464830	0.0536246	0.00586829	0.20606	0.651439
ARTN	9048	0.436633	0.00269267	0.205768	0.804278
IPO13	9670	111.749	0.100569	0.194039	0.323087	0.638684
DPH2	1802	58.4608	0.2278	0.241567	0.0840779	0.361241
ATP6V0B	533	282.742	0.091547	0.18213	0.386971	0.68741
B4GALT2	8704	122.886	0.198162	0.25122	0.0988212	0.386515
CCDC24	149473	1.64256	-0.00450617	0.203503	0.899314
SLC6A9	6536	5.41562	-0.0116623	0.203688	0.70668
KLF17	128209	0.538725	-0.00127123	0.205863	0.907757
KLF18	105378952	0.0536246	0.00586829	0.20606	0.651439
DMAP1	55929	37.2164	0.69974	0.481773	0.00479927	0.108107
ERI3	79033	171.948	0.0556723	0.165392	0.58882	0.818325
ERI3-IT1	100874278	1.45668	-0.00219878	0.203597	0.93508
RNF220	55182	103.881	-0.0100775	0.163506	0.918628	0.971756
MIR5584	100847089	0
TMEM53	79639	8.27318	-0.00245426	0.198252	0.961877
ARMH1	339541	2.19465	0.0120608	0.20412	0.651908
RNU5F-1	26828	1.37818	0.00955703	0.205143	0.486176
	26830	1.41709	-0.0103879	0.204799	0.785562
KIF2C	11004	6.70341	0.104414	0.234155	0.100676
RPS8	6202	1979.43	-0.0120589	0.170725	0.957368	0.985325
SNORD55	26811	0.273052	-0.00113749	0.205824	0.98467
SNORD46	94161	4.83429	0.016607	0.19995	0.750808
SNORD38A	94162	1.32033	-0.00908051	0.204201	0.760376
SNORD38B	94163	0.855935	-0.0159232	0.205865	0.568991
BEST4	266675	0.709945	0.00853029	0.205375	0.76081
PLK3	1263	47.7357	0.339373	0.402298	0.0289463	0.23822
DYNLT4	343521	6.66016	0.104029	0.234554	0.0888181
BTBD19	149478	10.7422	0.0483138	0.208236	0.29373	0.615697
PTCH2	8643	2.72531	0.0435901	0.20841	0.337258
EIF2B3	8891	171.317	-0.0227405	0.150477	0.835703	0.938463
HECTD3	79654	89.8795	0.0899508	0.185081	0.386949	0.68741
UROD	7389	222.216	0.141987	0.176646	0.217112	0.53662
ZSWIM5	57643	1.16782	0.0117778	0.203896	0.676778
LINC01144	400752	0.593981	-6.63909e-05	0.205013	0.903988
HPDL	84842	0.404995	0.00248034	0.205636	0.68881
MUTYH	4595	8.75583	0.0184349	0.196318	0.767211
TOE1	114034	14.0443	-0.115687	0.230469	0.158928	0.475211
TESK2	10420	5.79764	0.0536693	0.206179	0.387532
CCDC163	126661	4.74235	0.00623744	0.200231	0.895376
MMACHC	25974	18.2117	-0.110833	0.222992	0.207966	0.528211
PRDX1	5052	2486.36	-0.0309673	0.135932	0.761259	0.906868
AKR1A1	10327	184.697	0.081056	0.152465	0.446658	0.732574
NASP	4678	114.526	-0.0274259	0.142949	0.796938	0.921977
CCDC17	149483	9.45981	0.0284594	0.196882	0.657533
GPBP1L1	60313	376.461	-0.0786882	0.147642	0.446035	0.7323
	728963	2.12597	-0.007729	0.203647	0.848105
TMEM69	51249	49.1502	-0.0176329	0.167637	0.860693	0.950873
IPP	3652	60.0926	-0.00929775	0.17336	0.92086	0.972363
MAST2	23139	341.911	0.0928731	0.176258	0.383652	0.685129
PIK3R3	8503	74.6117	-0.0672773	0.189609	0.453628	0.737347
	101929626	0.910623	0.0184179	0.207057	0.255504
TSPAN1	10103	2.81421	0.0105372	0.202717	0.796574
POMGNT1	55624	440.348	0.261026	0.212467	0.0524457	0.301471
LURAP1	541468	1.48607	0.00925345	0.204616	0.821096
RAD54L	8438	7.22338	0.0728604	0.215941	0.191916
LRRC41	10489	191.473	0.228002	0.200963	0.0761283	0.348149
UQCRH	7388	369.434	-0.167354	0.189972	0.161712	0.478787
NSUN4	387338	41.2851	-0.0976576	0.192304	0.339632	0.650971
FAAH	2166	3.36148	-0.00165586	0.202056	0.963946
	729041	0.0860759	-0.00254305	0.206003	0.994795
LINC01398	101929651	0
DMBX1	127343	0
MKNK1-AS1	100507423	1.56033	-0.0130866	0.204239	0.729614
KNCN	148930	0
MKNK1	8569	64.1248	0.143815	0.198186	0.190723	0.510198
MOB3C	148932	34.7833	0.070291	0.182443	0.474915	0.752903
ATPAF1	64756	93.5537	-0.15929	0.206592	0.171063	0.490703
TEX38	374973	0.149562	-0.000416557	0.206031	0.867598
EFCAB14-AS1	100130197	0.594322	0.00761999	0.205264	0.716919
EFCAB14	9813	292.426	-0.150625	0.154876	0.173942	0.493285
CYP4B1	1580	0
CYP4Z2P	163720	0
CYP4A11	1579	0.0670947	-0.00257186	0.206003	0.994795
CYP4X1	260293	0.197403	-0.00351039	0.206021	0.865367
CYP4Z1	199974	0.0958058	0.00350026	0.206022	0.664722
CYP4A22	284541	0.267935	-4.7787e-07	0.205891	0.920508
LINC00853	100874253	0.207789	-0.00258847	0.206039	0.908893
PDZK1IP1	10158	0
TAL1	6886	0.0536246	0.00586829	0.20606	0.651439
STIL	6491	15.25	-0.100454	0.220063	0.205363	0.526103
CMPK1	51727	316.86	-0.473621	0.190593	0.0014254	0.0593446
	102724077	0.861812	4.27703e-05	0.204817	0.960715
FOXE3	2301	0
FOXD2-AS1	84793	0.519873	0.00867391	0.206115	0.329947
FOXD2	2306	0.11043	-0.000404153	0.206031	0.867597
TRABD2B	388630	0.0379397	-0.00242605	0.206001	0.991891
	391037	0
SLC5A9	200010	0.725092	-0.00345808	0.204984	0.974543
SPATA6	54558	15.8854	-0.00456586	0.191708	0.947299	0.981059
AGBL4	84871	0.537143	0.00485109	0.206064	0.488501
BEND5	79656	1.07706	0.00497637	0.204564	0.963232
AGBL4-AS1	101929721	0
AGBL4-IT1	100874313	0
ELAVL4	1996	0
DMRTA2	63950	0.219484	0.000533084	0.205828	0.916395
FAF1	11124	163.69	-0.0702044	0.14734	0.510446	0.772993
CDKN2C	1031	37.5746	0.341576	0.443231	0.024668	0.220999
MIR4421	100616189	0
MIR6500	102466656	0
C1orf185	284546	0
RNF11	26994	967.836	-0.0690763	0.165668	0.511744	0.773955
TTC39A	22996	6.99012	-0.0337528	0.199325	0.5872
	102724097	0
EPS15	2060	225.513	-0.287855	0.276309	0.0441718	0.282666
OSBPL9	114883	163.66	-0.402906	0.323058	0.0195022	0.200835
NRDC	4898	663.027	-0.0989274	0.155334	0.35778	0.663225
MIR761	100313892	0.118668	0.00330744	0.206011	0.664723
RAB3B	5865	54.3595	-0.00214073	0.203057
TXNDC12	51060	106.635	-0.170123	0.2231	0.143269	0.450696
KTI12	112970	0
TXNDC12-AS1	104355143	0.365618	0.0164579	0.206521	0.376372
BTF3L4	91408	280.745	-0.0438308	0.151695	0.67391	0.862714
ZFYVE9	9372	127.668	-0.183467	0.174152	0.122126	0.423916
CC2D1B	200014	95.1583	0.227528	0.265384	0.0781911	0.350255
ORC1	4998	3.92958	0.0459264	0.20749	0.336769
PRPF38A	84950	47.6811	0.0802852	0.185085	0.418403	0.710362
TUT4	23318	184.565	-0.260526	0.212163	0.055144	0.307094
	105378722	0.0581133	-0.000413156	0.206032	0.867596
GPX7	2882	61.2673	-0.119094	0.230672	0.164019	0.481747
SHISAL2A	348378	0.185425	0.00198541	0.205858	0.841609
COA7	65260	47.6305	-0.151344	0.240441	0.131818	0.435896
ZYG11B	79699	389.194	-0.267021	0.192863	0.0434848	0.281139
ZYG11A	440590	0.562572	-0.00300529	0.205327	0.951653
ECHDC2	55268	6.99904	-0.187491	0.347583	0.00517417
SCP2	6342	272.813	-0.328726	0.233603	0.026591	0.229588
	100616156	0
	100616458	0
	100616145	0.0442325	-0.00254604	0.206002	0.994796
PODN	127435	3.54494	-0.0133411	0.204937	0.551674
SLC1A7	6512	0.170932	-0.00260281	0.206004	0.994793
CPT2	1376	46.9994	-0.0333995	0.175703	0.72025	0.886172
CZIB	54987	79.5822	0.0373455	0.161363	0.695719	0.874537
MAGOH	4116	18.291	0.0754507	0.197761	0.397286	0.694735
	100507564	1.63766	0.032425	0.206939	0.364942
LRP8	7804	82.3404	-0.0919827	0.206393	0.310099	0.630216
SLC25A3P1	163742	0
DMRTB1	63948	0
GLIS1	148979	2.38574	0.027212	0.206489	0.417705
	105369175	0.0228621	-0.000320995	0.206033	0.867596
NDC1	55706	83.4586	-0.110574	0.19362	0.294447	0.615775
YIPF1	54432	99.2475	-0.0434628	0.149418	0.674075	0.862714
DIO1	1733	0.563859	0.0142212	0.205466	0.505002
HSPB11	51668	37.3035	-0.158809	0.252429	0.124166	0.425478
LRRC42	115353	85.4978	-0.0256651	0.161995	0.797495	0.922191
LDLRAD1	388633	0
TMEM59	9528	398.244	-0.347345	0.199073	0.0139923	0.176012
TCEANC2	127428	34.1558	-0.104071	0.198839	0.307837	0.628532
MIR4781	100616315	0
CDCP2	200008	0.0581133	-0.000413156	0.206032	0.867596
CYB5RL	606495	15.1105	-0.075773	0.204645	0.34583	0.654073
MRPL37	51253	154.408	-0.0896241	0.151004	0.403958	0.699431
SSBP3	23648	25.2964	0.0895286	0.202965	0.321927	0.638059
SSBP3-AS1	619518	3.38789	-0.00426316	0.20074	0.925633
ACOT11	26027	90.711	0.158547	0.255908	0.108947	0.404289
FAM151A	338094	7.0899	0.0185036	0.201401	0.692196
MROH7	374977	1.17338	0.0115209	0.205311	0.731911
	100527960	0.669748	0.00528601	0.205006	0.751375
TTC4	7268	0.604209	-0.00275742	0.204953	0.930526
PARS2	25973	17.4669	0.128188	0.229164	0.173349	0.492576
TTC22	55001	0
LEXM	163747	0
DHCR24	1718	176.279	0.0942584	0.217002	0.211511	0.530737
	100126514	0.129471	-0.00322419	0.206015	0.950787
TMEM61	199964	0
BSND	7809	0.0379397	-0.00242605	0.206001	0.991891
PCSK9	255738	35.1045	0.259234	0.433819	0.0185253	0.196796
USP24	23358	448.566	-0.266721	0.255422	0.0534725	0.304435
	100507634	0.198399	-0.00312411	0.206012	0.926099
MIR4422	100616272	0
PLPP3	8613	98.6223	-0.146777	0.259783	0.090201	0.371299
PRKAA2	5563	143.933	-0.183808	0.26962	0.0862821	0.366251
FYB2	199920	0.116681	-0.0023241	0.206026	0.901353
C8A	731	0
C8B	732	0
DAB1	1600	0.096053	-0.00248872	0.206002	0.991892
DAB1-AS1	101926890	0.0418434	-0.000374233	0.206032	0.867596
OMA1	115209	80.4146	-0.76103	0.306092	0.000806982	0.0446341
TACSTD2	4070	1.13704	-0.00373254	0.204537	0.926793
MYSM1	114803	83.328	-0.213993	0.231046	0.10101	0.390136
JUN	3725	82.2226	0.163361	0.246386	0.125597	0.427648
	100131060	0.827221	0.0179654	0.206323	0.335449
	101926925	1.19562	-0.00168627	0.204395	0.922514
FGGY-DT	729467	0.35198	0.00111527	0.205715	0.891669
FGGY	55277	61.576	0.0188284	0.184068	0.820285	0.933097
MIR4711	100616409	0.0581133	-0.000413156	0.206032	0.867596
	101926944	0.0536246	0.00586829	0.20606	0.651439
HOOK1	51361	0.396834	0.00720362	0.206144	0.471987
CYP2J2	1573	145.753	0.04062	0.193689	0.58851	0.818178
C1orf87	127795	1.39869	-0.00609453	0.205246	0.822123
	101926964	6.77107	0.00465357	0.201543	0.915328
NFIA-AS2	100996570	8.85373	0.0218849	0.202088	0.650312
NFIA	4774	57.4133	-0.028682	0.183487	0.742814	0.898378
NFIA-AS1	645030	0.450924	0.0145912	0.206176	0.377124
	414927	0.139701	0.0019638	0.205865	0.845913
TM2D1	83941	76.7328	-0.0962754	0.171449	0.366119	0.67
PATJ	10207	23.9437	-0.209215	0.338133	0.0391862	0.268091
MIR3116-1	100422902	0
MIR3116-2	100422946	0
L1TD1	54596	0.184271	0.000379315	0.205926	0.877359
KANK4	163782	0.829261	-0.00391723	0.205528	0.879455
USP1	7398	85.0074	-0.117917	0.183635	0.289625	0.61203
DOCK7	85440	224.979	-0.108417	0.176798	0.31983	0.637084
ANGPTL3	27329	1.96482	-0.0111249	0.204528	0.572227
ATG4C	84938	15.9852	-0.0352568	0.192528	0.652048	0.851344
	199899	0
FOXD3-AS1	100996301	0.454826	-0.00405049	0.205745	0.837352
FOXD3	27022	0
MIR6068	102464823	0
ALG6	29929	12.524	-0.0615728	0.20601	0.372565	0.675571
ITGB3BP	23421	8.55884	0.0425859	0.19869	0.548017
EFCAB7	84455	33.4619	0.0149197	0.17728	0.870522	0.954587
	79469	1.88224	-0.00700292	0.204315	0.936091
PGM1	5236	120.585	0.00270578	0.169605	0.973877	0.991123
ROR1	4919	17.7136	-0.0970327	0.231006	0.0854863	0.364237
ROR1-AS1	101927034	1.1762	-0.0206468	0.206232	0.44246
UBE2U	148581	0
CACHD1	57685	10.1057	-0.0818934	0.218814	0.184455	0.504258
MIR4794	100616338	0
RAVER2	55225	5.16786	-0.161976	0.311176	0.00202215
JAK1	3716	1008.62	0.231976	0.186077	0.0676276	0.332748
	101927084	0.230406	0.0100033	0.206218	0.491098
	105378775	1.4367	-0.0116121	0.20563	0.692139
MIR3671	100500854	0.133993	-0.00303853	0.206011	0.93453
MIR101-1	406893	0.364399	0.00709275	0.205777	0.643766
AK4	205	72.7967	-0.101692	0.20576	0.272376	0.598109
DNAJC6	9829	28.0918	0.01302	0.195412	0.83502	0.938463
LEPROT	54741	260.399	-0.364342	0.257838	0.0195549	0.200851
LEPR	3953	52.0707	-0.0420987	0.185834	0.62813	0.839761
PDE4B	5142	5.19062	-0.0488407	0.211684	0.192141
PDE4B-AS1	101927139	0
SGIP1	84251	5.8353	-0.0877944	0.232448	0.00867466
MIR3117	100422871	0.130308	-0.00318631	0.206014	0.918081
DYNLT5	200132	0.42389	0.00304967	0.205619	0.851875
INSL5	10022	0.121626	-0.00249036	0.206002	0.991893
DNAI4	79819	16.8052	-0.0625889	0.205691	0.344083	0.65339
MIER1	57708	111.891	-0.290645	0.310404	0.0449639	0.283789
SLC35D1	23169	81.1362	-0.269277	0.27676	0.0540083	0.305606
C1orf141	400757	0
IL23R	149233	1.22128	-0.0197436	0.206511	0.651105
IL12RB2	3595	3.30315	0.0151177	0.202994	0.670472
SERBP1	26135	651.109	-0.0484311	0.125524	0.622319	0.837047
GADD45A	1647	118.713	-0.00740117	0.165435	0.943126	0.978854
GNG12	55970	350.397	-0.507887	0.518251	0.0120907	0.166793
GNG12-AS1	100289178	4.72927	-0.0179167	0.201464	0.702831
DIRAS3	9077	14.3859	-0.0363422	0.204908	0.42817	0.717414
WLS	79971	259.45	-0.17212	0.17154	0.142406	0.450056
MIR1262	100302279	0.278901	0.0033378	0.205851	0.687644
RPE65	6121	0.225277	0.000260802	0.205927	0.798256
DEPDC1	55635	4.50123	0.0373067	0.207356	0.304126
DEPDC1-AS1	101927220	0.0836868	-0.000398532	0.206031	0.867597
LRRC7	57554	2.56437	-0.0224009	0.20436	0.536844
PIN1P1	5301	0.122819	-0.000317721	0.206031	0.867598
LRRC40	55631	68.4335	0.00833035	0.159787	0.936967	0.976271
SRSF11	9295	354.018	-0.167313	0.172009	0.144972	0.45323
ANKRD13C	81573	94.8928	-0.255248	0.257092	0.0606651	0.319777
HHLA3	11147	1.25931	-0.0119834	0.205467	0.841993
CTH	1491	5.25067	-0.0375126	0.205831	0.386521
LINC01788	101927244	1.83977	-0.0250824	0.207983	0.121185
PTGER3	5733	0.112777	-0.00449936	0.206038	0.913202
	100132618	0.554406	-0.0166605	0.20663	0.441814
ZRANB2	9406	139.493	-0.143645	0.182582	0.209601	0.528912
MIR186	406962	0.8473	-0.022987	0.207355	0.276588
	100852410	0.544242	-0.00938594	0.205765	0.684855
NEGR1	257194	30.6207	0.0102586	0.19945	0.841434	0.941131
NEGR1-IT1	100852409	0
LINC01360	101927295	0
LRRIQ3	127255	1.17468	-0.0116182	0.204525	0.807084
FPGT-TNNI3K	100526835	0.0418434	-0.000374233	0.206032	0.867596
FPGT	8790	28.0212	-0.0591127	0.19415	0.481259	0.756904
TNNI3K	51086	0
	105378804	0.0875676	-0.000392877	0.206031	0.867597
LRRC53	105378803	0.0228621	-0.000320995	0.206033	0.867596
ERICH3	127254	0.116681	-0.0023241	0.206026	0.901353
ERICH3-AS1	101927320	0
CRYZ	1429	38.1789	-0.0578155	0.197601	0.468464	0.749149
TYW3	127253	60.073	-0.163902	0.234982	0.142253	0.450056
LHX8	431707	0
SLC44A5	204962	1.21765	-0.00177571	0.204883	0.857911
ACADM	34	94.6112	-0.14794	0.188549	0.196726	0.518137
	1744	14.3096	-0.00216921	0.188344	0.974736	0.991594
RABGGTB	5876	229.693	-0.216677	0.234351	0.0900446	0.371044
SNORD45C	692085	0.733217	-0.00469676	0.205151	0.976269
SNORD45A	26805	6.55394	-0.0175015	0.199437	0.743521
SNORD45B	26804	6.61292	0.0061248	0.19727	0.907329
MSH4	4438	2.78423	-0.00170333	0.202318	0.984436
ASB17	127247	1.09683	-0.00405324	0.205898	0.743617
	101927342	0
ST6GALNAC3	256435	0.31447	-0.00465597	0.206057	0.870997
ST6GALNAC5	81849	6.19671	-0.0576	0.211663	0.249546
MIR7156	102466995	0
PIGK	10026	131.83	-0.237495	0.257696	0.0658212	0.329554
AK5	26289	98.6539	-0.0254611	0.190712	0.735862	0.894339
ZZZ3	26009	234.042	-0.140139	0.182089	0.21325	0.532858
USP33	23032	174.776	-0.397953	0.284907	0.0192147	0.199093
MIGA1	374986	57.7088	-0.104373	0.201732	0.282751	0.604663
NEXN-AS1	374987	12.359	0.0316016	0.199926	0.575962	0.810876
NEXN	91624	486.961	-0.281737	0.21179	0.0384387	0.267009
FUBP1	8880	342.115	0.134233	0.159223	0.236281	0.55944
DNAJB4	11080	636.41	-0.226549	0.261793	0.0736572	0.344925
GIPC2	54810	24.5066	0.0344924	0.192255	0.654039	0.851891
MGC27382	149047	0.436548	0.00482818	0.205795	0.571791
PTGFR	5737	25.3991	-0.0190002	0.198325	0.748469	0.900869
IFI44L	10964	14.133	-0.0600682	0.218794	0.00113629	0.0527034
IFI44	10561	19.5196	-0.0271979	0.199812	0.61649	0.833373
ADGRL4	64123	28.136	-0.104462	0.245463	0.00335526	0.0915008
LINC01781	101927412	0.0418434	-0.000374233	0.206032	0.867596
ADGRL2	23266	35.4187	-0.043433	0.212547	0.00861137	0.141225
	101927434	0
LINC01361	101927498	0
LINC01725	101927587	0
LINC01725	101927560	0.0418434	-0.000374233	0.206032	0.867596
TTLL7	79739	153.448	-0.199659	0.236749	0.101863	0.391771
PRKACB	5567	121.411	-0.257369	0.310234	0.0559745	0.308724
SAMD13	148418	0.27784	-0.00436425	0.206025	0.840204
	391051	1.81381	-0.0165096	0.206772	0.477302
DNASE2B	58511	0.0442325	-0.00254604	0.206002	0.994796
RPF1	80135	78.5396	0.00240323	0.17293	0.977056	0.992391
GNG5	2787	121.055	0.190463	0.25101	0.104315	0.395664
SPATA1	100505741	2.09814	-0.0238895	0.205164	0.494454
CTBS	1486	11.5097	-0.0998791	0.229615	0.124324	0.425513
	103695366	0
LINC01555	439927	0
SSX2IP	117178	169.079	-0.130808	0.222172	0.186595	0.506491
LPAR3	23566	0.0442325	-0.00254604	0.206002	0.994796
MCOLN2	255231	0.533644	0.00384108	0.206005	0.629221
MCOLN3	55283	3.67784	-0.0290419	0.20517	0.433955
DNAI3	126820	2.99352	-0.0238648	0.204506	0.549692
MIR4423	100616481	0
SYDE2	84144	38.0886	-0.0100908	0.188692	0.894247	0.96161
C1orf52	148423	34.7635	-0.104711	0.192134	0.31739	0.634835
BCL10	8915	47.0218	-0.0615881	0.18868	0.498502	0.766992
	646626	0.158502	-0.00429876	0.206031	0.913199
DDAH1	23576	276.182	-0.353404	0.399171	0.0270393	0.231169
CCN1	3491	102.502	0.0594264	0.204813	0.377495	0.68074
ZNHIT6	54680	45.4072	-0.121565	0.21831	0.208988	0.528912
COL24A1	255631	37.4255	-0.113395	0.248373	0.0197698	0.201524
ODF2L	57489	52.0739	0.0586935	0.173738	0.56227	0.802241
MIR7856	102465842	0
CLCA2	9635	0.626429	-0.011712	0.206294	0.488821
CLCA1	1179	0
CLCA4	22802	0.0442325	-0.00254604	0.206002	0.994796
CLCA3P	9629	1.03448	-0.00232828	0.205504	0.823974
CLCA4-AS1	105378828	1.30736	0.00419057	0.20318	0.918067
SH3GLB1	51100	597.873	-0.172685	0.180013	0.14501	0.45323
SELENOF	9403	167.904	-0.741533	0.292216	0.000660752	0.0407346
HS2ST1	9653	133.587	-0.291238	0.286074	0.0450527	0.283984
LINC01140	339524	2.51025	-0.0202185	0.205199	0.546978
LINC02801	101927844	0
	105378832	0.0442325	-0.00254604	0.206002	0.994796
LMO4	8543	110.385	-0.193387	0.216158	0.114564	0.411963
LINC01364	100505768	0.248079	0.00319136	0.206006	0.664725
PKN2-AS1	101927891	0.129471	-0.00322419	0.206015	0.950787
PKN2	5586	151.449	-0.173097	0.198143	0.153007	0.465557
GTF2B	2959	106.433	0.00665901	0.161368	0.922752	0.973175
KYAT3	56267	48.3504	-0.231551	0.359718	0.0373136	0.262597
RBMXL1	494115	78.3998	-0.0528473	0.15879	0.605864	0.827767
GBP3	2635	44.9026	-0.115975	0.246795	0.0511084	0.29911
GBP1	2633	32.4261	-0.0238815	0.19917	0.660075	0.855332
GBP2	2634	249.882	-0.128228	0.242143	0.116864	0.414558
GBP7	388646	4.03414	0.0719959	0.222477	0.0234766
GBP4	115361	0.166286	-0.00236502	0.206025	0.901355
GBP5	115362	0.742158	0.0298046	0.208265	0.203091
	729930	0.403805	0.00852452	0.205638	0.70924
GBP6	163351	7.21223	-0.0276771	0.208501	0.0750037
GBP1P1	400759	1.07547	-0.00632411	0.20438	0.99543
LRRC8B	23507	186.845	-0.0787469	0.162079	0.475891	0.753862
LRRC8C	84230	14.1836	-0.110175	0.240305	0.0715151	0.340587
LRRC8C-DT	400761	0.709078	-0.00312463	0.205256	0.84824
LRRC8D	55144	70.3581	-0.0424763	0.169973	0.667502	0.85968
	105378846	0.905618	-0.0225802	0.206962	0.328752
	492303	1.61134	0.00606972	0.204259	0.860844
ZNF326	284695	18.5667	0.0763414	0.20213	0.367879	0.67198
BARHL2	343472	0
ZNF644	84146	268.237	-0.155738	0.179111	0.180605	0.500877
HFM1	164045	0.572182	-0.000255265	0.205729	0.916007
CDC7	8317	12.6133	-0.183862	0.323084	0.0209146	0.205172
TGFBR3	7049	17.9372	-0.0806164	0.229792	0.000209301	0.0214416
BRDT	676	0
EPHX4	253152	0.1418	-0.000440323	0.206031	0.867598
SETSIP	646817	15.4612	0.0625277	0.199182	0.430491	0.719806
BTBD8	284697	4.89132	0.0236173	0.200071	0.65978
	23285	22.4956	-0.0749759	0.198162	0.393163	0.690938
C1orf146	388649	0.194547	0.000285568	0.205926	0.859133
GLMN	11146	31.0819	0.0357692	0.192954	0.641472	0.846565
RPAP2	79871	99.9845	-0.0838641	0.160761	0.431766	0.720942
GFI1	2672	1.35343	0.0244534	0.207107	0.391815
EVI5	7813	141.817	-0.218896	0.215086	0.089722	0.370433
RPL5	6125	2076.22	-0.0508069	0.168567	0.594057	0.821238
DIPK1A	388650	70.9777	-0.169802	0.208316	0.155912	0.470853
SNORD21	6083	1.46336	-0.0406389	0.210523	0.152716
SNORA66	26782	1.59011	-0.0157251	0.204626	0.596506
MTF2	22823	72.0251	-0.0103537	0.165817	0.919431	0.971899
TMED5	50999	120.032	-0.725833	0.264978	0.000364422	0.0284026
CCDC18	343099	58.9169	-0.145517	0.22548	0.177704	0.497987
	100131564	31.5591	0.115339	0.220218	0.200685	0.521225
DR1	1810	284.258	-0.0329773	0.162524	0.739121	0.89575
FNBP1L	54874	174.965	-0.00335054	0.174741	0.968777	0.989643
	100126520	1.59167	0.012698	0.206569	0.113326
BCAR3	8412	47.9837	0.047918	0.181569	0.60552	0.827594
	100129046	0.927846	0.0130234	0.205484	0.59575
MIR760	100126348	0.0764867	0.00549432	0.206045	0.651441
	100189133	0.273289	-0.00174394	0.205739	0.835472
DNTTIP2	30836	169.591	-0.181806	0.207793	0.129141	0.432312
GCLM	2730	89.8978	-1.42985	0.36636	3.9121e-06	0.00200384
ABCA4	24	11.989	0.036513	0.199317	0.574975	0.810035
ARHGAP29	9411	58.714	-0.104079	0.235741	0.0851023	0.363653
ABCD3	5825	197.803	-0.383946	0.2257	0.0133127	0.173373
F3	2152	30.9451	-0.0297041	0.208643	0.0975547	0.384754
SLC44A3-AS1	101928079	6.92058	0.0851115	0.222085	0.151351
MIR378G	100616321	0
SLC44A3	126969	63.6617	0.215034	0.282319	0.0853175	0.363912
CNN3	1266	1111.21	0.117424	0.161218	0.287095	0.609198
	105378862	8.35935	0.0172622	0.19597	0.789376
	729970	68.2764	0.268446	0.296235	0.0479375	0.291601
ALG14	199857	27.3823	-0.104307	0.199344	0.302937	0.624371
ALG14-AS1	101928098	2.33155	0.0235273	0.204809	0.51509
TLCD4	148534	55.985	-0.00593543	0.189451	0.936414	0.976271
TLCD4-RWDD3	100527978	0.784552	0.0067928	0.205028	0.749104
	101928118	0.940502	0.00190308	0.204381	0.863563
RWDD3	25950	16.9574	-0.0122781	0.19334	0.852531	0.946946
LINC01761	440594	0
LINC02607	100996635	0.0536246	0.00586829	0.20606	0.651439
LINC02790	102723661	0
LINC01787	101928241	0
PTBP2	58155	137.681	0.00678646	0.157182	0.95031	0.982241
DPYD	1806	44.2314	-0.148419	0.26983	0.0524004	0.301471
DPYD-AS1	100873932	0.285284	-0.00632487	0.206073	0.805447
DPYD-AS2	100873933	0.331649	-0.00852722	0.206102	0.76752
MIR137HG	400765	1.32298	-0.026617	0.208035	0.26271
MIR2682	100616452	0.208245	0.000394223	0.205822	0.845048
MIR137	406928	0
LINC01776	729987	2.6764	-0.00474331	0.203784	0.907033
SNX7	51375	103.884	-0.262262	0.314578	0.0516966	0.300677
PLPPR5	163404	0
	100129620	0
PLPPR4	9890	6.5485	-0.0637692	0.219902	0.00944066
LINC01708	101928270	0.186165	-0.00500007	0.206054	0.813178
PALMD	54873	261.414	-0.0213283	0.183554	0.800855	0.923169
FRRS1	391059	12.7787	-0.0730938	0.215408	0.228124	0.551161
AGL	178	469.93	-0.152255	0.26684	0.0676707	0.332748
SLC35A3	23443	52.6569	-0.242433	0.262734	0.0726431	0.342597
MFSD14A	64645	141.698	-0.213898	0.214477	0.0967116	0.384067
SASS6	163786	12.0515	-0.0449798	0.196515	0.548364	0.795456
TRMT13	54482	41.1659	-0.0965713	0.194502	0.334466	0.648083
LRRC39	127495	196.166	-0.11024	0.228433	0.161137	0.477935
DBT	1629	182.144	-0.263354	0.182706	0.0418757	0.275615
	100506007	12.2273	0.0311844	0.194749	0.659572	0.855208
RTCA	8634	164.882	0.0430842	0.144207	0.670067	0.860495
MIR553	693138	0.769855	-0.0190961	0.206479	0.420481
CDC14A	8556	56.8564	-0.00340159	0.172601	0.967534	0.988971
GPR88	54112	0.539132	0.0122523	0.20611	0.441081
	100128787	3.59353	0.020475	0.203788	0.57685
VCAM1	7412	41.1225	0.0667899	0.215163	0.199972	0.520971
EXTL2	2135	109.317	-0.368647	0.30548	0.0247585	0.221473
SLC30A7	148867	126.035	-0.0943313	0.202476	0.304865	0.626481
DPH5	51611	82.0293	-0.0321733	0.175159	0.733134	0.893273
	102606465	16.3965	-0.0949913	0.212359	0.264282	0.589107
	101928334	0.0228621	-0.000320995	0.206033	0.867596
	101928370	0.0978572	0.00222188	0.205864	0.845911
S1PR1	1901	4.46479	0.0415502	0.208003	0.366435
LINC01307	104355286	0
OLFM3	118427	0
	94236	0
COL11A1	1301	1193.45	-0.00307924	0.198732	0.947213	0.981059
	101928436	0.105034	-0.0030976	0.206012	0.926101
RNPC3	55599	40.9374	0.12549	0.201343	0.248113	0.572691
AMY2B	280	33.2401	-0.0654281	0.203423	0.379161	0.681878
	648740	1.74716	0.0292201	0.206825	0.403739
AMY2A	279	9.71204	-0.0620305	0.209858	0.292799
AMY1A	276	6.52823	-0.0244199	0.201546	0.627078
AMY1B	277	6.52823	-0.0244199	0.201546	0.627078
AMY1C	278	6.6104	-0.0289634	0.202106	0.572221
	100129138	0.355633	-0.00292938	0.205808	0.977647
LINC01676	101928476	0
PRMT6	55170	22.0836	-0.0628821	0.191415	0.482055	0.757111
NTNG1	22854	1.09135	-0.0231629	0.207602	0.227869
VAV3	10451	9.73144	-0.0114589	0.200918	0.803067
MIR7852	102465839	0
VAV3-AS1	100873946	0
SLC25A24	29957	168.574	-0.195704	0.239166	0.107573	0.401562
NBPF4	148545	0.20084	0.000426527	0.205916	0.863831
NBPF6	653149	0.177978	0.000429561	0.205926	0.868468
FAM102B	284611	41.1493	0.0355571	0.185589	0.675512	0.86321
HENMT1	113802	61.0127	-0.0828678	0.198173	0.367466	0.671597
PRPF38B	55119	80.4611	0.00948063	0.169875	0.929115	0.974615
FNDC7	163479	0.224939	-0.000171087	0.205859	0.920932
STXBP3	6814	69.0836	-0.185036	0.222805	0.127772	0.430283
AKNAD1	254268	11.174	-0.017693	0.202175	0.683193	0.86741
SPATA42	642864	0.895425	0.0156708	0.206362	0.42877
GPSM2	29899	278.367	-0.0869697	0.219165	0.185526	0.505116
CLCC1	23155	159.421	-0.156656	0.204902	0.165795	0.483971
WDR47	22911	127.826	-0.0466508	0.175764	0.63379	0.843283
TAF13	6884	31.2163	-0.160282	0.243511	0.129553	0.432981
TMEM167B	56900	186.811	-0.273319	0.209004	0.0447844	0.283663
SCARNA2	677766	148.365	0.159308	0.249243	0.122723	0.424393
C1orf194	127003	0.698429	-0.00640259	0.205213	0.768488
ELAPOR1	57535	6.06267	-0.0888583	0.225732	0.12557
SARS1	6301	592.945	0.0980311	0.155654	0.370816	0.674372
CELSR2	1952	10.5342	0.0684113	0.218263	0.0824753	0.357048
PSRC1	84722	4.71597	0.0785279	0.221204	0.122563
MYBPHL	343263	7.13662	-0.0105799	0.198463	0.847142
SORT1	6272	2571.55	0.172412	0.196674	0.1518	0.463786
PSMA5	5686	418.971	-0.152025	0.155839	0.178333	0.498911
SYPL2	284612	118.684	-0.0240516	0.198647	0.670251	0.86053
ATXN7L2	127002	16.957	0.14331	0.248898	0.115119	0.412511
CYB561D1	284613	46.8395	0.088943	0.19029	0.380522	0.683269
AMIGO1	57463	17.742	-0.0532576	0.209279	0.293051	0.61497
GPR61	83873	4.1953	-0.043959	0.208413	0.31814
GNAI3	2773	179.625	-0.0179094	0.176645	0.840824	0.940896
MIR197	406974	0.273052	-0.00113749	0.205824	0.98467
GNAT2	2780	7.8985	-0.0823668	0.22115	0.165012
AMPD2	271	80.1955	0.0358347	0.180738	0.691434	0.8713
GSTM4	2948	40.1854	-0.28713	0.41233	0.0305256	0.242367
GSTM2	2946	88.373	-0.144235	0.230028	0.153762	0.466513
GSTM1	2944	53.1538	-0.189974	0.331136	0.0190665	0.19843
GSTM5	2949	3.95616	-0.0678116	0.218673	0.0943582
GSTM3	2947	449.66	-0.357075	0.442247	0.0233969	0.215573
EPS8L3	79574	0
CSF1	1435	46.9469	0.0278766	0.195992	0.669598	0.860254
AHCYL1	10768	201.981	-0.0505245	0.160259	0.614445	0.831947
STRIP1	85369	175.82	0.414135	0.226632	0.00855936	0.141112
ALX3	257	5.74352	0.0757763	0.216351	0.208725
LINC01397	104355139	0.0748376	-0.00219304	0.20603	0.901351
UBL4B	164153	0.0958058	0.00350026	0.206022	0.664722
SLC6A17	388662	135.026	1.74503	0.712477	0.000295902	0.0256325
	100873974	0.727523	0.011816	0.20531	0.708191
KCNC4	3749	69.6656	0.0981693	0.215498	0.24233	0.566738
RBM15-AS1	440600	3.89838	0.00154788	0.202988	0.945944
RBM15	64783	124.977	-0.0551519	0.164723	0.586355	0.81682
SLC16A4	9122	87.2231	0.0625772	0.166116	0.545852	0.794263
LAMTOR5	10542	135.472	-0.0954216	0.17046	0.379279	0.681973
	101410535	0.576837	0.0115602	0.205164	0.618604
PROK1	84432	0
CYMP	643160	0
CYMP-AS1	440602	0
KCNA10	3744	11.7116	0.0410857	0.197182	0.558268	0.800396
KCNA2	3737	6.21157	-0.0335273	0.20668	0.362787
KCNA3	3738	0
CD53	963	1.0477	-0.00944778	0.205901	0.95903
LRIF1	55791	73.6287	-0.079512	0.184676	0.41687	0.709128
DRAM2	128338	69.5264	-0.330304	0.249663	0.0303211	0.242085
CEPT1	10390	45.4462	-0.436542	0.409214	0.0198912	0.201846
DENND2D	79961	2.37187	-0.0522585	0.21196	0.211578
CHI3L2	1117	1.78808	-0.00115043	0.204117	0.975946
CHIAP2	149620	0
CHIA	27159	0
PIFO	128344	1.70639	-0.0321092	0.206801	0.387049
PGBP	441897	0.842957	-0.00275338	0.206061	0.912423
OVGP1	5016	10.7605	0.0968016	0.227903	0.110509	0.406718
WDR77	79084	296.675	0.0744312	0.137822	0.483652	0.758002
ATP5PB	515	593.274	-0.103175	0.145763	0.336797	0.649133
C1orf162	128346	2.09797	-0.0218026	0.203969	0.602163
TMIGD3	57413	0.0228621	-0.000320995	0.206033	0.867596
ADORA3	140	0
	100129269	0.269047	-0.00206764	0.205682	0.963945
RAP1A	5906	50.4716	-0.0696234	0.186071	0.46967	0.75001
INKA2	55924	207.344	0.0353233	0.182307	0.695268	0.874355
	100506343	0.823042	-0.00433474	0.205004	0.995245
	101928718	0.385175	-0.00687815	0.205791	0.759157
DDX20	11218	121.234	-0.0874178	0.164291	0.417589	0.709836
KCND3	3752	23.1752	0.0561603	0.202155	0.410317	0.704187
KCND3-IT1	100874295	0.1629	0.00105036	0.205931	0.790333
	100873995	0.0764867	0.00549432	0.206045	0.651441
LINC01750	643355	1.94952	0.0138518	0.204284	0.600796
CTTNBP2NL	55917	168.497	0.101795	0.186996	0.334671	0.648161
MIR4256	100422976	0.219428	-0.00360863	0.206024	0.846153
WNT2B	7482	7.94966	0.00697362	0.196638	0.907292
ST7L	54879	52.9635	-0.272744	0.256666	0.0530755	0.303535
CAPZA1	829	464.914	-0.108029	0.176107	0.31303	0.631541
MOV10	4343	26.3676	-0.0146617	0.195787	0.814274	0.929935
RHOC	389	316.062	0.0150322	0.16938	0.878766	0.957201
PPM1J	333926	0.851988	0.0142747	0.205915	0.575346
TAFA3	284467	0.0228621	-0.000320995	0.206033	0.867596
LINC01356	100996702	0.558139	-0.00283784	0.205431	0.861404
SLC16A1	6566	357.86	-0.534722	0.217141	0.00121028	0.054009
	246182	1.48459	0.0302203	0.206827	0.464185
SLC16A1-AS1	100506392	3.555	-0.00469076	0.200595	0.9167
LRIG2-DT	100996251	2.53809	-0.0386493	0.208094	0.329361
LRIG2	9860	82.7422	-0.128706	0.191402	0.259432	0.584503
	643441	0
MAGI3	260425	59.3738	-0.195596	0.229745	0.11269	0.408929
PHTF1	10745	173.45	0.0400787	0.145823	0.697816	0.874549
RSBN1	54665	39.4961	-0.0768032	0.192139	0.416604	0.709045
AP4B1-AS1	100287722	1.00799	-0.00298564	0.204482	0.978336
PTPN22	26191	0.863955	-0.00220112	0.204678	0.970861
BCL2L15	440603	2.52364	0.0244987	0.205452	0.433105
AP4B1	10717	41.969	-0.00407467	0.175452	0.963907	0.988126
DCLRE1B	64858	24.6923	0.0125568	0.181919	0.885724	0.959214
HIPK1-AS1	101928846	1.04978	0.00484338	0.204501	0.753903
HIPK1	204851	345.377	-0.114997	0.169758	0.298553	0.619863
OLFML3	56944	243.742	-0.0121706	0.182907	0.881142	0.958159
SYT6	148281	28.6909	-0.0277338	0.199444	0.633983	0.843378
TRIM33	51592	207.335	-0.120854	0.180461	0.280553	0.603495
BCAS2	10286	116.122	-0.0852167	0.153456	0.441345	0.728934
DENND2C	163259	70.9983	-0.0849683	0.214709	0.245052	0.569194
AMPD1	270	18.1678	-0.00954604	0.201838	0.816913	0.93148
NRAS	4893	291.858	-0.0129658	0.163093	0.894271	0.96161
CSDE1	7812	4529.68	-0.151269	0.160271	0.16638	0.4847
SIKE1	80143	143.455	-0.552619	0.327102	0.00569621	0.117452
SYCP1	6847	0
TSHB	7252	0
TSPAN2	10100	4.64378	0.0570666	0.211593	0.233955
NGF	4803	1.37956	0.025805	0.206757	0.354161
VANGL1	81839	42.0572	-0.299225	0.309585	0.0415316	0.274417
CASQ2	845	8765.38	-0.088016	0.159964	0.419041	0.710635
NHLH2	4808	30.9178	-0.0076074	0.20099	0.856616	0.94919
	101928995	0.133408	0.00224808	0.205871	0.829102
	101928977	0.57069	-0.000924579	0.205741	0.982868
SLC22A15	55356	59.0678	-0.55748	0.577071	0.011011	0.159347
MAB21L3	126868	2.88141	-0.0152233	0.204749	0.690567
ATP1A1	476	1075.17	0.00960276	0.165879	0.860674	0.950873
ATP1A1-AS1	84852	7.49641	0.126847	0.246829	0.0963377
LINC01762	101929023	1.73959	0.0119284	0.203072	0.74481
CD58	965	29.0361	-0.0625686	0.198461	0.444994	0.732006
MIR548AC	100616384	0
IGSF3	3321	34.4599	0.154992	0.248521	0.112167	0.408434
	100302117	0
LINC02868	388667	0.38925	-0.0042623	0.206043	0.711656
CD2	914	0.179493	0.00326066	0.206009	0.664724
PTGFRN	5738	256.092	-0.0161321	0.15821	0.877746	0.957057
CD101	9398	3.89377	0.00375673	0.200894	0.934023
	101929099	0.174344	0.00382991	0.205904	0.742435
TTF2	8458	46.2675	0.0625604	0.183621	0.510344	0.772993
MIR942	100126331	0.095468	0.0054482	0.206044	0.651441
TRIM45	80263	48.7051	-0.0432067	0.193164	0.58629	0.81682
VTCN1	79679	1.48034	0.0241618	0.206398	0.360432
LINC01525	104355292	0
MAN1A2	10905	498.564	-0.260433	0.19954	0.0424037	0.277686
	100996263	0
TENT5C	54855	0.639787	0.0124534	0.205905	0.577163
GDAP2	54834	113.81	-0.263397	0.235507	0.0576387	0.312813
WDR3	10885	219.427	-0.0562412	0.163038	0.595698	0.822433
SPAG17	200162	1.30549	-0.0160021	0.205212	0.711803
TBX15	6913	157.371	-0.307163	0.303315	0.0395759	0.268883
WARS2	10352	32.7406	0.083763	0.196653	0.360544	0.664826
	104472716	0.189148	-0.00236263	0.206025	0.901355
WARS2-AS1	101929147	22.2702	-0.0892045	0.201913	0.32575	0.641016
HAO2	51179	0.0748376	-0.00219304	0.20603	0.901351
HAO2-IT1	100874270	0
HSD3B2	3284	0
HSD3B1	3283	0
	128102	0.688109	-0.022106	0.207323	0.270534
LINC00622	644242	0.195399	-0.00259369	0.206039	0.908894
ZNF697	90874	19.8459	-0.0625153	0.209029	0.3206	0.637282
PHGDH	26227	72.4177	-0.021536	0.200876	0.662766	0.857367
HMGCS2	3158	0
REG4	83998	0
NBPF7	343505	2.78005	-0.000689909	0.201999	0.994878
ADAM30	11085	0
NOTCH2	4853	705.615	-0.0182199	0.176807	0.84081	0.940896
SEC22B	9554	179.105	-0.310491	0.264225	0.0349548	0.254829
	105378954	7.26711	0.0716796	0.21219	0.257342
NBPF8	728841	482.172	0.0127596	0.167878	0.889344	0.960433
PFN1P2	767846	13.1944	0.0507546	0.19621	0.521642	0.779387
	100996724	3041.52	-0.221572	0.229759	0.0834263	0.359416
	101929796	183.683	0.106393	0.197995	0.303347	0.624668
NBPF26	101060684	626.961	-0.085171	0.192285	0.373854	0.676242
	100189005	4.65474	0.0195386	0.201935	0.680315
RNVU1-19	101954277	4.79132	0.00743689	0.202827	0.842955
PPIAL4A	653505	0.445795	-0.00382544	0.205588	0.844848
	728855	19.2627	0.143294	0.239226	0.139188	0.446319
RNVU1-4	101954264	3.27394	0.0467692	0.20976	0.249205
	100189257	0
	105369199	2.87027	-0.0285719	0.204883	0.496825
	100996721	3.13959	-0.0206316	0.203285	0.656618
	100126488	3.35686	-0.0449465	0.207627	0.350859
PDE4DIPP4	101929798	0.460667	-0.00920405	0.205751	0.708262
	2210	8.9882	-0.0674834	0.214352	0.206209
	100996318	0.823279	0.0117724	0.205768	0.562084
	337875	25.3293	0.114797	0.225586	0.179624	0.500153
FAM72B	653820	12.9257	-0.0078312	0.195738	0.895967	0.962819
SRGAP2C	653464	522.1	0.16331	0.16866	0.162593	0.480238
SRGAP2-AS1	100873165	10.6965	0.0710692	0.213215	0.237986	0.561528
EMBP1	647121	12.4506	-0.0230574	0.197055	0.702385	0.876579
	101929815	7.16581	0.0430984	0.204369	0.422657
	100189261	0
RNVU1-17	101954269	0.666436	-0.00860177	0.20593	0.636424
RNVU1-18	26863	304.989	0.102922	0.201301	0.313884	0.631999
	791227	0.464843	-0.0119762	0.206304	0.539762
	105369140	4.12315	0.0306528	0.204292	0.485752
LINC00869	388692	3.79245	-0.0451319	0.208164	0.306458
	100189142	2.80728	-0.0424609	0.207827	0.344579
	100189326	0
	199882	0.141932	-0.00437154	0.206033	0.895723
	100189356	0.149675	-0.00242905	0.206042	0.908891
	100132417	3.89294	-0.0563404	0.212865	0.150922
	100996713	3.34066	-0.0268727	0.203926	0.513248
FAM72C	554282	12.4818	-0.00647765	0.19324	0.923726	0.973175
	100996712	238.725	0.0447828	0.158915	0.671894	0.861513
	101060524	0
PPIAL4E	730262	1.29519	0.024333	0.207279	0.214187
RNVU1-15	101954267	4.83184	0.00981255	0.20003	0.845643
	100189323	2.92616	-0.0417932	0.207887	0.343287
NBPF15	284565	422.672	0.00883628	0.163107	0.926918	0.974042
	100189127	2.84374	-0.0420317	0.207841	0.342693
PPIAL4F	728945	1.29519	0.024333	0.207279	0.214187
	105371215	0
	1818	0
LSP1P4	645166	68.433	-0.050075	0.194864	0.524454	0.780506
LINC02802	645166	68.433	-0.050075	0.194864	0.524454	0.780506
LSP1P5	645166	68.433	-0.050075	0.194864	0.524454	0.780506
SRGAP2B	647135	496.142	0.0948015	0.156637	0.384292	0.685464
FAM72D	728833	11.6851	-0.0118565	0.192917	0.864099	0.951909
	101929805	0.239789	-0.00175588	0.205807	0.993086
	102724235	3.40248	-0.048877	0.210753	0.234641
LINC02591	103091866	13.5885	0.0464585	0.193941	0.552988	0.79782
PPIAL4D	645142	1.29519	0.024333	0.207279	0.214187
RNVU1-14	101954266	10.1921	0.0204053	0.198379	0.730054	0.890901
	7214	1.96719	-0.0501509	0.212749	0.151891
NBPF20	100288142	446.751	-0.0736009	0.167046	0.510482	0.772993
	100126510	0.463293	-0.00858531	0.205869	0.826336
	101060254	90.0797	0.0634042	0.176709	0.509189	0.772836
NBPF25P	101929780	267.555	-0.0216337	0.172889	0.830163	0.936754
GPR89A	653519	134.521	-0.0387003	0.160445	0.705969	0.878157
PDZK1	5174	14.8471	0.0548068	0.19982	0.460389	0.74228
CD160	11126	7.70208	-0.055961	0.210704	0.264279
RNF115	27246	181.259	-0.107588	0.208712	0.254972	0.579903
POLR3C	10623	84.4854	0.00188463	0.15864	0.971898	0.990621
NUDT17	200035	4.35742	0.0063017	0.199379	0.902559
PIAS3	10401	57.9276	0.193934	0.230113	0.113835	0.410369
MIR6736	102466191	0.0958058	0.00350026	0.206022	0.664722
ANKRD35	148741	1.95253	-0.0303489	0.206969	0.325395
ITGA10	8515	17.6006	-0.0251111	0.190471	0.735782	0.894339
PEX11B	8799	53.005	-0.038765	0.167413	0.702301	0.876579
GNRHR2	114814	2.54196	0.00936921	0.202899	0.766115
RBM8A	9939	427.625	0.262673	0.139604	0.019583	0.200965
LIX1L	128077	98.3129	0.0178902	0.171608	0.851596	0.94626
POLR3GL	84265	81.3258	0.0800152	0.172192	0.432793	0.721476
ANKRD34A	284615	15.2525	0.120103	0.234805	0.144812	0.45303
TXNIP	10628	927.541	0.0792269	0.201983	0.351748	0.658186
HJV	148738	279.595	0.0442241	0.177712	0.643924	0.848119
	100189384	0.0418434	-0.000374233	0.206032	0.867596
	100189064	1.82229	-0.0171577	0.204932	0.678217
	100188991	17.1088	-0.109251	0.230338	0.151675	0.46355
	100189198	1.27673	-0.0151678	0.204686	0.677272
RNVU1-6	101954276	5.63667	0.00731061	0.201752	0.851214
	101928979	3.7421	-0.0160127	0.201168	0.740939
NBPF10	100132406	620.049	0.107877	0.182868	0.311715	0.630766
NOTCH2NLA	388677	330.104	0.155597	0.20086	0.182358	0.501998
	170688	222.402	-0.0760948	0.185452	0.43378	0.722016
PPIAL4H	105371242	0.295851	-0.00191073	0.205735	0.851427
	102724558	5.09522	0.00493095	0.20158	0.902925
	100288805	12.1913	0.0769623	0.21442	0.228364	0.551431
	105373468	6.72122	0.0970312	0.226036	0.158776
NBPF12	149013	385.029	0.0420484	0.159889	0.702803	0.876718
	728989	32.3704	-0.0828735	0.205383	0.330471	0.644877
	100189334	1.92353	-0.0064593	0.204302	0.973365
RNVU1-8	101447996	0.904533	0.00312769	0.205531	0.716924
	644861	0.398047	-0.00100864	0.205784	0.988798
PRKAB2	5565	741.74	-0.162473	0.198281	0.16929	0.488705
	171423	171.009	0.000361169	0.174366	0.998624	0.999557
FMO5	2330	10.6852	-0.013548	0.194301	0.833206	0.93835
CHD1L	9557	63.3655	-0.172861	0.270315	0.0835943	0.359687
LINC00624	100289211	0.0608018	-0.00250176	0.206002	0.991892
BCL9	607	21.128	0.135933	0.229407	0.168354	0.487557
ACP6	51205	20.4581	-0.0304557	0.191734	0.690753	0.870938
GJA5	2702	8.93214	-0.0523078	0.211645	0.205561
GJA8	2703	0.0608018	-0.00250176	0.206002	0.991892
GPR89B	51463	136.251	-0.0621591	0.165177	0.549721	0.795667
	100034743	10.0047	0.00484823	0.197038	0.937735	0.976382
	100189140	0.463293	-0.00858531	0.205869	0.826336
RNVU1-7	26864	308.045	0.0944067	0.198759	0.330939	0.644961
	100189193	0.0976997	-0.00232896	0.206026	0.901352
NBPF11	200030	332.276	0.0620364	0.170791	0.540888	0.791432
	101927468	5.45449	0.00771392	0.200413	0.868473
	100189056	0
	100189307	3.19228	0.00719346	0.201715	0.850159
	100189174	3.19228	0.00719346	0.201715	0.850159
	100188998	0
MIR5087	100847044	0.983173	0.0163441	0.205602	0.5136
RNVU1-1	101954273	0.367246	-0.00542129	0.206047	0.756824
MIR6077	102466225	0.14153	0.00327513	0.20601	0.66472
	26860	0.700057	0.0136739	0.205479	0.645018
	100132057	9.16993	-0.0694766	0.21355	0.239917
RNVU1-3	101954272	0.64016	-0.00424402	0.204891	0.996426
	388685	17.1253	0.0604045	0.196197	0.459853	0.741922
PPIAL4G	644591	52.5826	0.00901852	0.180665	0.919249	0.971849
NBPF14	25832	1004.21	0.00368301	0.16105	0.972472	0.990806
NOTCH2NLB	100996763	526.611	0.0975231	0.182825	0.36316	0.66744
NUDT4B	440672	228.065	-0.0826257	0.187698	0.399072	0.696228
PDE4DIP	9659	5496.99	-0.241987	0.230956	0.0737283	0.345091
NBPF9	400818	447.529	0.0146282	0.164365	0.88503	0.959153
	653513	842.776	-0.419008	0.168179	0.00169979	0.0637747
	100996761	140.195	-0.105524	0.184862	0.322435	0.638492
NBPF19	101060226	391.485	0.0259717	0.165764	0.782922	0.915494
PPIAL4C	653598	52.4574	0.00960756	0.180782	0.913597	0.969111
LINC00869	57234	23.4419	0.0243072	0.181824	0.790929	0.919024
	644634	3.68479	-0.0402226	0.205523	0.417207
	100189228	0
	102723955	0.186165	-0.00500007	0.206054	0.813178
	100189059	0.177183	-0.00438956	0.206034	0.895723
H2BC18	440689	67.7954	0.319811	0.299541	0.0345308	0.253894
FCGR1A	2209	13.7106	-0.14468	0.258554	0.0895978	0.370433
	101927767	1.99029	0.011313	0.203917	0.741032
H3C13	653604	1.77108	0.0364762	0.209779	0.110088
H4C14	8370	32.7018	1.09205	0.54773	0.00126241	0.0546781
	105371405	16.5424	-0.0021578	0.187757	0.976491	0.992391
H3C14	126961	0.459233	0.0104536	0.205888	0.609838
H2AC18	8337	74.9493	1.11418	0.546487	0.00119395	0.053548
	337873	3.21446	2.41256	1.52744	0.00296514
H2AC19	723790	74.9493	1.11418	0.546487	0.00119395	0.053548
H3C15	333932	1.68758	0.0650513	0.21987	0.043538
H4C15	554313	32.6576	1.10645	0.544753	0.00115927	0.0533493
H2BC21	8349	165.858	0.156988	0.200245	0.171712	0.491439
H2AC20	8338	60.0147	1.17865	0.595139	0.00125025	0.0545526
H2AC21	317772	4.27643	-0.00698313	0.200833	0.882326
BOLA1	51027	12.1708	0.0475248	0.19848	0.507085	0.77125
SV2A	9900	5.55576	0.0407056	0.207788	0.316827
SF3B4	10262	51.333	0.135473	0.19617	0.227677	0.550941
MTMR11	10903	3.93107	0.0395139	0.205613	0.417672
OTUD7B	56957	116.239	-0.037787	0.15572	0.715172	0.883726
	105373477	0.863493	0.0137058	0.205266	0.544254
VPS45	11311	204.535	-0.0688455	0.169473	0.507987	0.772001
PLEKHO1	51177	275.923	0.116044	0.203372	0.26767	0.592931
ANP32E	81611	41.3869	-0.129736	0.213038	0.206219	0.526885
CA14	23632	0.723117	-0.0032793	0.205229	0.943913
APH1A	51107	208.556	0.29262	0.211995	0.0353639	0.256362
C1orf54	79630	8.16357	-0.045965	0.205909	0.401151
CIART	148523	4.16494	0.0135125	0.202216	0.742623
MRPS21	54460	260.748	0.0482241	0.142885	0.642644	0.847151
PRPF3	9129	126.617	0.0955931	0.162382	0.392933	0.690916
RPRD2	23248	93.2182	0.0629913	0.150483	0.555955	0.799231
TARS2	80222	53.3255	0.122302	0.199589	0.255169	0.580114
MIR6878	102465529	0.0228621	-0.000320995	0.206033	0.867596
ECM1	1893	124.112	0.123727	0.227009	0.191379	0.510842
FALEC	100874054	0.397704	0.00188156	0.205585	0.866779
ADAMTSL4	54507	92.7655	0.523404	0.831408	0.0124127	0.168861
	105371437	2.34675	0.0169869	0.205657	0.654865
MIR4257	100422997	0
MCL1	574406	6.00368	0.00834101	0.19885	0.874968
MCL1	4170	702.563	-0.0329853	0.151212	0.742214	0.89802
ENSA	2029	316.828	-0.0271674	0.130122	0.78092	0.914445
GOLPH3L	55204	32.5718	-0.141936	0.238262	0.148703	0.459084
HORMAD1	84072	0.653838	-0.0134004	0.205933	0.575746
CTSS	1520	2.84015	0.00207448	0.201848	0.9232
CTSK	1513	48.8384	-0.0613299	0.219449	0.00235518	0.0762262
ARNT	405	147.412	-0.0595909	0.150539	0.570468	0.80731
SETDB1	9869	174.554	0.0996808	0.145615	0.353017	0.659305
CERS2	29956	100.582	-0.103182	0.198154	0.30126	0.622439
ANXA9	8416	14.6942	-0.024957	0.193408	0.729713	0.890578
MINDY1	55793	51.6918	-0.0206697	0.185584	0.798546	0.922773
PRUNE1	58497	158.132	0.0106783	0.161376	0.926274	0.973803
BNIPL	149428	3.17047	0.0191744	0.202589	0.680252
C1orf56	54964	4.55918	-0.0141037	0.20285	0.692927
CDC42SE1	56882	334.37	0.0980013	0.167435	0.36796	0.67198
MLLT11	10962	656.092	-0.109722	0.183765	0.313635	0.631936
GABPB2	126626	17.1687	-0.0218076	0.189326	0.777451	0.913216
SEMA6C	10500	115.264	0.169067	0.270109	0.0877916	0.368294
SCNM1	100534012	0
TNFAIP8L2	79626	0.258616	0.00162888	0.205643	0.877599
LYSMD1	388695	77.664	0.0200739	0.166632	0.843845	0.941414
SCNM1	79005	2.31341	0.0410361	0.207996	0.312143
TMOD4	29765	7.46924	-0.00964318	0.204841	0.770969
VPS72	6944	136.625	0.29593	0.217693	0.0342202	0.253075
PIP5K1A	8394	232.485	0.072652	0.123644	0.480555	0.756873
PSMD4	5710	542.363	0.0792447	0.14547	0.461656	0.743259
ZNF687	57592	60.0795	0.0480856	0.188894	0.590564	0.81939
PI4KB	5298	161.716	0.0628139	0.155694	0.549634	0.795667
RFX5	5993	78.5392	-0.119486	0.174261	0.293868	0.615697
SELENBP1	8991	40.5312	-0.230554	0.379686	0.0269743	0.230947
PSMB4	5692	593.276	0.111029	0.137177	0.28599	0.60773
POGZ	23126	161.992	0.0484125	0.145624	0.647679	0.849227
CGN	57530	3.19116	0.0333399	0.206083	0.363639
TUFT1	7286	120.432	0.0737882	0.178581	0.472562	0.75132
MIR554	693139	0.442976	-0.0148712	0.206448	0.539035
SNX27	81609	190.131	-0.25907	0.226704	0.0588587	0.315619
CELF3	11189	1.4073	-0.00416122	0.205034	0.974116
RIIAD1	284485	2.70786	-0.0345331	0.207153	0.372739
MRPL9	65005	82.6993	-0.103492	0.180985	0.334028	0.64766
OAZ3	51686	1.98583	0.0113583	0.205029	0.67063
TDRKH	11022	24.4169	-0.0399714	0.184247	0.650593	0.851343
LINGO4	339398	0.191612	0.00422986	0.206042	0.589792
RORC	6097	0.180932	-0.000894327	0.206033	0.867598
C2CD4D	100191040	0.701408	-0.00266611	0.205106	0.858445
	100132111	2.37344	-0.030767	0.206465	0.411363
THEM5	284486	2.84315	0.031801	0.207075	0.33338
THEM4	117145	26.6079	-0.0410571	0.183329	0.651503	0.851344
S100A10	6281	69.5273	-0.08258	0.220806	0.160625	0.476777
	441908	0.275298	0.00398319	0.206027	0.589795
S100A11	6282	424.317	-0.160732	0.22301	0.154571	0.468485
	100131107	1.46212	0.0235074	0.206824	0.350406
TCHHL1	126637	0
TCHH	7062	1.03099	-0.000885009	0.204249	0.992616
RPTN	126638	6.64484	-0.000336777	0.205707	0.879631
HRNR	388697	22.7906	-0.0477304	0.208271	0.277833	0.602014
FLG	2312	21.8976	-1.95349	0.815657	0.000281832	0.0253455
FLG-AS1	339400	6.64123	-2.64749	1.21963	0.00151224
FLG2	388698	4.21349	-0.124628	0.262666	0.00757454
CRNN	49860	0
LCE5A	254910	0.0748376	-0.00219304	0.20603	0.901351
CRCT1	54544	0
LCE3E	353145	0
LCE3D	84648	0.129471	-0.00322419	0.206015	0.950787
LCE3C	353144	0
LCE3B	353143	0
LCE3A	353142	0.0379397	-0.00242605	0.206001	0.991891
LCE2D	353141	0
LCE2C	353140	0
LCE2B	26239	0
LCE2A	353139	0.0442325	-0.00254604	0.206002	0.994796
LCE4A	199834	0
C1orf68	100129271	0
KPRP	448834	1.03847	-0.00376135	0.205185	0.985529
LCE1F	353137	0
LCE1E	353135	0
LCE1D	353134	0
LCE1C	353133	0
LCE1B	353132	0
LCE1A	353131	0
LCE6A	448835	0
SMCP	4184	0
IVL	3713	0
SPRR4	163778	0
SPRR1A	6698	0
SPRR3	6707	0
SPRR1B	6699	0
SPRR2D	6703	0.31402	-0.00562157	0.206087	0.683806
SPRR2A	6700	0.150717	-0.00478358	0.206046	0.83114
SPRR2B	6701	0.150717	-0.00478358	0.206046	0.83114
SPRR2E	6704	0.150717	-0.00478358	0.206046	0.83114
SPRR2F	6705	0
	6702	0
SPRR2G	6706	12.9362	0.0648814	0.214638	0.192923	0.513143
	101928009	0
LELP1	149018	0
PRR9	574414	0.301156	-0.000296861	0.205926	0.979754
LORICRIN	4014	0.0418434	-0.000374233	0.206032	0.867596
PGLYRP3	114771	0
PGLYRP4	57115	0
S100A9	6280	0
S100A12	6283	0
S100A8	6279	0
S100A7A	338324	0
	645922	0
S100A7	6278	0.0228621	-0.000320995	0.206033	0.867596
S100A6	6277	1470.01	-0.203963	0.140204	0.0635143	0.325898
S100A5	6276	0.944835	0.0180472	0.205738	0.577862
S100A4	6275	728.329	-0.689397	0.495102	0.00585243	0.11867
	101928034	0.517322	0.0121047	0.205697	0.52208
S100A3	6274	1.70196	-0.0106661	0.204342	0.769949
S100A2	6273	7.97869	0.0495958	0.204403	0.411506
S100A16	140576	526.973	0.345803	0.188468	0.0119978	0.1659
S100A14	57402	0.808975	0.00176024	0.205091	0.968933
S100A13	6284	609.344	-0.0858835	0.189394	0.385897	0.686952
S100A1	6271	2.38226	-0.0210637	0.206171	0.405689
CHTOP	26097	214.76	0.0677328	0.155644	0.531484	0.785352
SNAPIN	23557	85.6307	0.181281	0.189236	0.131608	0.435572
ILF2	3608	690.604	0.0683891	0.125866	0.486685	0.759834
	100189015	0.363173	-0.000137212	0.205802	0.882195
NPR1	4881	0
MIR8083	102466879	0
INTS3	65123	185.011	0.157934	0.19032	0.177846	0.498266
SLC27A3	11000	1.41422	0.02305	0.206449	0.426929
	343052	0.0442325	-0.00254604	0.206002	0.994796
	105371448	1.27805	0.0108685	0.203762	0.795165
GATAD2B	57459	53.7659	-0.0338118	0.172857	0.726437	0.889621
DENND4B	9909	35.8154	0.112985	0.230332	0.143125	0.450696
CRTC2	200186	22.4932	0.00124857	0.188149	0.993099	0.998098
SLC39A1	27173	100.217	-0.0152395	0.167204	0.873865	0.955157
MIR6737	102465441	0
CREB3L4	148327	10.6592	0.0573497	0.206846	0.351916	0.658397
JTB	10899	162.926	-0.0757209	0.158932	0.474808	0.752903
RAB13	5872	25.8673	-0.065648	0.203835	0.377197	0.68041
RPS27	6232	1989.47	-0.0532179	0.184025	0.560394	0.801165
NUP210L	91181	6.68033	0.0363071	0.204963	0.447709
MIR5698	100847024	0
TPM3	7170	3842.75	-0.215268	0.246442	0.0996919	0.387998
MIR190B	100126346	0
C1orf189	388701	0.0999567	-0.000439001	0.206031	0.867597
C1orf43	25912	818.167	-0.0155746	0.122879	0.870815	0.954599
UBAP2L	9898	447.865	0.125718	0.126304	0.21622	0.536516
HAX1	10456	232.959	-0.0527274	0.156175	0.612713	0.831209
AQP10	89872	0.0536246	0.00586829	0.20606	0.651439
ATP8B2	57198	160.154	0.0355418	0.161282	0.727305	0.889962
IL6R	3570	11.3371	0.100574	0.227163	0.14818	0.458071
SHE	126669	0.398342	0.000975727	0.205773	0.809038
TDRD10	126668	0.103838	-0.000466302	0.206031	0.867597
UBE2Q1	55585	128.235	-0.0861275	0.173519	0.41758	0.709836
UBE2Q1-AS1	100874097	1.57175	-0.0315609	0.208041	0.351751
CHRNB2	1141	1.32875	0.0127665	0.204106	0.663165
ADAR	103	312.762	-0.224144	0.264123	0.0789094	0.3509
KCNN3	3782	164.881	-0.118711	0.226658	0.182121	0.501998
PMVK	10654	59.0167	-0.0339488	0.164898	0.723065	0.887521
PBXIP1	57326	1266.24	0.0963465	0.1928	0.344104	0.65339
PYGO2	90780	96.2638	0.0819528	0.166519	0.440614	0.728305
	101928120	0.826598	0.00945633	0.206311	0.3514
SHC1	6464	587.414	0.145992	0.192899	0.209473	0.528912
CKS1B	1163	27.3843	-0.00411665	0.179202	0.963776	0.988126
MIR4258	100423020	0.0457242	-0.00037114	0.206032	0.867596
FLAD1	80308	77.8344	0.0680183	0.157455	0.521708	0.779387
LENEP	55891	0.453138	0.00183688	0.205661	0.921404
ZBTB7B	51043	34.4884	0.0259404	0.19615	0.687478	0.86957
DCST2	127579	0.322184	5.07192e-05	0.20581	0.898606
DCST1	149095	0
	100505666	0.368971	-0.00899105	0.206122	0.782785
ADAM15	8751	56.0883	-0.00656308	0.183937	0.929305	0.974638
EFNA4	1945	9.1087	0.0229334	0.195226	0.730465
EFNA3	1944	1.13126	0.0313385	0.207361	0.372154
EFNA1	1942	12.4352	0.0545576	0.209207	0.271327	0.596627
SLC50A1	55974	27.691	0.00171571	0.184418	0.984097	0.995078
DPM3	54344	10.1882	0.117887	0.251125	0.0201389	0.202783
KRTCAP2	200185	89.5	-0.0765539	0.168427	0.465195	0.746606
TRIM46	80128	0.773432	-0.0025038	0.205665	0.840698
MUC1	4582	1.40657	0.0288458	0.206417	0.403842
MIR92B	693235	0
THBS3	7059	59.4162	0.0957844	0.208132	0.271489	0.596627
MTX1	4580	24.3976	-0.0128087	0.188437	0.855778	0.948708
GBAP1	2630	42.914	0.0143743	0.176754	0.867533	0.953129
GBA	2629	85.7481	0.0220601	0.166781	0.823457	0.934222
FAM189B	10712	15.1001	0.130347	0.239328	0.135374	0.440808
SCAMP3	10067	82.0601	0.074783	0.193781	0.414766	0.707451
CLK2	1196	55.314	0.280097	0.250729	0.0501321	0.29688
HCN3	57657	5.86601	0.000706377	0.198781	0.996478
PKLR	5313	0.23923	0.00092129	0.205911	0.753471
FDPS	2224	473.634	0.0969996	0.186711	0.352891	0.659305
RUSC1-AS1	284618	0.758962	0.00711452	0.204864	0.738527
RUSC1	23623	38.9227	0.254391	0.352111	0.0472194	0.289728
ASH1L	55870	550.162	-0.0787951	0.13786	0.436993	0.725305
MIR555	693140	0.0581133	-0.000413156	0.206032	0.867596
POU5F1P4	645682	1.26667	0.0167699	0.204888	0.635722
ASH1L-AS1	645676	5.40791	0.0332172	0.202736	0.518222
MSTO1	55154	116.077	0.3495	0.208802	0.0155165	0.18659
YY1AP1	55249	230.99	-0.00115862	0.154436	0.989535	0.997137
DAP3	7818	281.593	-0.0187436	0.127116	0.845771	0.942581
	100129405	58.7444	0.211641	0.225393	0.0940809	0.38049
GON4L	54856	210.86	-0.0443634	0.13572	0.663689	0.857996
SYT11	23208	212.644	0.248548	0.276733	0.0643132	0.327405
RIT1	6016	203.473	-0.0732884	0.161414	0.489837	0.761214
KHDC4	22889	163.629	0.0323227	0.147269	0.759981	0.906024
SNORA80E	677823	1.96858	-0.00817311	0.203475	0.906753
SCARNA4	677771	2.13471	0.0114689	0.203481	0.77816
RXFP4	339403	1.66867	0.0275909	0.205818	0.431047
ARHGEF2	9181	644.273	0.148343	0.172867	0.201086	0.521921
MIR6738	102465442	0.318581	0.00431904	0.206009	0.608733
	105371729	0.876538	-0.00806917	0.20536	0.768859
SSR2	6746	368.104	0.0138758	0.158779	0.892287	0.961037
UBQLN4	56893	157.781	0.05026	0.160922	0.628339	0.839785
LAMTOR2	28956	58.1715	0.257325	0.343254	0.0439152	0.282449
RAB25	57111	0
MEX3A	92312	93.3214	0.567546	0.373222	0.00733476	0.130727
LMNA	4000	962.151	0.620317	0.390503	0.00661547	0.125705
SEMA4A	64218	1.12002	0.00981922	0.204239	0.696324
SLC25A44	9673	104.464	0.000652288	0.148335	0.9977	0.999295
PMF1	11243	27.4336	0.129412	0.225807	0.186185	0.505921
PMF1-BGLAP	100527963	0
BGLAP	632	0
PAQR6	79957	4.28979	0.0386393	0.206278	0.418119
SMG5	23381	674.486	0.29027	0.174486	0.024246	0.219219
TMEM79	84283	7.59939	0.054993	0.207324	0.332137
GLMP	112770	39.6788	-0.0386264	0.188934	0.633216	0.842833
VHLL	391104	0.0836868	-0.000398532	0.206031	0.867597
CCT3	7203	1072.3	0.033516	0.146196	0.737599	0.895258
TSACC	128229	1.86333	0.00542847	0.203608	0.875133
RHBG	57127	0
MIR9-1HG	10485	0.0608018	-0.00250176	0.206002	0.991892
MIR9-1	407046	0
MEF2D	4209	147.944	0.626083	0.289182	0.00210975	0.0712176
IQGAP3	128239	2.51928	0.0698498	0.218739	0.135058
TTC24	164118	7.82697	0.0604761	0.208806	0.333861
NAXE	128240	68.8855	-0.101562	0.180345	0.347646	0.655823
GPATCH4	54865	60.275	-0.0147586	0.161202	0.881409	0.958159
	101928177	0.0958058	0.00350026	0.206022	0.664722
HAPLN2	60484	0.742901	0.0342536	0.208771	0.23121
BCAN	63827	6.10277	0.105519	0.232721	0.115135
NES	10763	12372.4	0.145343	0.187768	0.210317	0.529433
CRABP2	1382	9.15297	-0.0794312	0.225303	0.0553987
ISG20L2	81875	60.1501	0.00217155	0.161459	0.98362	0.995078
RRNAD1	51093	14.9242	0.0731052	0.207609	0.330257	0.644877
MRPL24	79590	125.313	-0.0654117	0.159095	0.53499	0.787651
HDGF	3068	706.677	0.0177464	0.129139	0.856891	0.949405
PRCC	5546	73.2478	0.364302	0.319243	0.0255548	0.225176
SH2D2A	9047	0.308303	-0.00113959	0.205733	0.991492
NTRK1	4914	1.0131	0.00558115	0.204882	0.808099
INSRR	3645	0.418733	-0.000310371	0.205594	0.985854
PEAR1	375033	0.550467	-0.00571492	0.20607	0.747599
LRRC71	149499	0.884061	0.0186512	0.205844	0.478686
ARHGEF11	9826	151.86	0.0631671	0.169485	0.54727	0.79509
MIR765	768220	0.0379397	-0.00242605	0.206001	0.991891
ETV3L	440695	3.41121	-0.00427882	0.201545	0.91827
ETV3	2117	127.918	0.0468922	0.163113	0.645804	0.849037
CYCSP52	360155	0.278632	-0.00305615	0.206019	0.892711
FCRL5	83416	0
FCRL4	83417	0
FCRL3	115352	0
FCRL2	79368	0
FCRL1	115350	0
CD5L	922	0
KIRREL1	55243	109.925	0.0173088	0.197482	0.78014	0.914329
LINC01704	646268	0
CD1D	912	0.543219	-0.00090236	0.205615	0.948801
CD1A	909	0
CD1C	911	0.129471	-0.00322419	0.206015	0.950787
CD1B	910	0
CD1E	913	0
OR10T2	128360	0
OR10K2	391107	0
OR10K1	391109	0
OR10R2	343406	0
OR6Y1	391112	0
OR6P1	128366	0
OR10X1	128367	0
OR10Z1	128368	0
SPTA1	6708	0.184817	-0.00363845	0.20602	0.87365
OR6K2	81448	0
OR6K3	391114	0
OR6K6	128371	0
OR6N1	128372	0
OR6N2	81442	0
MNDA	4332	0
PYHIN1	149628	0.0228621	-0.000320995	0.206033	0.867596
IFI16	3428	126.196	-0.432756	0.38407	0.0163973	0.190697
AIM2	9447	0
	100189166	0.0228621	-0.000320995	0.206033	0.867596
CADM3	57863	1.87995	-0.0258069	0.207987	0.145734
	100131825	0.0999567	-0.000439001	0.206031	0.867597
ACKR1	2532	0.0748376	-0.00219304	0.20603	0.901351
FCER1A	2205	0
OR10J3	441911	0
OR10J1	26476	0
OR10J5	127385	0
APCS	325	0
CRP	1401	0
DUSP23	54935	11.1283	-0.0471744	0.200599	0.477062	0.754392
FCRL6	343413	0.195155	0.00864598	0.206162	0.527855
SLAMF8	56833	0.807213	0.0110169	0.205035	0.721065
SNHG28	284677	0.988051	-0.00537303	0.205461	0.900791
VSIG8	391123	0.843709	0.00764422	0.204866	0.698921
CFAP45	25790	0.57155	-0.00581475	0.20509	0.909836
MIR4259	100422852	0
TAGLN2	8407	81.5736	0.0224948	0.203195	0.599005	0.824305
IGSF9	57549	0.0379397	-0.00242605	0.206001	0.991891
SLAMF9	89886	0
	100505633	5.58406	-0.0342361	0.209845	0.0302079
PIGM	93183	37.4297	-0.0534704	0.181751	0.571158	0.807907
KCNJ10	3766	0.0836639	-0.00250323	0.206002	0.991892
KCNJ9	3765	0.2896	0.00120726	0.205897	0.764916
IGSF8	93185	36.9683	0.534268	0.706328	0.0123798	0.168861
ATP1A2	477	938.992	0.068262	0.198256	0.44322	0.730312
ATP1A4	480	16.2573	0.14982	0.274255	0.036222	0.259754
CASQ1	844	6.8453	0.0396286	0.206217	0.386386
	729867	5.07343	0.0456113	0.206025	0.368054
PEA15	8682	2014.47	0.0475167	0.157144	0.660617	0.855715
DCAF8	50717	319.149	0.117328	0.156811	0.294196	0.615775
PEX19	5824	272.47	0.00757817	0.130149	0.935887	0.976058
NHLH1	4807	4.06181	-0.0254831	0.205345	0.49627
COPA	1314	618.992	-0.182204	0.163839	0.117768	0.415988
	474338	80.5623	-0.179466	0.23433	0.124234	0.425513
NCSTN	23385	320.415	0.0396015	0.153223	0.705731	0.878129
VANGL2	57216	21.6007	0.189997	0.312585	0.044998	0.283791
SLAMF6	114836	0
CD84	8832	0
SLAMF1	6504	0
CD48	962	0.0536246	0.00586829	0.20606	0.651439
SLAMF7	57823	0
LY9	4063	0
CD244	51744	0.538102	0.00429547	0.205342	0.841798
ITLN1	55600	0
	101928372	0.0915643	0.0025172	0.205871	0.8291
ITLN2	142683	0.202303	-0.00257588	0.206003	0.994792
F11R	50848	54.7913	0.662793	0.299985	0.00184854	0.0674229
TSTD1	100131187	50.4361	0.501808	0.439606	0.0118192	0.164562
USF1	7391	155.779	0.227621	0.174897	0.0674352	0.332748
ARHGAP30	257106	4.96074	-0.00187799	0.199444	0.962284
NECTIN4	81607	0.464582	-0.0135031	0.206451	0.45314
KLHDC9	126823	0.954233	-0.0204065	0.206599	0.407055
PFDN2	5202	48.7092	-0.0803856	0.18603	0.419154	0.710635
NIT1	4817	61.713	-0.0256153	0.174068	0.784672	0.91599
DEDD	9191	100.777	0.0168767	0.15289	0.874132	0.955157
UFC1	51506	183.909	0.0482923	0.159513	0.626792	0.83902
USP21	27005	10.9257	0.300809	0.590199	0.0162691	0.190697
PPOX	5498	21.6931	0.243563	0.362773	0.0396926	0.269056
B4GALT3	8703	63.7682	0.0454472	0.162879	0.657853	0.854296
ADAMTS4	9507	121.438	-0.0671144	0.189253	0.465626	0.746641
NDUFS2	4720	393.065	0.0181252	0.13703	0.866196	0.952549
FCER1G	2207	1.23842	-0.00885732	0.204576	0.789907
APOA2	336	0
TOMM40L	84134	50.2448	-0.029402	0.170465	0.763514	0.908242
MIR5187	100847090	0
NR1I3	9970	2.55133	0.00126939	0.202835	0.965199
PCP4L1	654790	0.0418434	-0.000374233	0.206032	0.867596
MPZ	4359	3.40549	-0.0594661	0.216978	0.0618347
SDHC	6391	212.491	-0.0358453	0.151556	0.728972	0.890135
CFAP126	257177	15.8909	-0.0182954	0.188684	0.817608	0.931861
	100189373	0.269697	-0.00491102	0.205998	0.894383
	100189407	0
	100189402	0
	100188997	0.141932	-0.00437154	0.206033	0.895723
	100189412	1.01543	0.0140066	0.205509	0.490985
	100189394	0.396561	0.0141448	0.206395	0.349418
	100189366	0.20883	-0.00490939	0.206051	0.831139
	100189091	35.7563	0.138611	0.236279	0.142455	0.450056
	100189260	0.608654	-0.00479648	0.205473	0.931149
	100189235	1.74559	0.0158813	0.205328	0.51701
	100189009	0.396561	0.0141448	0.206395	0.349418
	100189252	0.20883	-0.00490939	0.206051	0.831139
	100189385	35.7563	0.138611	0.236279	0.142455	0.450056
	100189141	0.608654	-0.00479648	0.205473	0.931149
	100189290	1.74559	0.0158813	0.205328	0.51701
	100189316	0.396561	0.0141448	0.206395	0.349418
	100189230	0.20883	-0.00490939	0.206051	0.831139
	100189259	35.7563	0.138611	0.236279	0.142455	0.450056
	100189188	0.608654	-0.00479648	0.205473	0.931149
	100189134	1.74559	0.0158813	0.205328	0.51701
	100189364	0.396561	0.0141448	0.206395	0.349418
	100189160	0.20883	-0.00490939	0.206051	0.831139
	100189017	35.7563	0.138611	0.236279	0.142455	0.450056
	100189039	0.608654	-0.00479648	0.205473	0.931149
	100189120	1.74559	0.0158813	0.205328	0.51701
	100189139	0.396561	0.0141448	0.206395	0.349418
	100189274	0
FCGR2A	2212	0.549963	-0.00836374	0.206151	0.605464
	100189380	0
HSPA6	3310	0.0748376	-0.00219304	0.20603	0.901351
	100189018	1.39953	0.0372178	0.209672	0.149072
[truncated: 26,504 more rows]
