# Supplementary material for: Transcriptome Analysis in a Primary Human Muscle Cell Differentiation Model for Myotonic Dystrophy Type 1
Source: Int J Mol Sci. 2021 Aug 10;22(16):8607. doi: 10.3390/ijms22168607 (PMC8395314; doi:10.3390/ijms22168607)
Supplement: Supplementary file 1 [file ijms-22-08607-s001.zip › Table S4.xlsx]

## Sheet: Sheet1
term	count	genes	adj_pval
GO_INNER_EAR_MORPHOGENESIS	13	EPHB2	0.0038909
GO_INNER_EAR_MORPHOGENESIS	13	VANGL2	0.0038909
GO_INNER_EAR_MORPHOGENESIS	13	FZD2	0.0038909
GO_INNER_EAR_MORPHOGENESIS	13	PTK7	0.0038909
GO_INNER_EAR_MORPHOGENESIS	13	ZIC1	0.0038909
GO_INNER_EAR_MORPHOGENESIS	13	BCR	0.0038909
GO_INNER_EAR_MORPHOGENESIS	13	DVL2	0.0038909
GO_INNER_EAR_MORPHOGENESIS	13	SIX1	0.0038909
GO_INNER_EAR_MORPHOGENESIS	13	RIPOR2	0.0038909
GO_INNER_EAR_MORPHOGENESIS	13	SIX4	0.0038909
GO_INNER_EAR_MORPHOGENESIS	13	ABR	0.0038909
GO_INNER_EAR_MORPHOGENESIS	13	TPRN	0.0038909
GO_INNER_EAR_MORPHOGENESIS	13	SOX9	0.0038909
GO_MYOTUBE_DIFFERENTIATION	30	MYOCD	0.00808837
GO_MYOTUBE_DIFFERENTIATION	30	JAM2	0.00808837
GO_MYOTUBE_DIFFERENTIATION	30	MYH9	0.00808837
GO_MYOTUBE_DIFFERENTIATION	30	SIX1	0.00808837
GO_MYOTUBE_DIFFERENTIATION	30	RIPOR2	0.00808837
GO_MYOTUBE_DIFFERENTIATION	30	ADAM12	0.00808837
GO_MYOTUBE_DIFFERENTIATION	30	PTGFRN	0.00808837
GO_MYOTUBE_DIFFERENTIATION	30	BCL9	0.00808837
GO_MYOTUBE_DIFFERENTIATION	30	SIK1	0.00808837
GO_MYOTUBE_DIFFERENTIATION	30	MYEF2	0.00808837
GO_MYOTUBE_DIFFERENTIATION	30	CAV3	0.00808837
GO_MYOTUBE_DIFFERENTIATION	30	TANC1	0.00808837
GO_MYOTUBE_DIFFERENTIATION	30	PLEKHO1	0.00808837
GO_MYOTUBE_DIFFERENTIATION	30	SIX4	0.00808837
GO_MYOTUBE_DIFFERENTIATION	30	HDAC5	0.00808837
GO_MYOTUBE_DIFFERENTIATION	30	MAML1	0.00808837
GO_MYOTUBE_DIFFERENTIATION	30	SMO	0.00808837
GO_MYOTUBE_DIFFERENTIATION	30	CDON	0.00808837
GO_MYOTUBE_DIFFERENTIATION	30	RBM24	0.00808837
GO_MYOTUBE_DIFFERENTIATION	30	HDAC4	0.00808837
GO_MYOTUBE_DIFFERENTIATION	30	TRIM72	0.00808837
GO_MYOTUBE_DIFFERENTIATION	30	TMEM119	0.00808837
GO_MYOTUBE_DIFFERENTIATION	30	EHD1	0.00808837
GO_MYOTUBE_DIFFERENTIATION	30	KLF5	0.00808837
GO_MYOTUBE_DIFFERENTIATION	30	SORT1	0.00808837
GO_MYOTUBE_DIFFERENTIATION	30	PLD3	0.00808837
GO_MYOTUBE_DIFFERENTIATION	30	CACNA1H	0.00808837
GO_MYOTUBE_DIFFERENTIATION	30	DYRK1B	0.00808837
GO_MYOTUBE_DIFFERENTIATION	30	KCNH1	0.00808837
GO_MYOTUBE_DIFFERENTIATION	30	RBM38	0.00808837
GO_COCHLEA_DEVELOPMENT	7	DCHS1	0.0187727
GO_COCHLEA_DEVELOPMENT	7	VANGL2	0.0187727
GO_COCHLEA_DEVELOPMENT	7	FZD2	0.0187727
GO_COCHLEA_DEVELOPMENT	7	PTK7	0.0187727
GO_COCHLEA_DEVELOPMENT	7	DVL2	0.0187727
GO_COCHLEA_DEVELOPMENT	7	SIX1	0.0187727
GO_COCHLEA_DEVELOPMENT	7	SOX9	0.0187727
GO_LUNG_ALVEOLUS_DEVELOPMENT	5	MYOCD	0.00903719
GO_LUNG_ALVEOLUS_DEVELOPMENT	5	IGFBP5	0.00903719
GO_LUNG_ALVEOLUS_DEVELOPMENT	5	PKDCC	0.00903719
GO_LUNG_ALVEOLUS_DEVELOPMENT	5	PDGFA	0.00903719
GO_LUNG_ALVEOLUS_DEVELOPMENT	5	CIC	0.00903719
GO_POSITIVE_REGULATION_OF_SYNAPSE_ASSEMBLY	12	EPHB2	0.0188535
GO_POSITIVE_REGULATION_OF_SYNAPSE_ASSEMBLY	12	CLSTN2	0.0188535
GO_POSITIVE_REGULATION_OF_SYNAPSE_ASSEMBLY	12	LRRN1	0.0188535
GO_POSITIVE_REGULATION_OF_SYNAPSE_ASSEMBLY	12	AGRN	0.0188535
GO_POSITIVE_REGULATION_OF_SYNAPSE_ASSEMBLY	12	SLITRK4	0.0188535
GO_POSITIVE_REGULATION_OF_SYNAPSE_ASSEMBLY	12	ADGRB2	0.0188535
GO_POSITIVE_REGULATION_OF_SYNAPSE_ASSEMBLY	12	IL1RAP	0.0188535
GO_POSITIVE_REGULATION_OF_SYNAPSE_ASSEMBLY	12	OXTR	0.0188535
GO_POSITIVE_REGULATION_OF_SYNAPSE_ASSEMBLY	12	EPHB3	0.0188535
GO_POSITIVE_REGULATION_OF_SYNAPSE_ASSEMBLY	12	DLG5	0.0188535
GO_POSITIVE_REGULATION_OF_SYNAPSE_ASSEMBLY	12	BHLHB9	0.0188535
GO_POSITIVE_REGULATION_OF_SYNAPSE_ASSEMBLY	12	AMIGO3	0.0188535
GO_NEURAL_TUBE_DEVELOPMENT	39	DCHS1	0.00169122
GO_NEURAL_TUBE_DEVELOPMENT	39	VANGL2	0.00169122
GO_NEURAL_TUBE_DEVELOPMENT	39	FZD2	0.00169122
GO_NEURAL_TUBE_DEVELOPMENT	39	DACT1	0.00169122
GO_NEURAL_TUBE_DEVELOPMENT	39	SHROOM3	0.00169122
GO_NEURAL_TUBE_DEVELOPMENT	39	PTK7	0.00169122
GO_NEURAL_TUBE_DEVELOPMENT	39	ZNF358	0.00169122
GO_NEURAL_TUBE_DEVELOPMENT	39	SALL2	0.00169122
GO_NEURAL_TUBE_DEVELOPMENT	39	DVL2	0.00169122
GO_NEURAL_TUBE_DEVELOPMENT	39	SEMA4C	0.00169122
GO_NEURAL_TUBE_DEVELOPMENT	39	SOX4	0.00169122
GO_NEURAL_TUBE_DEVELOPMENT	39	GPR161	0.00169122
GO_NEURAL_TUBE_DEVELOPMENT	39	C2CD3	0.00169122
GO_NEURAL_TUBE_DEVELOPMENT	39	TEAD2	0.00169122
GO_NEURAL_TUBE_DEVELOPMENT	39	PKD1	0.00169122
GO_NEURAL_TUBE_DEVELOPMENT	39	SOX11	0.00169122
GO_NEURAL_TUBE_DEVELOPMENT	39	DEAF1	0.00169122
GO_NEURAL_TUBE_DEVELOPMENT	39	MED12	0.00169122
GO_NEURAL_TUBE_DEVELOPMENT	39	RARA	0.00169122
GO_NEURAL_TUBE_DEVELOPMENT	39	MTHFR	0.00169122
GO_NEURAL_TUBE_DEVELOPMENT	39	PKD2	0.00169122
GO_NEURAL_TUBE_DEVELOPMENT	39	TSC2	0.00169122
GO_NEURAL_TUBE_DEVELOPMENT	39	PLXNB2	0.00169122
GO_NEURAL_TUBE_DEVELOPMENT	39	PRICKLE1	0.00169122
GO_NEURAL_TUBE_DEVELOPMENT	39	SMO	0.00169122
GO_NEURAL_TUBE_DEVELOPMENT	39	IFT140	0.00169122
GO_NEURAL_TUBE_DEVELOPMENT	39	DVL3	0.00169122
GO_NEURAL_TUBE_DEVELOPMENT	39	TULP3	0.00169122
GO_NEURAL_TUBE_DEVELOPMENT	39	ARHGAP35	0.00169122
GO_NEURAL_TUBE_DEVELOPMENT	39	TRAF6	0.00169122
GO_NEURAL_TUBE_DEVELOPMENT	39	PHGDH	0.00169122
GO_NEURAL_TUBE_DEVELOPMENT	39	KAT2A	0.00169122
GO_NEURAL_TUBE_DEVELOPMENT	39	MKS1	0.00169122
GO_NEURAL_TUBE_DEVELOPMENT	39	ZEB2	0.00169122
GO_NEURAL_TUBE_DEVELOPMENT	39	IFT52	0.00169122
GO_NEURAL_TUBE_DEVELOPMENT	39	KDM2B	0.00169122
GO_NEURAL_TUBE_DEVELOPMENT	39	TBC1D32	0.00169122
GO_NEURAL_TUBE_DEVELOPMENT	39	SUFU	0.00169122
GO_NEURAL_TUBE_DEVELOPMENT	39	IFT172	0.00169122
GO_POTASSIUM_ION_IMPORT_ACROSS_PLASMA_MEMBRANE	8	ATP1A4	0.0358806
GO_POTASSIUM_ION_IMPORT_ACROSS_PLASMA_MEMBRANE	8	ATP1A2	0.0358806
GO_POTASSIUM_ION_IMPORT_ACROSS_PLASMA_MEMBRANE	8	WNK3	0.0358806
GO_POTASSIUM_ION_IMPORT_ACROSS_PLASMA_MEMBRANE	8	SLC12A8	0.0358806
GO_POTASSIUM_ION_IMPORT_ACROSS_PLASMA_MEMBRANE	8	SLC12A9	0.0358806
GO_POTASSIUM_ION_IMPORT_ACROSS_PLASMA_MEMBRANE	8	SLC12A4	0.0358806
GO_POTASSIUM_ION_IMPORT_ACROSS_PLASMA_MEMBRANE	8	KCNJ6	0.0358806
GO_POTASSIUM_ION_IMPORT_ACROSS_PLASMA_MEMBRANE	8	KCNJ2	0.0358806
GO_REGULATION_OF_DENDRITE_EXTENSION	4	CXCR4	0.0327527
GO_REGULATION_OF_DENDRITE_EXTENSION	4	RIMS1	0.0327527
GO_REGULATION_OF_DENDRITE_EXTENSION	4	NEDD4L	0.0327527
GO_REGULATION_OF_DENDRITE_EXTENSION	4	SYT1	0.0327527
GO_CALCIUM_DEPENDENT_CELL_CELL_ADHESION_VIA_PLASMA_MEMBRANE_CELL_ADHESION_MOLECULES	8	DCHS1	0.0416059
GO_CALCIUM_DEPENDENT_CELL_CELL_ADHESION_VIA_PLASMA_MEMBRANE_CELL_ADHESION_MOLECULES	8	PCDHGC3	0.0416059
GO_CALCIUM_DEPENDENT_CELL_CELL_ADHESION_VIA_PLASMA_MEMBRANE_CELL_ADHESION_MOLECULES	8	CDH13	0.0416059
GO_CALCIUM_DEPENDENT_CELL_CELL_ADHESION_VIA_PLASMA_MEMBRANE_CELL_ADHESION_MOLECULES	8	ARVCF	0.0416059
GO_CALCIUM_DEPENDENT_CELL_CELL_ADHESION_VIA_PLASMA_MEMBRANE_CELL_ADHESION_MOLECULES	8	PCDHB5	0.0416059
GO_CALCIUM_DEPENDENT_CELL_CELL_ADHESION_VIA_PLASMA_MEMBRANE_CELL_ADHESION_MOLECULES	8	AJUBA	0.0416059
GO_CALCIUM_DEPENDENT_CELL_CELL_ADHESION_VIA_PLASMA_MEMBRANE_CELL_ADHESION_MOLECULES	8	PCDHB14	0.0416059
GO_CALCIUM_DEPENDENT_CELL_CELL_ADHESION_VIA_PLASMA_MEMBRANE_CELL_ADHESION_MOLECULES	8	CDH2	0.0416059
GO_CALCIUM_ION_REGULATED_EXOCYTOSIS_OF_NEUROTRANSMITTER	4	RIMS1	0.0450249
GO_CALCIUM_ION_REGULATED_EXOCYTOSIS_OF_NEUROTRANSMITTER	4	SYT12	0.0450249
GO_CALCIUM_ION_REGULATED_EXOCYTOSIS_OF_NEUROTRANSMITTER	4	RIMS3	0.0450249
GO_CALCIUM_ION_REGULATED_EXOCYTOSIS_OF_NEUROTRANSMITTER	4	SYT1	0.0450249
GO_POTASSIUM_ION_HOMEOSTASIS	6	ATP1A4	0.0486393
GO_POTASSIUM_ION_HOMEOSTASIS	6	ATP1A2	0.0486393
GO_POTASSIUM_ION_HOMEOSTASIS	6	SLC12A8	0.0486393
GO_POTASSIUM_ION_HOMEOSTASIS	6	SLC12A9	0.0486393
GO_POTASSIUM_ION_HOMEOSTASIS	6	SLC12A4	0.0486393
GO_POTASSIUM_ION_HOMEOSTASIS	6	KCNJ2	0.0486393
GO_CARDIAC_MUSCLE_CELL_DIFFERENTIATION	24	MYOCD	0.0373582
GO_CARDIAC_MUSCLE_CELL_DIFFERENTIATION	24	NOX4	0.0373582
GO_CARDIAC_MUSCLE_CELL_DIFFERENTIATION	24	PDGFRB	0.0373582
GO_CARDIAC_MUSCLE_CELL_DIFFERENTIATION	24	OBSL1	0.0373582
GO_CARDIAC_MUSCLE_CELL_DIFFERENTIATION	24	ACTC1	0.0373582
GO_CARDIAC_MUSCLE_CELL_DIFFERENTIATION	24	SGCD	0.0373582
GO_CARDIAC_MUSCLE_CELL_DIFFERENTIATION	24	FHOD3	0.0373582
GO_CARDIAC_MUSCLE_CELL_DIFFERENTIATION	24	ALPK3	0.0373582
GO_CARDIAC_MUSCLE_CELL_DIFFERENTIATION	24	RARA	0.0373582
GO_CARDIAC_MUSCLE_CELL_DIFFERENTIATION	24	SIK1	0.0373582
GO_CARDIAC_MUSCLE_CELL_DIFFERENTIATION	24	PPARA	0.0373582
GO_CARDIAC_MUSCLE_CELL_DIFFERENTIATION	24	SRF	0.0373582
GO_CARDIAC_MUSCLE_CELL_DIFFERENTIATION	24	SORBS2	0.0373582
GO_CARDIAC_MUSCLE_CELL_DIFFERENTIATION	24	CAV3	0.0373582
GO_CARDIAC_MUSCLE_CELL_DIFFERENTIATION	24	MAML1	0.0373582
GO_CARDIAC_MUSCLE_CELL_DIFFERENTIATION	24	MYO18B	0.0373582
GO_CARDIAC_MUSCLE_CELL_DIFFERENTIATION	24	KAT2A	0.0373582
GO_CARDIAC_MUSCLE_CELL_DIFFERENTIATION	24	CTDP1	0.0373582
GO_CARDIAC_MUSCLE_CELL_DIFFERENTIATION	24	PDLIM5	0.0373582
GO_CARDIAC_MUSCLE_CELL_DIFFERENTIATION	24	KDM6B	0.0373582
GO_CARDIAC_MUSCLE_CELL_DIFFERENTIATION	24	MYH10	0.0373582
GO_CARDIAC_MUSCLE_CELL_DIFFERENTIATION	24	PIN1	0.0373582
GO_CARDIAC_MUSCLE_CELL_DIFFERENTIATION	24	CBY1	0.0373582
GO_CARDIAC_MUSCLE_CELL_DIFFERENTIATION	24	ALPK2	0.0373582
GO_COCHLEA_MORPHOGENESIS	6	VANGL2	0.0441949
GO_COCHLEA_MORPHOGENESIS	6	FZD2	0.0441949
GO_COCHLEA_MORPHOGENESIS	6	PTK7	0.0441949
GO_COCHLEA_MORPHOGENESIS	6	DVL2	0.0441949
GO_COCHLEA_MORPHOGENESIS	6	SIX1	0.0441949
GO_COCHLEA_MORPHOGENESIS	6	SOX9	0.0441949
GO_REGULATION_OF_SYNAPSE_ASSEMBLY	18	EPHB2	0.0417788
GO_REGULATION_OF_SYNAPSE_ASSEMBLY	18	CLSTN2	0.0417788
GO_REGULATION_OF_SYNAPSE_ASSEMBLY	18	LRRN1	0.0417788
GO_REGULATION_OF_SYNAPSE_ASSEMBLY	18	AGRN	0.0417788
GO_REGULATION_OF_SYNAPSE_ASSEMBLY	18	SLITRK4	0.0417788
GO_REGULATION_OF_SYNAPSE_ASSEMBLY	18	ADGRB2	0.0417788
GO_REGULATION_OF_SYNAPSE_ASSEMBLY	18	SIX1	0.0417788
GO_REGULATION_OF_SYNAPSE_ASSEMBLY	18	IL1RAP	0.0417788
GO_REGULATION_OF_SYNAPSE_ASSEMBLY	18	PPP1R9A	0.0417788
GO_REGULATION_OF_SYNAPSE_ASSEMBLY	18	SIX4	0.0417788
GO_REGULATION_OF_SYNAPSE_ASSEMBLY	18	PTPRS	0.0417788
GO_REGULATION_OF_SYNAPSE_ASSEMBLY	18	OXTR	0.0417788
GO_REGULATION_OF_SYNAPSE_ASSEMBLY	18	EPHB3	0.0417788
GO_REGULATION_OF_SYNAPSE_ASSEMBLY	18	PDLIM5	0.0417788
GO_REGULATION_OF_SYNAPSE_ASSEMBLY	18	DLG5	0.0417788
GO_REGULATION_OF_SYNAPSE_ASSEMBLY	18	GPC6	0.0417788
GO_REGULATION_OF_SYNAPSE_ASSEMBLY	18	BHLHB9	0.0417788
GO_REGULATION_OF_SYNAPSE_ASSEMBLY	18	AMIGO3	0.0417788
GO_DETECTION_OF_MECHANICAL_STIMULUS	5	CXCR4	0.0664839
GO_DETECTION_OF_MECHANICAL_STIMULUS	5	PKD1	0.0664839
GO_DETECTION_OF_MECHANICAL_STIMULUS	5	PKD2	0.0664839
GO_DETECTION_OF_MECHANICAL_STIMULUS	5	CAV3	0.0664839
GO_DETECTION_OF_MECHANICAL_STIMULUS	5	JUP	0.0664839
GO_NEGATIVE_REGULATION_OF_VASCULAR_ASSOCIATED_SMOOTH_MUSCLE_CELL_MIGRATION	2	MYOCD	0.0297811
GO_NEGATIVE_REGULATION_OF_VASCULAR_ASSOCIATED_SMOOTH_MUSCLE_CELL_MIGRATION	2	MEF2C	0.0297811
GO_DETECTION_OF_STIMULUS_INVOLVED_IN_SENSORY_PERCEPTION_OF_PAIN	4	CXCR4	0.0417788
GO_DETECTION_OF_STIMULUS_INVOLVED_IN_SENSORY_PERCEPTION_OF_PAIN	4	ADORA1	0.0417788
GO_DETECTION_OF_STIMULUS_INVOLVED_IN_SENSORY_PERCEPTION_OF_PAIN	4	NR2F6	0.0417788
GO_DETECTION_OF_STIMULUS_INVOLVED_IN_SENSORY_PERCEPTION_OF_PAIN	4	TRPV1	0.0417788
GO_DETECTION_OF_TEMPERATURE_STIMULUS	4	CXCR4	0.0696047
GO_DETECTION_OF_TEMPERATURE_STIMULUS	4	ADORA1	0.0696047
GO_DETECTION_OF_TEMPERATURE_STIMULUS	4	NR2F6	0.0696047
GO_DETECTION_OF_TEMPERATURE_STIMULUS	4	TRPV1	0.0696047
GO_SODIUM_ION_HOMEOSTASIS	5	ATP1A4	0.0668499
GO_SODIUM_ION_HOMEOSTASIS	5	ATP1A2	0.0668499
GO_SODIUM_ION_HOMEOSTASIS	5	ADORA1	0.0668499
GO_SODIUM_ION_HOMEOSTASIS	5	NEDD4L	0.0668499
GO_SODIUM_ION_HOMEOSTASIS	5	MLLT6	0.0668499
GO_CELLULAR_SODIUM_ION_HOMEOSTASIS	4	ATP1A4	0.0510365
GO_CELLULAR_SODIUM_ION_HOMEOSTASIS	4	ATP1A2	0.0510365
GO_CELLULAR_SODIUM_ION_HOMEOSTASIS	4	NEDD4L	0.0510365
GO_CELLULAR_SODIUM_ION_HOMEOSTASIS	4	SLC9A1	0.0510365
GO_REGULATION_OF_EPITHELIAL_TUBE_FORMATION	7	VANGL2	0.0768319
GO_REGULATION_OF_EPITHELIAL_TUBE_FORMATION	7	FZD2	0.0768319
GO_REGULATION_OF_EPITHELIAL_TUBE_FORMATION	7	PTK7	0.0768319
GO_REGULATION_OF_EPITHELIAL_TUBE_FORMATION	7	DVL2	0.0768319
GO_REGULATION_OF_EPITHELIAL_TUBE_FORMATION	7	SIX1	0.0768319
GO_REGULATION_OF_EPITHELIAL_TUBE_FORMATION	7	SIX4	0.0768319
GO_REGULATION_OF_EPITHELIAL_TUBE_FORMATION	7	DVL3	0.0768319
GO_SENSORY_PERCEPTION_OF_TEMPERATURE_STIMULUS	4	CXCR4	0.0784665
GO_SENSORY_PERCEPTION_OF_TEMPERATURE_STIMULUS	4	ADORA1	0.0784665
GO_SENSORY_PERCEPTION_OF_TEMPERATURE_STIMULUS	4	NR2F6	0.0784665
GO_SENSORY_PERCEPTION_OF_TEMPERATURE_STIMULUS	4	TRPV1	0.0784665
GO_MORPHOGENESIS_OF_EMBRYONIC_EPITHELIUM	34	VANGL2	0.0198413
GO_MORPHOGENESIS_OF_EMBRYONIC_EPITHELIUM	34	FZD2	0.0198413
GO_MORPHOGENESIS_OF_EMBRYONIC_EPITHELIUM	34	TP63	0.0198413
GO_MORPHOGENESIS_OF_EMBRYONIC_EPITHELIUM	34	SHROOM3	0.0198413
GO_MORPHOGENESIS_OF_EMBRYONIC_EPITHELIUM	34	PTK7	0.0198413
GO_MORPHOGENESIS_OF_EMBRYONIC_EPITHELIUM	34	DVL2	0.0198413
GO_MORPHOGENESIS_OF_EMBRYONIC_EPITHELIUM	34	SEMA4C	0.0198413
GO_MORPHOGENESIS_OF_EMBRYONIC_EPITHELIUM	34	SIX1	0.0198413
GO_MORPHOGENESIS_OF_EMBRYONIC_EPITHELIUM	34	SOX4	0.0198413
GO_MORPHOGENESIS_OF_EMBRYONIC_EPITHELIUM	34	TGFB1I1	0.0198413
GO_MORPHOGENESIS_OF_EMBRYONIC_EPITHELIUM	34	TEAD2	0.0198413
GO_MORPHOGENESIS_OF_EMBRYONIC_EPITHELIUM	34	SOX11	0.0198413
GO_MORPHOGENESIS_OF_EMBRYONIC_EPITHELIUM	34	DEAF1	0.0198413
GO_MORPHOGENESIS_OF_EMBRYONIC_EPITHELIUM	34	MED12	0.0198413
GO_MORPHOGENESIS_OF_EMBRYONIC_EPITHELIUM	34	RARA	0.0198413
GO_MORPHOGENESIS_OF_EMBRYONIC_EPITHELIUM	34	MTHFR	0.0198413
GO_MORPHOGENESIS_OF_EMBRYONIC_EPITHELIUM	34	TSC2	0.0198413
GO_MORPHOGENESIS_OF_EMBRYONIC_EPITHELIUM	34	PLXNB2	0.0198413
GO_MORPHOGENESIS_OF_EMBRYONIC_EPITHELIUM	34	PRICKLE1	0.0198413
GO_MORPHOGENESIS_OF_EMBRYONIC_EPITHELIUM	34	SIX4	0.0198413
GO_MORPHOGENESIS_OF_EMBRYONIC_EPITHELIUM	34	DVL3	0.0198413
GO_MORPHOGENESIS_OF_EMBRYONIC_EPITHELIUM	34	TULP3	0.0198413
GO_MORPHOGENESIS_OF_EMBRYONIC_EPITHELIUM	34	JAG2	0.0198413
GO_MORPHOGENESIS_OF_EMBRYONIC_EPITHELIUM	34	ARHGAP35	0.0198413
GO_MORPHOGENESIS_OF_EMBRYONIC_EPITHELIUM	34	TRAF6	0.0198413
GO_MORPHOGENESIS_OF_EMBRYONIC_EPITHELIUM	34	SOX9	0.0198413
GO_MORPHOGENESIS_OF_EMBRYONIC_EPITHELIUM	34	KAT2A	0.0198413
GO_MORPHOGENESIS_OF_EMBRYONIC_EPITHELIUM	34	MKS1	0.0198413
GO_MORPHOGENESIS_OF_EMBRYONIC_EPITHELIUM	34	EPB41L5	0.0198413
GO_MORPHOGENESIS_OF_EMBRYONIC_EPITHELIUM	34	ZEB2	0.0198413
GO_MORPHOGENESIS_OF_EMBRYONIC_EPITHELIUM	34	IFT52	0.0198413
GO_MORPHOGENESIS_OF_EMBRYONIC_EPITHELIUM	34	KDM2B	0.0198413
GO_MORPHOGENESIS_OF_EMBRYONIC_EPITHELIUM	34	SUFU	0.0198413
GO_MORPHOGENESIS_OF_EMBRYONIC_EPITHELIUM	34	IFT172	0.0198413
GO_REGULATION_OF_MYOTUBE_DIFFERENTIATION	11	MYOCD	0.0657548
GO_REGULATION_OF_MYOTUBE_DIFFERENTIATION	11	RIPOR2	0.0657548
GO_REGULATION_OF_MYOTUBE_DIFFERENTIATION	11	SIK1	0.0657548
GO_REGULATION_OF_MYOTUBE_DIFFERENTIATION	11	CAV3	0.0657548
GO_REGULATION_OF_MYOTUBE_DIFFERENTIATION	11	HDAC5	0.0657548
GO_REGULATION_OF_MYOTUBE_DIFFERENTIATION	11	MAML1	0.0657548
GO_REGULATION_OF_MYOTUBE_DIFFERENTIATION	11	RBM24	0.0657548
GO_REGULATION_OF_MYOTUBE_DIFFERENTIATION	11	HDAC4	0.0657548
GO_REGULATION_OF_MYOTUBE_DIFFERENTIATION	11	TRIM72	0.0657548
GO_REGULATION_OF_MYOTUBE_DIFFERENTIATION	11	TMEM119	0.0657548
GO_REGULATION_OF_MYOTUBE_DIFFERENTIATION	11	EHD1	0.0657548
GO_HOMOPHILIC_CELL_ADHESION_VIA_PLASMA_MEMBRANE_ADHESION_MOLECULES	16	PCDH19	0.0438326
GO_HOMOPHILIC_CELL_ADHESION_VIA_PLASMA_MEMBRANE_ADHESION_MOLECULES	16	DCHS1	0.0438326
GO_HOMOPHILIC_CELL_ADHESION_VIA_PLASMA_MEMBRANE_ADHESION_MOLECULES	16	CLSTN2	0.0438326
GO_HOMOPHILIC_CELL_ADHESION_VIA_PLASMA_MEMBRANE_ADHESION_MOLECULES	16	TRO	0.0438326
GO_HOMOPHILIC_CELL_ADHESION_VIA_PLASMA_MEMBRANE_ADHESION_MOLECULES	16	PCDH7	0.0438326
GO_HOMOPHILIC_CELL_ADHESION_VIA_PLASMA_MEMBRANE_ADHESION_MOLECULES	16	PCDHGA9	0.0438326
GO_HOMOPHILIC_CELL_ADHESION_VIA_PLASMA_MEMBRANE_ADHESION_MOLECULES	16	OBSL1	0.0438326
GO_HOMOPHILIC_CELL_ADHESION_VIA_PLASMA_MEMBRANE_ADHESION_MOLECULES	16	PCDHGC3	0.0438326
GO_HOMOPHILIC_CELL_ADHESION_VIA_PLASMA_MEMBRANE_ADHESION_MOLECULES	16	PKD1	0.0438326
GO_HOMOPHILIC_CELL_ADHESION_VIA_PLASMA_MEMBRANE_ADHESION_MOLECULES	16	CDH13	0.0438326
GO_HOMOPHILIC_CELL_ADHESION_VIA_PLASMA_MEMBRANE_ADHESION_MOLECULES	16	NECTIN2	0.0438326
GO_HOMOPHILIC_CELL_ADHESION_VIA_PLASMA_MEMBRANE_ADHESION_MOLECULES	16	PCDHB5	0.0438326
GO_HOMOPHILIC_CELL_ADHESION_VIA_PLASMA_MEMBRANE_ADHESION_MOLECULES	16	CDH15	0.0438326
GO_HOMOPHILIC_CELL_ADHESION_VIA_PLASMA_MEMBRANE_ADHESION_MOLECULES	16	PLXNB2	0.0438326
GO_HOMOPHILIC_CELL_ADHESION_VIA_PLASMA_MEMBRANE_ADHESION_MOLECULES	16	PCDHB14	0.0438326
GO_HOMOPHILIC_CELL_ADHESION_VIA_PLASMA_MEMBRANE_ADHESION_MOLECULES	16	CDH2	0.0438326
GO_MUSCLE_CELL_DIFFERENTIATION	78	MYOCD	0.000944691
GO_MUSCLE_CELL_DIFFERENTIATION	78	NOX4	0.000944691
GO_MUSCLE_CELL_DIFFERENTIATION	78	IGFBP5	0.000944691
GO_MUSCLE_CELL_DIFFERENTIATION	78	PDGFRB	0.000944691
GO_MUSCLE_CELL_DIFFERENTIATION	78	JAM2	0.000944691
GO_MUSCLE_CELL_DIFFERENTIATION	78	LMOD1	0.000944691
GO_MUSCLE_CELL_DIFFERENTIATION	78	CSRP2	0.000944691
GO_MUSCLE_CELL_DIFFERENTIATION	78	MYH9	0.000944691
GO_MUSCLE_CELL_DIFFERENTIATION	78	SEMA4C	0.000944691
GO_MUSCLE_CELL_DIFFERENTIATION	78	SIX1	0.000944691
GO_MUSCLE_CELL_DIFFERENTIATION	78	RIPOR2	0.000944691
GO_MUSCLE_CELL_DIFFERENTIATION	78	OBSL1	0.000944691
GO_MUSCLE_CELL_DIFFERENTIATION	78	DYSF	0.000944691
GO_MUSCLE_CELL_DIFFERENTIATION	78	ACTC1	0.000944691
GO_MUSCLE_CELL_DIFFERENTIATION	78	MRTFA	0.000944691
GO_MUSCLE_CELL_DIFFERENTIATION	78	SGCD	0.000944691
GO_MUSCLE_CELL_DIFFERENTIATION	78	FHOD3	0.000944691
GO_MUSCLE_CELL_DIFFERENTIATION	78	TARBP2	0.000944691
GO_MUSCLE_CELL_DIFFERENTIATION	78	CHRNB1	0.000944691
GO_MUSCLE_CELL_DIFFERENTIATION	78	ADAM12	0.000944691
GO_MUSCLE_CELL_DIFFERENTIATION	78	ALPK3	0.000944691
GO_MUSCLE_CELL_DIFFERENTIATION	78	PTGFRN	0.000944691
GO_MUSCLE_CELL_DIFFERENTIATION	78	SYNE1	0.000944691
GO_MUSCLE_CELL_DIFFERENTIATION	78	PDGFB	0.000944691
GO_MUSCLE_CELL_DIFFERENTIATION	78	PTBP1	0.000944691
GO_MUSCLE_CELL_DIFFERENTIATION	78	BCL9	0.000944691
GO_MUSCLE_CELL_DIFFERENTIATION	78	RARA	0.000944691
GO_MUSCLE_CELL_DIFFERENTIATION	78	BIN1	0.000944691
GO_MUSCLE_CELL_DIFFERENTIATION	78	SIK1	0.000944691
GO_MUSCLE_CELL_DIFFERENTIATION	78	H3-3A	0.000944691
GO_MUSCLE_CELL_DIFFERENTIATION	78	PPARA	0.000944691
GO_MUSCLE_CELL_DIFFERENTIATION	78	MYEF2	0.000944691
GO_MUSCLE_CELL_DIFFERENTIATION	78	SRF	0.000944691
GO_MUSCLE_CELL_DIFFERENTIATION	78	CDH15	0.000944691
GO_MUSCLE_CELL_DIFFERENTIATION	78	SORBS2	0.000944691
GO_MUSCLE_CELL_DIFFERENTIATION	78	MEGF10	0.000944691
GO_MUSCLE_CELL_DIFFERENTIATION	78	CAV3	0.000944691
GO_MUSCLE_CELL_DIFFERENTIATION	78	TANC1	0.000944691
GO_MUSCLE_CELL_DIFFERENTIATION	78	PLEKHO1	0.000944691
GO_MUSCLE_CELL_DIFFERENTIATION	78	SIX4	0.000944691
GO_MUSCLE_CELL_DIFFERENTIATION	78	HDAC5	0.000944691
GO_MUSCLE_CELL_DIFFERENTIATION	78	MAML1	0.000944691
GO_MUSCLE_CELL_DIFFERENTIATION	78	SMO	0.000944691
GO_MUSCLE_CELL_DIFFERENTIATION	78	MYO18B	0.000944691
GO_MUSCLE_CELL_DIFFERENTIATION	78	MRTFB	0.000944691
GO_MUSCLE_CELL_DIFFERENTIATION	78	CDON	0.000944691
GO_MUSCLE_CELL_DIFFERENTIATION	78	SPEG	0.000944691
GO_MUSCLE_CELL_DIFFERENTIATION	78	CDH2	0.000944691
GO_MUSCLE_CELL_DIFFERENTIATION	78	RBM24	0.000944691
GO_MUSCLE_CELL_DIFFERENTIATION	78	ANK2	0.000944691
GO_MUSCLE_CELL_DIFFERENTIATION	78	HDAC4	0.000944691
GO_MUSCLE_CELL_DIFFERENTIATION	78	TRIM72	0.000944691
GO_MUSCLE_CELL_DIFFERENTIATION	78	SOX9	0.000944691
GO_MUSCLE_CELL_DIFFERENTIATION	78	KAT2A	0.000944691
GO_MUSCLE_CELL_DIFFERENTIATION	78	MED28	0.000944691
GO_MUSCLE_CELL_DIFFERENTIATION	78	CTDP1	0.000944691
GO_MUSCLE_CELL_DIFFERENTIATION	78	KDM1A	0.000944691
GO_MUSCLE_CELL_DIFFERENTIATION	78	PDLIM5	0.000944691
GO_MUSCLE_CELL_DIFFERENTIATION	78	TCF3	0.000944691
GO_MUSCLE_CELL_DIFFERENTIATION	78	TNNT2	0.000944691
GO_MUSCLE_CELL_DIFFERENTIATION	78	SMARCD3	0.000944691
GO_MUSCLE_CELL_DIFFERENTIATION	78	HIRA	0.000944691
GO_MUSCLE_CELL_DIFFERENTIATION	78	OBSCN	0.000944691
GO_MUSCLE_CELL_DIFFERENTIATION	78	PGM5	0.000944691
GO_MUSCLE_CELL_DIFFERENTIATION	78	KDM6B	0.000944691
GO_MUSCLE_CELL_DIFFERENTIATION	78	TMEM119	0.000944691
GO_MUSCLE_CELL_DIFFERENTIATION	78	DNMT1	0.000944691
GO_MUSCLE_CELL_DIFFERENTIATION	78	MYH10	0.000944691
GO_MUSCLE_CELL_DIFFERENTIATION	78	FOXO4	0.000944691
GO_MUSCLE_CELL_DIFFERENTIATION	78	EHD1	0.000944691
GO_MUSCLE_CELL_DIFFERENTIATION	78	IFRD1	0.000944691
GO_MUSCLE_CELL_DIFFERENTIATION	78	EPC1	0.000944691
GO_MUSCLE_CELL_DIFFERENTIATION	78	AKT1	0.000944691
GO_MUSCLE_CELL_DIFFERENTIATION	78	PIN1	0.000944691
GO_MUSCLE_CELL_DIFFERENTIATION	78	KLF5	0.000944691
GO_MUSCLE_CELL_DIFFERENTIATION	78	SORT1	0.000944691
GO_MUSCLE_CELL_DIFFERENTIATION	78	PLD3	0.000944691
GO_MUSCLE_CELL_DIFFERENTIATION	78	CACNA1H	0.000944691
GO_CALCIUM_ION_REGULATED_EXOCYTOSIS	7	RIMS1	0.0901078
GO_CALCIUM_ION_REGULATED_EXOCYTOSIS	7	SYT12	0.0901078
GO_CALCIUM_ION_REGULATED_EXOCYTOSIS	7	RIMS3	0.0901078
GO_CALCIUM_ION_REGULATED_EXOCYTOSIS	7	ZP3	0.0901078
GO_CALCIUM_ION_REGULATED_EXOCYTOSIS	7	SYT11	0.0901078
GO_CALCIUM_ION_REGULATED_EXOCYTOSIS	7	SYT1	0.0901078
GO_CALCIUM_ION_REGULATED_EXOCYTOSIS	7	CDK5	0.0901078
GO_POSITIVE_REGULATION_OF_GRANULOCYTE_CHEMOTAXIS	5	THBS4	0.111476
GO_POSITIVE_REGULATION_OF_GRANULOCYTE_CHEMOTAXIS	5	CAMK1D	0.111476
GO_POSITIVE_REGULATION_OF_GRANULOCYTE_CHEMOTAXIS	5	RIPOR2	0.111476
GO_POSITIVE_REGULATION_OF_GRANULOCYTE_CHEMOTAXIS	5	DYSF	0.111476
GO_POSITIVE_REGULATION_OF_GRANULOCYTE_CHEMOTAXIS	5	DAPK2	0.111476
GO_STRIATED_MUSCLE_CELL_DIFFERENTIATION	60	MYOCD	0.00544486
GO_STRIATED_MUSCLE_CELL_DIFFERENTIATION	60	NOX4	0.00544486
GO_STRIATED_MUSCLE_CELL_DIFFERENTIATION	60	IGFBP5	0.00544486
GO_STRIATED_MUSCLE_CELL_DIFFERENTIATION	60	PDGFRB	0.00544486
GO_STRIATED_MUSCLE_CELL_DIFFERENTIATION	60	JAM2	0.00544486
GO_STRIATED_MUSCLE_CELL_DIFFERENTIATION	60	LMOD1	0.00544486
GO_STRIATED_MUSCLE_CELL_DIFFERENTIATION	60	CSRP2	0.00544486
GO_STRIATED_MUSCLE_CELL_DIFFERENTIATION	60	MYH9	0.00544486
GO_STRIATED_MUSCLE_CELL_DIFFERENTIATION	60	SIX1	0.00544486
GO_STRIATED_MUSCLE_CELL_DIFFERENTIATION	60	RIPOR2	0.00544486
GO_STRIATED_MUSCLE_CELL_DIFFERENTIATION	60	OBSL1	0.00544486
GO_STRIATED_MUSCLE_CELL_DIFFERENTIATION	60	DYSF	0.00544486
GO_STRIATED_MUSCLE_CELL_DIFFERENTIATION	60	ACTC1	0.00544486
GO_STRIATED_MUSCLE_CELL_DIFFERENTIATION	60	SGCD	0.00544486
GO_STRIATED_MUSCLE_CELL_DIFFERENTIATION	60	FHOD3	0.00544486
GO_STRIATED_MUSCLE_CELL_DIFFERENTIATION	60	CHRNB1	0.00544486
GO_STRIATED_MUSCLE_CELL_DIFFERENTIATION	60	ADAM12	0.00544486
GO_STRIATED_MUSCLE_CELL_DIFFERENTIATION	60	ALPK3	0.00544486
GO_STRIATED_MUSCLE_CELL_DIFFERENTIATION	60	PTGFRN	0.00544486
GO_STRIATED_MUSCLE_CELL_DIFFERENTIATION	60	BCL9	0.00544486
GO_STRIATED_MUSCLE_CELL_DIFFERENTIATION	60	RARA	0.00544486
GO_STRIATED_MUSCLE_CELL_DIFFERENTIATION	60	SIK1	0.00544486
GO_STRIATED_MUSCLE_CELL_DIFFERENTIATION	60	PPARA	0.00544486
GO_STRIATED_MUSCLE_CELL_DIFFERENTIATION	60	MYEF2	0.00544486
GO_STRIATED_MUSCLE_CELL_DIFFERENTIATION	60	SRF	0.00544486
GO_STRIATED_MUSCLE_CELL_DIFFERENTIATION	60	SORBS2	0.00544486
GO_STRIATED_MUSCLE_CELL_DIFFERENTIATION	60	CAV3	0.00544486
GO_STRIATED_MUSCLE_CELL_DIFFERENTIATION	60	TANC1	0.00544486
GO_STRIATED_MUSCLE_CELL_DIFFERENTIATION	60	PLEKHO1	0.00544486
GO_STRIATED_MUSCLE_CELL_DIFFERENTIATION	60	SIX4	0.00544486
GO_STRIATED_MUSCLE_CELL_DIFFERENTIATION	60	HDAC5	0.00544486
GO_STRIATED_MUSCLE_CELL_DIFFERENTIATION	60	MAML1	0.00544486
GO_STRIATED_MUSCLE_CELL_DIFFERENTIATION	60	SMO	0.00544486
GO_STRIATED_MUSCLE_CELL_DIFFERENTIATION	60	MYO18B	0.00544486
GO_STRIATED_MUSCLE_CELL_DIFFERENTIATION	60	CDON	0.00544486
GO_STRIATED_MUSCLE_CELL_DIFFERENTIATION	60	CDH2	0.00544486
GO_STRIATED_MUSCLE_CELL_DIFFERENTIATION	60	RBM24	0.00544486
GO_STRIATED_MUSCLE_CELL_DIFFERENTIATION	60	HDAC4	0.00544486
GO_STRIATED_MUSCLE_CELL_DIFFERENTIATION	60	TRIM72	0.00544486
GO_STRIATED_MUSCLE_CELL_DIFFERENTIATION	60	KAT2A	0.00544486
GO_STRIATED_MUSCLE_CELL_DIFFERENTIATION	60	CTDP1	0.00544486
GO_STRIATED_MUSCLE_CELL_DIFFERENTIATION	60	PDLIM5	0.00544486
GO_STRIATED_MUSCLE_CELL_DIFFERENTIATION	60	TNNT2	0.00544486
GO_STRIATED_MUSCLE_CELL_DIFFERENTIATION	60	OBSCN	0.00544486
GO_STRIATED_MUSCLE_CELL_DIFFERENTIATION	60	PGM5	0.00544486
GO_STRIATED_MUSCLE_CELL_DIFFERENTIATION	60	KDM6B	0.00544486
GO_STRIATED_MUSCLE_CELL_DIFFERENTIATION	60	TMEM119	0.00544486
GO_STRIATED_MUSCLE_CELL_DIFFERENTIATION	60	MYH10	0.00544486
GO_STRIATED_MUSCLE_CELL_DIFFERENTIATION	60	EHD1	0.00544486
GO_STRIATED_MUSCLE_CELL_DIFFERENTIATION	60	AKT1	0.00544486
GO_STRIATED_MUSCLE_CELL_DIFFERENTIATION	60	PIN1	0.00544486
GO_STRIATED_MUSCLE_CELL_DIFFERENTIATION	60	KLF5	0.00544486
GO_STRIATED_MUSCLE_CELL_DIFFERENTIATION	60	SORT1	0.00544486
GO_STRIATED_MUSCLE_CELL_DIFFERENTIATION	60	PLD3	0.00544486
GO_STRIATED_MUSCLE_CELL_DIFFERENTIATION	60	CACNA1H	0.00544486
GO_STRIATED_MUSCLE_CELL_DIFFERENTIATION	60	CBY1	0.00544486
GO_STRIATED_MUSCLE_CELL_DIFFERENTIATION	60	ALPK2	0.00544486
GO_STRIATED_MUSCLE_CELL_DIFFERENTIATION	60	DYRK1B	0.00544486
GO_STRIATED_MUSCLE_CELL_DIFFERENTIATION	60	KCNH1	0.00544486
GO_STRIATED_MUSCLE_CELL_DIFFERENTIATION	60	FLNC	0.00544486
GO_REGULATION_OF_SKELETAL_MUSCLE_TISSUE_DEVELOPMENT	10	MYOCD	0.0800204
GO_REGULATION_OF_SKELETAL_MUSCLE_TISSUE_DEVELOPMENT	10	SIX1	0.0800204
GO_REGULATION_OF_SKELETAL_MUSCLE_TISSUE_DEVELOPMENT	10	USP19	0.0800204
GO_REGULATION_OF_SKELETAL_MUSCLE_TISSUE_DEVELOPMENT	10	MEGF10	0.0800204
GO_REGULATION_OF_SKELETAL_MUSCLE_TISSUE_DEVELOPMENT	10	SIX4	0.0800204
GO_REGULATION_OF_SKELETAL_MUSCLE_TISSUE_DEVELOPMENT	10	CDON	0.0800204
GO_REGULATION_OF_SKELETAL_MUSCLE_TISSUE_DEVELOPMENT	10	GPC1	0.0800204
GO_REGULATION_OF_SKELETAL_MUSCLE_TISSUE_DEVELOPMENT	10	RBM24	0.0800204
GO_REGULATION_OF_SKELETAL_MUSCLE_TISSUE_DEVELOPMENT	10	HDAC4	0.0800204
GO_REGULATION_OF_SKELETAL_MUSCLE_TISSUE_DEVELOPMENT	10	DDX17	0.0800204
GO_DETECTION_OF_MECHANICAL_STIMULUS_INVOLVED_IN_SENSORY_PERCEPTION_OF_PAIN	2	CXCR4	0.0580914
GO_DETECTION_OF_MECHANICAL_STIMULUS_INVOLVED_IN_SENSORY_PERCEPTION_OF_PAIN	2	CACNB3	0.0580914
GO_DENDRITE_EXTENSION	10	CXCR4	0.0874302
GO_DENDRITE_EXTENSION	10	RIMS1	0.0874302
GO_DENDRITE_EXTENSION	10	NEDD4L	0.0874302
GO_DENDRITE_EXTENSION	10	SYT1	0.0874302
GO_DENDRITE_EXTENSION	10	TMEM108	0.0874302
GO_DENDRITE_EXTENSION	10	STK11	0.0874302
GO_DENDRITE_EXTENSION	10	CYFIP1	0.0874302
GO_DENDRITE_EXTENSION	10	AUTS2	0.0874302
GO_DENDRITE_EXTENSION	10	CYFIP2	0.0874302
GO_DENDRITE_EXTENSION	10	SMURF1	0.0874302
GO_SYNAPSE_ASSEMBLY	28	EPHB2	0.0297811
GO_SYNAPSE_ASSEMBLY	28	CLSTN2	0.0297811
GO_SYNAPSE_ASSEMBLY	28	LRRN1	0.0297811
GO_SYNAPSE_ASSEMBLY	28	AGRN	0.0297811
GO_SYNAPSE_ASSEMBLY	28	SLITRK4	0.0297811
GO_SYNAPSE_ASSEMBLY	28	ADGRB2	0.0297811
GO_SYNAPSE_ASSEMBLY	28	SIX1	0.0297811
GO_SYNAPSE_ASSEMBLY	28	IL1RAP	0.0297811
GO_SYNAPSE_ASSEMBLY	28	OBSL1	0.0297811
GO_SYNAPSE_ASSEMBLY	28	PPP1R9A	0.0297811
GO_SYNAPSE_ASSEMBLY	28	PCDHB5	0.0297811
GO_SYNAPSE_ASSEMBLY	28	PLXNB2	0.0297811
GO_SYNAPSE_ASSEMBLY	28	SIX4	0.0297811
GO_SYNAPSE_ASSEMBLY	28	PCDHB14	0.0297811
GO_SYNAPSE_ASSEMBLY	28	PTPRS	0.0297811
GO_SYNAPSE_ASSEMBLY	28	CDK5	0.0297811
GO_SYNAPSE_ASSEMBLY	28	CDH2	0.0297811
GO_SYNAPSE_ASSEMBLY	28	OXTR	0.0297811
GO_SYNAPSE_ASSEMBLY	28	EPHB3	0.0297811
GO_SYNAPSE_ASSEMBLY	28	PDLIM5	0.0297811
GO_SYNAPSE_ASSEMBLY	28	DLG5	0.0297811
GO_SYNAPSE_ASSEMBLY	28	PLXNB1	0.0297811
GO_SYNAPSE_ASSEMBLY	28	PLXND1	0.0297811
GO_SYNAPSE_ASSEMBLY	28	GPC6	0.0297811
GO_SYNAPSE_ASSEMBLY	28	LRP4	0.0297811
GO_SYNAPSE_ASSEMBLY	28	BHLHB9	0.0297811
GO_SYNAPSE_ASSEMBLY	28	AMIGO3	0.0297811
GO_SYNAPSE_ASSEMBLY	28	ACHE	0.0297811
GO_NEGATIVE_REGULATION_OF_SKELETAL_MUSCLE_TISSUE_DEVELOPMENT	3	MYOCD	0.08141
GO_NEGATIVE_REGULATION_OF_SKELETAL_MUSCLE_TISSUE_DEVELOPMENT	3	USP19	0.08141
GO_NEGATIVE_REGULATION_OF_SKELETAL_MUSCLE_TISSUE_DEVELOPMENT	3	SIX4	0.08141
GO_NEURAL_TUBE_FORMATION	27	VANGL2	0.0768319
GO_NEURAL_TUBE_FORMATION	27	FZD2	0.0768319
GO_NEURAL_TUBE_FORMATION	27	SHROOM3	0.0768319
GO_NEURAL_TUBE_FORMATION	27	PTK7	0.0768319
GO_NEURAL_TUBE_FORMATION	27	DVL2	0.0768319
GO_NEURAL_TUBE_FORMATION	27	SEMA4C	0.0768319
GO_NEURAL_TUBE_FORMATION	27	SOX4	0.0768319
GO_NEURAL_TUBE_FORMATION	27	TEAD2	0.0768319
GO_NEURAL_TUBE_FORMATION	27	SOX11	0.0768319
GO_NEURAL_TUBE_FORMATION	27	DEAF1	0.0768319
GO_NEURAL_TUBE_FORMATION	27	MED12	0.0768319
GO_NEURAL_TUBE_FORMATION	27	RARA	0.0768319
GO_NEURAL_TUBE_FORMATION	27	MTHFR	0.0768319
GO_NEURAL_TUBE_FORMATION	27	TSC2	0.0768319
GO_NEURAL_TUBE_FORMATION	27	PLXNB2	0.0768319
GO_NEURAL_TUBE_FORMATION	27	PRICKLE1	0.0768319
GO_NEURAL_TUBE_FORMATION	27	DVL3	0.0768319
GO_NEURAL_TUBE_FORMATION	27	TULP3	0.0768319
GO_NEURAL_TUBE_FORMATION	27	ARHGAP35	0.0768319
GO_NEURAL_TUBE_FORMATION	27	TRAF6	0.0768319
GO_NEURAL_TUBE_FORMATION	27	KAT2A	0.0768319
GO_NEURAL_TUBE_FORMATION	27	MKS1	0.0768319
GO_NEURAL_TUBE_FORMATION	27	ZEB2	0.0768319
GO_NEURAL_TUBE_FORMATION	27	IFT52	0.0768319
GO_NEURAL_TUBE_FORMATION	27	KDM2B	0.0768319
GO_NEURAL_TUBE_FORMATION	27	SUFU	0.0768319
GO_NEURAL_TUBE_FORMATION	27	IFT172	0.0768319
GO_COLLAGEN_ACTIVATED_SIGNALING_PATHWAY	6	ITGA11	0.0861823
GO_COLLAGEN_ACTIVATED_SIGNALING_PATHWAY	6	COL4A2	0.0861823
GO_COLLAGEN_ACTIVATED_SIGNALING_PATHWAY	6	COL4A1	0.0861823
GO_COLLAGEN_ACTIVATED_SIGNALING_PATHWAY	6	COL4A5	0.0861823
GO_COLLAGEN_ACTIVATED_SIGNALING_PATHWAY	6	DDR1	0.0861823
GO_COLLAGEN_ACTIVATED_SIGNALING_PATHWAY	6	COL1A1	0.0861823
GO_LONG_TERM_SYNAPTIC_DEPRESSION	5	SORCS2	0.131487
GO_LONG_TERM_SYNAPTIC_DEPRESSION	5	ADORA1	0.131487
GO_LONG_TERM_SYNAPTIC_DEPRESSION	5	DGKI	0.131487
GO_LONG_TERM_SYNAPTIC_DEPRESSION	5	PPP1R9A	0.131487
GO_LONG_TERM_SYNAPTIC_DEPRESSION	5	SRF	0.131487
GO_REGULATION_OF_SKELETAL_MUSCLE_CELL_DIFFERENTIATION	6	MYOCD	0.127336
GO_REGULATION_OF_SKELETAL_MUSCLE_CELL_DIFFERENTIATION	6	SIX1	0.127336
GO_REGULATION_OF_SKELETAL_MUSCLE_CELL_DIFFERENTIATION	6	SIX4	0.127336
GO_REGULATION_OF_SKELETAL_MUSCLE_CELL_DIFFERENTIATION	6	GPC1	0.127336
GO_REGULATION_OF_SKELETAL_MUSCLE_CELL_DIFFERENTIATION	6	RBM24	0.127336
GO_REGULATION_OF_SKELETAL_MUSCLE_CELL_DIFFERENTIATION	6	DDX17	0.127336
GO_DETECTION_OF_TEMPERATURE_STIMULUS_INVOLVED_IN_SENSORY_PERCEPTION	4	CXCR4	0.0668499
GO_DETECTION_OF_TEMPERATURE_STIMULUS_INVOLVED_IN_SENSORY_PERCEPTION	4	ADORA1	0.0668499
GO_DETECTION_OF_TEMPERATURE_STIMULUS_INVOLVED_IN_SENSORY_PERCEPTION	4	NR2F6	0.0668499
GO_DETECTION_OF_TEMPERATURE_STIMULUS_INVOLVED_IN_SENSORY_PERCEPTION	4	TRPV1	0.0668499
GO_TUBE_FORMATION	32	VANGL2	0.032359
GO_TUBE_FORMATION	32	FZD2	0.032359
GO_TUBE_FORMATION	32	SHROOM3	0.032359
GO_TUBE_FORMATION	32	PTK7	0.032359
GO_TUBE_FORMATION	32	BCL2L11	0.032359
GO_TUBE_FORMATION	32	DVL2	0.032359
GO_TUBE_FORMATION	32	SEMA4C	0.032359
GO_TUBE_FORMATION	32	SIX1	0.032359
GO_TUBE_FORMATION	32	SOX4	0.032359
GO_TUBE_FORMATION	32	TEAD2	0.032359
GO_TUBE_FORMATION	32	SOX11	0.032359
GO_TUBE_FORMATION	32	DEAF1	0.032359
GO_TUBE_FORMATION	32	MED12	0.032359
GO_TUBE_FORMATION	32	RARA	0.032359
GO_TUBE_FORMATION	32	MTHFR	0.032359
GO_TUBE_FORMATION	32	TSC2	0.032359
GO_TUBE_FORMATION	32	PLXNB2	0.032359
GO_TUBE_FORMATION	32	PRICKLE1	0.032359
GO_TUBE_FORMATION	32	SIX4	0.032359
GO_TUBE_FORMATION	32	DVL3	0.032359
GO_TUBE_FORMATION	32	TULP3	0.032359
GO_TUBE_FORMATION	32	DAB2IP	0.032359
GO_TUBE_FORMATION	32	ARHGAP35	0.032359
GO_TUBE_FORMATION	32	TRAF6	0.032359
GO_TUBE_FORMATION	32	SOX9	0.032359
GO_TUBE_FORMATION	32	KAT2A	0.032359
GO_TUBE_FORMATION	32	MKS1	0.032359
GO_TUBE_FORMATION	32	ZEB2	0.032359
GO_TUBE_FORMATION	32	IFT52	0.032359
GO_TUBE_FORMATION	32	KDM2B	0.032359
GO_TUBE_FORMATION	32	SUFU	0.032359
GO_TUBE_FORMATION	32	IFT172	0.032359
GO_CARDIAC_VASCULAR_SMOOTH_MUSCLE_CELL_DIFFERENTIATION	2	MYOCD	0.0657548
GO_CARDIAC_VASCULAR_SMOOTH_MUSCLE_CELL_DIFFERENTIATION	2	SRF	0.0657548
GO_EPITHELIAL_TUBE_FORMATION	30	VANGL2	0.0419208
GO_EPITHELIAL_TUBE_FORMATION	30	FZD2	0.0419208
GO_EPITHELIAL_TUBE_FORMATION	30	SHROOM3	0.0419208
GO_EPITHELIAL_TUBE_FORMATION	30	PTK7	0.0419208
GO_EPITHELIAL_TUBE_FORMATION	30	DVL2	0.0419208
GO_EPITHELIAL_TUBE_FORMATION	30	SEMA4C	0.0419208
GO_EPITHELIAL_TUBE_FORMATION	30	SIX1	0.0419208
GO_EPITHELIAL_TUBE_FORMATION	30	SOX4	0.0419208
GO_EPITHELIAL_TUBE_FORMATION	30	TEAD2	0.0419208
GO_EPITHELIAL_TUBE_FORMATION	30	SOX11	0.0419208
GO_EPITHELIAL_TUBE_FORMATION	30	DEAF1	0.0419208
GO_EPITHELIAL_TUBE_FORMATION	30	MED12	0.0419208
GO_EPITHELIAL_TUBE_FORMATION	30	RARA	0.0419208
GO_EPITHELIAL_TUBE_FORMATION	30	MTHFR	0.0419208
GO_EPITHELIAL_TUBE_FORMATION	30	TSC2	0.0419208
GO_EPITHELIAL_TUBE_FORMATION	30	PLXNB2	0.0419208
GO_EPITHELIAL_TUBE_FORMATION	30	PRICKLE1	0.0419208
GO_EPITHELIAL_TUBE_FORMATION	30	SIX4	0.0419208
GO_EPITHELIAL_TUBE_FORMATION	30	DVL3	0.0419208
GO_EPITHELIAL_TUBE_FORMATION	30	TULP3	0.0419208
GO_EPITHELIAL_TUBE_FORMATION	30	ARHGAP35	0.0419208
GO_EPITHELIAL_TUBE_FORMATION	30	TRAF6	0.0419208
GO_EPITHELIAL_TUBE_FORMATION	30	SOX9	0.0419208
GO_EPITHELIAL_TUBE_FORMATION	30	KAT2A	0.0419208
GO_EPITHELIAL_TUBE_FORMATION	30	MKS1	0.0419208
GO_EPITHELIAL_TUBE_FORMATION	30	ZEB2	0.0419208
GO_EPITHELIAL_TUBE_FORMATION	30	IFT52	0.0419208
GO_EPITHELIAL_TUBE_FORMATION	30	KDM2B	0.0419208
GO_EPITHELIAL_TUBE_FORMATION	30	SUFU	0.0419208
GO_EPITHELIAL_TUBE_FORMATION	30	IFT172	0.0419208
GO_PEPTIDYL_LYSINE_ACETYLATION	70	MYOCD	0.0388183
GO_PEPTIDYL_LYSINE_ACETYLATION	70	LEF1	0.0388183
GO_PEPTIDYL_LYSINE_ACETYLATION	70	SOX4	0.0388183
GO_PEPTIDYL_LYSINE_ACETYLATION	70	DPF3	0.0388183
GO_PEPTIDYL_LYSINE_ACETYLATION	70	PYGO2	0.0388183
GO_PEPTIDYL_LYSINE_ACETYLATION	70	SMARCB1	0.0388183
GO_PEPTIDYL_LYSINE_ACETYLATION	70	ING4	0.0388183
GO_PEPTIDYL_LYSINE_ACETYLATION	70	LDB1	0.0388183
GO_PEPTIDYL_LYSINE_ACETYLATION	70	BRD1	0.0388183
GO_PEPTIDYL_LYSINE_ACETYLATION	70	TRIM16	0.0388183
GO_PEPTIDYL_LYSINE_ACETYLATION	70	TAF6L	0.0388183
GO_PEPTIDYL_LYSINE_ACETYLATION	70	PIH1D1	0.0388183
GO_PEPTIDYL_LYSINE_ACETYLATION	70	TADA3	0.0388183
GO_PEPTIDYL_LYSINE_ACETYLATION	70	TAF6	0.0388183
GO_PEPTIDYL_LYSINE_ACETYLATION	70	CTBP1	0.0388183
GO_PEPTIDYL_LYSINE_ACETYLATION	70	THAP7	0.0388183
GO_PEPTIDYL_LYSINE_ACETYLATION	70	BAG6	0.0388183
GO_PEPTIDYL_LYSINE_ACETYLATION	70	DMAP1	0.0388183
GO_PEPTIDYL_LYSINE_ACETYLATION	70	KAT5	0.0388183
GO_PEPTIDYL_LYSINE_ACETYLATION	70	USP22	0.0388183
GO_PEPTIDYL_LYSINE_ACETYLATION	70	MCRS1	0.0388183
GO_PEPTIDYL_LYSINE_ACETYLATION	70	MBD3	0.0388183
GO_PEPTIDYL_LYSINE_ACETYLATION	70	KANSL1	0.0388183
GO_PEPTIDYL_LYSINE_ACETYLATION	70	ATAT1	0.0388183
GO_PEPTIDYL_LYSINE_ACETYLATION	70	YEATS4	0.0388183
GO_PEPTIDYL_LYSINE_ACETYLATION	70	HINT2	0.0388183
GO_PEPTIDYL_LYSINE_ACETYLATION	70	KAT2A	0.0388183
GO_PEPTIDYL_LYSINE_ACETYLATION	70	TRRAP	0.0388183
GO_PEPTIDYL_LYSINE_ACETYLATION	70	SGF29	0.0388183
GO_PEPTIDYL_LYSINE_ACETYLATION	70	APBB1	0.0388183
GO_PEPTIDYL_LYSINE_ACETYLATION	70	OGT	0.0388183
GO_PEPTIDYL_LYSINE_ACETYLATION	70	NAA60	0.0388183
GO_PEPTIDYL_LYSINE_ACETYLATION	70	FLCN	0.0388183
GO_PEPTIDYL_LYSINE_ACETYLATION	70	BRPF3	0.0388183
GO_PEPTIDYL_LYSINE_ACETYLATION	70	HCFC1	0.0388183
GO_PEPTIDYL_LYSINE_ACETYLATION	70	EPC2	0.0388183
GO_PEPTIDYL_LYSINE_ACETYLATION	70	POR	0.0388183
GO_PEPTIDYL_LYSINE_ACETYLATION	70	EPC1	0.0388183
GO_PEPTIDYL_LYSINE_ACETYLATION	70	KANSL2	0.0388183
GO_PEPTIDYL_LYSINE_ACETYLATION	70	AUTS2	0.0388183
GO_PEPTIDYL_LYSINE_ACETYLATION	70	NAA40	0.0388183
GO_PEPTIDYL_LYSINE_ACETYLATION	70	KAT8	0.0388183
GO_PEPTIDYL_LYSINE_ACETYLATION	70	CTCF	0.0388183
GO_PEPTIDYL_LYSINE_ACETYLATION	70	TAF1L	0.0388183
GO_PEPTIDYL_LYSINE_ACETYLATION	70	BRPF1	0.0388183
GO_PEPTIDYL_LYSINE_ACETYLATION	70	MORF4L1	0.0388183
GO_PEPTIDYL_LYSINE_ACETYLATION	70	JADE1	0.0388183
GO_PEPTIDYL_LYSINE_ACETYLATION	70	TADA2B	0.0388183
GO_PEPTIDYL_LYSINE_ACETYLATION	70	SIN3A	0.0388183
GO_PEPTIDYL_LYSINE_ACETYLATION	70	KANSL3	0.0388183
GO_PEPTIDYL_LYSINE_ACETYLATION	70	KAT6A	0.0388183
GO_PEPTIDYL_LYSINE_ACETYLATION	70	WBP2	0.0388183
GO_PEPTIDYL_LYSINE_ACETYLATION	70	CREBBP	0.0388183
GO_PEPTIDYL_LYSINE_ACETYLATION	70	WDR5	0.0388183
GO_PEPTIDYL_LYSINE_ACETYLATION	70	KAT6B	0.0388183
GO_PEPTIDYL_LYSINE_ACETYLATION	70	SPHK2	0.0388183
GO_PEPTIDYL_LYSINE_ACETYLATION	70	LIF	0.0388183
GO_PEPTIDYL_LYSINE_ACETYLATION	70	ING5	0.0388183
GO_PEPTIDYL_LYSINE_ACETYLATION	70	RUVBL2	0.0388183
GO_PEPTIDYL_LYSINE_ACETYLATION	70	SETD5	0.0388183
GO_PEPTIDYL_LYSINE_ACETYLATION	70	ARRB1	0.0388183
GO_PEPTIDYL_LYSINE_ACETYLATION	70	BRD8	0.0388183
GO_PEPTIDYL_LYSINE_ACETYLATION	70	KAT14	0.0388183
GO_PEPTIDYL_LYSINE_ACETYLATION	70	CRTC2	0.0388183
GO_PEPTIDYL_LYSINE_ACETYLATION	70	PHF14	0.0388183
GO_PEPTIDYL_LYSINE_ACETYLATION	70	NCOA1	0.0388183
GO_PEPTIDYL_LYSINE_ACETYLATION	70	SMAD4	0.0388183
GO_PEPTIDYL_LYSINE_ACETYLATION	70	BRCA2	0.0388183
GO_PEPTIDYL_LYSINE_ACETYLATION	70	BEND3	0.0388183
GO_PEPTIDYL_LYSINE_ACETYLATION	70	PHF10	0.0388183
GO_REGULATION_OF_NEUTROPHIL_ACTIVATION	3	BCR	0.0681278
GO_REGULATION_OF_NEUTROPHIL_ACTIVATION	3	GRN	0.0681278
GO_REGULATION_OF_NEUTROPHIL_ACTIVATION	3	ABR	0.0681278
GO_DETECTION_OF_MECHANICAL_STIMULUS_INVOLVED_IN_SENSORY_PERCEPTION	2	CXCR4	0.143837
GO_DETECTION_OF_MECHANICAL_STIMULUS_INVOLVED_IN_SENSORY_PERCEPTION	2	COL11A1	0.143837
GO_ACROSOME_REACTION	9	RIMS1	0.161641
GO_ACROSOME_REACTION	9	ZP3	0.161641
GO_ACROSOME_REACTION	9	POMZP3	0.161641
GO_ACROSOME_REACTION	9	SPESP1	0.161641
GO_ACROSOME_REACTION	9	CACNA1H	0.161641
GO_ACROSOME_REACTION	9	SPINK1	0.161641
GO_ACROSOME_REACTION	9	TRIM36	0.161641
GO_ACROSOME_REACTION	9	PLCD4	0.161641
GO_ACROSOME_REACTION	9	PLB1	0.161641
GO_NEGATIVE_REGULATION_OF_MYOTUBE_DIFFERENTIATION	5	MYOCD	0.105268
GO_NEGATIVE_REGULATION_OF_MYOTUBE_DIFFERENTIATION	5	HDAC5	0.105268
GO_NEGATIVE_REGULATION_OF_MYOTUBE_DIFFERENTIATION	5	HDAC4	0.105268
GO_NEGATIVE_REGULATION_OF_MYOTUBE_DIFFERENTIATION	5	TRIM72	0.105268
GO_NEGATIVE_REGULATION_OF_MYOTUBE_DIFFERENTIATION	5	TMEM119	0.105268
GO_INHIBITORY_POSTSYNAPTIC_POTENTIAL	2	RIMS1	0.122847
GO_INHIBITORY_POSTSYNAPTIC_POTENTIAL	2	NLGN2	0.122847
GO_SKELETAL_MUSCLE_CELL_DIFFERENTIATION	16	MYOCD	0.107617
GO_SKELETAL_MUSCLE_CELL_DIFFERENTIATION	16	EGR2	0.107617
GO_SKELETAL_MUSCLE_CELL_DIFFERENTIATION	16	SIX1	0.107617
GO_SKELETAL_MUSCLE_CELL_DIFFERENTIATION	16	SOX11	0.107617
GO_SKELETAL_MUSCLE_CELL_DIFFERENTIATION	16	BCL9	0.107617
GO_SKELETAL_MUSCLE_CELL_DIFFERENTIATION	16	MEGF10	0.107617
GO_SKELETAL_MUSCLE_CELL_DIFFERENTIATION	16	SIX4	0.107617
GO_SKELETAL_MUSCLE_CELL_DIFFERENTIATION	16	LEMD2	0.107617
GO_SKELETAL_MUSCLE_CELL_DIFFERENTIATION	16	CDON	0.107617
GO_SKELETAL_MUSCLE_CELL_DIFFERENTIATION	16	ZNF689	0.107617
GO_SKELETAL_MUSCLE_CELL_DIFFERENTIATION	16	GTF3C5	0.107617
GO_SKELETAL_MUSCLE_CELL_DIFFERENTIATION	16	GPC1	0.107617
GO_SKELETAL_MUSCLE_CELL_DIFFERENTIATION	16	RBM24	0.107617
GO_SKELETAL_MUSCLE_CELL_DIFFERENTIATION	16	HEYL	0.107617
GO_SKELETAL_MUSCLE_CELL_DIFFERENTIATION	16	DDX17	0.107617
GO_SKELETAL_MUSCLE_CELL_DIFFERENTIATION	16	KLF5	0.107617
GO_CARDIOBLAST_DIFFERENTIATION	3	MYOCD	0.109655
GO_CARDIOBLAST_DIFFERENTIATION	3	SRF	0.109655
GO_CARDIOBLAST_DIFFERENTIATION	3	PRICKLE1	0.109655
GO_ANTERIOR_POSTERIOR_AXON_GUIDANCE	3	UNC5B	0.0457149
GO_ANTERIOR_POSTERIOR_AXON_GUIDANCE	3	LHX9	0.0457149
GO_ANTERIOR_POSTERIOR_AXON_GUIDANCE	3	UNC5C	0.0457149
GO_SODIUM_ION_EXPORT_ACROSS_PLASMA_MEMBRANE	4	ATP1A4	0.111306
GO_SODIUM_ION_EXPORT_ACROSS_PLASMA_MEMBRANE	4	ATP1A2	0.111306
GO_SODIUM_ION_EXPORT_ACROSS_PLASMA_MEMBRANE	4	FXYD1	0.111306
GO_SODIUM_ION_EXPORT_ACROSS_PLASMA_MEMBRANE	4	SLC9A1	0.111306
GO_LATERAL_SPROUTING_FROM_AN_EPITHELIUM	3	VANGL2	0.160994
GO_LATERAL_SPROUTING_FROM_AN_EPITHELIUM	3	TP63	0.160994
GO_LATERAL_SPROUTING_FROM_AN_EPITHELIUM	3	BMP4	0.160994
GO_REGULATION_OF_RESPIRATORY_GASEOUS_EXCHANGE	5	ATP1A2	0.173309
GO_REGULATION_OF_RESPIRATORY_GASEOUS_EXCHANGE	5	ADORA1	0.173309
GO_REGULATION_OF_RESPIRATORY_GASEOUS_EXCHANGE	5	MTG2	0.173309
GO_REGULATION_OF_RESPIRATORY_GASEOUS_EXCHANGE	5	MTG1	0.173309
GO_REGULATION_OF_RESPIRATORY_GASEOUS_EXCHANGE	5	SLC5A3	0.173309
GO_POSITIVE_REGULATION_OF_CARDIOCYTE_DIFFERENTIATION	3	MYOCD	0.122847
GO_POSITIVE_REGULATION_OF_CARDIOCYTE_DIFFERENTIATION	3	KAT2A	0.122847
GO_POSITIVE_REGULATION_OF_CARDIOCYTE_DIFFERENTIATION	3	PIN1	0.122847
GO_POSITIVE_REGULATION_OF_OLIGODENDROCYTE_DIFFERENTIATION	6	CXCR4	0.173309
GO_POSITIVE_REGULATION_OF_OLIGODENDROCYTE_DIFFERENTIATION	6	PTN	0.173309
GO_POSITIVE_REGULATION_OF_OLIGODENDROCYTE_DIFFERENTIATION	6	DAG1	0.173309
GO_POSITIVE_REGULATION_OF_OLIGODENDROCYTE_DIFFERENTIATION	6	MTOR	0.173309
GO_POSITIVE_REGULATION_OF_OLIGODENDROCYTE_DIFFERENTIATION	6	IL34	0.173309
GO_POSITIVE_REGULATION_OF_OLIGODENDROCYTE_DIFFERENTIATION	6	HDAC1	0.173309
GO_REGULATION_OF_DOPAMINE_SECRETION	3	SYT12	0.161858
GO_REGULATION_OF_DOPAMINE_SECRETION	3	SYT11	0.161858
GO_REGULATION_OF_DOPAMINE_SECRETION	3	SYT1	0.161858
GO_GAMMA_DELTA_T_CELL_ACTIVATION	3	LEF1	0.122847
GO_GAMMA_DELTA_T_CELL_ACTIVATION	3	SOX4	0.122847
GO_GAMMA_DELTA_T_CELL_ACTIVATION	3	JAG2	0.122847
GO_ESTABLISHMENT_OF_PLANAR_POLARITY_INVOLVED_IN_NEURAL_TUBE_CLOSURE	5	VANGL2	0.146516
GO_ESTABLISHMENT_OF_PLANAR_POLARITY_INVOLVED_IN_NEURAL_TUBE_CLOSURE	5	FZD2	0.146516
GO_ESTABLISHMENT_OF_PLANAR_POLARITY_INVOLVED_IN_NEURAL_TUBE_CLOSURE	5	PTK7	0.146516
GO_ESTABLISHMENT_OF_PLANAR_POLARITY_INVOLVED_IN_NEURAL_TUBE_CLOSURE	5	DVL2	0.146516
GO_ESTABLISHMENT_OF_PLANAR_POLARITY_INVOLVED_IN_NEURAL_TUBE_CLOSURE	5	DVL3	0.146516
GO_ACROSOMAL_VESICLE_EXOCYTOSIS	3	RIMS1	0.0861823
GO_ACROSOMAL_VESICLE_EXOCYTOSIS	3	ZP3	0.0861823
GO_ACROSOMAL_VESICLE_EXOCYTOSIS	3	SYT6	0.0861823
GO_HISTONE_METHYLATION	55	PRDM11	0.0768319
GO_HISTONE_METHYLATION	55	PYGO2	0.0768319
GO_HISTONE_METHYLATION	55	SMARCB1	0.0768319
GO_HISTONE_METHYLATION	55	H1-4	0.0768319
GO_HISTONE_METHYLATION	55	PHF19	0.0768319
GO_HISTONE_METHYLATION	55	TET3	0.0768319
GO_HISTONE_METHYLATION	55	MLLT6	0.0768319
GO_HISTONE_METHYLATION	55	ZNF711	0.0768319
GO_HISTONE_METHYLATION	55	PIH1D1	0.0768319
GO_HISTONE_METHYLATION	55	MTHFR	0.0768319
GO_HISTONE_METHYLATION	55	CHTOP	0.0768319
GO_HISTONE_METHYLATION	55	EHMT1	0.0768319
GO_HISTONE_METHYLATION	55	TET2	0.0768319
GO_HISTONE_METHYLATION	55	PAF1	0.0768319
GO_HISTONE_METHYLATION	55	NSD1	0.0768319
GO_HISTONE_METHYLATION	55	WDR5B	0.0768319
GO_HISTONE_METHYLATION	55	SETD6	0.0768319
GO_HISTONE_METHYLATION	55	PAGR1	0.0768319
GO_HISTONE_METHYLATION	55	KDM1A	0.0768319
GO_HISTONE_METHYLATION	55	KMT5B	0.0768319
GO_HISTONE_METHYLATION	55	TET1	0.0768319
GO_HISTONE_METHYLATION	55	OGT	0.0768319
GO_HISTONE_METHYLATION	55	PRMT6	0.0768319
GO_HISTONE_METHYLATION	55	NSD2	0.0768319
GO_HISTONE_METHYLATION	55	DNMT1	0.0768319
GO_HISTONE_METHYLATION	55	H1-2	0.0768319
GO_HISTONE_METHYLATION	55	MACROH2A1	0.0768319
GO_HISTONE_METHYLATION	55	RLF	0.0768319
GO_HISTONE_METHYLATION	55	CXXC1	0.0768319
GO_HISTONE_METHYLATION	55	KMT2E	0.0768319
GO_HISTONE_METHYLATION	55	WDR82	0.0768319
GO_HISTONE_METHYLATION	55	AUTS2	0.0768319
GO_HISTONE_METHYLATION	55	CTCF	0.0768319
GO_HISTONE_METHYLATION	55	PRMT1	0.0768319
GO_HISTONE_METHYLATION	55	EHMT2	0.0768319
GO_HISTONE_METHYLATION	55	PRMT2	0.0768319
GO_HISTONE_METHYLATION	55	ZNF335	0.0768319
GO_HISTONE_METHYLATION	55	MTF2	0.0768319
GO_HISTONE_METHYLATION	55	ZNF304	0.0768319
GO_HISTONE_METHYLATION	55	SUZ12	0.0768319
GO_HISTONE_METHYLATION	55	KMT5C	0.0768319
GO_HISTONE_METHYLATION	55	BCOR	0.0768319
GO_HISTONE_METHYLATION	55	CREBBP	0.0768319
GO_HISTONE_METHYLATION	55	WDR5	0.0768319
GO_HISTONE_METHYLATION	55	NSD3	0.0768319
GO_HISTONE_METHYLATION	55	SETD5	0.0768319
GO_HISTONE_METHYLATION	55	SETDB2	0.0768319
GO_HISTONE_METHYLATION	55	KMT2C	0.0768319
GO_HISTONE_METHYLATION	55	DOT1L	0.0768319
GO_HISTONE_METHYLATION	55	TRMT112	0.0768319
GO_HISTONE_METHYLATION	55	SMAD4	0.0768319
GO_HISTONE_METHYLATION	55	BEND3	0.0768319
GO_HISTONE_METHYLATION	55	EZH2	0.0768319
GO_HISTONE_METHYLATION	55	LMNA	0.0768319
GO_HISTONE_METHYLATION	55	SETDB1	0.0768319
GO_MUSCLE_STRUCTURE_DEVELOPMENT	129	MYOCD	0.000129919
GO_MUSCLE_STRUCTURE_DEVELOPMENT	129	NOX4	0.000129919
GO_MUSCLE_STRUCTURE_DEVELOPMENT	129	ELN	0.000129919
GO_MUSCLE_STRUCTURE_DEVELOPMENT	129	VANGL2	0.000129919
GO_MUSCLE_STRUCTURE_DEVELOPMENT	129	FZD2	0.000129919
GO_MUSCLE_STRUCTURE_DEVELOPMENT	129	IGFBP5	0.000129919
GO_MUSCLE_STRUCTURE_DEVELOPMENT	129	ITGA11	0.000129919
GO_MUSCLE_STRUCTURE_DEVELOPMENT	129	MSC	0.000129919
GO_MUSCLE_STRUCTURE_DEVELOPMENT	129	PDGFRB	0.000129919
GO_MUSCLE_STRUCTURE_DEVELOPMENT	129	JAM2	0.000129919
GO_MUSCLE_STRUCTURE_DEVELOPMENT	129	EGR2	0.000129919
GO_MUSCLE_STRUCTURE_DEVELOPMENT	129	LMOD1	0.000129919
GO_MUSCLE_STRUCTURE_DEVELOPMENT	129	PDLIM3	0.000129919
GO_MUSCLE_STRUCTURE_DEVELOPMENT	129	LEF1	0.000129919
GO_MUSCLE_STRUCTURE_DEVELOPMENT	129	SGCG	0.000129919
GO_MUSCLE_STRUCTURE_DEVELOPMENT	129	CSRP2	0.000129919
GO_MUSCLE_STRUCTURE_DEVELOPMENT	129	MYH9	0.000129919
GO_MUSCLE_STRUCTURE_DEVELOPMENT	129	SGCA	0.000129919
GO_MUSCLE_STRUCTURE_DEVELOPMENT	129	SEMA4C	0.000129919
GO_MUSCLE_STRUCTURE_DEVELOPMENT	129	SIX1	0.000129919
GO_MUSCLE_STRUCTURE_DEVELOPMENT	129	SRPK3	0.000129919
GO_MUSCLE_STRUCTURE_DEVELOPMENT	129	RIPOR2	0.000129919
GO_MUSCLE_STRUCTURE_DEVELOPMENT	129	OBSL1	0.000129919
GO_MUSCLE_STRUCTURE_DEVELOPMENT	129	JPH2	0.000129919
GO_MUSCLE_STRUCTURE_DEVELOPMENT	129	DYSF	0.000129919
GO_MUSCLE_STRUCTURE_DEVELOPMENT	129	ACTC1	0.000129919
GO_MUSCLE_STRUCTURE_DEVELOPMENT	129	MRTFA	0.000129919
GO_MUSCLE_STRUCTURE_DEVELOPMENT	129	SGCD	0.000129919
GO_MUSCLE_STRUCTURE_DEVELOPMENT	129	LARGE1	0.000129919
GO_MUSCLE_STRUCTURE_DEVELOPMENT	129	FHOD3	0.000129919
GO_MUSCLE_STRUCTURE_DEVELOPMENT	129	TARBP2	0.000129919
GO_MUSCLE_STRUCTURE_DEVELOPMENT	129	PDLIM7	0.000129919
GO_MUSCLE_STRUCTURE_DEVELOPMENT	129	CHRNB1	0.000129919
GO_MUSCLE_STRUCTURE_DEVELOPMENT	129	ADAM12	0.000129919
GO_MUSCLE_STRUCTURE_DEVELOPMENT	129	ALPK3	0.000129919
GO_MUSCLE_STRUCTURE_DEVELOPMENT	129	PTGFRN	0.000129919
GO_MUSCLE_STRUCTURE_DEVELOPMENT	129	SYNE1	0.000129919
GO_MUSCLE_STRUCTURE_DEVELOPMENT	129	PDGFB	0.000129919
GO_MUSCLE_STRUCTURE_DEVELOPMENT	129	PTBP1	0.000129919
GO_MUSCLE_STRUCTURE_DEVELOPMENT	129	ZFPM2	0.000129919
GO_MUSCLE_STRUCTURE_DEVELOPMENT	129	SOX11	0.000129919
GO_MUSCLE_STRUCTURE_DEVELOPMENT	129	BCL9	0.000129919
GO_MUSCLE_STRUCTURE_DEVELOPMENT	129	RARA	0.000129919
GO_MUSCLE_STRUCTURE_DEVELOPMENT	129	BIN1	0.000129919
GO_MUSCLE_STRUCTURE_DEVELOPMENT	129	SIK1	0.000129919
GO_MUSCLE_STRUCTURE_DEVELOPMENT	129	USP19	0.000129919
GO_MUSCLE_STRUCTURE_DEVELOPMENT	129	H3-3A	0.000129919
GO_MUSCLE_STRUCTURE_DEVELOPMENT	129	PPARA	0.000129919
GO_MUSCLE_STRUCTURE_DEVELOPMENT	129	FLNB	0.000129919
GO_MUSCLE_STRUCTURE_DEVELOPMENT	129	MYEF2	0.000129919
GO_MUSCLE_STRUCTURE_DEVELOPMENT	129	SRF	0.000129919
GO_MUSCLE_STRUCTURE_DEVELOPMENT	129	CDH15	0.000129919
GO_MUSCLE_STRUCTURE_DEVELOPMENT	129	SORBS2	0.000129919
GO_MUSCLE_STRUCTURE_DEVELOPMENT	129	MEGF10	0.000129919
GO_MUSCLE_STRUCTURE_DEVELOPMENT	129	MYL6B	0.000129919
GO_MUSCLE_STRUCTURE_DEVELOPMENT	129	JAG1	0.000129919
GO_MUSCLE_STRUCTURE_DEVELOPMENT	129	DAG1	0.000129919
GO_MUSCLE_STRUCTURE_DEVELOPMENT	129	ADARB1	0.000129919
GO_MUSCLE_STRUCTURE_DEVELOPMENT	129	CAV3	0.000129919
GO_MUSCLE_STRUCTURE_DEVELOPMENT	129	TANC1	0.000129919
GO_MUSCLE_STRUCTURE_DEVELOPMENT	129	PRICKLE1	0.000129919
GO_MUSCLE_STRUCTURE_DEVELOPMENT	129	PLEKHO1	0.000129919
GO_MUSCLE_STRUCTURE_DEVELOPMENT	129	SIX4	0.000129919
GO_MUSCLE_STRUCTURE_DEVELOPMENT	129	HDAC5	0.000129919
GO_MUSCLE_STRUCTURE_DEVELOPMENT	129	MAML1	0.000129919
GO_MUSCLE_STRUCTURE_DEVELOPMENT	129	SMO	0.000129919
GO_MUSCLE_STRUCTURE_DEVELOPMENT	129	VGLL4	0.000129919
GO_MUSCLE_STRUCTURE_DEVELOPMENT	129	MYO18B	0.000129919
GO_MUSCLE_STRUCTURE_DEVELOPMENT	129	LEMD2	0.000129919
GO_MUSCLE_STRUCTURE_DEVELOPMENT	129	TEAD4	0.000129919
GO_MUSCLE_STRUCTURE_DEVELOPMENT	129	MRAS	0.000129919
GO_MUSCLE_STRUCTURE_DEVELOPMENT	129	LUC7L	0.000129919
GO_MUSCLE_STRUCTURE_DEVELOPMENT	129	MRTFB	0.000129919
GO_MUSCLE_STRUCTURE_DEVELOPMENT	129	CDON	0.000129919
GO_MUSCLE_STRUCTURE_DEVELOPMENT	129	ZNF689	0.000129919
GO_MUSCLE_STRUCTURE_DEVELOPMENT	129	GTF3C5	0.000129919
GO_MUSCLE_STRUCTURE_DEVELOPMENT	129	SPEG	0.000129919
GO_MUSCLE_STRUCTURE_DEVELOPMENT	129	TNNI1	0.000129919
GO_MUSCLE_STRUCTURE_DEVELOPMENT	129	CDK5	0.000129919
GO_MUSCLE_STRUCTURE_DEVELOPMENT	129	GPC1	0.000129919
GO_MUSCLE_STRUCTURE_DEVELOPMENT	129	CDH2	0.000129919
GO_MUSCLE_STRUCTURE_DEVELOPMENT	129	RBM24	0.000129919
GO_MUSCLE_STRUCTURE_DEVELOPMENT	129	USP2	0.000129919
GO_MUSCLE_STRUCTURE_DEVELOPMENT	129	ANK2	0.000129919
GO_MUSCLE_STRUCTURE_DEVELOPMENT	129	HDAC4	0.000129919
GO_MUSCLE_STRUCTURE_DEVELOPMENT	129	TRIM72	0.000129919
GO_MUSCLE_STRUCTURE_DEVELOPMENT	129	SOX9	0.000129919
GO_MUSCLE_STRUCTURE_DEVELOPMENT	129	KAT2A	0.000129919
GO_MUSCLE_STRUCTURE_DEVELOPMENT	129	MED28	0.000129919
GO_MUSCLE_STRUCTURE_DEVELOPMENT	129	HINFP	0.000129919
GO_MUSCLE_STRUCTURE_DEVELOPMENT	129	MYLK	0.000129919
GO_MUSCLE_STRUCTURE_DEVELOPMENT	129	SIRT2	0.000129919
GO_MUSCLE_STRUCTURE_DEVELOPMENT	129	CTDP1	0.000129919
GO_MUSCLE_STRUCTURE_DEVELOPMENT	129	KDM1A	0.000129919
GO_MUSCLE_STRUCTURE_DEVELOPMENT	129	PDLIM5	0.000129919
GO_MUSCLE_STRUCTURE_DEVELOPMENT	129	ZBTB42	0.000129919
GO_MUSCLE_STRUCTURE_DEVELOPMENT	129	HEYL	0.000129919
GO_MUSCLE_STRUCTURE_DEVELOPMENT	129	IGSF8	0.000129919
GO_MUSCLE_STRUCTURE_DEVELOPMENT	129	KMT5B	0.000129919
GO_MUSCLE_STRUCTURE_DEVELOPMENT	129	TCF3	0.000129919
GO_MUSCLE_STRUCTURE_DEVELOPMENT	129	ILK	0.000129919
GO_MUSCLE_STRUCTURE_DEVELOPMENT	129	TNNT2	0.000129919
GO_MUSCLE_STRUCTURE_DEVELOPMENT	129	TCF7L2	0.000129919
GO_MUSCLE_STRUCTURE_DEVELOPMENT	129	SMARCD3	0.000129919
GO_MUSCLE_STRUCTURE_DEVELOPMENT	129	HIRA	0.000129919
GO_MUSCLE_STRUCTURE_DEVELOPMENT	129	TAGLN	0.000129919
GO_MUSCLE_STRUCTURE_DEVELOPMENT	129	OBSCN	0.000129919
GO_MUSCLE_STRUCTURE_DEVELOPMENT	129	PGM5	0.000129919
GO_MUSCLE_STRUCTURE_DEVELOPMENT	129	KDM6B	0.000129919
GO_MUSCLE_STRUCTURE_DEVELOPMENT	129	DDX17	0.000129919
GO_MUSCLE_STRUCTURE_DEVELOPMENT	129	TMEM119	0.000129919
GO_MUSCLE_STRUCTURE_DEVELOPMENT	129	DNMT1	0.000129919
GO_MUSCLE_STRUCTURE_DEVELOPMENT	129	MYH10	0.000129919
GO_MUSCLE_STRUCTURE_DEVELOPMENT	129	ITGA7	0.000129919
GO_MUSCLE_STRUCTURE_DEVELOPMENT	129	FOXO4	0.000129919
GO_MUSCLE_STRUCTURE_DEVELOPMENT	129	EHD1	0.000129919
GO_MUSCLE_STRUCTURE_DEVELOPMENT	129	IFRD1	0.000129919
GO_MUSCLE_STRUCTURE_DEVELOPMENT	129	EPC1	0.000129919
GO_MUSCLE_STRUCTURE_DEVELOPMENT	129	AKT1	0.000129919
GO_MUSCLE_STRUCTURE_DEVELOPMENT	129	PIN1	0.000129919
GO_MUSCLE_STRUCTURE_DEVELOPMENT	129	KLF5	0.000129919
GO_MUSCLE_STRUCTURE_DEVELOPMENT	129	SORT1	0.000129919
GO_MUSCLE_STRUCTURE_DEVELOPMENT	129	VAMP5	0.000129919
GO_MUSCLE_STRUCTURE_DEVELOPMENT	129	PLD3	0.000129919
GO_MUSCLE_STRUCTURE_DEVELOPMENT	129	CACNA1H	0.000129919
GO_MUSCLE_STRUCTURE_DEVELOPMENT	129	PRR14	0.000129919
GO_MUSCLE_STRUCTURE_DEVELOPMENT	129	ZBTB18	0.000129919
GO_MUSCLE_STRUCTURE_DEVELOPMENT	129	ZNF609	0.000129919
GO_MUSCLE_STRUCTURE_DEVELOPMENT	129	CBY1	0.000129919
GO_REGULATION_OF_CALCIUM_ION_DEPENDENT_EXOCYTOSIS	6	SYT12	0.146498
GO_REGULATION_OF_CALCIUM_ION_DEPENDENT_EXOCYTOSIS	6	ZP3	0.146498
GO_REGULATION_OF_CALCIUM_ION_DEPENDENT_EXOCYTOSIS	6	SYT11	0.146498
GO_REGULATION_OF_CALCIUM_ION_DEPENDENT_EXOCYTOSIS	6	SYT1	0.146498
GO_REGULATION_OF_CALCIUM_ION_DEPENDENT_EXOCYTOSIS	6	CDK5	0.146498
GO_REGULATION_OF_CALCIUM_ION_DEPENDENT_EXOCYTOSIS	6	CACNA1H	0.146498
GO_MYOBLAST_FUSION	13	JAM2	0.121938
GO_MYOBLAST_FUSION	13	MYH9	0.121938
GO_MYOBLAST_FUSION	13	RIPOR2	0.121938
GO_MYOBLAST_FUSION	13	ADAM12	0.121938
GO_MYOBLAST_FUSION	13	PTGFRN	0.121938
GO_MYOBLAST_FUSION	13	CAV3	0.121938
GO_MYOBLAST_FUSION	13	TANC1	0.121938
GO_MYOBLAST_FUSION	13	PLEKHO1	0.121938
GO_MYOBLAST_FUSION	13	CDON	0.121938
GO_MYOBLAST_FUSION	13	EHD1	0.121938
GO_MYOBLAST_FUSION	13	CACNA1H	0.121938
GO_MYOBLAST_FUSION	13	DYRK1B	0.121938
GO_MYOBLAST_FUSION	13	KCNH1	0.121938
GO_CELLULAR_COMPONENT_ASSEMBLY_INVOLVED_IN_MORPHOGENESIS	20	PDGFRB	0.09671
GO_CELLULAR_COMPONENT_ASSEMBLY_INVOLVED_IN_MORPHOGENESIS	20	LMOD1	0.09671
GO_CELLULAR_COMPONENT_ASSEMBLY_INVOLVED_IN_MORPHOGENESIS	20	CSRP2	0.09671
GO_CELLULAR_COMPONENT_ASSEMBLY_INVOLVED_IN_MORPHOGENESIS	20	OBSL1	0.09671
GO_CELLULAR_COMPONENT_ASSEMBLY_INVOLVED_IN_MORPHOGENESIS	20	ACTC1	0.09671
GO_CELLULAR_COMPONENT_ASSEMBLY_INVOLVED_IN_MORPHOGENESIS	20	FHOD3	0.09671
GO_CELLULAR_COMPONENT_ASSEMBLY_INVOLVED_IN_MORPHOGENESIS	20	NECTIN2	0.09671
GO_CELLULAR_COMPONENT_ASSEMBLY_INVOLVED_IN_MORPHOGENESIS	20	SRF	0.09671
GO_CELLULAR_COMPONENT_ASSEMBLY_INVOLVED_IN_MORPHOGENESIS	20	DAG1	0.09671
GO_CELLULAR_COMPONENT_ASSEMBLY_INVOLVED_IN_MORPHOGENESIS	20	CAV3	0.09671
GO_CELLULAR_COMPONENT_ASSEMBLY_INVOLVED_IN_MORPHOGENESIS	20	PHLDB1	0.09671
GO_CELLULAR_COMPONENT_ASSEMBLY_INVOLVED_IN_MORPHOGENESIS	20	SIX4	0.09671
GO_CELLULAR_COMPONENT_ASSEMBLY_INVOLVED_IN_MORPHOGENESIS	20	GPC1	0.09671
GO_CELLULAR_COMPONENT_ASSEMBLY_INVOLVED_IN_MORPHOGENESIS	20	ANK2	0.09671
GO_CELLULAR_COMPONENT_ASSEMBLY_INVOLVED_IN_MORPHOGENESIS	20	MTMR2	0.09671
GO_CELLULAR_COMPONENT_ASSEMBLY_INVOLVED_IN_MORPHOGENESIS	20	ILK	0.09671
GO_CELLULAR_COMPONENT_ASSEMBLY_INVOLVED_IN_MORPHOGENESIS	20	TNNT2	0.09671
GO_CELLULAR_COMPONENT_ASSEMBLY_INVOLVED_IN_MORPHOGENESIS	20	OBSCN	0.09671
GO_CELLULAR_COMPONENT_ASSEMBLY_INVOLVED_IN_MORPHOGENESIS	20	PGM5	0.09671
GO_CELLULAR_COMPONENT_ASSEMBLY_INVOLVED_IN_MORPHOGENESIS	20	MYH10	0.09671
GO_ESTABLISHMENT_OF_PLANAR_POLARITY_OF_EMBRYONIC_EPITHELIUM	5	VANGL2	0.115121
GO_ESTABLISHMENT_OF_PLANAR_POLARITY_OF_EMBRYONIC_EPITHELIUM	5	FZD2	0.115121
GO_ESTABLISHMENT_OF_PLANAR_POLARITY_OF_EMBRYONIC_EPITHELIUM	5	PTK7	0.115121
GO_ESTABLISHMENT_OF_PLANAR_POLARITY_OF_EMBRYONIC_EPITHELIUM	5	DVL2	0.115121
GO_ESTABLISHMENT_OF_PLANAR_POLARITY_OF_EMBRYONIC_EPITHELIUM	5	DVL3	0.115121
GO_POSTSYNAPTIC_MEMBRANE_ORGANIZATION	8	EPHB2	0.147543
GO_POSTSYNAPTIC_MEMBRANE_ORGANIZATION	8	PTN	0.147543
GO_POSTSYNAPTIC_MEMBRANE_ORGANIZATION	8	CHRNB1	0.147543
GO_POSTSYNAPTIC_MEMBRANE_ORGANIZATION	8	RAPSN	0.147543
GO_POSTSYNAPTIC_MEMBRANE_ORGANIZATION	8	SSH1	0.147543
GO_POSTSYNAPTIC_MEMBRANE_ORGANIZATION	8	CDH2	0.147543
GO_POSTSYNAPTIC_MEMBRANE_ORGANIZATION	8	DLG4	0.147543
GO_POSTSYNAPTIC_MEMBRANE_ORGANIZATION	8	LRP4	0.147543
GO_CELL_MIGRATION_INVOLVED_IN_GASTRULATION	5	AMOT	0.164244
GO_CELL_MIGRATION_INVOLVED_IN_GASTRULATION	5	MEGF8	0.164244
GO_CELL_MIGRATION_INVOLVED_IN_GASTRULATION	5	LRP5	0.164244
GO_CELL_MIGRATION_INVOLVED_IN_GASTRULATION	5	RIC8A	0.164244
GO_CELL_MIGRATION_INVOLVED_IN_GASTRULATION	5	EPB41L5	0.164244
GO_RESPONSE_TO_AUDITORY_STIMULUS	4	PTN	0.19749
GO_RESPONSE_TO_AUDITORY_STIMULUS	4	ATP1A2	0.19749
GO_RESPONSE_TO_AUDITORY_STIMULUS	4	XPA	0.19749
GO_RESPONSE_TO_AUDITORY_STIMULUS	4	ATP8A2	0.19749
GO_CORNEA_DEVELOPMENT_IN_CAMERA_TYPE_EYE	5	SOX11	0.151216
GO_CORNEA_DEVELOPMENT_IN_CAMERA_TYPE_EYE	5	LIMK2	0.151216
GO_CORNEA_DEVELOPMENT_IN_CAMERA_TYPE_EYE	5	WNT9A	0.151216
GO_CORNEA_DEVELOPMENT_IN_CAMERA_TYPE_EYE	5	ANGPTL7	0.151216
GO_CORNEA_DEVELOPMENT_IN_CAMERA_TYPE_EYE	5	PAX6	0.151216
GO_MACROPHAGE_ACTIVATION_INVOLVED_IN_IMMUNE_RESPONSE	4	DYSF	0.164886
GO_MACROPHAGE_ACTIVATION_INVOLVED_IN_IMMUNE_RESPONSE	4	TREX1	0.164886
GO_MACROPHAGE_ACTIVATION_INVOLVED_IN_IMMUNE_RESPONSE	4	GRN	0.164886
GO_MACROPHAGE_ACTIVATION_INVOLVED_IN_IMMUNE_RESPONSE	4	PRKCE	0.164886
GO_CONVERGENT_EXTENSION	4	VANGL2	0.161858
GO_CONVERGENT_EXTENSION	4	PTK7	0.161858
GO_CONVERGENT_EXTENSION	4	DVL2	0.161858
GO_CONVERGENT_EXTENSION	4	TRIM28	0.161858
GO_REGULATION_OF_CIRCADIAN_SLEEP_WAKE_CYCLE_SLEEP	3	PER3	0.18992
GO_REGULATION_OF_CIRCADIAN_SLEEP_WAKE_CYCLE_SLEEP	3	ADORA1	0.18992
GO_REGULATION_OF_CIRCADIAN_SLEEP_WAKE_CYCLE_SLEEP	3	CHRNB2	0.18992
GO_DIGESTIVE_TRACT_MORPHOGENESIS	8	VANGL2	0.192404
GO_DIGESTIVE_TRACT_MORPHOGENESIS	8	DACT1	0.192404
GO_DIGESTIVE_TRACT_MORPHOGENESIS	8	TP63	0.192404
GO_DIGESTIVE_TRACT_MORPHOGENESIS	8	SOX11	0.192404
GO_DIGESTIVE_TRACT_MORPHOGENESIS	8	EPHB3	0.192404
GO_DIGESTIVE_TRACT_MORPHOGENESIS	8	NIPBL	0.192404
GO_DIGESTIVE_TRACT_MORPHOGENESIS	8	ACVR2B	0.192404
GO_DIGESTIVE_TRACT_MORPHOGENESIS	8	EPB41L5	0.192404
GO_ESTABLISHMENT_OR_MAINTENANCE_OF_TRANSMEMBRANE_ELECTROCHEMICAL_GRADIENT	3	ATP1A4	0.161641
GO_ESTABLISHMENT_OR_MAINTENANCE_OF_TRANSMEMBRANE_ELECTROCHEMICAL_GRADIENT	3	ATP1A2	0.161641
GO_ESTABLISHMENT_OR_MAINTENANCE_OF_TRANSMEMBRANE_ELECTROCHEMICAL_GRADIENT	3	BAX	0.161641
GO_SENSORY_PERCEPTION_OF_CHEMICAL_STIMULUS	4	FZD2	0.106496
GO_SENSORY_PERCEPTION_OF_CHEMICAL_STIMULUS	4	LEF1	0.106496
GO_SENSORY_PERCEPTION_OF_CHEMICAL_STIMULUS	4	REEP2	0.106496
GO_SENSORY_PERCEPTION_OF_CHEMICAL_STIMULUS	4	BBS1	0.106496
GO_SPINAL_CORD_DEVELOPMENT	18	PTN	0.0849011
GO_SPINAL_CORD_DEVELOPMENT	18	ZIC1	0.0849011
GO_SPINAL_CORD_DEVELOPMENT	18	GDPD5	0.0849011
GO_SPINAL_CORD_DEVELOPMENT	18	SOX4	0.0849011
GO_SPINAL_CORD_DEVELOPMENT	18	PKD1	0.0849011
GO_SPINAL_CORD_DEVELOPMENT	18	SOX11	0.0849011
GO_SPINAL_CORD_DEVELOPMENT	18	MED12	0.0849011
GO_SPINAL_CORD_DEVELOPMENT	18	PKD2	0.0849011
GO_SPINAL_CORD_DEVELOPMENT	18	ADARB1	0.0849011
GO_SPINAL_CORD_DEVELOPMENT	18	SMO	0.0849011
GO_SPINAL_CORD_DEVELOPMENT	18	TULP3	0.0849011
GO_SPINAL_CORD_DEVELOPMENT	18	PTPRS	0.0849011
GO_SPINAL_CORD_DEVELOPMENT	18	PHGDH	0.0849011
GO_SPINAL_CORD_DEVELOPMENT	18	SOX12	0.0849011
GO_SPINAL_CORD_DEVELOPMENT	18	ZC4H2	0.0849011
GO_SPINAL_CORD_DEVELOPMENT	18	AKT1	0.0849011
GO_SPINAL_CORD_DEVELOPMENT	18	SUFU	0.0849011
GO_SPINAL_CORD_DEVELOPMENT	18	IFT172	0.0849011
GO_REGULATION_OF_RESPIRATORY_SYSTEM_PROCESS	4	ATP1A2	0.164577
GO_REGULATION_OF_RESPIRATORY_SYSTEM_PROCESS	4	ADORA1	0.164577
GO_REGULATION_OF_RESPIRATORY_SYSTEM_PROCESS	4	MTG2	0.164577
GO_REGULATION_OF_RESPIRATORY_SYSTEM_PROCESS	4	MTG1	0.164577
GO_POSITIVE_REGULATION_OF_CARDIAC_MUSCLE_CELL_DIFFERENTIATION	3	MYOCD	0.204826
GO_POSITIVE_REGULATION_OF_CARDIAC_MUSCLE_CELL_DIFFERENTIATION	3	KAT2A	0.204826
GO_POSITIVE_REGULATION_OF_CARDIAC_MUSCLE_CELL_DIFFERENTIATION	3	PIN1	0.204826
GO_NEGATIVE_REGULATION_OF_GLIAL_CELL_PROLIFERATION	3	PTN	0.165213
GO_NEGATIVE_REGULATION_OF_GLIAL_CELL_PROLIFERATION	3	IDH2	0.165213
GO_NEGATIVE_REGULATION_OF_GLIAL_CELL_PROLIFERATION	3	SOX11	0.165213
GO_ONE_CARBON_COMPOUND_TRANSPORT	2	AQP1	0.161641
GO_ONE_CARBON_COMPOUND_TRANSPORT	2	AQP3	0.161641
GO_LOOP_OF_HENLE_DEVELOPMENT	4	PKD1	0.153892
GO_LOOP_OF_HENLE_DEVELOPMENT	4	PKD2	0.153892
GO_LOOP_OF_HENLE_DEVELOPMENT	4	JAG1	0.153892
GO_LOOP_OF_HENLE_DEVELOPMENT	4	DLL1	0.153892
GO_MYOBLAST_DIFFERENTIATION	15	MYOCD	0.100746
GO_MYOBLAST_DIFFERENTIATION	15	RIPOR2	0.100746
GO_MYOBLAST_DIFFERENTIATION	15	SRF	0.100746
GO_MYOBLAST_DIFFERENTIATION	15	MEGF10	0.100746
GO_MYOBLAST_DIFFERENTIATION	15	JAG1	0.100746
GO_MYOBLAST_DIFFERENTIATION	15	PRICKLE1	0.100746
GO_MYOBLAST_DIFFERENTIATION	15	MAML1	0.100746
GO_MYOBLAST_DIFFERENTIATION	15	CDON	0.100746
GO_MYOBLAST_DIFFERENTIATION	15	RBM24	0.100746
GO_MYOBLAST_DIFFERENTIATION	15	SOX9	0.100746
GO_MYOBLAST_DIFFERENTIATION	15	HINFP	0.100746
GO_MYOBLAST_DIFFERENTIATION	15	ILK	0.100746
GO_MYOBLAST_DIFFERENTIATION	15	TCF7L2	0.100746
GO_MYOBLAST_DIFFERENTIATION	15	DDX17	0.100746
GO_MYOBLAST_DIFFERENTIATION	15	IFRD1	0.100746
GO_REGULATION_OF_RESPIRATORY_GASEOUS_EXCHANGE_BY_NERVOUS_SYSTEM_PROCESS	4	ATP1A2	0.162529
GO_REGULATION_OF_RESPIRATORY_GASEOUS_EXCHANGE_BY_NERVOUS_SYSTEM_PROCESS	4	ADORA1	0.162529
GO_REGULATION_OF_RESPIRATORY_GASEOUS_EXCHANGE_BY_NERVOUS_SYSTEM_PROCESS	4	NLGN2	0.162529
GO_REGULATION_OF_RESPIRATORY_GASEOUS_EXCHANGE_BY_NERVOUS_SYSTEM_PROCESS	4	MECP2	0.162529
GO_LEUKOCYTE_MIGRATION_INVOLVED_IN_INFLAMMATORY_RESPONSE	2	PTN	0.192645
GO_LEUKOCYTE_MIGRATION_INVOLVED_IN_INFLAMMATORY_RESPONSE	2	JAM3	0.192645
GO_REGULATION_OF_CIRCADIAN_SLEEP_WAKE_CYCLE	4	PER3	0.173309
GO_REGULATION_OF_CIRCADIAN_SLEEP_WAKE_CYCLE	4	ADORA1	0.173309
GO_REGULATION_OF_CIRCADIAN_SLEEP_WAKE_CYCLE	4	NR1D1	0.173309
GO_REGULATION_OF_CIRCADIAN_SLEEP_WAKE_CYCLE	4	CHRNB2	0.173309
GO_NETRIN_ACTIVATED_SIGNALING_PATHWAY	3	UNC5B	0.214556
GO_NETRIN_ACTIVATED_SIGNALING_PATHWAY	3	SHTN1	0.214556
GO_NETRIN_ACTIVATED_SIGNALING_PATHWAY	3	SIAH2	0.214556
GO_NEGATIVE_REGULATION_OF_CATECHOLAMINE_SECRETION	2	SYT11	0.214556
GO_NEGATIVE_REGULATION_OF_CATECHOLAMINE_SECRETION	2	ADRA2A	0.214556
GO_PLASMA_MEMBRANE_REPAIR	6	SYT11	0.214556
GO_PLASMA_MEMBRANE_REPAIR	6	MYH9	0.214556
GO_PLASMA_MEMBRANE_REPAIR	6	DYSF	0.214556
GO_PLASMA_MEMBRANE_REPAIR	6	CAV3	0.214556
GO_PLASMA_MEMBRANE_REPAIR	6	TRIM72	0.214556
GO_PLASMA_MEMBRANE_REPAIR	6	MYH10	0.214556
GO_SECRETION_BY_TISSUE	5	AQP1	0.19749
GO_SECRETION_BY_TISSUE	5	WNK3	0.19749
GO_SECRETION_BY_TISSUE	5	ADORA1	0.19749
GO_SECRETION_BY_TISSUE	5	SYTL2	0.19749
GO_SECRETION_BY_TISSUE	5	NPR3	0.19749
GO_COLLAGEN_ACTIVATED_TYROSINE_KINASE_RECEPTOR_SIGNALING_PATHWAY	5	COL4A2	0.165213
GO_COLLAGEN_ACTIVATED_TYROSINE_KINASE_RECEPTOR_SIGNALING_PATHWAY	5	COL4A1	0.165213
GO_COLLAGEN_ACTIVATED_TYROSINE_KINASE_RECEPTOR_SIGNALING_PATHWAY	5	COL4A5	0.165213
GO_COLLAGEN_ACTIVATED_TYROSINE_KINASE_RECEPTOR_SIGNALING_PATHWAY	5	DDR1	0.165213
GO_COLLAGEN_ACTIVATED_TYROSINE_KINASE_RECEPTOR_SIGNALING_PATHWAY	5	COL1A1	0.165213
GO_SKIN_MORPHOGENESIS	4	TP63	0.19749
GO_SKIN_MORPHOGENESIS	4	COL1A2	0.19749
GO_SKIN_MORPHOGENESIS	4	SRF	0.19749
GO_SKIN_MORPHOGENESIS	4	COL1A1	0.19749
GO_REGULATION_OF_AMYLOID_BETA_CLEARANCE	2	MYOCD	0.160496
GO_REGULATION_OF_AMYLOID_BETA_CLEARANCE	2	SRF	0.160496
GO_GAMMA_DELTA_T_CELL_DIFFERENTIATION	3	LEF1	0.19749
GO_GAMMA_DELTA_T_CELL_DIFFERENTIATION	3	SOX4	0.19749
GO_GAMMA_DELTA_T_CELL_DIFFERENTIATION	3	JAG2	0.19749
GO_REGULATION_OF_PHOSPHATIDYLINOSITOL_BIOSYNTHETIC_PROCESS	3	ZP3	0.122847
GO_REGULATION_OF_PHOSPHATIDYLINOSITOL_BIOSYNTHETIC_PROCESS	3	PDGFA	0.122847
GO_REGULATION_OF_PHOSPHATIDYLINOSITOL_BIOSYNTHETIC_PROCESS	3	PDGFB	0.122847
GO_REGULATION_OF_MYOBLAST_DIFFERENTIATION	7	MYOCD	0.180919
GO_REGULATION_OF_MYOBLAST_DIFFERENTIATION	7	RIPOR2	0.180919
GO_REGULATION_OF_MYOBLAST_DIFFERENTIATION	7	PRICKLE1	0.180919
GO_REGULATION_OF_MYOBLAST_DIFFERENTIATION	7	CDON	0.180919
GO_REGULATION_OF_MYOBLAST_DIFFERENTIATION	7	RBM24	0.180919
GO_REGULATION_OF_MYOBLAST_DIFFERENTIATION	7	SOX9	0.180919
GO_REGULATION_OF_MYOBLAST_DIFFERENTIATION	7	ILK	0.180919
GO_NEGATIVE_REGULATION_OF_STRIATED_MUSCLE_CELL_APOPTOTIC_PROCESS	3	MYOCD	0.196665
GO_NEGATIVE_REGULATION_OF_STRIATED_MUSCLE_CELL_APOPTOTIC_PROCESS	3	ILK	0.196665
GO_NEGATIVE_REGULATION_OF_STRIATED_MUSCLE_CELL_APOPTOTIC_PROCESS	3	SIRT4	0.196665
GO_REGULATION_OF_DEFENSE_RESPONSE_TO_BACTERIUM	4	SYT11	0.152804
GO_REGULATION_OF_DEFENSE_RESPONSE_TO_BACTERIUM	4	GRN	0.152804
GO_REGULATION_OF_DEFENSE_RESPONSE_TO_BACTERIUM	4	SIRT2	0.152804
GO_REGULATION_OF_DEFENSE_RESPONSE_TO_BACTERIUM	4	FOXP1	0.152804
GO_ARTERY_MORPHOGENESIS	8	MYOCD	0.161858
GO_ARTERY_MORPHOGENESIS	8	PDGFRB	0.161858
GO_ARTERY_MORPHOGENESIS	8	SIX1	0.161858
GO_ARTERY_MORPHOGENESIS	8	SOX4	0.161858
GO_ARTERY_MORPHOGENESIS	8	SRF	0.161858
GO_ARTERY_MORPHOGENESIS	8	PKD2	0.161858
GO_ARTERY_MORPHOGENESIS	8	JAG1	0.161858
GO_ARTERY_MORPHOGENESIS	8	ARID2	0.161858
GO_VASCULAR_WOUND_HEALING	3	CXCR4	0.173309
GO_VASCULAR_WOUND_HEALING	3	MCAM	0.173309
GO_VASCULAR_WOUND_HEALING	3	CD34	0.173309
GO_NEGATIVE_REGULATION_OF_MUSCLE_TISSUE_DEVELOPMENT	12	MYOCD	0.131828
GO_NEGATIVE_REGULATION_OF_MUSCLE_TISSUE_DEVELOPMENT	12	IGFBP5	0.131828
GO_NEGATIVE_REGULATION_OF_MUSCLE_TISSUE_DEVELOPMENT	12	LEF1	0.131828
GO_NEGATIVE_REGULATION_OF_MUSCLE_TISSUE_DEVELOPMENT	12	USP19	0.131828
GO_NEGATIVE_REGULATION_OF_MUSCLE_TISSUE_DEVELOPMENT	12	PPARA	0.131828
GO_NEGATIVE_REGULATION_OF_MUSCLE_TISSUE_DEVELOPMENT	12	CAV3	0.131828
GO_NEGATIVE_REGULATION_OF_MUSCLE_TISSUE_DEVELOPMENT	12	SIX4	0.131828
GO_NEGATIVE_REGULATION_OF_MUSCLE_TISSUE_DEVELOPMENT	12	VGLL4	0.131828
GO_NEGATIVE_REGULATION_OF_MUSCLE_TISSUE_DEVELOPMENT	12	LUC7L	0.131828
GO_NEGATIVE_REGULATION_OF_MUSCLE_TISSUE_DEVELOPMENT	12	SIRT2	0.131828
GO_NEGATIVE_REGULATION_OF_MUSCLE_TISSUE_DEVELOPMENT	12	CTDP1	0.131828
GO_NEGATIVE_REGULATION_OF_MUSCLE_TISSUE_DEVELOPMENT	12	FLCN	0.131828
GO_RECEPTOR_CLUSTERING	15	PTN	0.173309
GO_RECEPTOR_CLUSTERING	15	AGRN	0.173309
GO_RECEPTOR_CLUSTERING	15	FLNA	0.173309
GO_RECEPTOR_CLUSTERING	15	SSH1	0.173309
GO_RECEPTOR_CLUSTERING	15	SSNA1	0.173309
GO_RECEPTOR_CLUSTERING	15	CDK5	0.173309
GO_RECEPTOR_CLUSTERING	15	CDH2	0.173309
GO_RECEPTOR_CLUSTERING	15	ITGA4	0.173309
GO_RECEPTOR_CLUSTERING	15	DLG4	0.173309
GO_RECEPTOR_CLUSTERING	15	LRP4	0.173309
GO_RECEPTOR_CLUSTERING	15	GSN	0.173309
GO_RECEPTOR_CLUSTERING	15	DLG2	0.173309
GO_RECEPTOR_CLUSTERING	15	DVL1	0.173309
GO_RECEPTOR_CLUSTERING	15	SCRIB	0.173309
GO_RECEPTOR_CLUSTERING	15	SAV1	0.173309
GO_REGULATION_OF_LONG_TERM_SYNAPTIC_DEPRESSION	4	ADORA1	0.214556
GO_REGULATION_OF_LONG_TERM_SYNAPTIC_DEPRESSION	4	DGKI	0.214556
GO_REGULATION_OF_LONG_TERM_SYNAPTIC_DEPRESSION	4	PPP1R9A	0.214556
GO_REGULATION_OF_LONG_TERM_SYNAPTIC_DEPRESSION	4	KCNB1	0.214556
GO_NEGATIVE_REGULATION_OF_PLATELET_DERIVED_GROWTH_FACTOR_RECEPTOR_SIGNALING_PATHWAY	2	MYOCD	0.232196
GO_NEGATIVE_REGULATION_OF_PLATELET_DERIVED_GROWTH_FACTOR_RECEPTOR_SIGNALING_PATHWAY	2	HGS	0.232196
GO_VASCULAR_ASSOCIATED_SMOOTH_MUSCLE_CELL_MIGRATION	4	MYOCD	0.17396
GO_VASCULAR_ASSOCIATED_SMOOTH_MUSCLE_CELL_MIGRATION	4	IGFBP5	0.17396
GO_VASCULAR_ASSOCIATED_SMOOTH_MUSCLE_CELL_MIGRATION	4	PDGFB	0.17396
GO_VASCULAR_ASSOCIATED_SMOOTH_MUSCLE_CELL_MIGRATION	4	SSH1	0.17396
GO_POSITIVE_REGULATION_OF_GLIAL_CELL_DIFFERENTIATION	10	CXCR4	0.199946
GO_POSITIVE_REGULATION_OF_GLIAL_CELL_DIFFERENTIATION	10	PTN	0.199946
GO_POSITIVE_REGULATION_OF_GLIAL_CELL_DIFFERENTIATION	10	EGR2	0.199946
GO_POSITIVE_REGULATION_OF_GLIAL_CELL_DIFFERENTIATION	10	BIN1	0.199946
GO_POSITIVE_REGULATION_OF_GLIAL_CELL_DIFFERENTIATION	10	DAG1	0.199946
GO_POSITIVE_REGULATION_OF_GLIAL_CELL_DIFFERENTIATION	10	PRPF19	0.199946
GO_POSITIVE_REGULATION_OF_GLIAL_CELL_DIFFERENTIATION	10	RELA	0.199946
GO_POSITIVE_REGULATION_OF_GLIAL_CELL_DIFFERENTIATION	10	MTOR	0.199946
GO_POSITIVE_REGULATION_OF_GLIAL_CELL_DIFFERENTIATION	10	IL34	0.199946
GO_POSITIVE_REGULATION_OF_GLIAL_CELL_DIFFERENTIATION	10	HDAC1	0.199946
GO_PROTEIN_ACETYLATION	72	MYOCD	0.0433241
GO_PROTEIN_ACETYLATION	72	LEF1	0.0433241
GO_PROTEIN_ACETYLATION	72	SOX4	0.0433241
GO_PROTEIN_ACETYLATION	72	DPF3	0.0433241
GO_PROTEIN_ACETYLATION	72	PYGO2	0.0433241
GO_PROTEIN_ACETYLATION	72	SMARCB1	0.0433241
GO_PROTEIN_ACETYLATION	72	ING4	0.0433241
GO_PROTEIN_ACETYLATION	72	LDB1	0.0433241
GO_PROTEIN_ACETYLATION	72	BRD1	0.0433241
GO_PROTEIN_ACETYLATION	72	TRIM16	0.0433241
GO_PROTEIN_ACETYLATION	72	TAF6L	0.0433241
GO_PROTEIN_ACETYLATION	72	PIH1D1	0.0433241
GO_PROTEIN_ACETYLATION	72	TADA3	0.0433241
GO_PROTEIN_ACETYLATION	72	TAF6	0.0433241
GO_PROTEIN_ACETYLATION	72	CTBP1	0.0433241
GO_PROTEIN_ACETYLATION	72	THAP7	0.0433241
GO_PROTEIN_ACETYLATION	72	BAG6	0.0433241
GO_PROTEIN_ACETYLATION	72	DMAP1	0.0433241
GO_PROTEIN_ACETYLATION	72	KAT5	0.0433241
GO_PROTEIN_ACETYLATION	72	USP22	0.0433241
GO_PROTEIN_ACETYLATION	72	MCRS1	0.0433241
GO_PROTEIN_ACETYLATION	72	MBD3	0.0433241
GO_PROTEIN_ACETYLATION	72	KANSL1	0.0433241
GO_PROTEIN_ACETYLATION	72	ATAT1	0.0433241
GO_PROTEIN_ACETYLATION	72	YEATS4	0.0433241
GO_PROTEIN_ACETYLATION	72	HINT2	0.0433241
GO_PROTEIN_ACETYLATION	72	KAT2A	0.0433241
GO_PROTEIN_ACETYLATION	72	TRRAP	0.0433241
GO_PROTEIN_ACETYLATION	72	SGF29	0.0433241
GO_PROTEIN_ACETYLATION	72	APBB1	0.0433241
GO_PROTEIN_ACETYLATION	72	OGT	0.0433241
GO_PROTEIN_ACETYLATION	72	NAA60	0.0433241
GO_PROTEIN_ACETYLATION	72	FLCN	0.0433241
GO_PROTEIN_ACETYLATION	72	BRPF3	0.0433241
GO_PROTEIN_ACETYLATION	72	HCFC1	0.0433241
GO_PROTEIN_ACETYLATION	72	EPC2	0.0433241
GO_PROTEIN_ACETYLATION	72	POR	0.0433241
GO_PROTEIN_ACETYLATION	72	EPC1	0.0433241
GO_PROTEIN_ACETYLATION	72	FAM161A	0.0433241
GO_PROTEIN_ACETYLATION	72	KANSL2	0.0433241
GO_PROTEIN_ACETYLATION	72	AUTS2	0.0433241
GO_PROTEIN_ACETYLATION	72	NAA40	0.0433241
GO_PROTEIN_ACETYLATION	72	KAT8	0.0433241
GO_PROTEIN_ACETYLATION	72	CTCF	0.0433241
GO_PROTEIN_ACETYLATION	72	TAF1L	0.0433241
GO_PROTEIN_ACETYLATION	72	BRPF1	0.0433241
GO_PROTEIN_ACETYLATION	72	MORF4L1	0.0433241
GO_PROTEIN_ACETYLATION	72	JADE1	0.0433241
GO_PROTEIN_ACETYLATION	72	TADA2B	0.0433241
GO_PROTEIN_ACETYLATION	72	SIN3A	0.0433241
GO_PROTEIN_ACETYLATION	72	KANSL3	0.0433241
GO_PROTEIN_ACETYLATION	72	KAT6A	0.0433241
GO_PROTEIN_ACETYLATION	72	WBP2	0.0433241
GO_PROTEIN_ACETYLATION	72	CREBBP	0.0433241
GO_PROTEIN_ACETYLATION	72	WDR5	0.0433241
GO_PROTEIN_ACETYLATION	72	KAT6B	0.0433241
GO_PROTEIN_ACETYLATION	72	NAA16	0.0433241
GO_PROTEIN_ACETYLATION	72	SPHK2	0.0433241
GO_PROTEIN_ACETYLATION	72	LIF	0.0433241
GO_PROTEIN_ACETYLATION	72	ING5	0.0433241
GO_PROTEIN_ACETYLATION	72	RUVBL2	0.0433241
GO_PROTEIN_ACETYLATION	72	SETD5	0.0433241
GO_PROTEIN_ACETYLATION	72	ARRB1	0.0433241
GO_PROTEIN_ACETYLATION	72	BRD8	0.0433241
GO_PROTEIN_ACETYLATION	72	KAT14	0.0433241
GO_PROTEIN_ACETYLATION	72	CRTC2	0.0433241
GO_PROTEIN_ACETYLATION	72	PHF14	0.0433241
GO_PROTEIN_ACETYLATION	72	NCOA1	0.0433241
GO_PROTEIN_ACETYLATION	72	SMAD4	0.0433241
GO_PROTEIN_ACETYLATION	72	BRCA2	0.0433241
GO_PROTEIN_ACETYLATION	72	BEND3	0.0433241
GO_PROTEIN_ACETYLATION	72	PHF10	0.0433241
GO_NEGATIVE_REGULATION_OF_MICROGLIAL_CELL_ACTIVATION	3	SYT11	0.168067
GO_NEGATIVE_REGULATION_OF_MICROGLIAL_CELL_ACTIVATION	3	GRN	0.168067
GO_NEGATIVE_REGULATION_OF_MICROGLIAL_CELL_ACTIVATION	3	NR1D1	0.168067
GO_REGULATION_OF_OLIGODENDROCYTE_DIFFERENTIATION	3	CXCR4	0.19749
GO_REGULATION_OF_OLIGODENDROCYTE_DIFFERENTIATION	3	PTN	0.19749
GO_REGULATION_OF_OLIGODENDROCYTE_DIFFERENTIATION	3	DAG1	0.19749
GO_NEGATIVE_REGULATION_OF_MUSCLE_CELL_DIFFERENTIATION	13	MYOCD	0.160281
GO_NEGATIVE_REGULATION_OF_MUSCLE_CELL_DIFFERENTIATION	13	PDGFB	0.160281
GO_NEGATIVE_REGULATION_OF_MUSCLE_CELL_DIFFERENTIATION	13	PTBP1	0.160281
GO_NEGATIVE_REGULATION_OF_MUSCLE_CELL_DIFFERENTIATION	13	PPARA	0.160281
GO_NEGATIVE_REGULATION_OF_MUSCLE_CELL_DIFFERENTIATION	13	CAV3	0.160281
GO_NEGATIVE_REGULATION_OF_MUSCLE_CELL_DIFFERENTIATION	13	HDAC5	0.160281
GO_NEGATIVE_REGULATION_OF_MUSCLE_CELL_DIFFERENTIATION	13	HDAC4	0.160281
GO_NEGATIVE_REGULATION_OF_MUSCLE_CELL_DIFFERENTIATION	13	TRIM72	0.160281
GO_NEGATIVE_REGULATION_OF_MUSCLE_CELL_DIFFERENTIATION	13	MED28	0.160281
GO_NEGATIVE_REGULATION_OF_MUSCLE_CELL_DIFFERENTIATION	13	CTDP1	0.160281
GO_NEGATIVE_REGULATION_OF_MUSCLE_CELL_DIFFERENTIATION	13	TMEM119	0.160281
GO_NEGATIVE_REGULATION_OF_MUSCLE_CELL_DIFFERENTIATION	13	DNMT1	0.160281
GO_NEGATIVE_REGULATION_OF_MUSCLE_CELL_DIFFERENTIATION	13	FOXO4	0.160281
GO_SOMATIC_STEM_CELL_DIVISION	3	VANGL2	0.19749
GO_SOMATIC_STEM_CELL_DIVISION	3	LBH	0.19749
GO_SOMATIC_STEM_CELL_DIVISION	3	HOXB4	0.19749
GO_CARDIAC_MUSCLE_CELL_MYOBLAST_DIFFERENTIATION	3	MYOCD	0.19749
GO_CARDIAC_MUSCLE_CELL_MYOBLAST_DIFFERENTIATION	3	SRF	0.19749
GO_CARDIAC_MUSCLE_CELL_MYOBLAST_DIFFERENTIATION	3	PRICKLE1	0.19749
GO_BETA_CATENIN_TCF_COMPLEX_ASSEMBLY	9	DACT1	0.17605
GO_BETA_CATENIN_TCF_COMPLEX_ASSEMBLY	9	LEF1	0.17605
GO_BETA_CATENIN_TCF_COMPLEX_ASSEMBLY	9	PYGO2	0.17605
GO_BETA_CATENIN_TCF_COMPLEX_ASSEMBLY	9	BCL9	0.17605
GO_BETA_CATENIN_TCF_COMPLEX_ASSEMBLY	9	TLE4	0.17605
GO_BETA_CATENIN_TCF_COMPLEX_ASSEMBLY	9	KAT5	0.17605
GO_BETA_CATENIN_TCF_COMPLEX_ASSEMBLY	9	PYGO1	0.17605
GO_BETA_CATENIN_TCF_COMPLEX_ASSEMBLY	9	TRRAP	0.17605
GO_BETA_CATENIN_TCF_COMPLEX_ASSEMBLY	9	TCF7L2	0.17605
GO_POSITIVE_REGULATION_OF_INHIBITORY_POSTSYNAPTIC_POTENTIAL	2	RIMS1	0.160281
GO_POSITIVE_REGULATION_OF_INHIBITORY_POSTSYNAPTIC_POTENTIAL	2	NLGN2	0.160281
GO_CELLULAR_POTASSIUM_ION_HOMEOSTASIS	3	ATP1A4	0.182873
GO_CELLULAR_POTASSIUM_ION_HOMEOSTASIS	3	ATP1A2	0.182873
GO_CELLULAR_POTASSIUM_ION_HOMEOSTASIS	3	KCNJ2	0.182873
GO_POSITIVE_REGULATION_OF_ACROSOME_REACTION	3	ZP3	0.227652
GO_POSITIVE_REGULATION_OF_ACROSOME_REACTION	3	POMZP3	0.227652
GO_POSITIVE_REGULATION_OF_ACROSOME_REACTION	3	CACNA1H	0.227652
GO_MITRAL_VALVE_DEVELOPMENT	5	DCHS1	0.229192
GO_MITRAL_VALVE_DEVELOPMENT	5	SOX4	0.229192
GO_MITRAL_VALVE_DEVELOPMENT	5	BMPR2	0.229192
GO_MITRAL_VALVE_DEVELOPMENT	5	BMPR1A	0.229192
GO_MITRAL_VALVE_DEVELOPMENT	5	EFNA1	0.229192
GO_POSITIVE_REGULATION_OF_STRIATED_MUSCLE_CELL_DIFFERENTIATION	8	MYOCD	0.131828
GO_POSITIVE_REGULATION_OF_STRIATED_MUSCLE_CELL_DIFFERENTIATION	8	RIPOR2	0.131828
GO_POSITIVE_REGULATION_OF_STRIATED_MUSCLE_CELL_DIFFERENTIATION	8	CAV3	0.131828
GO_POSITIVE_REGULATION_OF_STRIATED_MUSCLE_CELL_DIFFERENTIATION	8	MAML1	0.131828
GO_POSITIVE_REGULATION_OF_STRIATED_MUSCLE_CELL_DIFFERENTIATION	8	RBM24	0.131828
GO_POSITIVE_REGULATION_OF_STRIATED_MUSCLE_CELL_DIFFERENTIATION	8	KAT2A	0.131828
GO_POSITIVE_REGULATION_OF_STRIATED_MUSCLE_CELL_DIFFERENTIATION	8	EHD1	0.131828
GO_POSITIVE_REGULATION_OF_STRIATED_MUSCLE_CELL_DIFFERENTIATION	8	PIN1	0.131828
GO_MUSCLE_CELL_MIGRATION	15	MYOCD	0.127336
GO_MUSCLE_CELL_MIGRATION	15	NOX4	0.127336
GO_MUSCLE_CELL_MIGRATION	15	THBS4	0.127336
GO_MUSCLE_CELL_MIGRATION	15	IGFBP5	0.127336
GO_MUSCLE_CELL_MIGRATION	15	PDGFRB	0.127336
GO_MUSCLE_CELL_MIGRATION	15	SIX1	0.127336
GO_MUSCLE_CELL_MIGRATION	15	PDGFA	0.127336
GO_MUSCLE_CELL_MIGRATION	15	PDGFB	0.127336
GO_MUSCLE_CELL_MIGRATION	15	SSH1	0.127336
GO_MUSCLE_CELL_MIGRATION	15	PLXNA1	0.127336
GO_MUSCLE_CELL_MIGRATION	15	MEGF10	0.127336
GO_MUSCLE_CELL_MIGRATION	15	PLEKHO1	0.127336
GO_MUSCLE_CELL_MIGRATION	15	SIX4	0.127336
GO_MUSCLE_CELL_MIGRATION	15	SMO	0.127336
GO_MUSCLE_CELL_MIGRATION	15	DDR1	0.127336
GO_POSITIVE_REGULATION_OF_GAMMA_DELTA_T_CELL_ACTIVATION	3	LEF1	0.165434
GO_POSITIVE_REGULATION_OF_GAMMA_DELTA_T_CELL_ACTIVATION	3	SOX4	0.165434
GO_POSITIVE_REGULATION_OF_GAMMA_DELTA_T_CELL_ACTIVATION	3	NOD2	0.165434
GO_TRANS_SYNAPTIC_SIGNALING_MODULATING_SYNAPTIC_TRANSMISSION	3	EPHB2	0.19021
GO_TRANS_SYNAPTIC_SIGNALING_MODULATING_SYNAPTIC_TRANSMISSION	3	GUCY1B1	0.19021
GO_TRANS_SYNAPTIC_SIGNALING_MODULATING_SYNAPTIC_TRANSMISSION	3	EFNB3	0.19021
GO_POSITIVE_REGULATION_OF_CELL_KILLING	5	BCL2L11	0.198015
GO_POSITIVE_REGULATION_OF_CELL_KILLING	5	HLA-F	0.198015
GO_POSITIVE_REGULATION_OF_CELL_KILLING	5	HLA-A	0.198015
GO_POSITIVE_REGULATION_OF_CELL_KILLING	5	HLA-B	0.198015
GO_POSITIVE_REGULATION_OF_CELL_KILLING	5	NECTIN2	0.198015
GO_BEHAVIORAL_RESPONSE_TO_COCAINE	2	HOMER2	0.21801
GO_BEHAVIORAL_RESPONSE_TO_COCAINE	2	CDK5	0.21801
GO_NEGATIVE_REGULATION_OF_SIGNALING_RECEPTOR_ACTIVITY	4	MTRNR2L1	0.187897
GO_NEGATIVE_REGULATION_OF_SIGNALING_RECEPTOR_ACTIVITY	4	EPHB2	0.187897
GO_NEGATIVE_REGULATION_OF_SIGNALING_RECEPTOR_ACTIVITY	4	ZGPAT	0.187897
GO_NEGATIVE_REGULATION_OF_SIGNALING_RECEPTOR_ACTIVITY	4	DKK3	0.187897
GO_TOLERANCE_INDUCTION_DEPENDENT_UPON_IMMUNE_RESPONSE	2	CD274	0.0327527
GO_TOLERANCE_INDUCTION_DEPENDENT_UPON_IMMUNE_RESPONSE	2	HLA-G	0.0327527
GO_CARDIAC_RIGHT_VENTRICLE_MORPHOGENESIS	4	SOX4	0.190005
GO_CARDIAC_RIGHT_VENTRICLE_MORPHOGENESIS	4	ZFPM2	0.190005
GO_CARDIAC_RIGHT_VENTRICLE_MORPHOGENESIS	4	JAG1	0.190005
GO_CARDIAC_RIGHT_VENTRICLE_MORPHOGENESIS	4	SMARCD3	0.190005
GO_REGULATION_OF_NEUTROPHIL_DEGRANULATION	2	BCR	0.17396
GO_REGULATION_OF_NEUTROPHIL_DEGRANULATION	2	ABR	0.17396
GO_NEGATIVE_REGULATION_OF_LIPOPROTEIN_PARTICLE_CLEARANCE	4	MIR27B	0.23722
GO_NEGATIVE_REGULATION_OF_LIPOPROTEIN_PARTICLE_CLEARANCE	4	PCSK9	0.23722
GO_NEGATIVE_REGULATION_OF_LIPOPROTEIN_PARTICLE_CLEARANCE	4	MYLIP	0.23722
GO_NEGATIVE_REGULATION_OF_LIPOPROTEIN_PARTICLE_CLEARANCE	4	CSK	0.23722
GO_CARDIOCYTE_DIFFERENTIATION	27	MYOCD	0.106496
GO_CARDIOCYTE_DIFFERENTIATION	27	NOX4	0.106496
GO_CARDIOCYTE_DIFFERENTIATION	27	PDGFRB	0.106496
GO_CARDIOCYTE_DIFFERENTIATION	27	OBSL1	0.106496
GO_CARDIOCYTE_DIFFERENTIATION	27	ACTC1	0.106496
GO_CARDIOCYTE_DIFFERENTIATION	27	SGCD	0.106496
GO_CARDIOCYTE_DIFFERENTIATION	27	FHOD3	0.106496
GO_CARDIOCYTE_DIFFERENTIATION	27	ALPK3	0.106496
GO_CARDIOCYTE_DIFFERENTIATION	27	RARA	0.106496
GO_CARDIOCYTE_DIFFERENTIATION	27	SIK1	0.106496
GO_CARDIOCYTE_DIFFERENTIATION	27	PPARA	0.106496
GO_CARDIOCYTE_DIFFERENTIATION	27	SRF	0.106496
GO_CARDIOCYTE_DIFFERENTIATION	27	SORBS2	0.106496
GO_CARDIOCYTE_DIFFERENTIATION	27	JAG1	0.106496
GO_CARDIOCYTE_DIFFERENTIATION	27	CAV3	0.106496
GO_CARDIOCYTE_DIFFERENTIATION	27	PRICKLE1	0.106496
GO_CARDIOCYTE_DIFFERENTIATION	27	MAML1	0.106496
GO_CARDIOCYTE_DIFFERENTIATION	27	MYO18B	0.106496
GO_CARDIOCYTE_DIFFERENTIATION	27	KAT2A	0.106496
GO_CARDIOCYTE_DIFFERENTIATION	27	CTDP1	0.106496
GO_CARDIOCYTE_DIFFERENTIATION	27	PDLIM5	0.106496
GO_CARDIOCYTE_DIFFERENTIATION	27	SPRY1	0.106496
GO_CARDIOCYTE_DIFFERENTIATION	27	KDM6B	0.106496
GO_CARDIOCYTE_DIFFERENTIATION	27	MYH10	0.106496
GO_CARDIOCYTE_DIFFERENTIATION	27	PIN1	0.106496
GO_CARDIOCYTE_DIFFERENTIATION	27	CBY1	0.106496
GO_CARDIOCYTE_DIFFERENTIATION	27	ALPK2	0.106496
GO_REGULATION_OF_GAMMA_DELTA_T_CELL_ACTIVATION	3	LEF1	0.219595
GO_REGULATION_OF_GAMMA_DELTA_T_CELL_ACTIVATION	3	SOX4	0.219595
GO_REGULATION_OF_GAMMA_DELTA_T_CELL_ACTIVATION	3	NOD2	0.219595
GO_POST_ANAL_TAIL_MORPHOGENESIS	4	DCHS1	0.193023
GO_POST_ANAL_TAIL_MORPHOGENESIS	4	VANGL2	0.193023
GO_POST_ANAL_TAIL_MORPHOGENESIS	4	TP63	0.193023
GO_POST_ANAL_TAIL_MORPHOGENESIS	4	MED12	0.193023
GO_SENSORY_PERCEPTION_OF_TASTE	5	LEF1	0.184235
GO_SENSORY_PERCEPTION_OF_TASTE	5	REEP2	0.184235
GO_SENSORY_PERCEPTION_OF_TASTE	5	TAS1R1	0.184235
GO_SENSORY_PERCEPTION_OF_TASTE	5	TAS2R20	0.184235
GO_SENSORY_PERCEPTION_OF_TASTE	5	TAS2R14	0.184235
GO_POSTSYNAPTIC_MEMBRANE_ASSEMBLY	3	EPHB2	0.309953
GO_POSTSYNAPTIC_MEMBRANE_ASSEMBLY	3	CDH2	0.309953
GO_POSTSYNAPTIC_MEMBRANE_ASSEMBLY	3	LRP4	0.309953
GO_REGULATION_OF_EMBRYONIC_DEVELOPMENT	20	VANGL2	0.127336
GO_REGULATION_OF_EMBRYONIC_DEVELOPMENT	20	FZD2	0.127336
GO_REGULATION_OF_EMBRYONIC_DEVELOPMENT	20	AMOT	0.127336
GO_REGULATION_OF_EMBRYONIC_DEVELOPMENT	20	PTK7	0.127336
GO_REGULATION_OF_EMBRYONIC_DEVELOPMENT	20	TGIF2	0.127336
GO_REGULATION_OF_EMBRYONIC_DEVELOPMENT	20	DVL2	0.127336
GO_REGULATION_OF_EMBRYONIC_DEVELOPMENT	20	SIX1	0.127336
GO_REGULATION_OF_EMBRYONIC_DEVELOPMENT	20	GPR161	0.127336
GO_REGULATION_OF_EMBRYONIC_DEVELOPMENT	20	LFNG	0.127336
GO_REGULATION_OF_EMBRYONIC_DEVELOPMENT	20	TDG	0.127336
GO_REGULATION_OF_EMBRYONIC_DEVELOPMENT	20	DAG1	0.127336
GO_REGULATION_OF_EMBRYONIC_DEVELOPMENT	20	COL5A1	0.127336
GO_REGULATION_OF_EMBRYONIC_DEVELOPMENT	20	PHLDB1	0.127336
GO_REGULATION_OF_EMBRYONIC_DEVELOPMENT	20	SIX4	0.127336
GO_REGULATION_OF_EMBRYONIC_DEVELOPMENT	20	EHMT1	0.127336
GO_REGULATION_OF_EMBRYONIC_DEVELOPMENT	20	BAG6	0.127336
GO_REGULATION_OF_EMBRYONIC_DEVELOPMENT	20	DVL3	0.127336
GO_REGULATION_OF_EMBRYONIC_DEVELOPMENT	20	TULP3	0.127336
GO_REGULATION_OF_EMBRYONIC_DEVELOPMENT	20	NR2C2	0.127336
GO_REGULATION_OF_EMBRYONIC_DEVELOPMENT	20	COL5A2	0.127336
GO_NEGATIVE_REGULATION_OF_NATURAL_KILLER_CELL_MEDIATED_IMMUNITY	3	HLA-F	0.230178
GO_NEGATIVE_REGULATION_OF_NATURAL_KILLER_CELL_MEDIATED_IMMUNITY	3	HLA-A	0.230178
GO_NEGATIVE_REGULATION_OF_NATURAL_KILLER_CELL_MEDIATED_IMMUNITY	3	HLA-B	0.230178
GO_S_SHAPED_BODY_MORPHOGENESIS	3	PDGFRB	0.207777
GO_S_SHAPED_BODY_MORPHOGENESIS	3	PKD2	0.207777
GO_S_SHAPED_BODY_MORPHOGENESIS	3	BMP4	0.207777
GO_DOPAMINE_TRANSPORT	3	SYT12	0.202725
GO_DOPAMINE_TRANSPORT	3	SYT11	0.202725
GO_DOPAMINE_TRANSPORT	3	SYT1	0.202725
GO_NEGATIVE_REGULATION_OF_MACROPHAGE_ACTIVATION	5	SYT11	0.226929
GO_NEGATIVE_REGULATION_OF_MACROPHAGE_ACTIVATION	5	GRN	0.226929
GO_NEGATIVE_REGULATION_OF_MACROPHAGE_ACTIVATION	5	ZC3H12A	0.226929
GO_NEGATIVE_REGULATION_OF_MACROPHAGE_ACTIVATION	5	NR1H3	0.226929
GO_NEGATIVE_REGULATION_OF_MACROPHAGE_ACTIVATION	5	NR1D1	0.226929
GO_REGULATION_OF_HISTONE_METHYLATION	23	PYGO2	0.205817
GO_REGULATION_OF_HISTONE_METHYLATION	23	SMARCB1	0.205817
GO_REGULATION_OF_HISTONE_METHYLATION	23	PHF19	0.205817
GO_REGULATION_OF_HISTONE_METHYLATION	23	MLLT6	0.205817
GO_REGULATION_OF_HISTONE_METHYLATION	23	PIH1D1	0.205817
GO_REGULATION_OF_HISTONE_METHYLATION	23	MTHFR	0.205817
GO_REGULATION_OF_HISTONE_METHYLATION	23	CHTOP	0.205817
GO_REGULATION_OF_HISTONE_METHYLATION	23	PAF1	0.205817
GO_REGULATION_OF_HISTONE_METHYLATION	23	NSD1	0.205817
GO_REGULATION_OF_HISTONE_METHYLATION	23	KDM1A	0.205817
GO_REGULATION_OF_HISTONE_METHYLATION	23	TET1	0.205817
GO_REGULATION_OF_HISTONE_METHYLATION	23	OGT	0.205817
GO_REGULATION_OF_HISTONE_METHYLATION	23	PRMT6	0.205817
GO_REGULATION_OF_HISTONE_METHYLATION	23	DNMT1	0.205817
GO_REGULATION_OF_HISTONE_METHYLATION	23	MACROH2A1	0.205817
GO_REGULATION_OF_HISTONE_METHYLATION	23	KMT2E	0.205817
GO_REGULATION_OF_HISTONE_METHYLATION	23	AUTS2	0.205817
GO_REGULATION_OF_HISTONE_METHYLATION	23	CTCF	0.205817
GO_REGULATION_OF_HISTONE_METHYLATION	23	ZNF335	0.205817
GO_REGULATION_OF_HISTONE_METHYLATION	23	MTF2	0.205817
GO_REGULATION_OF_HISTONE_METHYLATION	23	ZNF304	0.205817
GO_REGULATION_OF_HISTONE_METHYLATION	23	BCOR	0.205817
GO_REGULATION_OF_HISTONE_METHYLATION	23	WDR5	0.205817
GO_SPLEEN_DEVELOPMENT	11	BCL2L11	0.207768
GO_SPLEEN_DEVELOPMENT	11	HOXB4	0.207768
GO_SPLEEN_DEVELOPMENT	11	PBX1	0.207768
GO_SPLEEN_DEVELOPMENT	11	ADAM17	0.207768
GO_SPLEEN_DEVELOPMENT	11	PKN1	0.207768
GO_SPLEEN_DEVELOPMENT	11	CTC1	0.207768
GO_SPLEEN_DEVELOPMENT	11	ABL1	0.207768
GO_SPLEEN_DEVELOPMENT	11	RBM15	0.207768
GO_SPLEEN_DEVELOPMENT	11	POLB	0.207768
GO_SPLEEN_DEVELOPMENT	11	RC3H2	0.207768
GO_SPLEEN_DEVELOPMENT	11	PITX2	0.207768
GO_DUCTUS_ARTERIOSUS_CLOSURE	2	MYOCD	0.0163198
GO_DUCTUS_ARTERIOSUS_CLOSURE	2	STRA6	0.0163198
GO_MYOFIBRIL_ASSEMBLY	13	PDGFRB	0.17605
GO_MYOFIBRIL_ASSEMBLY	13	LMOD1	0.17605
GO_MYOFIBRIL_ASSEMBLY	13	CSRP2	0.17605
GO_MYOFIBRIL_ASSEMBLY	13	OBSL1	0.17605
GO_MYOFIBRIL_ASSEMBLY	13	ACTC1	0.17605
GO_MYOFIBRIL_ASSEMBLY	13	FHOD3	0.17605
GO_MYOFIBRIL_ASSEMBLY	13	SRF	0.17605
GO_MYOFIBRIL_ASSEMBLY	13	CAV3	0.17605
GO_MYOFIBRIL_ASSEMBLY	13	SIX4	0.17605
GO_MYOFIBRIL_ASSEMBLY	13	TNNT2	0.17605
GO_MYOFIBRIL_ASSEMBLY	13	OBSCN	0.17605
GO_MYOFIBRIL_ASSEMBLY	13	PGM5	0.17605
GO_MYOFIBRIL_ASSEMBLY	13	MYH10	0.17605
GO_CARDIAC_MYOFIBRIL_ASSEMBLY	6	PDGFRB	0.221617
GO_CARDIAC_MYOFIBRIL_ASSEMBLY	6	OBSL1	0.221617
GO_CARDIAC_MYOFIBRIL_ASSEMBLY	6	ACTC1	0.221617
GO_CARDIAC_MYOFIBRIL_ASSEMBLY	6	FHOD3	0.221617
GO_CARDIAC_MYOFIBRIL_ASSEMBLY	6	SRF	0.221617
GO_CARDIAC_MYOFIBRIL_ASSEMBLY	6	MYH10	0.221617
GO_CELL_PROLIFERATION_IN_BONE_MARROW	3	MIR27B	0.233215
GO_CELL_PROLIFERATION_IN_BONE_MARROW	3	LEF1	0.233215
GO_CELL_PROLIFERATION_IN_BONE_MARROW	3	MAP3K3	0.233215
GO_REGULATION_OF_GAMMA_AMINOBUTYRIC_ACID_SECRETION	2	SV2A	0.19749
GO_REGULATION_OF_GAMMA_AMINOBUTYRIC_ACID_SECRETION	2	SLC6A1	0.19749
GO_NEGATIVE_REGULATION_OF_NATURAL_KILLER_CELL_ACTIVATION	2	HLA-F	0.197819
GO_NEGATIVE_REGULATION_OF_NATURAL_KILLER_CELL_ACTIVATION	2	RHBDD3	0.197819
GO_NEGATIVE_REGULATION_OF_INTRACELLULAR_ESTROGEN_RECEPTOR_SIGNALING_PATHWAY	3	LBH	0.325919
GO_NEGATIVE_REGULATION_OF_INTRACELLULAR_ESTROGEN_RECEPTOR_SIGNALING_PATHWAY	3	TP63	0.325919
GO_NEGATIVE_REGULATION_OF_INTRACELLULAR_ESTROGEN_RECEPTOR_SIGNALING_PATHWAY	3	ZNF366	0.325919
GO_REGULATION_OF_PROTEIN_ACETYLATION	22	MYOCD	0.196119
GO_REGULATION_OF_PROTEIN_ACETYLATION	22	SOX4	0.196119
GO_REGULATION_OF_PROTEIN_ACETYLATION	22	PYGO2	0.196119
GO_REGULATION_OF_PROTEIN_ACETYLATION	22	SMARCB1	0.196119
GO_REGULATION_OF_PROTEIN_ACETYLATION	22	PIH1D1	0.196119
GO_REGULATION_OF_PROTEIN_ACETYLATION	22	CTBP1	0.196119
GO_REGULATION_OF_PROTEIN_ACETYLATION	22	THAP7	0.196119
GO_REGULATION_OF_PROTEIN_ACETYLATION	22	KAT5	0.196119
GO_REGULATION_OF_PROTEIN_ACETYLATION	22	HINT2	0.196119
GO_REGULATION_OF_PROTEIN_ACETYLATION	22	KAT2A	0.196119
GO_REGULATION_OF_PROTEIN_ACETYLATION	22	FLCN	0.196119
GO_REGULATION_OF_PROTEIN_ACETYLATION	22	FAM161A	0.196119
GO_REGULATION_OF_PROTEIN_ACETYLATION	22	AUTS2	0.196119
GO_REGULATION_OF_PROTEIN_ACETYLATION	22	CTCF	0.196119
GO_REGULATION_OF_PROTEIN_ACETYLATION	22	TADA2B	0.196119
GO_REGULATION_OF_PROTEIN_ACETYLATION	22	SIN3A	0.196119
GO_REGULATION_OF_PROTEIN_ACETYLATION	22	WBP2	0.196119
GO_REGULATION_OF_PROTEIN_ACETYLATION	22	SPHK2	0.196119
GO_REGULATION_OF_PROTEIN_ACETYLATION	22	LIF	0.196119
GO_REGULATION_OF_PROTEIN_ACETYLATION	22	RUVBL2	0.196119
GO_REGULATION_OF_PROTEIN_ACETYLATION	22	SETD5	0.196119
GO_REGULATION_OF_PROTEIN_ACETYLATION	22	ARRB1	0.196119
GO_BRUSH_BORDER_ASSEMBLY	2	MYO7B	0.032538
GO_BRUSH_BORDER_ASSEMBLY	2	CDHR5	0.032538
GO_HISTONE_H3_K4_METHYLATION	22	PYGO2	0.207777
GO_HISTONE_H3_K4_METHYLATION	22	H1-4	0.207777
GO_HISTONE_H3_K4_METHYLATION	22	TET3	0.207777
GO_HISTONE_H3_K4_METHYLATION	22	ZNF711	0.207777
GO_HISTONE_H3_K4_METHYLATION	22	PIH1D1	0.207777
GO_HISTONE_H3_K4_METHYLATION	22	TET2	0.207777
GO_HISTONE_H3_K4_METHYLATION	22	WDR5B	0.207777
GO_HISTONE_H3_K4_METHYLATION	22	PAGR1	0.207777
GO_HISTONE_H3_K4_METHYLATION	22	KDM1A	0.207777
GO_HISTONE_H3_K4_METHYLATION	22	OGT	0.207777
GO_HISTONE_H3_K4_METHYLATION	22	PRMT6	0.207777
GO_HISTONE_H3_K4_METHYLATION	22	DNMT1	0.207777
GO_HISTONE_H3_K4_METHYLATION	22	H1-2	0.207777
GO_HISTONE_H3_K4_METHYLATION	22	MACROH2A1	0.207777
GO_HISTONE_H3_K4_METHYLATION	22	RLF	0.207777
GO_HISTONE_H3_K4_METHYLATION	22	CXXC1	0.207777
GO_HISTONE_H3_K4_METHYLATION	22	KMT2E	0.207777
GO_HISTONE_H3_K4_METHYLATION	22	WDR82	0.207777
GO_HISTONE_H3_K4_METHYLATION	22	AUTS2	0.207777
GO_HISTONE_H3_K4_METHYLATION	22	ZNF335	0.207777
GO_HISTONE_H3_K4_METHYLATION	22	BCOR	0.207777
GO_HISTONE_H3_K4_METHYLATION	22	WDR5	0.207777
GO_HIPPO_SIGNALING	11	DCHS1	0.213118
GO_HIPPO_SIGNALING	11	AMOT	0.213118
GO_HIPPO_SIGNALING	11	DVL2	0.213118
GO_HIPPO_SIGNALING	11	TEAD3	0.213118
GO_HIPPO_SIGNALING	11	TEAD2	0.213118
GO_HIPPO_SIGNALING	11	SOX11	0.213118
GO_HIPPO_SIGNALING	11	WWC3	0.213118
GO_HIPPO_SIGNALING	11	AJUBA	0.213118
GO_HIPPO_SIGNALING	11	VGLL4	0.213118
GO_HIPPO_SIGNALING	11	TEAD4	0.213118
GO_HIPPO_SIGNALING	11	DLG5	0.213118
GO_REGULATION_OF_VASCULAR_WOUND_HEALING	2	CXCR4	0.217592
GO_REGULATION_OF_VASCULAR_WOUND_HEALING	2	SLC12A2	0.217592
GO_POSITIVE_REGULATION_OF_GAMMA_DELTA_T_CELL_DIFFERENTIATION	3	LEF1	0.165473
GO_POSITIVE_REGULATION_OF_GAMMA_DELTA_T_CELL_DIFFERENTIATION	3	SOX4	0.165473
GO_POSITIVE_REGULATION_OF_GAMMA_DELTA_T_CELL_DIFFERENTIATION	3	STAT5B	0.165473
GO_REGULATION_OF_FEMALE_GONAD_DEVELOPMENT	4	ZP3	0.259595
GO_REGULATION_OF_FEMALE_GONAD_DEVELOPMENT	4	ZFPM2	0.259595
GO_REGULATION_OF_FEMALE_GONAD_DEVELOPMENT	4	INSR	0.259595
GO_REGULATION_OF_FEMALE_GONAD_DEVELOPMENT	4	GDF9	0.259595
GO_CELL_VOLUME_HOMEOSTASIS	6	AQP1	0.235957
GO_CELL_VOLUME_HOMEOSTASIS	6	WNK3	0.235957
GO_CELL_VOLUME_HOMEOSTASIS	6	SLC12A8	0.235957
GO_CELL_VOLUME_HOMEOSTASIS	6	SLC12A9	0.235957
GO_CELL_VOLUME_HOMEOSTASIS	6	LRRC8A	0.235957
GO_CELL_VOLUME_HOMEOSTASIS	6	SLC12A4	0.235957
GO_TRANS_SYNAPTIC_SIGNALING_BY_TRANS_SYNAPTIC_COMPLEX	4	EPHB2	0.208595
GO_TRANS_SYNAPTIC_SIGNALING_BY_TRANS_SYNAPTIC_COMPLEX	4	IL1RAP	0.208595
GO_TRANS_SYNAPTIC_SIGNALING_BY_TRANS_SYNAPTIC_COMPLEX	4	DAG1	0.208595
GO_TRANS_SYNAPTIC_SIGNALING_BY_TRANS_SYNAPTIC_COMPLEX	4	EFNB3	0.208595
GO_SYNCYTIUM_FORMATION	15	VASH2	0.19749
GO_SYNCYTIUM_FORMATION	15	JAM2	0.19749
GO_SYNCYTIUM_FORMATION	15	MYH9	0.19749
GO_SYNCYTIUM_FORMATION	15	RIPOR2	0.19749
GO_SYNCYTIUM_FORMATION	15	SH3PXD2A	0.19749
GO_SYNCYTIUM_FORMATION	15	ADAM12	0.19749
GO_SYNCYTIUM_FORMATION	15	PTGFRN	0.19749
GO_SYNCYTIUM_FORMATION	15	CAV3	0.19749
GO_SYNCYTIUM_FORMATION	15	TANC1	0.19749
GO_SYNCYTIUM_FORMATION	15	PLEKHO1	0.19749
GO_SYNCYTIUM_FORMATION	15	CDON	0.19749
GO_SYNCYTIUM_FORMATION	15	EHD1	0.19749
GO_SYNCYTIUM_FORMATION	15	CACNA1H	0.19749
GO_SYNCYTIUM_FORMATION	15	DYRK1B	0.19749
GO_SYNCYTIUM_FORMATION	15	KCNH1	0.19749
GO_NEGATIVE_REGULATION_OF_AMYLOID_BETA_CLEARANCE	2	MYOCD	0.221617
GO_NEGATIVE_REGULATION_OF_AMYLOID_BETA_CLEARANCE	2	SRF	0.221617
GO_G_PROTEIN_COUPLED_GLUTAMATE_RECEPTOR_SIGNALING_PATHWAY	3	HOMER2	0.325919
GO_G_PROTEIN_COUPLED_GLUTAMATE_RECEPTOR_SIGNALING_PATHWAY	3	HOMER3	0.325919
GO_G_PROTEIN_COUPLED_GLUTAMATE_RECEPTOR_SIGNALING_PATHWAY	3	DAGLA	0.325919
GO_NEGATIVE_REGULATION_OF_RNA_BIOSYNTHETIC_PROCESS	367	MYOCD	5.71035e-06
GO_NEGATIVE_REGULATION_OF_RNA_BIOSYNTHETIC_PROCESS	367	PURG	5.71035e-06
GO_NEGATIVE_REGULATION_OF_RNA_BIOSYNTHETIC_PROCESS	367	DACT1	5.71035e-06
GO_NEGATIVE_REGULATION_OF_RNA_BIOSYNTHETIC_PROCESS	367	PER3	5.71035e-06
GO_NEGATIVE_REGULATION_OF_RNA_BIOSYNTHETIC_PROCESS	367	MSC	5.71035e-06
GO_NEGATIVE_REGULATION_OF_RNA_BIOSYNTHETIC_PROCESS	367	LANCL2	5.71035e-06
GO_NEGATIVE_REGULATION_OF_RNA_BIOSYNTHETIC_PROCESS	367	AEBP1	5.71035e-06
GO_NEGATIVE_REGULATION_OF_RNA_BIOSYNTHETIC_PROCESS	367	LBH	5.71035e-06
GO_NEGATIVE_REGULATION_OF_RNA_BIOSYNTHETIC_PROCESS	367	TP63	5.71035e-06
GO_NEGATIVE_REGULATION_OF_RNA_BIOSYNTHETIC_PROCESS	367	ZP3	5.71035e-06
GO_NEGATIVE_REGULATION_OF_RNA_BIOSYNTHETIC_PROCESS	367	ZNF620	5.71035e-06
GO_NEGATIVE_REGULATION_OF_RNA_BIOSYNTHETIC_PROCESS	367	BCL7A	5.71035e-06
GO_NEGATIVE_REGULATION_OF_RNA_BIOSYNTHETIC_PROCESS	367	TGIF2	5.71035e-06
GO_NEGATIVE_REGULATION_OF_RNA_BIOSYNTHETIC_PROCESS	367	LEF1	5.71035e-06
GO_NEGATIVE_REGULATION_OF_RNA_BIOSYNTHETIC_PROCESS	367	LMCD1	5.71035e-06
GO_NEGATIVE_REGULATION_OF_RNA_BIOSYNTHETIC_PROCESS	367	CBX2	5.71035e-06
GO_NEGATIVE_REGULATION_OF_RNA_BIOSYNTHETIC_PROCESS	367	IRF7	5.71035e-06
GO_NEGATIVE_REGULATION_OF_RNA_BIOSYNTHETIC_PROCESS	367	NEDD4L	5.71035e-06
GO_NEGATIVE_REGULATION_OF_RNA_BIOSYNTHETIC_PROCESS	367	SALL2	5.71035e-06
GO_NEGATIVE_REGULATION_OF_RNA_BIOSYNTHETIC_PROCESS	367	H4C12	5.71035e-06
GO_NEGATIVE_REGULATION_OF_RNA_BIOSYNTHETIC_PROCESS	367	H4C11	5.71035e-06
GO_NEGATIVE_REGULATION_OF_RNA_BIOSYNTHETIC_PROCESS	367	PATZ1	5.71035e-06
GO_NEGATIVE_REGULATION_OF_RNA_BIOSYNTHETIC_PROCESS	367	PRDM11	5.71035e-06
GO_NEGATIVE_REGULATION_OF_RNA_BIOSYNTHETIC_PROCESS	367	ZFHX2	5.71035e-06
GO_NEGATIVE_REGULATION_OF_RNA_BIOSYNTHETIC_PROCESS	367	PHC1	5.71035e-06
GO_NEGATIVE_REGULATION_OF_RNA_BIOSYNTHETIC_PROCESS	367	SIX1	5.71035e-06
GO_NEGATIVE_REGULATION_OF_RNA_BIOSYNTHETIC_PROCESS	367	GTF2IRD1	5.71035e-06
GO_NEGATIVE_REGULATION_OF_RNA_BIOSYNTHETIC_PROCESS	367	RFX3	5.71035e-06
GO_NEGATIVE_REGULATION_OF_RNA_BIOSYNTHETIC_PROCESS	367	L3MBTL1	5.71035e-06
GO_NEGATIVE_REGULATION_OF_RNA_BIOSYNTHETIC_PROCESS	367	CXXC5	5.71035e-06
GO_NEGATIVE_REGULATION_OF_RNA_BIOSYNTHETIC_PROCESS	367	HIVEP1	5.71035e-06
GO_NEGATIVE_REGULATION_OF_RNA_BIOSYNTHETIC_PROCESS	367	DPF3	5.71035e-06
GO_NEGATIVE_REGULATION_OF_RNA_BIOSYNTHETIC_PROCESS	367	NELFA	5.71035e-06
GO_NEGATIVE_REGULATION_OF_RNA_BIOSYNTHETIC_PROCESS	367	PAWR	5.71035e-06
GO_NEGATIVE_REGULATION_OF_RNA_BIOSYNTHETIC_PROCESS	367	MACROH2A2	5.71035e-06
GO_NEGATIVE_REGULATION_OF_RNA_BIOSYNTHETIC_PROCESS	367	PARP10	5.71035e-06
GO_NEGATIVE_REGULATION_OF_RNA_BIOSYNTHETIC_PROCESS	367	ZNF668	5.71035e-06
GO_NEGATIVE_REGULATION_OF_RNA_BIOSYNTHETIC_PROCESS	367	ZNF608	5.71035e-06
GO_NEGATIVE_REGULATION_OF_RNA_BIOSYNTHETIC_PROCESS	367	HDAC6	5.71035e-06
GO_NEGATIVE_REGULATION_OF_RNA_BIOSYNTHETIC_PROCESS	367	HOXB3	5.71035e-06
GO_NEGATIVE_REGULATION_OF_RNA_BIOSYNTHETIC_PROCESS	367	ATXN1	5.71035e-06
GO_NEGATIVE_REGULATION_OF_RNA_BIOSYNTHETIC_PROCESS	367	H1-4	5.71035e-06
GO_NEGATIVE_REGULATION_OF_RNA_BIOSYNTHETIC_PROCESS	367	FLNA	5.71035e-06
GO_NEGATIVE_REGULATION_OF_RNA_BIOSYNTHETIC_PROCESS	367	ING4	5.71035e-06
GO_NEGATIVE_REGULATION_OF_RNA_BIOSYNTHETIC_PROCESS	367	MAP3K10	5.71035e-06
GO_NEGATIVE_REGULATION_OF_RNA_BIOSYNTHETIC_PROCESS	367	PDGFB	5.71035e-06
GO_NEGATIVE_REGULATION_OF_RNA_BIOSYNTHETIC_PROCESS	367	PBXIP1	5.71035e-06
GO_NEGATIVE_REGULATION_OF_RNA_BIOSYNTHETIC_PROCESS	367	ZNF124	5.71035e-06
GO_NEGATIVE_REGULATION_OF_RNA_BIOSYNTHETIC_PROCESS	367	POU2F1	5.71035e-06
GO_NEGATIVE_REGULATION_OF_RNA_BIOSYNTHETIC_PROCESS	367	ZNF282	5.71035e-06
GO_NEGATIVE_REGULATION_OF_RNA_BIOSYNTHETIC_PROCESS	367	ZFPM2	5.71035e-06
GO_NEGATIVE_REGULATION_OF_RNA_BIOSYNTHETIC_PROCESS	367	LDB1	5.71035e-06
GO_NEGATIVE_REGULATION_OF_RNA_BIOSYNTHETIC_PROCESS	367	SOX11	5.71035e-06
GO_NEGATIVE_REGULATION_OF_RNA_BIOSYNTHETIC_PROCESS	367	DACH1	5.71035e-06
GO_NEGATIVE_REGULATION_OF_RNA_BIOSYNTHETIC_PROCESS	367	H4C2	5.71035e-06
GO_NEGATIVE_REGULATION_OF_RNA_BIOSYNTHETIC_PROCESS	367	PHF2	5.71035e-06
GO_NEGATIVE_REGULATION_OF_RNA_BIOSYNTHETIC_PROCESS	367	DEAF1	5.71035e-06
GO_NEGATIVE_REGULATION_OF_RNA_BIOSYNTHETIC_PROCESS	367	RARA	5.71035e-06
GO_NEGATIVE_REGULATION_OF_RNA_BIOSYNTHETIC_PROCESS	367	GATAD2A	5.71035e-06
GO_NEGATIVE_REGULATION_OF_RNA_BIOSYNTHETIC_PROCESS	367	DNMT3A	5.71035e-06
GO_NEGATIVE_REGULATION_OF_RNA_BIOSYNTHETIC_PROCESS	367	DNAJB5	5.71035e-06
GO_NEGATIVE_REGULATION_OF_RNA_BIOSYNTHETIC_PROCESS	367	KCNQ1OT1	5.71035e-06
GO_NEGATIVE_REGULATION_OF_RNA_BIOSYNTHETIC_PROCESS	367	HOXB4	5.71035e-06
GO_NEGATIVE_REGULATION_OF_RNA_BIOSYNTHETIC_PROCESS	367	VPS72	5.71035e-06
GO_NEGATIVE_REGULATION_OF_RNA_BIOSYNTHETIC_PROCESS	367	ZNF556	5.71035e-06
GO_NEGATIVE_REGULATION_OF_RNA_BIOSYNTHETIC_PROCESS	367	ILF3	5.71035e-06
GO_NEGATIVE_REGULATION_OF_RNA_BIOSYNTHETIC_PROCESS	367	ARID5A	5.71035e-06
GO_NEGATIVE_REGULATION_OF_RNA_BIOSYNTHETIC_PROCESS	367	H3-3A	5.71035e-06
GO_NEGATIVE_REGULATION_OF_RNA_BIOSYNTHETIC_PROCESS	367	PPARA	5.71035e-06
GO_NEGATIVE_REGULATION_OF_RNA_BIOSYNTHETIC_PROCESS	367	MTHFR	5.71035e-06
GO_NEGATIVE_REGULATION_OF_RNA_BIOSYNTHETIC_PROCESS	367	TLE4	5.71035e-06
GO_NEGATIVE_REGULATION_OF_RNA_BIOSYNTHETIC_PROCESS	367	ZGPAT	5.71035e-06
GO_NEGATIVE_REGULATION_OF_RNA_BIOSYNTHETIC_PROCESS	367	CC2D1A	5.71035e-06
GO_NEGATIVE_REGULATION_OF_RNA_BIOSYNTHETIC_PROCESS	367	TDG	5.71035e-06
GO_NEGATIVE_REGULATION_OF_RNA_BIOSYNTHETIC_PROCESS	367	SRF	5.71035e-06
GO_NEGATIVE_REGULATION_OF_RNA_BIOSYNTHETIC_PROCESS	367	ZBTB5	5.71035e-06
GO_NEGATIVE_REGULATION_OF_RNA_BIOSYNTHETIC_PROCESS	367	H4C3	5.71035e-06
GO_NEGATIVE_REGULATION_OF_RNA_BIOSYNTHETIC_PROCESS	367	HEXIM1	5.71035e-06
GO_NEGATIVE_REGULATION_OF_RNA_BIOSYNTHETIC_PROCESS	367	PHF21A	5.71035e-06
GO_NEGATIVE_REGULATION_OF_RNA_BIOSYNTHETIC_PROCESS	367	ZKSCAN3	5.71035e-06
GO_NEGATIVE_REGULATION_OF_RNA_BIOSYNTHETIC_PROCESS	367	CIART	5.71035e-06
GO_NEGATIVE_REGULATION_OF_RNA_BIOSYNTHETIC_PROCESS	367	PRICKLE1	5.71035e-06
GO_NEGATIVE_REGULATION_OF_RNA_BIOSYNTHETIC_PROCESS	367	WWC3	5.71035e-06
GO_NEGATIVE_REGULATION_OF_RNA_BIOSYNTHETIC_PROCESS	367	SIX4	5.71035e-06
GO_NEGATIVE_REGULATION_OF_RNA_BIOSYNTHETIC_PROCESS	367	FOXN3	5.71035e-06
GO_NEGATIVE_REGULATION_OF_RNA_BIOSYNTHETIC_PROCESS	367	TFDP2	5.71035e-06
GO_NEGATIVE_REGULATION_OF_RNA_BIOSYNTHETIC_PROCESS	367	HDAC5	5.71035e-06
GO_NEGATIVE_REGULATION_OF_RNA_BIOSYNTHETIC_PROCESS	367	ZBTB20	5.71035e-06
GO_NEGATIVE_REGULATION_OF_RNA_BIOSYNTHETIC_PROCESS	367	AJUBA	5.71035e-06
GO_NEGATIVE_REGULATION_OF_RNA_BIOSYNTHETIC_PROCESS	367	SMO	5.71035e-06
GO_NEGATIVE_REGULATION_OF_RNA_BIOSYNTHETIC_PROCESS	367	EHMT1	5.71035e-06
GO_NEGATIVE_REGULATION_OF_RNA_BIOSYNTHETIC_PROCESS	367	CTBP1	5.71035e-06
GO_NEGATIVE_REGULATION_OF_RNA_BIOSYNTHETIC_PROCESS	367	VGLL4	5.71035e-06
GO_NEGATIVE_REGULATION_OF_RNA_BIOSYNTHETIC_PROCESS	367	MBTD1	5.71035e-06
GO_NEGATIVE_REGULATION_OF_RNA_BIOSYNTHETIC_PROCESS	367	SPINDOC	5.71035e-06
GO_NEGATIVE_REGULATION_OF_RNA_BIOSYNTHETIC_PROCESS	367	THAP7	5.71035e-06
GO_NEGATIVE_REGULATION_OF_RNA_BIOSYNTHETIC_PROCESS	367	RBM10	5.71035e-06
GO_NEGATIVE_REGULATION_OF_RNA_BIOSYNTHETIC_PROCESS	367	ATF5	5.71035e-06
GO_NEGATIVE_REGULATION_OF_RNA_BIOSYNTHETIC_PROCESS	367	DMAP1	5.71035e-06
GO_NEGATIVE_REGULATION_OF_RNA_BIOSYNTHETIC_PROCESS	367	DKK3	5.71035e-06
GO_NEGATIVE_REGULATION_OF_RNA_BIOSYNTHETIC_PROCESS	367	H1-10	5.71035e-06
GO_NEGATIVE_REGULATION_OF_RNA_BIOSYNTHETIC_PROCESS	367	ATF7IP	5.71035e-06
GO_NEGATIVE_REGULATION_OF_RNA_BIOSYNTHETIC_PROCESS	367	CRY2	5.71035e-06
GO_NEGATIVE_REGULATION_OF_RNA_BIOSYNTHETIC_PROCESS	367	CC2D1B	5.71035e-06
GO_NEGATIVE_REGULATION_OF_RNA_BIOSYNTHETIC_PROCESS	367	IRF2BPL	5.71035e-06
GO_NEGATIVE_REGULATION_OF_RNA_BIOSYNTHETIC_PROCESS	367	KAT5	5.71035e-06
GO_NEGATIVE_REGULATION_OF_RNA_BIOSYNTHETIC_PROCESS	367	AHRR	5.71035e-06
GO_NEGATIVE_REGULATION_OF_RNA_BIOSYNTHETIC_PROCESS	367	ZFHX4	5.71035e-06
GO_NEGATIVE_REGULATION_OF_RNA_BIOSYNTHETIC_PROCESS	367	DNAJB6	5.71035e-06
GO_NEGATIVE_REGULATION_OF_RNA_BIOSYNTHETIC_PROCESS	367	ZNF436	5.71035e-06
GO_NEGATIVE_REGULATION_OF_RNA_BIOSYNTHETIC_PROCESS	367	PAF1	5.71035e-06
GO_NEGATIVE_REGULATION_OF_RNA_BIOSYNTHETIC_PROCESS	367	DAB2IP	5.71035e-06
GO_NEGATIVE_REGULATION_OF_RNA_BIOSYNTHETIC_PROCESS	367	CCAR2	5.71035e-06
GO_NEGATIVE_REGULATION_OF_RNA_BIOSYNTHETIC_PROCESS	367	ZNF558	5.71035e-06
GO_NEGATIVE_REGULATION_OF_RNA_BIOSYNTHETIC_PROCESS	367	MBD3	5.71035e-06
GO_NEGATIVE_REGULATION_OF_RNA_BIOSYNTHETIC_PROCESS	367	ERF	5.71035e-06
GO_NEGATIVE_REGULATION_OF_RNA_BIOSYNTHETIC_PROCESS	367	NR2C2	5.71035e-06
GO_NEGATIVE_REGULATION_OF_RNA_BIOSYNTHETIC_PROCESS	367	CDK5	5.71035e-06
GO_NEGATIVE_REGULATION_OF_RNA_BIOSYNTHETIC_PROCESS	367	ZC3H6	5.71035e-06
GO_NEGATIVE_REGULATION_OF_RNA_BIOSYNTHETIC_PROCESS	367	RIOX1	5.71035e-06
GO_NEGATIVE_REGULATION_OF_RNA_BIOSYNTHETIC_PROCESS	367	THAP11	5.71035e-06
GO_NEGATIVE_REGULATION_OF_RNA_BIOSYNTHETIC_PROCESS	367	BAP1	5.71035e-06
GO_NEGATIVE_REGULATION_OF_RNA_BIOSYNTHETIC_PROCESS	367	NSD1	5.71035e-06
GO_NEGATIVE_REGULATION_OF_RNA_BIOSYNTHETIC_PROCESS	367	MEPCE	5.71035e-06
GO_NEGATIVE_REGULATION_OF_RNA_BIOSYNTHETIC_PROCESS	367	TRAF6	5.71035e-06
GO_NEGATIVE_REGULATION_OF_RNA_BIOSYNTHETIC_PROCESS	367	USP2	5.71035e-06
GO_NEGATIVE_REGULATION_OF_RNA_BIOSYNTHETIC_PROCESS	367	HOXB2	5.71035e-06
GO_NEGATIVE_REGULATION_OF_RNA_BIOSYNTHETIC_PROCESS	367	CIC	5.71035e-06
GO_NEGATIVE_REGULATION_OF_RNA_BIOSYNTHETIC_PROCESS	367	CBFA2T2	5.71035e-06
GO_NEGATIVE_REGULATION_OF_RNA_BIOSYNTHETIC_PROCESS	367	RECQL5	5.71035e-06
GO_NEGATIVE_REGULATION_OF_RNA_BIOSYNTHETIC_PROCESS	367	KDM4A	5.71035e-06
GO_NEGATIVE_REGULATION_OF_RNA_BIOSYNTHETIC_PROCESS	367	KDM2A	5.71035e-06
GO_NEGATIVE_REGULATION_OF_RNA_BIOSYNTHETIC_PROCESS	367	TCF25	5.71035e-06
GO_NEGATIVE_REGULATION_OF_RNA_BIOSYNTHETIC_PROCESS	367	MIDEAS	5.71035e-06
GO_NEGATIVE_REGULATION_OF_RNA_BIOSYNTHETIC_PROCESS	367	HDAC4	5.71035e-06
GO_NEGATIVE_REGULATION_OF_RNA_BIOSYNTHETIC_PROCESS	367	SOX9	5.71035e-06
GO_NEGATIVE_REGULATION_OF_RNA_BIOSYNTHETIC_PROCESS	367	SCMH1	5.71035e-06
GO_NEGATIVE_REGULATION_OF_RNA_BIOSYNTHETIC_PROCESS	367	HINFP	5.71035e-06
GO_NEGATIVE_REGULATION_OF_RNA_BIOSYNTHETIC_PROCESS	367	ZNF705G	5.71035e-06
GO_NEGATIVE_REGULATION_OF_RNA_BIOSYNTHETIC_PROCESS	367	NOP53	5.71035e-06
GO_NEGATIVE_REGULATION_OF_RNA_BIOSYNTHETIC_PROCESS	367	TRIM28	5.71035e-06
GO_NEGATIVE_REGULATION_OF_RNA_BIOSYNTHETIC_PROCESS	367	TP53	5.71035e-06
GO_NEGATIVE_REGULATION_OF_RNA_BIOSYNTHETIC_PROCESS	367	ZFP37	5.71035e-06
GO_NEGATIVE_REGULATION_OF_RNA_BIOSYNTHETIC_PROCESS	367	ZNF79	5.71035e-06
GO_NEGATIVE_REGULATION_OF_RNA_BIOSYNTHETIC_PROCESS	367	H3C10	5.71035e-06
GO_NEGATIVE_REGULATION_OF_RNA_BIOSYNTHETIC_PROCESS	367	SIRT2	5.71035e-06
GO_NEGATIVE_REGULATION_OF_RNA_BIOSYNTHETIC_PROCESS	367	APBB1	5.71035e-06
GO_NEGATIVE_REGULATION_OF_RNA_BIOSYNTHETIC_PROCESS	367	KDM1A	5.71035e-06
GO_NEGATIVE_REGULATION_OF_RNA_BIOSYNTHETIC_PROCESS	367	NELFB	5.71035e-06
GO_NEGATIVE_REGULATION_OF_RNA_BIOSYNTHETIC_PROCESS	367	ZBTB42	5.71035e-06
GO_NEGATIVE_REGULATION_OF_RNA_BIOSYNTHETIC_PROCESS	367	CDYL	5.71035e-06
GO_NEGATIVE_REGULATION_OF_RNA_BIOSYNTHETIC_PROCESS	367	HEYL	5.71035e-06
GO_NEGATIVE_REGULATION_OF_RNA_BIOSYNTHETIC_PROCESS	367	ATP8B1	5.71035e-06
GO_NEGATIVE_REGULATION_OF_RNA_BIOSYNTHETIC_PROCESS	367	ZNF248	5.71035e-06
GO_NEGATIVE_REGULATION_OF_RNA_BIOSYNTHETIC_PROCESS	367	ZFP90	5.71035e-06
GO_NEGATIVE_REGULATION_OF_RNA_BIOSYNTHETIC_PROCESS	367	TCF3	5.71035e-06
GO_NEGATIVE_REGULATION_OF_RNA_BIOSYNTHETIC_PROCESS	367	LRRFIP1	5.71035e-06
GO_NEGATIVE_REGULATION_OF_RNA_BIOSYNTHETIC_PROCESS	367	ZNF8	5.71035e-06
GO_NEGATIVE_REGULATION_OF_RNA_BIOSYNTHETIC_PROCESS	367	TET1	5.71035e-06
GO_NEGATIVE_REGULATION_OF_RNA_BIOSYNTHETIC_PROCESS	367	KLF11	5.71035e-06
GO_NEGATIVE_REGULATION_OF_RNA_BIOSYNTHETIC_PROCESS	367	MXD4	5.71035e-06
GO_NEGATIVE_REGULATION_OF_RNA_BIOSYNTHETIC_PROCESS	367	SMARCE1	5.71035e-06
GO_NEGATIVE_REGULATION_OF_RNA_BIOSYNTHETIC_PROCESS	367	TCF7L2	5.71035e-06
GO_NEGATIVE_REGULATION_OF_RNA_BIOSYNTHETIC_PROCESS	367	HIRA	5.71035e-06
GO_NEGATIVE_REGULATION_OF_RNA_BIOSYNTHETIC_PROCESS	367	ZNF555	5.71035e-06
GO_NEGATIVE_REGULATION_OF_RNA_BIOSYNTHETIC_PROCESS	367	CBX1	5.71035e-06
GO_NEGATIVE_REGULATION_OF_RNA_BIOSYNTHETIC_PROCESS	367	ZNF77	5.71035e-06
GO_NEGATIVE_REGULATION_OF_RNA_BIOSYNTHETIC_PROCESS	367	MIER2	5.71035e-06
GO_NEGATIVE_REGULATION_OF_RNA_BIOSYNTHETIC_PROCESS	367	FOXD1	5.71035e-06
GO_NEGATIVE_REGULATION_OF_RNA_BIOSYNTHETIC_PROCESS	367	PRMT6	5.71035e-06
GO_NEGATIVE_REGULATION_OF_RNA_BIOSYNTHETIC_PROCESS	367	BACH1	5.71035e-06
GO_NEGATIVE_REGULATION_OF_RNA_BIOSYNTHETIC_PROCESS	367	RUNX1	5.71035e-06
GO_NEGATIVE_REGULATION_OF_RNA_BIOSYNTHETIC_PROCESS	367	ZNF425	5.71035e-06
GO_NEGATIVE_REGULATION_OF_RNA_BIOSYNTHETIC_PROCESS	367	FLCN	5.71035e-06
GO_NEGATIVE_REGULATION_OF_RNA_BIOSYNTHETIC_PROCESS	367	CDK6	5.71035e-06
GO_NEGATIVE_REGULATION_OF_RNA_BIOSYNTHETIC_PROCESS	367	NIPBL	5.71035e-06
GO_NEGATIVE_REGULATION_OF_RNA_BIOSYNTHETIC_PROCESS	367	ACVR2B	5.71035e-06
GO_NEGATIVE_REGULATION_OF_RNA_BIOSYNTHETIC_PROCESS	367	ZBTB7B	5.71035e-06
GO_NEGATIVE_REGULATION_OF_RNA_BIOSYNTHETIC_PROCESS	367	CRY1	5.71035e-06
GO_NEGATIVE_REGULATION_OF_RNA_BIOSYNTHETIC_PROCESS	367	FOXK2	5.71035e-06
GO_NEGATIVE_REGULATION_OF_RNA_BIOSYNTHETIC_PROCESS	367	PDE2A	5.71035e-06
GO_NEGATIVE_REGULATION_OF_RNA_BIOSYNTHETIC_PROCESS	367	ZNF785	5.71035e-06
GO_NEGATIVE_REGULATION_OF_RNA_BIOSYNTHETIC_PROCESS	367	SREBF1	5.71035e-06
GO_NEGATIVE_REGULATION_OF_RNA_BIOSYNTHETIC_PROCESS	367	ZBTB4	5.71035e-06
GO_NEGATIVE_REGULATION_OF_RNA_BIOSYNTHETIC_PROCESS	367	ZNF3	5.71035e-06
GO_NEGATIVE_REGULATION_OF_RNA_BIOSYNTHETIC_PROCESS	367	NSD2	5.71035e-06
GO_NEGATIVE_REGULATION_OF_RNA_BIOSYNTHETIC_PROCESS	367	HCFC1	5.71035e-06
GO_NEGATIVE_REGULATION_OF_RNA_BIOSYNTHETIC_PROCESS	367	THRA	5.71035e-06
GO_NEGATIVE_REGULATION_OF_RNA_BIOSYNTHETIC_PROCESS	367	ZEB2	5.71035e-06
GO_NEGATIVE_REGULATION_OF_RNA_BIOSYNTHETIC_PROCESS	367	L3MBTL3	5.71035e-06
GO_NEGATIVE_REGULATION_OF_RNA_BIOSYNTHETIC_PROCESS	367	DNMT1	5.71035e-06
GO_NEGATIVE_REGULATION_OF_RNA_BIOSYNTHETIC_PROCESS	367	ZNF202	5.71035e-06
GO_NEGATIVE_REGULATION_OF_RNA_BIOSYNTHETIC_PROCESS	367	ZNF366	5.71035e-06
GO_NEGATIVE_REGULATION_OF_RNA_BIOSYNTHETIC_PROCESS	367	H2AZ2	5.71035e-06
GO_NEGATIVE_REGULATION_OF_RNA_BIOSYNTHETIC_PROCESS	367	FOXO4	5.71035e-06
GO_NEGATIVE_REGULATION_OF_RNA_BIOSYNTHETIC_PROCESS	367	SIN3B	5.71035e-06
GO_NEGATIVE_REGULATION_OF_RNA_BIOSYNTHETIC_PROCESS	367	CBX8	5.71035e-06
GO_NEGATIVE_REGULATION_OF_RNA_BIOSYNTHETIC_PROCESS	367	SCAI	5.71035e-06
GO_NEGATIVE_REGULATION_OF_RNA_BIOSYNTHETIC_PROCESS	367	RUNX1T1	5.71035e-06
GO_NEGATIVE_REGULATION_OF_RNA_BIOSYNTHETIC_PROCESS	367	NCK2	5.71035e-06
GO_NEGATIVE_REGULATION_OF_RNA_BIOSYNTHETIC_PROCESS	367	H4C8	5.71035e-06
GO_NEGATIVE_REGULATION_OF_RNA_BIOSYNTHETIC_PROCESS	367	NAB2	5.71035e-06
GO_NEGATIVE_REGULATION_OF_RNA_BIOSYNTHETIC_PROCESS	367	KDM2B	5.71035e-06
GO_NEGATIVE_REGULATION_OF_RNA_BIOSYNTHETIC_PROCESS	367	ZNF345	5.71035e-06
GO_NEGATIVE_REGULATION_OF_RNA_BIOSYNTHETIC_PROCESS	367	H1-2	5.71035e-06
GO_NEGATIVE_REGULATION_OF_RNA_BIOSYNTHETIC_PROCESS	367	PHF12	5.71035e-06
GO_NEGATIVE_REGULATION_OF_RNA_BIOSYNTHETIC_PROCESS	367	EPC1	5.71035e-06
GO_NEGATIVE_REGULATION_OF_RNA_BIOSYNTHETIC_PROCESS	367	VDR	5.71035e-06
GO_NEGATIVE_REGULATION_OF_RNA_BIOSYNTHETIC_PROCESS	367	MACROH2A1	5.71035e-06
GO_NEGATIVE_REGULATION_OF_RNA_BIOSYNTHETIC_PROCESS	367	KLF5	5.71035e-06
GO_NEGATIVE_REGULATION_OF_RNA_BIOSYNTHETIC_PROCESS	367	FOXP1	5.71035e-06
GO_NEGATIVE_REGULATION_OF_RNA_BIOSYNTHETIC_PROCESS	367	SUFU	5.71035e-06
GO_NEGATIVE_REGULATION_OF_RNA_BIOSYNTHETIC_PROCESS	367	PHF6	5.71035e-06
GO_NEGATIVE_REGULATION_OF_RNA_BIOSYNTHETIC_PROCESS	367	WTIP	5.71035e-06
GO_NEGATIVE_REGULATION_OF_RNA_BIOSYNTHETIC_PROCESS	367	ZNF746	5.71035e-06
GO_NEGATIVE_REGULATION_OF_RNA_BIOSYNTHETIC_PROCESS	367	ZBTB18	5.71035e-06
GO_NEGATIVE_REGULATION_OF_RNA_BIOSYNTHETIC_PROCESS	367	MAF1	5.71035e-06
GO_NEGATIVE_REGULATION_OF_RNA_BIOSYNTHETIC_PROCESS	367	ZHX2	5.71035e-06
GO_NEGATIVE_REGULATION_OF_RNA_BIOSYNTHETIC_PROCESS	367	CBY1	5.71035e-06
GO_NEGATIVE_REGULATION_OF_RNA_BIOSYNTHETIC_PROCESS	367	ZC3H4	5.71035e-06
GO_NEGATIVE_REGULATION_OF_RNA_BIOSYNTHETIC_PROCESS	367	ZNF684	5.71035e-06
GO_NEGATIVE_REGULATION_OF_RNA_BIOSYNTHETIC_PROCESS	367	ZBED6	5.71035e-06
GO_NEGATIVE_REGULATION_OF_RNA_BIOSYNTHETIC_PROCESS	367	H4C14	5.71035e-06
GO_NEGATIVE_REGULATION_OF_RNA_BIOSYNTHETIC_PROCESS	367	H4C15	5.71035e-06
GO_NEGATIVE_REGULATION_OF_RNA_BIOSYNTHETIC_PROCESS	367	ZNF764	5.71035e-06
GO_NEGATIVE_REGULATION_OF_RNA_BIOSYNTHETIC_PROCESS	367	TRPS1	5.71035e-06
GO_NEGATIVE_REGULATION_OF_RNA_BIOSYNTHETIC_PROCESS	367	OTUD7B	5.71035e-06
GO_NEGATIVE_REGULATION_OF_RNA_BIOSYNTHETIC_PROCESS	367	PARP1	5.71035e-06
GO_NEGATIVE_REGULATION_OF_RNA_BIOSYNTHETIC_PROCESS	367	ZNF705E	5.71035e-06
GO_NEGATIVE_REGULATION_OF_RNA_BIOSYNTHETIC_PROCESS	367	GPS2	5.71035e-06
GO_NEGATIVE_REGULATION_OF_RNA_BIOSYNTHETIC_PROCESS	367	H2AC20	5.71035e-06
GO_NEGATIVE_REGULATION_OF_RNA_BIOSYNTHETIC_PROCESS	367	SIAH2	5.71035e-06
GO_NEGATIVE_REGULATION_OF_RNA_BIOSYNTHETIC_PROCESS	367	ZNF599	5.71035e-06
GO_NEGATIVE_REGULATION_OF_RNA_BIOSYNTHETIC_PROCESS	367	H2AC6	5.71035e-06
GO_NEGATIVE_REGULATION_OF_RNA_BIOSYNTHETIC_PROCESS	367	RFC1	5.71035e-06
GO_NEGATIVE_REGULATION_OF_RNA_BIOSYNTHETIC_PROCESS	367	IRF2BP2	5.71035e-06
GO_NEGATIVE_REGULATION_OF_RNA_BIOSYNTHETIC_PROCESS	367	THAP5	5.71035e-06
GO_NEGATIVE_REGULATION_OF_RNA_BIOSYNTHETIC_PROCESS	367	NFE2L3	5.71035e-06
GO_NEGATIVE_REGULATION_OF_RNA_BIOSYNTHETIC_PROCESS	367	H3C15	5.71035e-06
GO_NEGATIVE_REGULATION_OF_RNA_BIOSYNTHETIC_PROCESS	367	NAA40	5.71035e-06
GO_NEGATIVE_REGULATION_OF_RNA_BIOSYNTHETIC_PROCESS	367	KAT8	5.71035e-06
GO_NEGATIVE_REGULATION_OF_RNA_BIOSYNTHETIC_PROCESS	367	ZNF557	5.71035e-06
GO_NEGATIVE_REGULATION_OF_RNA_BIOSYNTHETIC_PROCESS	367	RELA	5.71035e-06
GO_NEGATIVE_REGULATION_OF_RNA_BIOSYNTHETIC_PROCESS	367	CTCF	5.71035e-06
GO_NEGATIVE_REGULATION_OF_RNA_BIOSYNTHETIC_PROCESS	367	H4C13	5.71035e-06
GO_NEGATIVE_REGULATION_OF_RNA_BIOSYNTHETIC_PROCESS	367	TLE5	5.71035e-06
GO_NEGATIVE_REGULATION_OF_RNA_BIOSYNTHETIC_PROCESS	367	MTA1	5.71035e-06
GO_NEGATIVE_REGULATION_OF_RNA_BIOSYNTHETIC_PROCESS	367	EHMT2	5.71035e-06
GO_NEGATIVE_REGULATION_OF_RNA_BIOSYNTHETIC_PROCESS	367	ZNF688	5.71035e-06
GO_NEGATIVE_REGULATION_OF_RNA_BIOSYNTHETIC_PROCESS	367	MORF4L1	5.71035e-06
GO_NEGATIVE_REGULATION_OF_RNA_BIOSYNTHETIC_PROCESS	367	TIMELESS	5.71035e-06
GO_NEGATIVE_REGULATION_OF_RNA_BIOSYNTHETIC_PROCESS	367	MBD1	5.71035e-06
GO_NEGATIVE_REGULATION_OF_RNA_BIOSYNTHETIC_PROCESS	367	PRMT2	5.71035e-06
GO_NEGATIVE_REGULATION_OF_RNA_BIOSYNTHETIC_PROCESS	367	INPP5K	5.71035e-06
GO_NEGATIVE_REGULATION_OF_RNA_BIOSYNTHETIC_PROCESS	367	ZNF614	5.71035e-06
GO_NEGATIVE_REGULATION_OF_RNA_BIOSYNTHETIC_PROCESS	367	ZNF217	5.71035e-06
GO_NEGATIVE_REGULATION_OF_RNA_BIOSYNTHETIC_PROCESS	367	SIN3A	5.71035e-06
GO_NEGATIVE_REGULATION_OF_RNA_BIOSYNTHETIC_PROCESS	367	DUSP22	5.71035e-06
GO_NEGATIVE_REGULATION_OF_RNA_BIOSYNTHETIC_PROCESS	367	ZFP69B	5.71035e-06
GO_NEGATIVE_REGULATION_OF_RNA_BIOSYNTHETIC_PROCESS	367	ETS2	5.71035e-06
GO_NEGATIVE_REGULATION_OF_RNA_BIOSYNTHETIC_PROCESS	367	TOB2	5.71035e-06
GO_NEGATIVE_REGULATION_OF_RNA_BIOSYNTHETIC_PROCESS	367	CASP8AP2	5.71035e-06
GO_NEGATIVE_REGULATION_OF_RNA_BIOSYNTHETIC_PROCESS	367	MTF2	5.71035e-06
GO_NEGATIVE_REGULATION_OF_RNA_BIOSYNTHETIC_PROCESS	367	ZNF692	5.71035e-06
GO_NEGATIVE_REGULATION_OF_RNA_BIOSYNTHETIC_PROCESS	367	CREBZF	5.71035e-06
GO_NEGATIVE_REGULATION_OF_RNA_BIOSYNTHETIC_PROCESS	367	SOX30	5.71035e-06
GO_NEGATIVE_REGULATION_OF_RNA_BIOSYNTHETIC_PROCESS	367	CDKN1B	5.71035e-06
GO_NEGATIVE_REGULATION_OF_RNA_BIOSYNTHETIC_PROCESS	367	ZNF705A	5.71035e-06
GO_NEGATIVE_REGULATION_OF_RNA_BIOSYNTHETIC_PROCESS	367	HBP1	5.71035e-06
GO_NEGATIVE_REGULATION_OF_RNA_BIOSYNTHETIC_PROCESS	367	PRDM2	5.71035e-06
GO_NEGATIVE_REGULATION_OF_RNA_BIOSYNTHETIC_PROCESS	367	PPM1F	5.71035e-06
GO_NEGATIVE_REGULATION_OF_RNA_BIOSYNTHETIC_PROCESS	367	ZNF256	5.71035e-06
GO_NEGATIVE_REGULATION_OF_RNA_BIOSYNTHETIC_PROCESS	367	PROX1	5.71035e-06
GO_NEGATIVE_REGULATION_OF_RNA_BIOSYNTHETIC_PROCESS	367	ZNF589	5.71035e-06
GO_NEGATIVE_REGULATION_OF_RNA_BIOSYNTHETIC_PROCESS	367	H2AX	5.71035e-06
GO_NEGATIVE_REGULATION_OF_RNA_BIOSYNTHETIC_PROCESS	367	SMCHD1	5.71035e-06
GO_NEGATIVE_REGULATION_OF_RNA_BIOSYNTHETIC_PROCESS	367	ZNF304	5.71035e-06
GO_NEGATIVE_REGULATION_OF_RNA_BIOSYNTHETIC_PROCESS	367	RING1	5.71035e-06
GO_NEGATIVE_REGULATION_OF_RNA_BIOSYNTHETIC_PROCESS	367	ZNF596	5.71035e-06
GO_NEGATIVE_REGULATION_OF_RNA_BIOSYNTHETIC_PROCESS	367	BHLHE40	5.71035e-06
GO_NEGATIVE_REGULATION_OF_RNA_BIOSYNTHETIC_PROCESS	367	ZNF653	5.71035e-06
GO_NEGATIVE_REGULATION_OF_RNA_BIOSYNTHETIC_PROCESS	367	E2F7	5.71035e-06
GO_NEGATIVE_REGULATION_OF_RNA_BIOSYNTHETIC_PROCESS	367	CTBP2	5.71035e-06
GO_NEGATIVE_REGULATION_OF_RNA_BIOSYNTHETIC_PROCESS	367	MAF	5.71035e-06
GO_NEGATIVE_REGULATION_OF_RNA_BIOSYNTHETIC_PROCESS	367	KDM8	5.71035e-06
GO_NEGATIVE_REGULATION_OF_RNA_BIOSYNTHETIC_PROCESS	367	JDP2	5.71035e-06
GO_NEGATIVE_REGULATION_OF_RNA_BIOSYNTHETIC_PROCESS	367	KAT6A	5.71035e-06
GO_NEGATIVE_REGULATION_OF_RNA_BIOSYNTHETIC_PROCESS	367	VHL	5.71035e-06
GO_NEGATIVE_REGULATION_OF_RNA_BIOSYNTHETIC_PROCESS	367	SUZ12	5.71035e-06
GO_NEGATIVE_REGULATION_OF_RNA_BIOSYNTHETIC_PROCESS	367	NONO	5.71035e-06
GO_NEGATIVE_REGULATION_OF_RNA_BIOSYNTHETIC_PROCESS	367	H1-0	5.71035e-06
GO_NEGATIVE_REGULATION_OF_RNA_BIOSYNTHETIC_PROCESS	367	MTA3	5.71035e-06
GO_NEGATIVE_REGULATION_OF_RNA_BIOSYNTHETIC_PROCESS	367	DNAJC17	5.71035e-06
GO_NEGATIVE_REGULATION_OF_RNA_BIOSYNTHETIC_PROCESS	367	H2AC19	5.71035e-06
GO_NEGATIVE_REGULATION_OF_RNA_BIOSYNTHETIC_PROCESS	367	NCOR1	5.71035e-06
GO_NEGATIVE_REGULATION_OF_RNA_BIOSYNTHETIC_PROCESS	367	H3C1	5.71035e-06
GO_NEGATIVE_REGULATION_OF_RNA_BIOSYNTHETIC_PROCESS	367	H2AC18	5.71035e-06
GO_NEGATIVE_REGULATION_OF_RNA_BIOSYNTHETIC_PROCESS	367	BCOR	5.71035e-06
GO_NEGATIVE_REGULATION_OF_RNA_BIOSYNTHETIC_PROCESS	367	E2F5	5.71035e-06
GO_NEGATIVE_REGULATION_OF_RNA_BIOSYNTHETIC_PROCESS	367	MYOZ2	5.71035e-06
GO_NEGATIVE_REGULATION_OF_RNA_BIOSYNTHETIC_PROCESS	367	ZNF19	5.71035e-06
GO_NEGATIVE_REGULATION_OF_RNA_BIOSYNTHETIC_PROCESS	367	PIAS4	5.71035e-06
GO_NEGATIVE_REGULATION_OF_RNA_BIOSYNTHETIC_PROCESS	367	C11ORF95	5.71035e-06
GO_NEGATIVE_REGULATION_OF_RNA_BIOSYNTHETIC_PROCESS	367	PEX2	5.71035e-06
GO_NEGATIVE_REGULATION_OF_RNA_BIOSYNTHETIC_PROCESS	367	ZNF253	5.71035e-06
GO_NEGATIVE_REGULATION_OF_RNA_BIOSYNTHETIC_PROCESS	367	CREBBP	5.71035e-06
GO_NEGATIVE_REGULATION_OF_RNA_BIOSYNTHETIC_PROCESS	367	NR6A1	5.71035e-06
GO_NEGATIVE_REGULATION_OF_RNA_BIOSYNTHETIC_PROCESS	367	HDAC1	5.71035e-06
GO_NEGATIVE_REGULATION_OF_RNA_BIOSYNTHETIC_PROCESS	367	DDX5	5.71035e-06
GO_NEGATIVE_REGULATION_OF_RNA_BIOSYNTHETIC_PROCESS	367	HEXIM2	5.71035e-06
GO_NEGATIVE_REGULATION_OF_RNA_BIOSYNTHETIC_PROCESS	367	H3C11	5.71035e-06
GO_NEGATIVE_REGULATION_OF_RNA_BIOSYNTHETIC_PROCESS	367	KAT6B	5.71035e-06
GO_NEGATIVE_REGULATION_OF_RNA_BIOSYNTHETIC_PROCESS	367	HMBOX1	5.71035e-06
GO_NEGATIVE_REGULATION_OF_RNA_BIOSYNTHETIC_PROCESS	367	ETV6	5.71035e-06
GO_NEGATIVE_REGULATION_OF_RNA_BIOSYNTHETIC_PROCESS	367	RFX5	5.71035e-06
GO_NEGATIVE_REGULATION_OF_RNA_BIOSYNTHETIC_PROCESS	367	IRF2BP1	5.71035e-06
GO_NEGATIVE_REGULATION_OF_RNA_BIOSYNTHETIC_PROCESS	367	SUDS3	5.71035e-06
GO_NEGATIVE_REGULATION_OF_RNA_BIOSYNTHETIC_PROCESS	367	H2AC4	5.71035e-06
GO_NEGATIVE_REGULATION_OF_RNA_BIOSYNTHETIC_PROCESS	367	LOXL2	5.71035e-06
GO_NEGATIVE_REGULATION_OF_RNA_BIOSYNTHETIC_PROCESS	367	POU6F1	5.71035e-06
GO_NEGATIVE_REGULATION_OF_RNA_BIOSYNTHETIC_PROCESS	367	DDX54	5.71035e-06
GO_NEGATIVE_REGULATION_OF_RNA_BIOSYNTHETIC_PROCESS	367	NFATC3	5.71035e-06
GO_NEGATIVE_REGULATION_OF_RNA_BIOSYNTHETIC_PROCESS	367	RERE	5.71035e-06
GO_NEGATIVE_REGULATION_OF_RNA_BIOSYNTHETIC_PROCESS	367	H2AC15	5.71035e-06
GO_NEGATIVE_REGULATION_OF_RNA_BIOSYNTHETIC_PROCESS	367	WWTR1	5.71035e-06
GO_NEGATIVE_REGULATION_OF_RNA_BIOSYNTHETIC_PROCESS	367	SKIL	5.71035e-06
GO_NEGATIVE_REGULATION_OF_RNA_BIOSYNTHETIC_PROCESS	367	SMAD1	5.71035e-06
GO_NEGATIVE_REGULATION_OF_RNA_BIOSYNTHETIC_PROCESS	367	HIC2	5.71035e-06
GO_NEGATIVE_REGULATION_OF_RNA_BIOSYNTHETIC_PROCESS	367	CDKN1C	5.71035e-06
GO_NEGATIVE_REGULATION_OF_RNA_BIOSYNTHETIC_PROCESS	367	E2F2	5.71035e-06
GO_NEGATIVE_REGULATION_OF_RNA_BIOSYNTHETIC_PROCESS	367	ZNF93	5.71035e-06
GO_NEGATIVE_REGULATION_OF_RNA_BIOSYNTHETIC_PROCESS	367	GZF1	5.71035e-06
GO_NEGATIVE_REGULATION_OF_RNA_BIOSYNTHETIC_PROCESS	367	H4C4	5.71035e-06
GO_NEGATIVE_REGULATION_OF_RNA_BIOSYNTHETIC_PROCESS	367	RUNX2	5.71035e-06
GO_NEGATIVE_REGULATION_OF_RNA_BIOSYNTHETIC_PROCESS	367	ZNF529	5.71035e-06
GO_NEGATIVE_REGULATION_OF_RNA_BIOSYNTHETIC_PROCESS	367	GLIS2	5.71035e-06
GO_NEGATIVE_REGULATION_OF_RNA_BIOSYNTHETIC_PROCESS	367	TRIM37	5.71035e-06
GO_NEGATIVE_REGULATION_OF_RNA_BIOSYNTHETIC_PROCESS	367	PPM1D	5.71035e-06
GO_NEGATIVE_REGULATION_OF_RNA_BIOSYNTHETIC_PROCESS	367	ZNF24	5.71035e-06
GO_NEGATIVE_REGULATION_OF_RNA_BIOSYNTHETIC_PROCESS	367	WDTC1	5.71035e-06
GO_NEGATIVE_REGULATION_OF_RNA_BIOSYNTHETIC_PROCESS	367	ATXN1L	5.71035e-06
GO_NEGATIVE_REGULATION_OF_RNA_BIOSYNTHETIC_PROCESS	367	GON4L	5.71035e-06
GO_NEGATIVE_REGULATION_OF_RNA_BIOSYNTHETIC_PROCESS	367	SMARCC2	5.71035e-06
GO_NEGATIVE_REGULATION_OF_RNA_BIOSYNTHETIC_PROCESS	367	HOXA2	5.71035e-06
GO_NEGATIVE_REGULATION_OF_RNA_BIOSYNTHETIC_PROCESS	367	RUVBL2	5.71035e-06
GO_NEGATIVE_REGULATION_OF_RNA_BIOSYNTHETIC_PROCESS	367	PDCD4	5.71035e-06
GO_NEGATIVE_REGULATION_OF_RNA_BIOSYNTHETIC_PROCESS	367	WWOX	5.71035e-06
GO_NEGATIVE_REGULATION_OF_RNA_BIOSYNTHETIC_PROCESS	367	CBX5	5.71035e-06
GO_NEGATIVE_REGULATION_OF_RNA_BIOSYNTHETIC_PROCESS	367	H3C3	5.71035e-06
GO_NEGATIVE_REGULATION_OF_RNA_BIOSYNTHETIC_PROCESS	367	SMAD7	5.71035e-06
GO_NEGATIVE_REGULATION_OF_RNA_BIOSYNTHETIC_PROCESS	367	H3C14	5.71035e-06
GO_NEGATIVE_REGULATION_OF_RNA_BIOSYNTHETIC_PROCESS	367	TRIM11	5.71035e-06
GO_NEGATIVE_REGULATION_OF_RNA_BIOSYNTHETIC_PROCESS	367	ZNF174	5.71035e-06
GO_NEGATIVE_REGULATION_OF_RNA_BIOSYNTHETIC_PROCESS	367	GATAD2B	5.71035e-06
GO_NEGATIVE_REGULATION_OF_RNA_BIOSYNTHETIC_PROCESS	367	NCOR2	5.71035e-06
GO_NEGATIVE_REGULATION_OF_RNA_BIOSYNTHETIC_PROCESS	367	DEDD2	5.71035e-06
GO_NEGATIVE_REGULATION_OF_RNA_BIOSYNTHETIC_PROCESS	367	H3C13	5.71035e-06
GO_NEGATIVE_REGULATION_OF_RNA_BIOSYNTHETIC_PROCESS	367	SETDB2	5.71035e-06
GO_NEGATIVE_REGULATION_OF_RNA_BIOSYNTHETIC_PROCESS	367	ZNF69	5.71035e-06
GO_NEGATIVE_REGULATION_OF_RNA_BIOSYNTHETIC_PROCESS	367	WWP2	5.71035e-06
GO_NEGATIVE_REGULATION_OF_RNA_BIOSYNTHETIC_PROCESS	367	EAPP	5.71035e-06
GO_NEGATIVE_REGULATION_OF_RNA_BIOSYNTHETIC_PROCESS	367	MEF2C	5.71035e-06
GO_NEGATIVE_REGULATION_OF_RNA_BIOSYNTHETIC_PROCESS	367	NR2F6	5.71035e-06
GO_NEGATIVE_REGULATION_OF_RNA_BIOSYNTHETIC_PROCESS	367	LGR4	5.71035e-06
GO_NEGATIVE_REGULATION_OF_RNA_BIOSYNTHETIC_PROCESS	367	ETV3	5.71035e-06
GO_NEGATIVE_REGULATION_OF_RNA_BIOSYNTHETIC_PROCESS	367	ZNF254	5.71035e-06
GO_NEGATIVE_REGULATION_OF_RNA_BIOSYNTHETIC_PROCESS	367	MXD1	5.71035e-06
GO_GAMMA_AMINOBUTYRIC_ACID_TRANSPORT	3	SV2A	0.214254
GO_GAMMA_AMINOBUTYRIC_ACID_TRANSPORT	3	SLC6A6	0.214254
GO_GAMMA_AMINOBUTYRIC_ACID_TRANSPORT	3	TRPC4	0.214254
GO_CARBON_DIOXIDE_TRANSPORT	2	AQP1	0.06872
GO_CARBON_DIOXIDE_TRANSPORT	2	AQP6	0.06872
GO_REGULATION_OF_GAMMA_DELTA_T_CELL_DIFFERENTIATION	3	LEF1	0.224488
GO_REGULATION_OF_GAMMA_DELTA_T_CELL_DIFFERENTIATION	3	SOX4	0.224488
GO_REGULATION_OF_GAMMA_DELTA_T_CELL_DIFFERENTIATION	3	STAT5B	0.224488
GO_NEURAL_PLATE_DEVELOPMENT	5	VANGL2	0.226743
GO_NEURAL_PLATE_DEVELOPMENT	5	DVL2	0.226743
GO_NEURAL_PLATE_DEVELOPMENT	5	C2CD3	0.226743
GO_NEURAL_PLATE_DEVELOPMENT	5	EPB41L5	0.226743
GO_NEURAL_PLATE_DEVELOPMENT	5	DVL1	0.226743
GO_POSITIVE_REGULATION_OF_CARDIAC_VASCULAR_SMOOTH_MUSCLE_CELL_DIFFERENTIATION	2	MYOCD	0.0784665
GO_POSITIVE_REGULATION_OF_CARDIAC_VASCULAR_SMOOTH_MUSCLE_CELL_DIFFERENTIATION	2	MIR1-1	0.0784665
GO_REGULATION_OF_CARDIAC_VASCULAR_SMOOTH_MUSCLE_CELL_DIFFERENTIATION	2	MYOCD	0.0784665
GO_REGULATION_OF_CARDIAC_VASCULAR_SMOOTH_MUSCLE_CELL_DIFFERENTIATION	2	MIR1-1	0.0784665
GO_PROSTATE_GLANDULAR_ACINUS_DEVELOPMENT	2	TP63	0.283148
GO_PROSTATE_GLANDULAR_ACINUS_DEVELOPMENT	2	FRS2	0.283148
GO_CHANGES_TO_DNA_METHYLATION_INVOLVED_IN_EMBRYO_DEVELOPMENT	4	TET3	0.218102
GO_CHANGES_TO_DNA_METHYLATION_INVOLVED_IN_EMBRYO_DEVELOPMENT	4	DNMT3A	0.218102
GO_CHANGES_TO_DNA_METHYLATION_INVOLVED_IN_EMBRYO_DEVELOPMENT	4	TRIM28	0.218102
GO_CHANGES_TO_DNA_METHYLATION_INVOLVED_IN_EMBRYO_DEVELOPMENT	4	DNMT1	0.218102
GO_REGULATION_OF_CHOLESTEROL_ESTERIFICATION	2	MIR27B	0.264529
GO_REGULATION_OF_CHOLESTEROL_ESTERIFICATION	2	APOE	0.264529
GO_NONASSOCIATIVE_LEARNING	2	KALRN	0.0926569
GO_NONASSOCIATIVE_LEARNING	2	DGKI	0.0926569
GO_NEGATIVE_REGULATION_OF_FERTILIZATION	2	ZP3	0.0939275
GO_NEGATIVE_REGULATION_OF_FERTILIZATION	2	OVGP1	0.0939275
GO_COVALENT_CHROMATIN_MODIFICATION	136	MYOCD	0.0109174
GO_COVALENT_CHROMATIN_MODIFICATION	136	LEF1	0.0109174
GO_COVALENT_CHROMATIN_MODIFICATION	136	PRDM11	0.0109174
GO_COVALENT_CHROMATIN_MODIFICATION	136	PHC1	0.0109174
GO_COVALENT_CHROMATIN_MODIFICATION	136	DPF3	0.0109174
GO_COVALENT_CHROMATIN_MODIFICATION	136	PYGO2	0.0109174
GO_COVALENT_CHROMATIN_MODIFICATION	136	SMARCB1	0.0109174
GO_COVALENT_CHROMATIN_MODIFICATION	136	HDAC6	0.0109174
GO_COVALENT_CHROMATIN_MODIFICATION	136	H1-4	0.0109174
GO_COVALENT_CHROMATIN_MODIFICATION	136	ING4	0.0109174
GO_COVALENT_CHROMATIN_MODIFICATION	136	PHF19	0.0109174
GO_COVALENT_CHROMATIN_MODIFICATION	136	TET3	0.0109174
[truncated: 120,126 more rows]
