# Supplementary material for: Transcriptome Analysis in a Primary Human Muscle Cell Differentiation Model for Myotonic Dystrophy Type 1
Source: Int J Mol Sci. 2021 Aug 10;22(16):8607. doi: 10.3390/ijms22168607 (PMC8395314; doi:10.3390/ijms22168607)
Supplement: Supplementary file 1 [file ijms-22-08607-s001.zip › Table S5.xlsx]

## Sheet: Sheet1
term	count	genes	adj_pval
GO_REGULATION_OF_GENE_EXPRESSION_EPIGENETIC	62	KCNQ1	0.00353859
GO_REGULATION_OF_GENE_EXPRESSION_EPIGENETIC	62	H4C11	0.00353859
GO_REGULATION_OF_GENE_EXPRESSION_EPIGENETIC	62	H4C12	0.00353859
GO_REGULATION_OF_GENE_EXPRESSION_EPIGENETIC	62	H1-5	0.00353859
GO_REGULATION_OF_GENE_EXPRESSION_EPIGENETIC	62	H2AC20	0.00353859
GO_REGULATION_OF_GENE_EXPRESSION_EPIGENETIC	62	H2AC18	0.00353859
GO_REGULATION_OF_GENE_EXPRESSION_EPIGENETIC	62	H2AC19	0.00353859
GO_REGULATION_OF_GENE_EXPRESSION_EPIGENETIC	62	H4C15	0.00353859
GO_REGULATION_OF_GENE_EXPRESSION_EPIGENETIC	62	H4C14	0.00353859
GO_REGULATION_OF_GENE_EXPRESSION_EPIGENETIC	62	POLR2L	0.00353859
GO_REGULATION_OF_GENE_EXPRESSION_EPIGENETIC	62	PRMT7	0.00353859
GO_REGULATION_OF_GENE_EXPRESSION_EPIGENETIC	62	TAF1C	0.00353859
GO_REGULATION_OF_GENE_EXPRESSION_EPIGENETIC	62	POLR2E	0.00353859
GO_REGULATION_OF_GENE_EXPRESSION_EPIGENETIC	62	UPF1	0.00353859
GO_REGULATION_OF_GENE_EXPRESSION_EPIGENETIC	62	SERTAD1	0.00353859
GO_REGULATION_OF_GENE_EXPRESSION_EPIGENETIC	62	HDAC6	0.00353859
GO_REGULATION_OF_GENE_EXPRESSION_EPIGENETIC	62	ZNF335	0.00353859
GO_REGULATION_OF_GENE_EXPRESSION_EPIGENETIC	62	KMT2D	0.00353859
GO_REGULATION_OF_GENE_EXPRESSION_EPIGENETIC	62	H2AC6	0.00353859
GO_REGULATION_OF_GENE_EXPRESSION_EPIGENETIC	62	ARID1A	0.00353859
GO_REGULATION_OF_GENE_EXPRESSION_EPIGENETIC	62	KCNQ1OT1	0.00353859
GO_REGULATION_OF_GENE_EXPRESSION_EPIGENETIC	62	RBM15B	0.00353859
GO_REGULATION_OF_GENE_EXPRESSION_EPIGENETIC	62	HIRA	0.00353859
GO_REGULATION_OF_GENE_EXPRESSION_EPIGENETIC	62	PHF19	0.00353859
GO_REGULATION_OF_GENE_EXPRESSION_EPIGENETIC	62	DOT1L	0.00353859
GO_REGULATION_OF_GENE_EXPRESSION_EPIGENETIC	62	MYBBP1A	0.00353859
GO_REGULATION_OF_GENE_EXPRESSION_EPIGENETIC	62	H4C3	0.00353859
GO_REGULATION_OF_GENE_EXPRESSION_EPIGENETIC	62	H4C2	0.00353859
GO_REGULATION_OF_GENE_EXPRESSION_EPIGENETIC	62	H1-2	0.00353859
GO_REGULATION_OF_GENE_EXPRESSION_EPIGENETIC	62	CTBP1	0.00353859
GO_REGULATION_OF_GENE_EXPRESSION_EPIGENETIC	62	H1-10	0.00353859
GO_REGULATION_OF_GENE_EXPRESSION_EPIGENETIC	62	MORC2	0.00353859
GO_REGULATION_OF_GENE_EXPRESSION_EPIGENETIC	62	ZMIZ2	0.00353859
GO_REGULATION_OF_GENE_EXPRESSION_EPIGENETIC	62	EP300	0.00353859
GO_REGULATION_OF_GENE_EXPRESSION_EPIGENETIC	62	DNMT3A	0.00353859
GO_REGULATION_OF_GENE_EXPRESSION_EPIGENETIC	62	METTL3	0.00353859
GO_REGULATION_OF_GENE_EXPRESSION_EPIGENETIC	62	GSK3A	0.00353859
GO_REGULATION_OF_GENE_EXPRESSION_EPIGENETIC	62	H1-4	0.00353859
GO_REGULATION_OF_GENE_EXPRESSION_EPIGENETIC	62	MTA1	0.00353859
GO_REGULATION_OF_GENE_EXPRESSION_EPIGENETIC	62	H4C8	0.00353859
GO_REGULATION_OF_GENE_EXPRESSION_EPIGENETIC	62	MYO1C	0.00353859
GO_REGULATION_OF_GENE_EXPRESSION_EPIGENETIC	62	MACROH2A2	0.00353859
GO_REGULATION_OF_GENE_EXPRESSION_EPIGENETIC	62	SIRT2	0.00353859
GO_REGULATION_OF_GENE_EXPRESSION_EPIGENETIC	62	DNMT1	0.00353859
GO_REGULATION_OF_GENE_EXPRESSION_EPIGENETIC	62	MECP2	0.00353859
GO_REGULATION_OF_GENE_EXPRESSION_EPIGENETIC	62	H2AC11	0.00353859
GO_REGULATION_OF_GENE_EXPRESSION_EPIGENETIC	62	CDCA4	0.00353859
GO_REGULATION_OF_GENE_EXPRESSION_EPIGENETIC	62	EZH2	0.00353859
GO_REGULATION_OF_GENE_EXPRESSION_EPIGENETIC	62	PCGF3	0.00353859
GO_REGULATION_OF_GENE_EXPRESSION_EPIGENETIC	62	KAT2A	0.00353859
GO_REGULATION_OF_GENE_EXPRESSION_EPIGENETIC	62	HDAC5	0.00353859
GO_REGULATION_OF_GENE_EXPRESSION_EPIGENETIC	62	PHF1	0.00353859
GO_REGULATION_OF_GENE_EXPRESSION_EPIGENETIC	62	POLR1A	0.00353859
GO_REGULATION_OF_GENE_EXPRESSION_EPIGENETIC	62	H3-3A	0.00353859
GO_REGULATION_OF_GENE_EXPRESSION_EPIGENETIC	62	CDYL	0.00353859
GO_REGULATION_OF_GENE_EXPRESSION_EPIGENETIC	62	MTHFR	0.00353859
GO_REGULATION_OF_GENE_EXPRESSION_EPIGENETIC	62	POLR2F	0.00353859
GO_REGULATION_OF_GENE_EXPRESSION_EPIGENETIC	62	SMARCD1	0.00353859
GO_REGULATION_OF_GENE_EXPRESSION_EPIGENETIC	62	CTNNB1	0.00353859
GO_REGULATION_OF_GENE_EXPRESSION_EPIGENETIC	62	ELOF1	0.00353859
GO_REGULATION_OF_GENE_EXPRESSION_EPIGENETIC	62	H3C6	0.00353859
GO_REGULATION_OF_GENE_EXPRESSION_EPIGENETIC	62	H2AC4	0.00353859
GO_SEMAPHORIN_PLEXIN_SIGNALING_PATHWAY	11	SEMA3F	0.0553486
GO_SEMAPHORIN_PLEXIN_SIGNALING_PATHWAY	11	ARHGDIA	0.0553486
GO_SEMAPHORIN_PLEXIN_SIGNALING_PATHWAY	11	PLXNA3	0.0553486
GO_SEMAPHORIN_PLEXIN_SIGNALING_PATHWAY	11	PLXNB2	0.0553486
GO_SEMAPHORIN_PLEXIN_SIGNALING_PATHWAY	11	PLXNA1	0.0553486
GO_SEMAPHORIN_PLEXIN_SIGNALING_PATHWAY	11	PLXNB1	0.0553486
GO_SEMAPHORIN_PLEXIN_SIGNALING_PATHWAY	11	SEMA4C	0.0553486
GO_SEMAPHORIN_PLEXIN_SIGNALING_PATHWAY	11	SEMA6A	0.0553486
GO_SEMAPHORIN_PLEXIN_SIGNALING_PATHWAY	11	PLXND1	0.0553486
GO_SEMAPHORIN_PLEXIN_SIGNALING_PATHWAY	11	FLNA	0.0553486
GO_SEMAPHORIN_PLEXIN_SIGNALING_PATHWAY	11	SEMA6C	0.0553486
GO_NEGATIVE_REGULATION_OF_GENE_EXPRESSION_EPIGENETIC	36	H4C11	0.0239615
GO_NEGATIVE_REGULATION_OF_GENE_EXPRESSION_EPIGENETIC	36	H4C12	0.0239615
GO_NEGATIVE_REGULATION_OF_GENE_EXPRESSION_EPIGENETIC	36	H1-5	0.0239615
GO_NEGATIVE_REGULATION_OF_GENE_EXPRESSION_EPIGENETIC	36	H2AC20	0.0239615
GO_NEGATIVE_REGULATION_OF_GENE_EXPRESSION_EPIGENETIC	36	H2AC18	0.0239615
GO_NEGATIVE_REGULATION_OF_GENE_EXPRESSION_EPIGENETIC	36	H2AC19	0.0239615
GO_NEGATIVE_REGULATION_OF_GENE_EXPRESSION_EPIGENETIC	36	H4C15	0.0239615
GO_NEGATIVE_REGULATION_OF_GENE_EXPRESSION_EPIGENETIC	36	H4C14	0.0239615
GO_NEGATIVE_REGULATION_OF_GENE_EXPRESSION_EPIGENETIC	36	KMT2D	0.0239615
GO_NEGATIVE_REGULATION_OF_GENE_EXPRESSION_EPIGENETIC	36	H2AC6	0.0239615
GO_NEGATIVE_REGULATION_OF_GENE_EXPRESSION_EPIGENETIC	36	KCNQ1OT1	0.0239615
GO_NEGATIVE_REGULATION_OF_GENE_EXPRESSION_EPIGENETIC	36	HIRA	0.0239615
GO_NEGATIVE_REGULATION_OF_GENE_EXPRESSION_EPIGENETIC	36	PHF19	0.0239615
GO_NEGATIVE_REGULATION_OF_GENE_EXPRESSION_EPIGENETIC	36	DOT1L	0.0239615
GO_NEGATIVE_REGULATION_OF_GENE_EXPRESSION_EPIGENETIC	36	H4C3	0.0239615
GO_NEGATIVE_REGULATION_OF_GENE_EXPRESSION_EPIGENETIC	36	H4C2	0.0239615
GO_NEGATIVE_REGULATION_OF_GENE_EXPRESSION_EPIGENETIC	36	H1-2	0.0239615
GO_NEGATIVE_REGULATION_OF_GENE_EXPRESSION_EPIGENETIC	36	CTBP1	0.0239615
GO_NEGATIVE_REGULATION_OF_GENE_EXPRESSION_EPIGENETIC	36	H1-10	0.0239615
GO_NEGATIVE_REGULATION_OF_GENE_EXPRESSION_EPIGENETIC	36	MORC2	0.0239615
GO_NEGATIVE_REGULATION_OF_GENE_EXPRESSION_EPIGENETIC	36	DNMT3A	0.0239615
GO_NEGATIVE_REGULATION_OF_GENE_EXPRESSION_EPIGENETIC	36	H1-4	0.0239615
GO_NEGATIVE_REGULATION_OF_GENE_EXPRESSION_EPIGENETIC	36	H4C8	0.0239615
GO_NEGATIVE_REGULATION_OF_GENE_EXPRESSION_EPIGENETIC	36	MACROH2A2	0.0239615
GO_NEGATIVE_REGULATION_OF_GENE_EXPRESSION_EPIGENETIC	36	SIRT2	0.0239615
GO_NEGATIVE_REGULATION_OF_GENE_EXPRESSION_EPIGENETIC	36	DNMT1	0.0239615
GO_NEGATIVE_REGULATION_OF_GENE_EXPRESSION_EPIGENETIC	36	MECP2	0.0239615
GO_NEGATIVE_REGULATION_OF_GENE_EXPRESSION_EPIGENETIC	36	H2AC11	0.0239615
GO_NEGATIVE_REGULATION_OF_GENE_EXPRESSION_EPIGENETIC	36	EZH2	0.0239615
GO_NEGATIVE_REGULATION_OF_GENE_EXPRESSION_EPIGENETIC	36	HDAC5	0.0239615
GO_NEGATIVE_REGULATION_OF_GENE_EXPRESSION_EPIGENETIC	36	PHF1	0.0239615
GO_NEGATIVE_REGULATION_OF_GENE_EXPRESSION_EPIGENETIC	36	H3-3A	0.0239615
GO_NEGATIVE_REGULATION_OF_GENE_EXPRESSION_EPIGENETIC	36	MTHFR	0.0239615
GO_NEGATIVE_REGULATION_OF_GENE_EXPRESSION_EPIGENETIC	36	H3C6	0.0239615
GO_NEGATIVE_REGULATION_OF_GENE_EXPRESSION_EPIGENETIC	36	H2AC4	0.0239615
GO_NEGATIVE_REGULATION_OF_GENE_EXPRESSION_EPIGENETIC	36	MACROH2A1	0.0239615
GO_DNA_REPLICATION_DEPENDENT_NUCLEOSOME_ORGANIZATION	8	H4C11	0.0730578
GO_DNA_REPLICATION_DEPENDENT_NUCLEOSOME_ORGANIZATION	8	H4C12	0.0730578
GO_DNA_REPLICATION_DEPENDENT_NUCLEOSOME_ORGANIZATION	8	H4C15	0.0730578
GO_DNA_REPLICATION_DEPENDENT_NUCLEOSOME_ORGANIZATION	8	H4C14	0.0730578
GO_DNA_REPLICATION_DEPENDENT_NUCLEOSOME_ORGANIZATION	8	IPO4	0.0730578
GO_DNA_REPLICATION_DEPENDENT_NUCLEOSOME_ORGANIZATION	8	H4C3	0.0730578
GO_DNA_REPLICATION_DEPENDENT_NUCLEOSOME_ORGANIZATION	8	H4C2	0.0730578
GO_DNA_REPLICATION_DEPENDENT_NUCLEOSOME_ORGANIZATION	8	H4C8	0.0730578
GO_FUSION_OF_SPERM_TO_EGG_PLASMA_MEMBRANE_INVOLVED_IN_SINGLE_FERTILIZATION	3	FOLR1	0.0208749
GO_FUSION_OF_SPERM_TO_EGG_PLASMA_MEMBRANE_INVOLVED_IN_SINGLE_FERTILIZATION	3	CD9	0.0208749
GO_FUSION_OF_SPERM_TO_EGG_PLASMA_MEMBRANE_INVOLVED_IN_SINGLE_FERTILIZATION	3	SERPINA5	0.0208749
GO_NEGATIVE_REGULATION_OF_MEGAKARYOCYTE_DIFFERENTIATION	8	H4C11	0.0828346
GO_NEGATIVE_REGULATION_OF_MEGAKARYOCYTE_DIFFERENTIATION	8	H4C12	0.0828346
GO_NEGATIVE_REGULATION_OF_MEGAKARYOCYTE_DIFFERENTIATION	8	H4C15	0.0828346
GO_NEGATIVE_REGULATION_OF_MEGAKARYOCYTE_DIFFERENTIATION	8	H4C14	0.0828346
GO_NEGATIVE_REGULATION_OF_MEGAKARYOCYTE_DIFFERENTIATION	8	H4C3	0.0828346
GO_NEGATIVE_REGULATION_OF_MEGAKARYOCYTE_DIFFERENTIATION	8	H4C2	0.0828346
GO_NEGATIVE_REGULATION_OF_MEGAKARYOCYTE_DIFFERENTIATION	8	PRMT1	0.0828346
GO_NEGATIVE_REGULATION_OF_MEGAKARYOCYTE_DIFFERENTIATION	8	H4C8	0.0828346
GO_NEGATIVE_REGULATION_OF_EXECUTION_PHASE_OF_APOPTOSIS	2	MTRNR2L1	0.0848111
GO_NEGATIVE_REGULATION_OF_EXECUTION_PHASE_OF_APOPTOSIS	2	BCL2L1	0.0848111
GO_CHROMATIN_ORGANIZATION_INVOLVED_IN_REGULATION_OF_TRANSCRIPTION	58	H4C11	0.0293958
GO_CHROMATIN_ORGANIZATION_INVOLVED_IN_REGULATION_OF_TRANSCRIPTION	58	H4C12	0.0293958
GO_CHROMATIN_ORGANIZATION_INVOLVED_IN_REGULATION_OF_TRANSCRIPTION	58	H1-5	0.0293958
GO_CHROMATIN_ORGANIZATION_INVOLVED_IN_REGULATION_OF_TRANSCRIPTION	58	H2AC20	0.0293958
GO_CHROMATIN_ORGANIZATION_INVOLVED_IN_REGULATION_OF_TRANSCRIPTION	58	H2AC18	0.0293958
GO_CHROMATIN_ORGANIZATION_INVOLVED_IN_REGULATION_OF_TRANSCRIPTION	58	H2AC19	0.0293958
GO_CHROMATIN_ORGANIZATION_INVOLVED_IN_REGULATION_OF_TRANSCRIPTION	58	H4C15	0.0293958
GO_CHROMATIN_ORGANIZATION_INVOLVED_IN_REGULATION_OF_TRANSCRIPTION	58	H4C14	0.0293958
GO_CHROMATIN_ORGANIZATION_INVOLVED_IN_REGULATION_OF_TRANSCRIPTION	58	TRIM28	0.0293958
GO_CHROMATIN_ORGANIZATION_INVOLVED_IN_REGULATION_OF_TRANSCRIPTION	58	MBD3	0.0293958
GO_CHROMATIN_ORGANIZATION_INVOLVED_IN_REGULATION_OF_TRANSCRIPTION	58	SERTAD1	0.0293958
GO_CHROMATIN_ORGANIZATION_INVOLVED_IN_REGULATION_OF_TRANSCRIPTION	58	KMT2D	0.0293958
GO_CHROMATIN_ORGANIZATION_INVOLVED_IN_REGULATION_OF_TRANSCRIPTION	58	H2AC6	0.0293958
GO_CHROMATIN_ORGANIZATION_INVOLVED_IN_REGULATION_OF_TRANSCRIPTION	58	ARID1A	0.0293958
GO_CHROMATIN_ORGANIZATION_INVOLVED_IN_REGULATION_OF_TRANSCRIPTION	58	KCNQ1OT1	0.0293958
GO_CHROMATIN_ORGANIZATION_INVOLVED_IN_REGULATION_OF_TRANSCRIPTION	58	HIRA	0.0293958
GO_CHROMATIN_ORGANIZATION_INVOLVED_IN_REGULATION_OF_TRANSCRIPTION	58	DOT1L	0.0293958
GO_CHROMATIN_ORGANIZATION_INVOLVED_IN_REGULATION_OF_TRANSCRIPTION	58	H4C3	0.0293958
GO_CHROMATIN_ORGANIZATION_INVOLVED_IN_REGULATION_OF_TRANSCRIPTION	58	H4C2	0.0293958
GO_CHROMATIN_ORGANIZATION_INVOLVED_IN_REGULATION_OF_TRANSCRIPTION	58	H1-2	0.0293958
GO_CHROMATIN_ORGANIZATION_INVOLVED_IN_REGULATION_OF_TRANSCRIPTION	58	CTBP1	0.0293958
GO_CHROMATIN_ORGANIZATION_INVOLVED_IN_REGULATION_OF_TRANSCRIPTION	58	H1-10	0.0293958
GO_CHROMATIN_ORGANIZATION_INVOLVED_IN_REGULATION_OF_TRANSCRIPTION	58	MORC2	0.0293958
GO_CHROMATIN_ORGANIZATION_INVOLVED_IN_REGULATION_OF_TRANSCRIPTION	58	ZMIZ2	0.0293958
GO_CHROMATIN_ORGANIZATION_INVOLVED_IN_REGULATION_OF_TRANSCRIPTION	58	DNMT3A	0.0293958
GO_CHROMATIN_ORGANIZATION_INVOLVED_IN_REGULATION_OF_TRANSCRIPTION	58	H1-4	0.0293958
GO_CHROMATIN_ORGANIZATION_INVOLVED_IN_REGULATION_OF_TRANSCRIPTION	58	BAHD1	0.0293958
GO_CHROMATIN_ORGANIZATION_INVOLVED_IN_REGULATION_OF_TRANSCRIPTION	58	H4C8	0.0293958
GO_CHROMATIN_ORGANIZATION_INVOLVED_IN_REGULATION_OF_TRANSCRIPTION	58	MACROH2A2	0.0293958
GO_CHROMATIN_ORGANIZATION_INVOLVED_IN_REGULATION_OF_TRANSCRIPTION	58	SIRT2	0.0293958
GO_CHROMATIN_ORGANIZATION_INVOLVED_IN_REGULATION_OF_TRANSCRIPTION	58	DNMT1	0.0293958
GO_CHROMATIN_ORGANIZATION_INVOLVED_IN_REGULATION_OF_TRANSCRIPTION	58	MECP2	0.0293958
GO_CHROMATIN_ORGANIZATION_INVOLVED_IN_REGULATION_OF_TRANSCRIPTION	58	H2AC11	0.0293958
GO_CHROMATIN_ORGANIZATION_INVOLVED_IN_REGULATION_OF_TRANSCRIPTION	58	PHF2	0.0293958
GO_CHROMATIN_ORGANIZATION_INVOLVED_IN_REGULATION_OF_TRANSCRIPTION	58	CDCA4	0.0293958
GO_CHROMATIN_ORGANIZATION_INVOLVED_IN_REGULATION_OF_TRANSCRIPTION	58	EZH2	0.0293958
GO_CHROMATIN_ORGANIZATION_INVOLVED_IN_REGULATION_OF_TRANSCRIPTION	58	HDAC5	0.0293958
GO_CHROMATIN_ORGANIZATION_INVOLVED_IN_REGULATION_OF_TRANSCRIPTION	58	H3-3A	0.0293958
GO_CHROMATIN_ORGANIZATION_INVOLVED_IN_REGULATION_OF_TRANSCRIPTION	58	MTHFR	0.0293958
GO_CHROMATIN_ORGANIZATION_INVOLVED_IN_REGULATION_OF_TRANSCRIPTION	58	SMARCD1	0.0293958
GO_CHROMATIN_ORGANIZATION_INVOLVED_IN_REGULATION_OF_TRANSCRIPTION	58	CTNNB1	0.0293958
GO_CHROMATIN_ORGANIZATION_INVOLVED_IN_REGULATION_OF_TRANSCRIPTION	58	ELOF1	0.0293958
GO_CHROMATIN_ORGANIZATION_INVOLVED_IN_REGULATION_OF_TRANSCRIPTION	58	H3C6	0.0293958
GO_CHROMATIN_ORGANIZATION_INVOLVED_IN_REGULATION_OF_TRANSCRIPTION	58	H2AC4	0.0293958
GO_CHROMATIN_ORGANIZATION_INVOLVED_IN_REGULATION_OF_TRANSCRIPTION	58	MACROH2A1	0.0293958
GO_CHROMATIN_ORGANIZATION_INVOLVED_IN_REGULATION_OF_TRANSCRIPTION	58	H4C13	0.0293958
GO_CHROMATIN_ORGANIZATION_INVOLVED_IN_REGULATION_OF_TRANSCRIPTION	58	NRDE2	0.0293958
GO_CHROMATIN_ORGANIZATION_INVOLVED_IN_REGULATION_OF_TRANSCRIPTION	58	PHF8	0.0293958
GO_CHROMATIN_ORGANIZATION_INVOLVED_IN_REGULATION_OF_TRANSCRIPTION	58	SUV39H1	0.0293958
GO_CHROMATIN_ORGANIZATION_INVOLVED_IN_REGULATION_OF_TRANSCRIPTION	58	H2AX	0.0293958
GO_CHROMATIN_ORGANIZATION_INVOLVED_IN_REGULATION_OF_TRANSCRIPTION	58	SETDB1	0.0293958
GO_CHROMATIN_ORGANIZATION_INVOLVED_IN_REGULATION_OF_TRANSCRIPTION	58	HDAC1	0.0293958
GO_CHROMATIN_ORGANIZATION_INVOLVED_IN_REGULATION_OF_TRANSCRIPTION	58	NAA40	0.0293958
GO_CHROMATIN_ORGANIZATION_INVOLVED_IN_REGULATION_OF_TRANSCRIPTION	58	PABPC1L	0.0293958
GO_CHROMATIN_ORGANIZATION_INVOLVED_IN_REGULATION_OF_TRANSCRIPTION	58	H3C11	0.0293958
GO_CHROMATIN_ORGANIZATION_INVOLVED_IN_REGULATION_OF_TRANSCRIPTION	58	BAZ2A	0.0293958
GO_CHROMATIN_ORGANIZATION_INVOLVED_IN_REGULATION_OF_TRANSCRIPTION	58	ARID1B	0.0293958
GO_CHROMATIN_ORGANIZATION_INVOLVED_IN_REGULATION_OF_TRANSCRIPTION	58	H3C3	0.0293958
GO_REGULATION_OF_EXECUTION_PHASE_OF_APOPTOSIS	5	MTRNR2L1	0.11386
GO_REGULATION_OF_EXECUTION_PHASE_OF_APOPTOSIS	5	SIRT2	0.11386
GO_REGULATION_OF_EXECUTION_PHASE_OF_APOPTOSIS	5	BAX	0.11386
GO_REGULATION_OF_EXECUTION_PHASE_OF_APOPTOSIS	5	BOK	0.11386
GO_REGULATION_OF_EXECUTION_PHASE_OF_APOPTOSIS	5	HSF1	0.11386
GO_DNA_REPLICATION_INDEPENDENT_NUCLEOSOME_ORGANIZATION	19	H4C11	0.0838261
GO_DNA_REPLICATION_INDEPENDENT_NUCLEOSOME_ORGANIZATION	19	H4C12	0.0838261
GO_DNA_REPLICATION_INDEPENDENT_NUCLEOSOME_ORGANIZATION	19	H4C15	0.0838261
GO_DNA_REPLICATION_INDEPENDENT_NUCLEOSOME_ORGANIZATION	19	H4C14	0.0838261
GO_DNA_REPLICATION_INDEPENDENT_NUCLEOSOME_ORGANIZATION	19	CENPT	0.0838261
GO_DNA_REPLICATION_INDEPENDENT_NUCLEOSOME_ORGANIZATION	19	IPO4	0.0838261
GO_DNA_REPLICATION_INDEPENDENT_NUCLEOSOME_ORGANIZATION	19	HIRA	0.0838261
GO_DNA_REPLICATION_INDEPENDENT_NUCLEOSOME_ORGANIZATION	19	H4C3	0.0838261
GO_DNA_REPLICATION_INDEPENDENT_NUCLEOSOME_ORGANIZATION	19	H4C2	0.0838261
GO_DNA_REPLICATION_INDEPENDENT_NUCLEOSOME_ORGANIZATION	19	UBN1	0.0838261
GO_DNA_REPLICATION_INDEPENDENT_NUCLEOSOME_ORGANIZATION	19	H4C8	0.0838261
GO_DNA_REPLICATION_INDEPENDENT_NUCLEOSOME_ORGANIZATION	19	H3-3A	0.0838261
GO_DNA_REPLICATION_INDEPENDENT_NUCLEOSOME_ORGANIZATION	19	MIS18A	0.0838261
GO_DNA_REPLICATION_INDEPENDENT_NUCLEOSOME_ORGANIZATION	19	CENPX	0.0838261
GO_DNA_REPLICATION_INDEPENDENT_NUCLEOSOME_ORGANIZATION	19	H4C13	0.0838261
GO_DNA_REPLICATION_INDEPENDENT_NUCLEOSOME_ORGANIZATION	19	KNL1	0.0838261
GO_DNA_REPLICATION_INDEPENDENT_NUCLEOSOME_ORGANIZATION	19	RUVBL1	0.0838261
GO_DNA_REPLICATION_INDEPENDENT_NUCLEOSOME_ORGANIZATION	19	CENPO	0.0838261
GO_DNA_REPLICATION_INDEPENDENT_NUCLEOSOME_ORGANIZATION	19	CABIN1	0.0838261
GO_SEMAPHORIN_PLEXIN_SIGNALING_PATHWAY_INVOLVED_IN_NEURON_PROJECTION_GUIDANCE	6	SEMA3F	0.0628109
GO_SEMAPHORIN_PLEXIN_SIGNALING_PATHWAY_INVOLVED_IN_NEURON_PROJECTION_GUIDANCE	6	PLXNA3	0.0628109
GO_SEMAPHORIN_PLEXIN_SIGNALING_PATHWAY_INVOLVED_IN_NEURON_PROJECTION_GUIDANCE	6	PLXNB2	0.0628109
GO_SEMAPHORIN_PLEXIN_SIGNALING_PATHWAY_INVOLVED_IN_NEURON_PROJECTION_GUIDANCE	6	PLXNA1	0.0628109
GO_SEMAPHORIN_PLEXIN_SIGNALING_PATHWAY_INVOLVED_IN_NEURON_PROJECTION_GUIDANCE	6	PLXNB1	0.0628109
GO_SEMAPHORIN_PLEXIN_SIGNALING_PATHWAY_INVOLVED_IN_NEURON_PROJECTION_GUIDANCE	6	PLXND1	0.0628109
GO_NUCLEOSOME_ORGANIZATION	50	H4C11	0.0326053
GO_NUCLEOSOME_ORGANIZATION	50	H4C12	0.0326053
GO_NUCLEOSOME_ORGANIZATION	50	H1-5	0.0326053
GO_NUCLEOSOME_ORGANIZATION	50	H4C15	0.0326053
GO_NUCLEOSOME_ORGANIZATION	50	H4C14	0.0326053
GO_NUCLEOSOME_ORGANIZATION	50	CENPT	0.0326053
GO_NUCLEOSOME_ORGANIZATION	50	DMAP1	0.0326053
GO_NUCLEOSOME_ORGANIZATION	50	IPO4	0.0326053
GO_NUCLEOSOME_ORGANIZATION	50	SMARCA4	0.0326053
GO_NUCLEOSOME_ORGANIZATION	50	SMARCB1	0.0326053
GO_NUCLEOSOME_ORGANIZATION	50	NAA60	0.0326053
GO_NUCLEOSOME_ORGANIZATION	50	ARID1A	0.0326053
GO_NUCLEOSOME_ORGANIZATION	50	HIRA	0.0326053
GO_NUCLEOSOME_ORGANIZATION	50	H2BC18	0.0326053
GO_NUCLEOSOME_ORGANIZATION	50	VPS72	0.0326053
GO_NUCLEOSOME_ORGANIZATION	50	H4C3	0.0326053
GO_NUCLEOSOME_ORGANIZATION	50	H4C2	0.0326053
GO_NUCLEOSOME_ORGANIZATION	50	H1-2	0.0326053
GO_NUCLEOSOME_ORGANIZATION	50	UBN1	0.0326053
GO_NUCLEOSOME_ORGANIZATION	50	H1-10	0.0326053
GO_NUCLEOSOME_ORGANIZATION	50	GRWD1	0.0326053
GO_NUCLEOSOME_ORGANIZATION	50	H2BC4	0.0326053
GO_NUCLEOSOME_ORGANIZATION	50	H1-4	0.0326053
GO_NUCLEOSOME_ORGANIZATION	50	H4C8	0.0326053
GO_NUCLEOSOME_ORGANIZATION	50	MCM2	0.0326053
GO_NUCLEOSOME_ORGANIZATION	50	MACROH2A2	0.0326053
GO_NUCLEOSOME_ORGANIZATION	50	H2BC11	0.0326053
GO_NUCLEOSOME_ORGANIZATION	50	INO80	0.0326053
GO_NUCLEOSOME_ORGANIZATION	50	H2BC21	0.0326053
GO_NUCLEOSOME_ORGANIZATION	50	SRCAP	0.0326053
GO_NUCLEOSOME_ORGANIZATION	50	H3-3A	0.0326053
GO_NUCLEOSOME_ORGANIZATION	50	MIS18A	0.0326053
GO_NUCLEOSOME_ORGANIZATION	50	SMARCD1	0.0326053
GO_NUCLEOSOME_ORGANIZATION	50	MCM3AP	0.0326053
GO_NUCLEOSOME_ORGANIZATION	50	SMARCC2	0.0326053
GO_NUCLEOSOME_ORGANIZATION	50	H3C6	0.0326053
GO_NUCLEOSOME_ORGANIZATION	50	MACROH2A1	0.0326053
GO_NUCLEOSOME_ORGANIZATION	50	CENPX	0.0326053
GO_NUCLEOSOME_ORGANIZATION	50	H4C13	0.0326053
GO_NUCLEOSOME_ORGANIZATION	50	KNL1	0.0326053
GO_NUCLEOSOME_ORGANIZATION	50	PAF1	0.0326053
GO_NUCLEOSOME_ORGANIZATION	50	H2AX	0.0326053
GO_NUCLEOSOME_ORGANIZATION	50	RUVBL1	0.0326053
GO_NUCLEOSOME_ORGANIZATION	50	CENPO	0.0326053
GO_NUCLEOSOME_ORGANIZATION	50	CABIN1	0.0326053
GO_NUCLEOSOME_ORGANIZATION	50	H3C11	0.0326053
GO_NUCLEOSOME_ORGANIZATION	50	H2BC17	0.0326053
GO_NUCLEOSOME_ORGANIZATION	50	H2BC3	0.0326053
GO_NUCLEOSOME_ORGANIZATION	50	ZNHIT1	0.0326053
GO_NUCLEOSOME_ORGANIZATION	50	H3C3	0.0326053
GO_CELL_MIGRATION_INVOLVED_IN_GASTRULATION	3	MEGF8	0.12361
GO_CELL_MIGRATION_INVOLVED_IN_GASTRULATION	3	LRP5	0.12361
GO_CELL_MIGRATION_INVOLVED_IN_GASTRULATION	3	RIC8A	0.12361
GO_POSITIVE_REGULATION_OF_REPRODUCTIVE_PROCESS	14	MAPK15	0.0873204
GO_POSITIVE_REGULATION_OF_REPRODUCTIVE_PROCESS	14	DHX37	0.0873204
GO_POSITIVE_REGULATION_OF_REPRODUCTIVE_PROCESS	14	SYDE1	0.0873204
GO_POSITIVE_REGULATION_OF_REPRODUCTIVE_PROCESS	14	CDC25B	0.0873204
GO_POSITIVE_REGULATION_OF_REPRODUCTIVE_PROCESS	14	CACNA1H	0.0873204
GO_POSITIVE_REGULATION_OF_REPRODUCTIVE_PROCESS	14	POMZP3	0.0873204
GO_POSITIVE_REGULATION_OF_REPRODUCTIVE_PROCESS	14	SIRT2	0.0873204
GO_POSITIVE_REGULATION_OF_REPRODUCTIVE_PROCESS	14	LFNG	0.0873204
GO_POSITIVE_REGULATION_OF_REPRODUCTIVE_PROCESS	14	SRC	0.0873204
GO_POSITIVE_REGULATION_OF_REPRODUCTIVE_PROCESS	14	CIB1	0.0873204
GO_POSITIVE_REGULATION_OF_REPRODUCTIVE_PROCESS	14	CTNNB1	0.0873204
GO_POSITIVE_REGULATION_OF_REPRODUCTIVE_PROCESS	14	ZFPM2	0.0873204
GO_POSITIVE_REGULATION_OF_REPRODUCTIVE_PROCESS	14	INHBA	0.0873204
GO_POSITIVE_REGULATION_OF_REPRODUCTIVE_PROCESS	14	ZP3	0.0873204
GO_CHROMATIN_ASSEMBLY_OR_DISASSEMBLY	64	H4C11	0.0230537
GO_CHROMATIN_ASSEMBLY_OR_DISASSEMBLY	64	H4C12	0.0230537
GO_CHROMATIN_ASSEMBLY_OR_DISASSEMBLY	64	H1-5	0.0230537
GO_CHROMATIN_ASSEMBLY_OR_DISASSEMBLY	64	H4C15	0.0230537
GO_CHROMATIN_ASSEMBLY_OR_DISASSEMBLY	64	H4C14	0.0230537
GO_CHROMATIN_ASSEMBLY_OR_DISASSEMBLY	64	CHD3	0.0230537
GO_CHROMATIN_ASSEMBLY_OR_DISASSEMBLY	64	CENPT	0.0230537
GO_CHROMATIN_ASSEMBLY_OR_DISASSEMBLY	64	TRIM28	0.0230537
GO_CHROMATIN_ASSEMBLY_OR_DISASSEMBLY	64	MBD3	0.0230537
GO_CHROMATIN_ASSEMBLY_OR_DISASSEMBLY	64	IPO4	0.0230537
GO_CHROMATIN_ASSEMBLY_OR_DISASSEMBLY	64	SMARCA4	0.0230537
GO_CHROMATIN_ASSEMBLY_OR_DISASSEMBLY	64	SMARCB1	0.0230537
GO_CHROMATIN_ASSEMBLY_OR_DISASSEMBLY	64	NAA60	0.0230537
GO_CHROMATIN_ASSEMBLY_OR_DISASSEMBLY	64	ARID1A	0.0230537
GO_CHROMATIN_ASSEMBLY_OR_DISASSEMBLY	64	HIRA	0.0230537
GO_CHROMATIN_ASSEMBLY_OR_DISASSEMBLY	64	H2BC18	0.0230537
GO_CHROMATIN_ASSEMBLY_OR_DISASSEMBLY	64	H4C3	0.0230537
GO_CHROMATIN_ASSEMBLY_OR_DISASSEMBLY	64	H4C2	0.0230537
GO_CHROMATIN_ASSEMBLY_OR_DISASSEMBLY	64	H1-2	0.0230537
GO_CHROMATIN_ASSEMBLY_OR_DISASSEMBLY	64	UBN1	0.0230537
GO_CHROMATIN_ASSEMBLY_OR_DISASSEMBLY	64	H1-10	0.0230537
GO_CHROMATIN_ASSEMBLY_OR_DISASSEMBLY	64	GRWD1	0.0230537
GO_CHROMATIN_ASSEMBLY_OR_DISASSEMBLY	64	H2BC4	0.0230537
GO_CHROMATIN_ASSEMBLY_OR_DISASSEMBLY	64	MORC2	0.0230537
GO_CHROMATIN_ASSEMBLY_OR_DISASSEMBLY	64	DNMT3A	0.0230537
GO_CHROMATIN_ASSEMBLY_OR_DISASSEMBLY	64	H1-4	0.0230537
GO_CHROMATIN_ASSEMBLY_OR_DISASSEMBLY	64	NOC2L	0.0230537
GO_CHROMATIN_ASSEMBLY_OR_DISASSEMBLY	64	BAHD1	0.0230537
GO_CHROMATIN_ASSEMBLY_OR_DISASSEMBLY	64	H4C8	0.0230537
GO_CHROMATIN_ASSEMBLY_OR_DISASSEMBLY	64	MCM2	0.0230537
GO_CHROMATIN_ASSEMBLY_OR_DISASSEMBLY	64	MACROH2A2	0.0230537
GO_CHROMATIN_ASSEMBLY_OR_DISASSEMBLY	64	SIRT2	0.0230537
GO_CHROMATIN_ASSEMBLY_OR_DISASSEMBLY	64	DNMT1	0.0230537
GO_CHROMATIN_ASSEMBLY_OR_DISASSEMBLY	64	PHF2	0.0230537
GO_CHROMATIN_ASSEMBLY_OR_DISASSEMBLY	64	H2BC11	0.0230537
GO_CHROMATIN_ASSEMBLY_OR_DISASSEMBLY	64	H2BC21	0.0230537
GO_CHROMATIN_ASSEMBLY_OR_DISASSEMBLY	64	H3-3A	0.0230537
GO_CHROMATIN_ASSEMBLY_OR_DISASSEMBLY	64	MAP1S	0.0230537
GO_CHROMATIN_ASSEMBLY_OR_DISASSEMBLY	64	MIS18A	0.0230537
GO_CHROMATIN_ASSEMBLY_OR_DISASSEMBLY	64	SMARCD1	0.0230537
GO_CHROMATIN_ASSEMBLY_OR_DISASSEMBLY	64	SMARCC2	0.0230537
GO_CHROMATIN_ASSEMBLY_OR_DISASSEMBLY	64	H3C6	0.0230537
GO_CHROMATIN_ASSEMBLY_OR_DISASSEMBLY	64	MACROH2A1	0.0230537
GO_CHROMATIN_ASSEMBLY_OR_DISASSEMBLY	64	CENPX	0.0230537
GO_CHROMATIN_ASSEMBLY_OR_DISASSEMBLY	64	H4C13	0.0230537
GO_CHROMATIN_ASSEMBLY_OR_DISASSEMBLY	64	NRDE2	0.0230537
GO_CHROMATIN_ASSEMBLY_OR_DISASSEMBLY	64	KNL1	0.0230537
GO_CHROMATIN_ASSEMBLY_OR_DISASSEMBLY	64	PHF8	0.0230537
GO_CHROMATIN_ASSEMBLY_OR_DISASSEMBLY	64	SUV39H1	0.0230537
GO_CHROMATIN_ASSEMBLY_OR_DISASSEMBLY	64	MTA2	0.0230537
GO_CHROMATIN_ASSEMBLY_OR_DISASSEMBLY	64	PAF1	0.0230537
GO_CHROMATIN_ASSEMBLY_OR_DISASSEMBLY	64	H2AX	0.0230537
GO_CHROMATIN_ASSEMBLY_OR_DISASSEMBLY	64	SETDB1	0.0230537
GO_CHROMATIN_ASSEMBLY_OR_DISASSEMBLY	64	HDAC1	0.0230537
GO_CHROMATIN_ASSEMBLY_OR_DISASSEMBLY	64	PARP10	0.0230537
GO_CHROMATIN_ASSEMBLY_OR_DISASSEMBLY	64	NAA40	0.0230537
GO_CHROMATIN_ASSEMBLY_OR_DISASSEMBLY	64	RUVBL1	0.0230537
GO_CHROMATIN_ASSEMBLY_OR_DISASSEMBLY	64	CENPO	0.0230537
GO_CHROMATIN_ASSEMBLY_OR_DISASSEMBLY	64	CABIN1	0.0230537
GO_CHROMATIN_ASSEMBLY_OR_DISASSEMBLY	64	H3C11	0.0230537
GO_CHROMATIN_ASSEMBLY_OR_DISASSEMBLY	64	H2BC17	0.0230537
GO_CHROMATIN_ASSEMBLY_OR_DISASSEMBLY	64	H2BC3	0.0230537
GO_CHROMATIN_ASSEMBLY_OR_DISASSEMBLY	64	BAZ2A	0.0230537
GO_CHROMATIN_ASSEMBLY_OR_DISASSEMBLY	64	H3C3	0.0230537
GO_NEGATIVE_REGULATION_OF_MYELOID_CELL_DIFFERENTIATION	23	H4C11	0.0649114
GO_NEGATIVE_REGULATION_OF_MYELOID_CELL_DIFFERENTIATION	23	H4C12	0.0649114
GO_NEGATIVE_REGULATION_OF_MYELOID_CELL_DIFFERENTIATION	23	H4C15	0.0649114
GO_NEGATIVE_REGULATION_OF_MYELOID_CELL_DIFFERENTIATION	23	H4C14	0.0649114
GO_NEGATIVE_REGULATION_OF_MYELOID_CELL_DIFFERENTIATION	23	DLL1	0.0649114
GO_NEGATIVE_REGULATION_OF_MYELOID_CELL_DIFFERENTIATION	23	ZBTB46	0.0649114
GO_NEGATIVE_REGULATION_OF_MYELOID_CELL_DIFFERENTIATION	23	FSTL3	0.0649114
GO_NEGATIVE_REGULATION_OF_MYELOID_CELL_DIFFERENTIATION	23	GPR137	0.0649114
GO_NEGATIVE_REGULATION_OF_MYELOID_CELL_DIFFERENTIATION	23	LDB1	0.0649114
GO_NEGATIVE_REGULATION_OF_MYELOID_CELL_DIFFERENTIATION	23	H4C3	0.0649114
GO_NEGATIVE_REGULATION_OF_MYELOID_CELL_DIFFERENTIATION	23	H4C2	0.0649114
GO_NEGATIVE_REGULATION_OF_MYELOID_CELL_DIFFERENTIATION	23	TOB2	0.0649114
GO_NEGATIVE_REGULATION_OF_MYELOID_CELL_DIFFERENTIATION	23	PRMT1	0.0649114
GO_NEGATIVE_REGULATION_OF_MYELOID_CELL_DIFFERENTIATION	23	KLF13	0.0649114
GO_NEGATIVE_REGULATION_OF_MYELOID_CELL_DIFFERENTIATION	23	PIAS3	0.0649114
GO_NEGATIVE_REGULATION_OF_MYELOID_CELL_DIFFERENTIATION	23	H4C8	0.0649114
GO_NEGATIVE_REGULATION_OF_MYELOID_CELL_DIFFERENTIATION	23	RARA	0.0649114
GO_NEGATIVE_REGULATION_OF_MYELOID_CELL_DIFFERENTIATION	23	CIB1	0.0649114
GO_NEGATIVE_REGULATION_OF_MYELOID_CELL_DIFFERENTIATION	23	CTNNB1	0.0649114
GO_NEGATIVE_REGULATION_OF_MYELOID_CELL_DIFFERENTIATION	23	UBASH3B	0.0649114
GO_NEGATIVE_REGULATION_OF_MYELOID_CELL_DIFFERENTIATION	23	INHBA	0.0649114
GO_NEGATIVE_REGULATION_OF_MYELOID_CELL_DIFFERENTIATION	23	H4C13	0.0649114
GO_NEGATIVE_REGULATION_OF_MYELOID_CELL_DIFFERENTIATION	23	FBXW7	0.0649114
GO_EXECUTION_PHASE_OF_APOPTOSIS	11	MTRNR2L1	0.112825
GO_EXECUTION_PHASE_OF_APOPTOSIS	11	CAPN10	0.112825
GO_EXECUTION_PHASE_OF_APOPTOSIS	11	AKT1	0.112825
GO_EXECUTION_PHASE_OF_APOPTOSIS	11	CDK5RAP3	0.112825
GO_EXECUTION_PHASE_OF_APOPTOSIS	11	SHARPIN	0.112825
GO_EXECUTION_PHASE_OF_APOPTOSIS	11	CECR2	0.112825
GO_EXECUTION_PHASE_OF_APOPTOSIS	11	TOP2A	0.112825
GO_EXECUTION_PHASE_OF_APOPTOSIS	11	SIRT2	0.112825
GO_EXECUTION_PHASE_OF_APOPTOSIS	11	CASP9	0.112825
GO_EXECUTION_PHASE_OF_APOPTOSIS	11	BAX	0.112825
GO_EXECUTION_PHASE_OF_APOPTOSIS	11	BOK	0.112825
GO_NEGATIVE_REGULATION_OF_VASCULAR_ENDOTHELIAL_GROWTH_FACTOR_RECEPTOR_SIGNALING_PATHWAY	6	DAB2IP	0.106549
GO_NEGATIVE_REGULATION_OF_VASCULAR_ENDOTHELIAL_GROWTH_FACTOR_RECEPTOR_SIGNALING_PATHWAY	6	NIBAN2	0.106549
GO_NEGATIVE_REGULATION_OF_VASCULAR_ENDOTHELIAL_GROWTH_FACTOR_RECEPTOR_SIGNALING_PATHWAY	6	CADM4	0.106549
GO_NEGATIVE_REGULATION_OF_VASCULAR_ENDOTHELIAL_GROWTH_FACTOR_RECEPTOR_SIGNALING_PATHWAY	6	HGS	0.106549
GO_NEGATIVE_REGULATION_OF_VASCULAR_ENDOTHELIAL_GROWTH_FACTOR_RECEPTOR_SIGNALING_PATHWAY	6	NEDD4	0.106549
GO_NEGATIVE_REGULATION_OF_VASCULAR_ENDOTHELIAL_GROWTH_FACTOR_RECEPTOR_SIGNALING_PATHWAY	6	EPN2	0.106549
GO_CATECHOLAMINE_UPTAKE	2	MAPK15	0.12361
GO_CATECHOLAMINE_UPTAKE	2	PRKN	0.12361
GO_ATP_DEPENDENT_CHROMATIN_REMODELING	31	H4C11	0.124336
GO_ATP_DEPENDENT_CHROMATIN_REMODELING	31	H4C12	0.124336
GO_ATP_DEPENDENT_CHROMATIN_REMODELING	31	H4C15	0.124336
GO_ATP_DEPENDENT_CHROMATIN_REMODELING	31	H4C14	0.124336
GO_ATP_DEPENDENT_CHROMATIN_REMODELING	31	CHD3	0.124336
GO_ATP_DEPENDENT_CHROMATIN_REMODELING	31	CENPT	0.124336
GO_ATP_DEPENDENT_CHROMATIN_REMODELING	31	MBD3	0.124336
GO_ATP_DEPENDENT_CHROMATIN_REMODELING	31	DMAP1	0.124336
GO_ATP_DEPENDENT_CHROMATIN_REMODELING	31	SMARCA4	0.124336
GO_ATP_DEPENDENT_CHROMATIN_REMODELING	31	SMARCB1	0.124336
GO_ATP_DEPENDENT_CHROMATIN_REMODELING	31	ARID1A	0.124336
GO_ATP_DEPENDENT_CHROMATIN_REMODELING	31	VPS72	0.124336
GO_ATP_DEPENDENT_CHROMATIN_REMODELING	31	H4C3	0.124336
GO_ATP_DEPENDENT_CHROMATIN_REMODELING	31	H4C2	0.124336
GO_ATP_DEPENDENT_CHROMATIN_REMODELING	31	CECR2	0.124336
GO_ATP_DEPENDENT_CHROMATIN_REMODELING	31	H4C8	0.124336
GO_ATP_DEPENDENT_CHROMATIN_REMODELING	31	INO80	0.124336
GO_ATP_DEPENDENT_CHROMATIN_REMODELING	31	SRCAP	0.124336
GO_ATP_DEPENDENT_CHROMATIN_REMODELING	31	MIS18A	0.124336
GO_ATP_DEPENDENT_CHROMATIN_REMODELING	31	SMARCC2	0.124336
GO_ATP_DEPENDENT_CHROMATIN_REMODELING	31	CENPX	0.124336
GO_ATP_DEPENDENT_CHROMATIN_REMODELING	31	H4C13	0.124336
GO_ATP_DEPENDENT_CHROMATIN_REMODELING	31	KNL1	0.124336
GO_ATP_DEPENDENT_CHROMATIN_REMODELING	31	MTA2	0.124336
GO_ATP_DEPENDENT_CHROMATIN_REMODELING	31	HDAC1	0.124336
GO_ATP_DEPENDENT_CHROMATIN_REMODELING	31	CHD8	0.124336
GO_ATP_DEPENDENT_CHROMATIN_REMODELING	31	RUVBL1	0.124336
GO_ATP_DEPENDENT_CHROMATIN_REMODELING	31	CENPO	0.124336
GO_ATP_DEPENDENT_CHROMATIN_REMODELING	31	ACTB	0.124336
GO_ATP_DEPENDENT_CHROMATIN_REMODELING	31	ZNHIT1	0.124336
GO_ATP_DEPENDENT_CHROMATIN_REMODELING	31	ARID1B	0.124336
GO_NUCLEOSOME_ASSEMBLY	38	H4C11	0.0733143
GO_NUCLEOSOME_ASSEMBLY	38	H4C12	0.0733143
GO_NUCLEOSOME_ASSEMBLY	38	H1-5	0.0733143
GO_NUCLEOSOME_ASSEMBLY	38	H4C15	0.0733143
GO_NUCLEOSOME_ASSEMBLY	38	H4C14	0.0733143
GO_NUCLEOSOME_ASSEMBLY	38	CENPT	0.0733143
GO_NUCLEOSOME_ASSEMBLY	38	IPO4	0.0733143
GO_NUCLEOSOME_ASSEMBLY	38	NAA60	0.0733143
GO_NUCLEOSOME_ASSEMBLY	38	HIRA	0.0733143
GO_NUCLEOSOME_ASSEMBLY	38	H2BC18	0.0733143
GO_NUCLEOSOME_ASSEMBLY	38	H4C3	0.0733143
GO_NUCLEOSOME_ASSEMBLY	38	H4C2	0.0733143
GO_NUCLEOSOME_ASSEMBLY	38	H1-2	0.0733143
GO_NUCLEOSOME_ASSEMBLY	38	UBN1	0.0733143
GO_NUCLEOSOME_ASSEMBLY	38	H1-10	0.0733143
GO_NUCLEOSOME_ASSEMBLY	38	GRWD1	0.0733143
GO_NUCLEOSOME_ASSEMBLY	38	H2BC4	0.0733143
GO_NUCLEOSOME_ASSEMBLY	38	H1-4	0.0733143
GO_NUCLEOSOME_ASSEMBLY	38	H4C8	0.0733143
GO_NUCLEOSOME_ASSEMBLY	38	MCM2	0.0733143
GO_NUCLEOSOME_ASSEMBLY	38	MACROH2A2	0.0733143
GO_NUCLEOSOME_ASSEMBLY	38	H2BC11	0.0733143
GO_NUCLEOSOME_ASSEMBLY	38	H2BC21	0.0733143
GO_NUCLEOSOME_ASSEMBLY	38	H3-3A	0.0733143
GO_NUCLEOSOME_ASSEMBLY	38	MIS18A	0.0733143
GO_NUCLEOSOME_ASSEMBLY	38	H3C6	0.0733143
GO_NUCLEOSOME_ASSEMBLY	38	MACROH2A1	0.0733143
GO_NUCLEOSOME_ASSEMBLY	38	CENPX	0.0733143
GO_NUCLEOSOME_ASSEMBLY	38	H4C13	0.0733143
GO_NUCLEOSOME_ASSEMBLY	38	KNL1	0.0733143
GO_NUCLEOSOME_ASSEMBLY	38	H2AX	0.0733143
GO_NUCLEOSOME_ASSEMBLY	38	RUVBL1	0.0733143
GO_NUCLEOSOME_ASSEMBLY	38	CENPO	0.0733143
GO_NUCLEOSOME_ASSEMBLY	38	CABIN1	0.0733143
GO_NUCLEOSOME_ASSEMBLY	38	H3C11	0.0733143
GO_NUCLEOSOME_ASSEMBLY	38	H2BC17	0.0733143
GO_NUCLEOSOME_ASSEMBLY	38	H2BC3	0.0733143
GO_NUCLEOSOME_ASSEMBLY	38	H3C3	0.0733143
GO_NEURAL_CREST_CELL_MIGRATION	17	SEMA3F	0.169244
GO_NEURAL_CREST_CELL_MIGRATION	17	FOLR1	0.169244
GO_NEURAL_CREST_CELL_MIGRATION	17	LAMA5	0.169244
GO_NEURAL_CREST_CELL_MIGRATION	17	SEMA4C	0.169244
GO_NEURAL_CREST_CELL_MIGRATION	17	SEMA6A	0.169244
GO_NEURAL_CREST_CELL_MIGRATION	17	PITX2	0.169244
GO_NEURAL_CREST_CELL_MIGRATION	17	CFL1	0.169244
GO_NEURAL_CREST_CELL_MIGRATION	17	SEMA6C	0.169244
GO_NEURAL_CREST_CELL_MIGRATION	17	SEMA3C	0.169244
GO_NEURAL_CREST_CELL_MIGRATION	17	SEMA7A	0.169244
GO_NEURAL_CREST_CELL_MIGRATION	17	SMO	0.169244
GO_NEURAL_CREST_CELL_MIGRATION	17	BMP4	0.169244
GO_NEURAL_CREST_CELL_MIGRATION	17	SEMA3B	0.169244
GO_NEURAL_CREST_CELL_MIGRATION	17	GBX2	0.169244
GO_NEURAL_CREST_CELL_MIGRATION	17	ANXA6	0.169244
GO_NEURAL_CREST_CELL_MIGRATION	17	SEMA6B	0.169244
GO_NEURAL_CREST_CELL_MIGRATION	17	SEMA3G	0.169244
GO_NEGATIVE_REGULATION_OF_PHOSPHOLIPID_METABOLIC_PROCESS	5	DAB2IP	0.156436
GO_NEGATIVE_REGULATION_OF_PHOSPHOLIPID_METABOLIC_PROCESS	5	WASHC1	0.156436
GO_NEGATIVE_REGULATION_OF_PHOSPHOLIPID_METABOLIC_PROCESS	5	PDGFA	0.156436
GO_NEGATIVE_REGULATION_OF_PHOSPHOLIPID_METABOLIC_PROCESS	5	RUBCN	0.156436
GO_NEGATIVE_REGULATION_OF_PHOSPHOLIPID_METABOLIC_PROCESS	5	SLC27A1	0.156436
GO_GENE_SILENCING	72	KCNQ1	0.000617937
GO_GENE_SILENCING	72	H4C11	0.000617937
GO_GENE_SILENCING	72	H4C12	0.000617937
GO_GENE_SILENCING	72	H1-5	0.000617937
GO_GENE_SILENCING	72	H2AC20	0.000617937
GO_GENE_SILENCING	72	H2AC18	0.000617937
GO_GENE_SILENCING	72	H2AC19	0.000617937
GO_GENE_SILENCING	72	H4C15	0.000617937
GO_GENE_SILENCING	72	H4C14	0.000617937
GO_GENE_SILENCING	72	POLR2L	0.000617937
GO_GENE_SILENCING	72	NCOR2	0.000617937
GO_GENE_SILENCING	72	H19	0.000617937
GO_GENE_SILENCING	72	RMRP	0.000617937
GO_GENE_SILENCING	72	POLR2E	0.000617937
GO_GENE_SILENCING	72	POLR2J	0.000617937
GO_GENE_SILENCING	72	KMT2D	0.000617937
GO_GENE_SILENCING	72	H2AC6	0.000617937
GO_GENE_SILENCING	72	MAP2K2	0.000617937
GO_GENE_SILENCING	72	KCNQ1OT1	0.000617937
GO_GENE_SILENCING	72	SRRT	0.000617937
GO_GENE_SILENCING	72	POLR2A	0.000617937
GO_GENE_SILENCING	72	NUP93	0.000617937
GO_GENE_SILENCING	72	CHMP1A	0.000617937
GO_GENE_SILENCING	72	HIRA	0.000617937
GO_GENE_SILENCING	72	SMAD3	0.000617937
GO_GENE_SILENCING	72	DOT1L	0.000617937
GO_GENE_SILENCING	72	H4C3	0.000617937
GO_GENE_SILENCING	72	H4C2	0.000617937
GO_GENE_SILENCING	72	H1-2	0.000617937
GO_GENE_SILENCING	72	CTBP1	0.000617937
GO_GENE_SILENCING	72	H1-10	0.000617937
GO_GENE_SILENCING	72	ZC3H7B	0.000617937
GO_GENE_SILENCING	72	NUP214	0.000617937
GO_GENE_SILENCING	72	DGCR8	0.000617937
GO_GENE_SILENCING	72	KMT2B	0.000617937
GO_GENE_SILENCING	72	MIR22HG	0.000617937
GO_GENE_SILENCING	72	METTL3	0.000617937
GO_GENE_SILENCING	72	EIF4G1	0.000617937
GO_GENE_SILENCING	72	NUP85	0.000617937
GO_GENE_SILENCING	72	H1-4	0.000617937
GO_GENE_SILENCING	72	POM121	0.000617937
GO_GENE_SILENCING	72	H4C8	0.000617937
GO_GENE_SILENCING	72	NUP188	0.000617937
GO_GENE_SILENCING	72	TARBP2	0.000617937
GO_GENE_SILENCING	72	MACROH2A2	0.000617937
GO_GENE_SILENCING	72	SIRT2	0.000617937
GO_GENE_SILENCING	72	DNMT1	0.000617937
GO_GENE_SILENCING	72	MECP2	0.000617937
GO_GENE_SILENCING	72	DROSHA	0.000617937
GO_GENE_SILENCING	72	H2AC11	0.000617937
GO_GENE_SILENCING	72	AJUBA	0.000617937
GO_GENE_SILENCING	72	TDRD1	0.000617937
GO_GENE_SILENCING	72	EZH2	0.000617937
GO_GENE_SILENCING	72	HDAC5	0.000617937
GO_GENE_SILENCING	72	CLP1	0.000617937
GO_GENE_SILENCING	72	SRCAP	0.000617937
GO_GENE_SILENCING	72	H3-3A	0.000617937
GO_GENE_SILENCING	72	POLR2I	0.000617937
GO_GENE_SILENCING	72	MTHFR	0.000617937
GO_GENE_SILENCING	72	POLR2F	0.000617937
GO_GENE_SILENCING	72	H3C6	0.000617937
GO_GENE_SILENCING	72	H2AC4	0.000617937
GO_GENE_SILENCING	72	MACROH2A1	0.000617937
GO_GENE_SILENCING	72	ELAVL1	0.000617937
GO_GENE_SILENCING	72	AGO1	0.000617937
GO_GENE_SILENCING	72	SEC13	0.000617937
GO_GENE_SILENCING	72	WTIP	0.000617937
GO_GENE_SILENCING	72	AAAS	0.000617937
GO_GENE_SILENCING	72	H4C13	0.000617937
GO_GENE_SILENCING	72	RBM4	0.000617937
GO_GENE_SILENCING	72	NRDE2	0.000617937
GO_GENE_SILENCING	72	POM121C	0.000617937
GO_CHROMATIN_REMODELING_AT_CENTROMERE	15	H4C11	0.141574
GO_CHROMATIN_REMODELING_AT_CENTROMERE	15	H4C12	0.141574
GO_CHROMATIN_REMODELING_AT_CENTROMERE	15	H4C15	0.141574
GO_CHROMATIN_REMODELING_AT_CENTROMERE	15	H4C14	0.141574
GO_CHROMATIN_REMODELING_AT_CENTROMERE	15	CENPT	0.141574
GO_CHROMATIN_REMODELING_AT_CENTROMERE	15	H4C3	0.141574
GO_CHROMATIN_REMODELING_AT_CENTROMERE	15	H4C2	0.141574
GO_CHROMATIN_REMODELING_AT_CENTROMERE	15	H4C8	0.141574
GO_CHROMATIN_REMODELING_AT_CENTROMERE	15	H3-3A	0.141574
GO_CHROMATIN_REMODELING_AT_CENTROMERE	15	MIS18A	0.141574
GO_CHROMATIN_REMODELING_AT_CENTROMERE	15	CENPX	0.141574
GO_CHROMATIN_REMODELING_AT_CENTROMERE	15	H4C13	0.141574
GO_CHROMATIN_REMODELING_AT_CENTROMERE	15	KNL1	0.141574
GO_CHROMATIN_REMODELING_AT_CENTROMERE	15	RUVBL1	0.141574
GO_CHROMATIN_REMODELING_AT_CENTROMERE	15	CENPO	0.141574
GO_WATER_TRANSPORT	4	INPP5K	0.197075
GO_WATER_TRANSPORT	4	AQP3	0.197075
GO_WATER_TRANSPORT	4	AQP1	0.197075
GO_WATER_TRANSPORT	4	HYAL2	0.197075
GO_TRIGEMINAL_NERVE_DEVELOPMENT	2	SEMA3F	0.0740836
GO_TRIGEMINAL_NERVE_DEVELOPMENT	2	PLXNA3	0.0740836
GO_DENDRITE_EXTENSION	10	TMEM108	0.18664
GO_DENDRITE_EXTENSION	10	NEDD4L	0.18664
GO_DENDRITE_EXTENSION	10	STK11	0.18664
GO_DENDRITE_EXTENSION	10	CYFIP1	0.18664
GO_DENDRITE_EXTENSION	10	CYFIP2	0.18664
GO_DENDRITE_EXTENSION	10	PRKN	0.18664
GO_DENDRITE_EXTENSION	10	AUTS2	0.18664
GO_DENDRITE_EXTENSION	10	SYT1	0.18664
GO_DENDRITE_EXTENSION	10	CXCR4	0.18664
GO_DENDRITE_EXTENSION	10	MUL1	0.18664
GO_MONOAMINE_TRANSPORT	12	MAPK15	0.124147
GO_MONOAMINE_TRANSPORT	12	NISCH	0.124147
GO_MONOAMINE_TRANSPORT	12	GRK2	0.124147
GO_MONOAMINE_TRANSPORT	12	SYT11	0.124147
GO_MONOAMINE_TRANSPORT	12	PINK1	0.124147
GO_MONOAMINE_TRANSPORT	12	ABAT	0.124147
GO_MONOAMINE_TRANSPORT	12	MECP2	0.124147
GO_MONOAMINE_TRANSPORT	12	PRKN	0.124147
GO_MONOAMINE_TRANSPORT	12	SYT1	0.124147
GO_MONOAMINE_TRANSPORT	12	STX1A	0.124147
GO_MONOAMINE_TRANSPORT	12	ACTB	0.124147
GO_MONOAMINE_TRANSPORT	12	SYT8	0.124147
GO_HISTONE_EXCHANGE	9	H4C11	0.135652
GO_HISTONE_EXCHANGE	9	H4C12	0.135652
GO_HISTONE_EXCHANGE	9	H4C15	0.135652
GO_HISTONE_EXCHANGE	9	H4C14	0.135652
GO_HISTONE_EXCHANGE	9	CENPT	0.135652
GO_HISTONE_EXCHANGE	9	DMAP1	0.135652
GO_HISTONE_EXCHANGE	9	VPS72	0.135652
GO_HISTONE_EXCHANGE	9	H4C3	0.135652
GO_HISTONE_EXCHANGE	9	H4C2	0.135652
GO_MYOBLAST_FUSION	15	MYH9	0.178947
GO_MYOBLAST_FUSION	15	CD9	0.178947
GO_MYOBLAST_FUSION	15	EHD1	0.178947
GO_MYOBLAST_FUSION	15	MYF5	0.178947
GO_MYOBLAST_FUSION	15	RIPOR2	0.178947
GO_MYOBLAST_FUSION	15	CAV3	0.178947
GO_MYOBLAST_FUSION	15	CACNA1H	0.178947
GO_MYOBLAST_FUSION	15	FLOT1	0.178947
GO_MYOBLAST_FUSION	15	CD81	0.178947
GO_MYOBLAST_FUSION	15	CDON	0.178947
GO_MYOBLAST_FUSION	15	MYOG	0.178947
GO_MYOBLAST_FUSION	15	PLEKHO1	0.178947
GO_MYOBLAST_FUSION	15	DYRK1B	0.178947
GO_MYOBLAST_FUSION	15	TANC1	0.178947
GO_MYOBLAST_FUSION	15	MYMK	0.178947
GO_RDNA_HETEROCHROMATIN_ASSEMBLY	25	H4C11	0.178947
GO_RDNA_HETEROCHROMATIN_ASSEMBLY	25	H4C12	0.178947
GO_RDNA_HETEROCHROMATIN_ASSEMBLY	25	H4C15	0.178947
GO_RDNA_HETEROCHROMATIN_ASSEMBLY	25	H4C14	0.178947
GO_RDNA_HETEROCHROMATIN_ASSEMBLY	25	H4C3	0.178947
GO_RDNA_HETEROCHROMATIN_ASSEMBLY	25	H4C2	0.178947
GO_RDNA_HETEROCHROMATIN_ASSEMBLY	25	H4C8	0.178947
GO_RDNA_HETEROCHROMATIN_ASSEMBLY	25	SIRT2	0.178947
GO_RDNA_HETEROCHROMATIN_ASSEMBLY	25	PHF2	0.178947
GO_RDNA_HETEROCHROMATIN_ASSEMBLY	25	H3-3A	0.178947
GO_RDNA_HETEROCHROMATIN_ASSEMBLY	25	H3C6	0.178947
GO_RDNA_HETEROCHROMATIN_ASSEMBLY	25	H4C13	0.178947
GO_RDNA_HETEROCHROMATIN_ASSEMBLY	25	PHF8	0.178947
GO_RDNA_HETEROCHROMATIN_ASSEMBLY	25	SUV39H1	0.178947
GO_RDNA_HETEROCHROMATIN_ASSEMBLY	25	NAA40	0.178947
GO_RDNA_HETEROCHROMATIN_ASSEMBLY	25	H3C11	0.178947
GO_RDNA_HETEROCHROMATIN_ASSEMBLY	25	BAZ2A	0.178947
GO_RDNA_HETEROCHROMATIN_ASSEMBLY	25	H3C3	0.178947
GO_RDNA_HETEROCHROMATIN_ASSEMBLY	25	H3C7	0.178947
GO_RDNA_HETEROCHROMATIN_ASSEMBLY	25	H3C15	0.178947
GO_RDNA_HETEROCHROMATIN_ASSEMBLY	25	H3C10	0.178947
GO_RDNA_HETEROCHROMATIN_ASSEMBLY	25	H3C1	0.178947
GO_RDNA_HETEROCHROMATIN_ASSEMBLY	25	H4-16	0.178947
GO_RDNA_HETEROCHROMATIN_ASSEMBLY	25	H3C2	0.178947
GO_RDNA_HETEROCHROMATIN_ASSEMBLY	25	H3C12	0.178947
GO_REGULATION_OF_DIGESTIVE_SYSTEM_PROCESS	6	KCNQ1	0.197075
GO_REGULATION_OF_DIGESTIVE_SYSTEM_PROCESS	6	AQP1	0.197075
GO_REGULATION_OF_DIGESTIVE_SYSTEM_PROCESS	6	SCT	0.197075
GO_REGULATION_OF_DIGESTIVE_SYSTEM_PROCESS	6	NR1H2	0.197075
GO_REGULATION_OF_DIGESTIVE_SYSTEM_PROCESS	6	WNK3	0.197075
GO_REGULATION_OF_DIGESTIVE_SYSTEM_PROCESS	6	HIP1R	0.197075
GO_REGULATION_OF_GENE_SILENCING	38	H4C11	0.0628109
GO_REGULATION_OF_GENE_SILENCING	38	H4C12	0.0628109
GO_REGULATION_OF_GENE_SILENCING	38	H1-5	0.0628109
GO_REGULATION_OF_GENE_SILENCING	38	H4C15	0.0628109
GO_REGULATION_OF_GENE_SILENCING	38	H4C14	0.0628109
GO_REGULATION_OF_GENE_SILENCING	38	POLR2L	0.0628109
GO_REGULATION_OF_GENE_SILENCING	38	NCOR2	0.0628109
GO_REGULATION_OF_GENE_SILENCING	38	RMRP	0.0628109
GO_REGULATION_OF_GENE_SILENCING	38	POLR2E	0.0628109
GO_REGULATION_OF_GENE_SILENCING	38	POLR2J	0.0628109
GO_REGULATION_OF_GENE_SILENCING	38	MAP2K2	0.0628109
GO_REGULATION_OF_GENE_SILENCING	38	POLR2A	0.0628109
GO_REGULATION_OF_GENE_SILENCING	38	NUP93	0.0628109
GO_REGULATION_OF_GENE_SILENCING	38	HIRA	0.0628109
GO_REGULATION_OF_GENE_SILENCING	38	H4C3	0.0628109
GO_REGULATION_OF_GENE_SILENCING	38	H4C2	0.0628109
GO_REGULATION_OF_GENE_SILENCING	38	H1-2	0.0628109
GO_REGULATION_OF_GENE_SILENCING	38	H1-10	0.0628109
GO_REGULATION_OF_GENE_SILENCING	38	NUP214	0.0628109
GO_REGULATION_OF_GENE_SILENCING	38	EIF4G1	0.0628109
GO_REGULATION_OF_GENE_SILENCING	38	NUP85	0.0628109
GO_REGULATION_OF_GENE_SILENCING	38	H1-4	0.0628109
GO_REGULATION_OF_GENE_SILENCING	38	POM121	0.0628109
GO_REGULATION_OF_GENE_SILENCING	38	H4C8	0.0628109
GO_REGULATION_OF_GENE_SILENCING	38	NUP188	0.0628109
GO_REGULATION_OF_GENE_SILENCING	38	TARBP2	0.0628109
GO_REGULATION_OF_GENE_SILENCING	38	AJUBA	0.0628109
GO_REGULATION_OF_GENE_SILENCING	38	H3-3A	0.0628109
GO_REGULATION_OF_GENE_SILENCING	38	POLR2I	0.0628109
GO_REGULATION_OF_GENE_SILENCING	38	POLR2F	0.0628109
GO_REGULATION_OF_GENE_SILENCING	38	H3C6	0.0628109
GO_REGULATION_OF_GENE_SILENCING	38	ELAVL1	0.0628109
GO_REGULATION_OF_GENE_SILENCING	38	AGO1	0.0628109
GO_REGULATION_OF_GENE_SILENCING	38	SEC13	0.0628109
GO_REGULATION_OF_GENE_SILENCING	38	WTIP	0.0628109
GO_REGULATION_OF_GENE_SILENCING	38	AAAS	0.0628109
GO_REGULATION_OF_GENE_SILENCING	38	H4C13	0.0628109
GO_REGULATION_OF_GENE_SILENCING	38	POM121C	0.0628109
GO_REGULATION_OF_SYNAPTIC_TRANSMISSION_DOPAMINERGIC	3	PNKD	0.213171
GO_REGULATION_OF_SYNAPTIC_TRANSMISSION_DOPAMINERGIC	3	FLOT1	0.213171
GO_REGULATION_OF_SYNAPTIC_TRANSMISSION_DOPAMINERGIC	3	PINK1	0.213171
GO_ESTABLISHMENT_OF_PROTEIN_LOCALIZATION_TO_POSTSYNAPTIC_MEMBRANE	7	TAMALIN	0.266459
GO_ESTABLISHMENT_OF_PROTEIN_LOCALIZATION_TO_POSTSYNAPTIC_MEMBRANE	7	SCRIB	0.266459
GO_ESTABLISHMENT_OF_PROTEIN_LOCALIZATION_TO_POSTSYNAPTIC_MEMBRANE	7	RAPSN	0.266459
GO_ESTABLISHMENT_OF_PROTEIN_LOCALIZATION_TO_POSTSYNAPTIC_MEMBRANE	7	GRIPAP1	0.266459
GO_ESTABLISHMENT_OF_PROTEIN_LOCALIZATION_TO_POSTSYNAPTIC_MEMBRANE	7	SNAP47	0.266459
GO_ESTABLISHMENT_OF_PROTEIN_LOCALIZATION_TO_POSTSYNAPTIC_MEMBRANE	7	CLSTN1	0.266459
GO_ESTABLISHMENT_OF_PROTEIN_LOCALIZATION_TO_POSTSYNAPTIC_MEMBRANE	7	RAB8A	0.266459
GO_PROLINE_TRANSPORT	2	SLC6A17	0.169244
GO_PROLINE_TRANSPORT	2	SLC6A7	0.169244
GO_DNA_PACKAGING	86	H4C11	0.0289746
GO_DNA_PACKAGING	86	H4C12	0.0289746
GO_DNA_PACKAGING	86	H1-5	0.0289746
GO_DNA_PACKAGING	86	H4C15	0.0289746
GO_DNA_PACKAGING	86	H4C14	0.0289746
GO_DNA_PACKAGING	86	CENPT	0.0289746
GO_DNA_PACKAGING	86	TRIM28	0.0289746
GO_DNA_PACKAGING	86	MBD3	0.0289746
GO_DNA_PACKAGING	86	IPO4	0.0289746
GO_DNA_PACKAGING	86	NAA60	0.0289746
GO_DNA_PACKAGING	86	NCAPD2	0.0289746
GO_DNA_PACKAGING	86	CHMP1A	0.0289746
GO_DNA_PACKAGING	86	HIRA	0.0289746
GO_DNA_PACKAGING	86	H2BC18	0.0289746
GO_DNA_PACKAGING	86	H4C3	0.0289746
GO_DNA_PACKAGING	86	H4C2	0.0289746
GO_DNA_PACKAGING	86	H1-2	0.0289746
GO_DNA_PACKAGING	86	UBN1	0.0289746
GO_DNA_PACKAGING	86	H1-10	0.0289746
GO_DNA_PACKAGING	86	GRWD1	0.0289746
GO_DNA_PACKAGING	86	AKAP8L	0.0289746
GO_DNA_PACKAGING	86	H2BC4	0.0289746
GO_DNA_PACKAGING	86	MORC2	0.0289746
GO_DNA_PACKAGING	86	BANF1	0.0289746
GO_DNA_PACKAGING	86	DNMT3A	0.0289746
GO_DNA_PACKAGING	86	PHF13	0.0289746
GO_DNA_PACKAGING	86	INCENP	0.0289746
GO_DNA_PACKAGING	86	H1-4	0.0289746
GO_DNA_PACKAGING	86	NOC2L	0.0289746
GO_DNA_PACKAGING	86	BAHD1	0.0289746
GO_DNA_PACKAGING	86	H4C8	0.0289746
GO_DNA_PACKAGING	86	MCM2	0.0289746
GO_DNA_PACKAGING	86	NCAPH2	0.0289746
GO_DNA_PACKAGING	86	MACROH2A2	0.0289746
GO_DNA_PACKAGING	86	TOP2A	0.0289746
GO_DNA_PACKAGING	86	SIRT2	0.0289746
GO_DNA_PACKAGING	86	DNMT1	0.0289746
GO_DNA_PACKAGING	86	PHF2	0.0289746
GO_DNA_PACKAGING	86	H2BC11	0.0289746
GO_DNA_PACKAGING	86	H2BC21	0.0289746
GO_DNA_PACKAGING	86	H3-3A	0.0289746
GO_DNA_PACKAGING	86	MIS18A	0.0289746
GO_DNA_PACKAGING	86	H3C6	0.0289746
GO_DNA_PACKAGING	86	MACROH2A1	0.0289746
GO_DNA_PACKAGING	86	CENPX	0.0289746
GO_DNA_PACKAGING	86	H4C13	0.0289746
GO_DNA_PACKAGING	86	NRDE2	0.0289746
GO_DNA_PACKAGING	86	KNL1	0.0289746
GO_DNA_PACKAGING	86	PHF8	0.0289746
GO_DNA_PACKAGING	86	SUV39H1	0.0289746
GO_DNA_PACKAGING	86	PAF1	0.0289746
GO_DNA_PACKAGING	86	H2AX	0.0289746
GO_DNA_PACKAGING	86	SETDB1	0.0289746
GO_DNA_PACKAGING	86	HDAC1	0.0289746
GO_DNA_PACKAGING	86	PARP10	0.0289746
GO_DNA_PACKAGING	86	NAA40	0.0289746
GO_DNA_PACKAGING	86	RUVBL1	0.0289746
GO_DNA_PACKAGING	86	CENPO	0.0289746
GO_DNA_PACKAGING	86	CABIN1	0.0289746
GO_DNA_PACKAGING	86	H3C11	0.0289746
GO_DNA_PACKAGING	86	H2BC17	0.0289746
GO_DNA_PACKAGING	86	CDK1	0.0289746
GO_DNA_PACKAGING	86	H2BC3	0.0289746
GO_DNA_PACKAGING	86	BAZ2A	0.0289746
GO_DNA_PACKAGING	86	H3C3	0.0289746
GO_DNA_PACKAGING	86	CDAN1	0.0289746
GO_DNA_PACKAGING	86	H2BC13	0.0289746
GO_DNA_PACKAGING	86	CENPC	0.0289746
GO_DNA_PACKAGING	86	H3C7	0.0289746
GO_DNA_PACKAGING	86	NAP1L4	0.0289746
GO_DNA_PACKAGING	86	AIFM1	0.0289746
GO_DNA_PACKAGING	86	H3C15	0.0289746
GO_DNA_PACKAGING	86	CHAF1B	0.0289746
GO_DNA_PACKAGING	86	H3C10	0.0289746
GO_DNA_PACKAGING	86	AKAP8	0.0289746
GO_DNA_PACKAGING	86	CDCA5	0.0289746
GO_DNA_PACKAGING	86	H3C1	0.0289746
GO_DNA_PACKAGING	86	NAA10	0.0289746
GO_DNA_PACKAGING	86	SETSIP	0.0289746
GO_DNA_PACKAGING	86	ACIN1	0.0289746
GO_DNA_PACKAGING	86	SIRT6	0.0289746
GO_DNA_PACKAGING	86	SART3	0.0289746
GO_DNA_PACKAGING	86	H4-16	0.0289746
GO_DNA_PACKAGING	86	TENT4A	0.0289746
GO_DNA_PACKAGING	86	H3C2	0.0289746
GO_DNA_PACKAGING	86	H3C12	0.0289746
GO_NEGATIVE_REGULATION_OF_LOW_DENSITY_LIPOPROTEIN_PARTICLE_CLEARANCE	3	CSK	0.192863
GO_NEGATIVE_REGULATION_OF_LOW_DENSITY_LIPOPROTEIN_PARTICLE_CLEARANCE	3	KHSRP	0.192863
GO_NEGATIVE_REGULATION_OF_LOW_DENSITY_LIPOPROTEIN_PARTICLE_CLEARANCE	3	PCSK9	0.192863
GO_NEGATIVE_REGULATION_OF_LIPOPROTEIN_PARTICLE_CLEARANCE	4	CSK	0.196131
GO_NEGATIVE_REGULATION_OF_LIPOPROTEIN_PARTICLE_CLEARANCE	4	KHSRP	0.196131
GO_NEGATIVE_REGULATION_OF_LIPOPROTEIN_PARTICLE_CLEARANCE	4	PCSK9	0.196131
GO_NEGATIVE_REGULATION_OF_LIPOPROTEIN_PARTICLE_CLEARANCE	4	LRPAP1	0.196131
GO_SODIUM_INDEPENDENT_ORGANIC_ANION_TRANSPORT	2	MFSD10	0.178127
GO_SODIUM_INDEPENDENT_ORGANIC_ANION_TRANSPORT	2	SLCO3A1	0.178127
GO_THYROID_HORMONE_TRANSPORT	2	SLC7A5	0.114979
GO_THYROID_HORMONE_TRANSPORT	2	TTR	0.114979
GO_DOPAMINE_TRANSPORT	6	MAPK15	0.241314
GO_DOPAMINE_TRANSPORT	6	SYT11	0.241314
GO_DOPAMINE_TRANSPORT	6	PINK1	0.241314
GO_DOPAMINE_TRANSPORT	6	ABAT	0.241314
GO_DOPAMINE_TRANSPORT	6	PRKN	0.241314
GO_DOPAMINE_TRANSPORT	6	SYT1	0.241314
GO_CORNEA_DEVELOPMENT_IN_CAMERA_TYPE_EYE	3	WNT9A	0.120548
GO_CORNEA_DEVELOPMENT_IN_CAMERA_TYPE_EYE	3	LIMK2	0.120548
GO_CORNEA_DEVELOPMENT_IN_CAMERA_TYPE_EYE	3	ANGPTL7	0.120548
GO_HETEROCHROMATIN_ORGANIZATION	28	H4C11	0.178127
GO_HETEROCHROMATIN_ORGANIZATION	28	H4C12	0.178127
GO_HETEROCHROMATIN_ORGANIZATION	28	H4C15	0.178127
GO_HETEROCHROMATIN_ORGANIZATION	28	H4C14	0.178127
GO_HETEROCHROMATIN_ORGANIZATION	28	TRIM28	0.178127
GO_HETEROCHROMATIN_ORGANIZATION	28	MBD3	0.178127
GO_HETEROCHROMATIN_ORGANIZATION	28	H4C3	0.178127
GO_HETEROCHROMATIN_ORGANIZATION	28	H4C2	0.178127
GO_HETEROCHROMATIN_ORGANIZATION	28	MORC2	0.178127
GO_HETEROCHROMATIN_ORGANIZATION	28	DNMT3A	0.178127
GO_HETEROCHROMATIN_ORGANIZATION	28	BAHD1	0.178127
GO_HETEROCHROMATIN_ORGANIZATION	28	H4C8	0.178127
GO_HETEROCHROMATIN_ORGANIZATION	28	SIRT2	0.178127
GO_HETEROCHROMATIN_ORGANIZATION	28	DNMT1	0.178127
GO_HETEROCHROMATIN_ORGANIZATION	28	PHF2	0.178127
GO_HETEROCHROMATIN_ORGANIZATION	28	H3-3A	0.178127
GO_HETEROCHROMATIN_ORGANIZATION	28	MTHFR	0.178127
GO_HETEROCHROMATIN_ORGANIZATION	28	H3C6	0.178127
GO_HETEROCHROMATIN_ORGANIZATION	28	H4C13	0.178127
GO_HETEROCHROMATIN_ORGANIZATION	28	NRDE2	0.178127
GO_HETEROCHROMATIN_ORGANIZATION	28	PHF8	0.178127
GO_HETEROCHROMATIN_ORGANIZATION	28	SUV39H1	0.178127
GO_HETEROCHROMATIN_ORGANIZATION	28	SETDB1	0.178127
GO_HETEROCHROMATIN_ORGANIZATION	28	HDAC1	0.178127
GO_HETEROCHROMATIN_ORGANIZATION	28	NAA40	0.178127
GO_HETEROCHROMATIN_ORGANIZATION	28	H3C11	0.178127
GO_HETEROCHROMATIN_ORGANIZATION	28	BAZ2A	0.178127
GO_HETEROCHROMATIN_ORGANIZATION	28	H3C3	0.178127
GO_NEGATIVE_REGULATION_OF_SIGNALING_RECEPTOR_ACTIVITY	6	MTRNR2L1	0.179107
GO_NEGATIVE_REGULATION_OF_SIGNALING_RECEPTOR_ACTIVITY	6	ZGPAT	0.179107
GO_NEGATIVE_REGULATION_OF_SIGNALING_RECEPTOR_ACTIVITY	6	IL18BP	0.179107
GO_NEGATIVE_REGULATION_OF_SIGNALING_RECEPTOR_ACTIVITY	6	CHMP6	0.179107
GO_NEGATIVE_REGULATION_OF_SIGNALING_RECEPTOR_ACTIVITY	6	PCSK9	0.179107
GO_NEGATIVE_REGULATION_OF_SIGNALING_RECEPTOR_ACTIVITY	6	LRPAP1	0.179107
GO_GASTRIC_ACID_SECRETION	2	KCNQ1	0.270559
GO_GASTRIC_ACID_SECRETION	2	SCT	0.270559
GO_REGULATION_OF_POSTTRANSCRIPTIONAL_GENE_SILENCING	38	H4C11	0.108599
GO_REGULATION_OF_POSTTRANSCRIPTIONAL_GENE_SILENCING	38	H4C12	0.108599
GO_REGULATION_OF_POSTTRANSCRIPTIONAL_GENE_SILENCING	38	H4C15	0.108599
GO_REGULATION_OF_POSTTRANSCRIPTIONAL_GENE_SILENCING	38	H4C14	0.108599
GO_REGULATION_OF_POSTTRANSCRIPTIONAL_GENE_SILENCING	38	POLR2L	0.108599
GO_REGULATION_OF_POSTTRANSCRIPTIONAL_GENE_SILENCING	38	NCOR2	0.108599
GO_REGULATION_OF_POSTTRANSCRIPTIONAL_GENE_SILENCING	38	RMRP	0.108599
GO_REGULATION_OF_POSTTRANSCRIPTIONAL_GENE_SILENCING	38	POLR2E	0.108599
GO_REGULATION_OF_POSTTRANSCRIPTIONAL_GENE_SILENCING	38	POLR2J	0.108599
GO_REGULATION_OF_POSTTRANSCRIPTIONAL_GENE_SILENCING	38	MAP2K2	0.108599
GO_REGULATION_OF_POSTTRANSCRIPTIONAL_GENE_SILENCING	38	POLR2A	0.108599
GO_REGULATION_OF_POSTTRANSCRIPTIONAL_GENE_SILENCING	38	NUP93	0.108599
GO_REGULATION_OF_POSTTRANSCRIPTIONAL_GENE_SILENCING	38	H4C3	0.108599
GO_REGULATION_OF_POSTTRANSCRIPTIONAL_GENE_SILENCING	38	H4C2	0.108599
GO_REGULATION_OF_POSTTRANSCRIPTIONAL_GENE_SILENCING	38	NUP214	0.108599
GO_REGULATION_OF_POSTTRANSCRIPTIONAL_GENE_SILENCING	38	EIF4G1	0.108599
GO_REGULATION_OF_POSTTRANSCRIPTIONAL_GENE_SILENCING	38	NUP85	0.108599
GO_REGULATION_OF_POSTTRANSCRIPTIONAL_GENE_SILENCING	38	POM121	0.108599
GO_REGULATION_OF_POSTTRANSCRIPTIONAL_GENE_SILENCING	38	H4C8	0.108599
GO_REGULATION_OF_POSTTRANSCRIPTIONAL_GENE_SILENCING	38	NUP188	0.108599
GO_REGULATION_OF_POSTTRANSCRIPTIONAL_GENE_SILENCING	38	TARBP2	0.108599
GO_REGULATION_OF_POSTTRANSCRIPTIONAL_GENE_SILENCING	38	AJUBA	0.108599
GO_REGULATION_OF_POSTTRANSCRIPTIONAL_GENE_SILENCING	38	H3-3A	0.108599
GO_REGULATION_OF_POSTTRANSCRIPTIONAL_GENE_SILENCING	38	POLR2I	0.108599
GO_REGULATION_OF_POSTTRANSCRIPTIONAL_GENE_SILENCING	38	POLR2F	0.108599
GO_REGULATION_OF_POSTTRANSCRIPTIONAL_GENE_SILENCING	38	H3C6	0.108599
GO_REGULATION_OF_POSTTRANSCRIPTIONAL_GENE_SILENCING	38	ELAVL1	0.108599
GO_REGULATION_OF_POSTTRANSCRIPTIONAL_GENE_SILENCING	38	AGO1	0.108599
GO_REGULATION_OF_POSTTRANSCRIPTIONAL_GENE_SILENCING	38	SEC13	0.108599
GO_REGULATION_OF_POSTTRANSCRIPTIONAL_GENE_SILENCING	38	WTIP	0.108599
GO_REGULATION_OF_POSTTRANSCRIPTIONAL_GENE_SILENCING	38	AAAS	0.108599
GO_REGULATION_OF_POSTTRANSCRIPTIONAL_GENE_SILENCING	38	H4C13	0.108599
GO_REGULATION_OF_POSTTRANSCRIPTIONAL_GENE_SILENCING	38	POM121C	0.108599
GO_REGULATION_OF_POSTTRANSCRIPTIONAL_GENE_SILENCING	38	PUM1	0.108599
GO_REGULATION_OF_POSTTRANSCRIPTIONAL_GENE_SILENCING	38	POLR2H	0.108599
GO_REGULATION_OF_POSTTRANSCRIPTIONAL_GENE_SILENCING	38	BMP4	0.108599
GO_REGULATION_OF_POSTTRANSCRIPTIONAL_GENE_SILENCING	38	RAE1	0.108599
GO_REGULATION_OF_POSTTRANSCRIPTIONAL_GENE_SILENCING	38	H3C11	0.108599
GO_CENTROMERE_COMPLEX_ASSEMBLY	16	H4C11	0.183384
GO_CENTROMERE_COMPLEX_ASSEMBLY	16	H4C12	0.183384
GO_CENTROMERE_COMPLEX_ASSEMBLY	16	H4C15	0.183384
GO_CENTROMERE_COMPLEX_ASSEMBLY	16	H4C14	0.183384
GO_CENTROMERE_COMPLEX_ASSEMBLY	16	CENPT	0.183384
GO_CENTROMERE_COMPLEX_ASSEMBLY	16	H4C3	0.183384
GO_CENTROMERE_COMPLEX_ASSEMBLY	16	H4C2	0.183384
GO_CENTROMERE_COMPLEX_ASSEMBLY	16	TRAPPC12	0.183384
GO_CENTROMERE_COMPLEX_ASSEMBLY	16	H4C8	0.183384
GO_CENTROMERE_COMPLEX_ASSEMBLY	16	H3-3A	0.183384
GO_CENTROMERE_COMPLEX_ASSEMBLY	16	MIS18A	0.183384
GO_CENTROMERE_COMPLEX_ASSEMBLY	16	CENPX	0.183384
GO_CENTROMERE_COMPLEX_ASSEMBLY	16	H4C13	0.183384
GO_CENTROMERE_COMPLEX_ASSEMBLY	16	KNL1	0.183384
GO_CENTROMERE_COMPLEX_ASSEMBLY	16	RUVBL1	0.183384
GO_CENTROMERE_COMPLEX_ASSEMBLY	16	CENPO	0.183384
GO_POSITIVE_REGULATION_OF_MEIOTIC_CELL_CYCLE	4	MAPK15	0.270596
GO_POSITIVE_REGULATION_OF_MEIOTIC_CELL_CYCLE	4	CDC25B	0.270596
GO_POSITIVE_REGULATION_OF_MEIOTIC_CELL_CYCLE	4	SIRT2	0.270596
GO_POSITIVE_REGULATION_OF_MEIOTIC_CELL_CYCLE	4	LFNG	0.270596
GO_DNA_METHYLATION	25	GATAD2A	0.259753
GO_DNA_METHYLATION	25	TRIM28	0.259753
GO_DNA_METHYLATION	25	NIBAN2	0.259753
GO_DNA_METHYLATION	25	PRMT7	0.259753
GO_DNA_METHYLATION	25	MBD3	0.259753
GO_DNA_METHYLATION	25	DMAP1	0.259753
GO_DNA_METHYLATION	25	EHMT1	0.259753
GO_DNA_METHYLATION	25	MBD1	0.259753
GO_DNA_METHYLATION	25	DNMT3A	0.259753
GO_DNA_METHYLATION	25	GSK3A	0.259753
GO_DNA_METHYLATION	25	DNMT1	0.259753
GO_DNA_METHYLATION	25	MECP2	0.259753
GO_DNA_METHYLATION	25	TDRD1	0.259753
GO_DNA_METHYLATION	25	GNAS	0.259753
GO_DNA_METHYLATION	25	EZH2	0.259753
GO_DNA_METHYLATION	25	MIS18A	0.259753
GO_DNA_METHYLATION	25	HEMK1	0.259753
GO_DNA_METHYLATION	25	MTA2	0.259753
GO_DNA_METHYLATION	25	TET3	0.259753
GO_DNA_METHYLATION	25	MGMT	0.259753
GO_DNA_METHYLATION	25	FOS	0.259753
GO_DNA_METHYLATION	25	PARP1	0.259753
GO_DNA_METHYLATION	25	BAZ2A	0.259753
GO_DNA_METHYLATION	25	TDRD9	0.259753
GO_DNA_METHYLATION	25	KMT2A	0.259753
GO_REGULATION_OF_CILIUM_ASSEMBLY	13	ADAMTS16	0.302409
GO_REGULATION_OF_CILIUM_ASSEMBLY	13	MAPK15	0.302409
GO_REGULATION_OF_CILIUM_ASSEMBLY	13	KCTD17	0.302409
GO_REGULATION_OF_CILIUM_ASSEMBLY	13	SEPTIN9	0.302409
GO_REGULATION_OF_CILIUM_ASSEMBLY	13	ENTR1	0.302409
GO_REGULATION_OF_CILIUM_ASSEMBLY	13	WRAP73	0.302409
GO_REGULATION_OF_CILIUM_ASSEMBLY	13	DNM2	0.302409
GO_REGULATION_OF_CILIUM_ASSEMBLY	13	MARK4	0.302409
GO_REGULATION_OF_CILIUM_ASSEMBLY	13	CNTROB	0.302409
GO_REGULATION_OF_CILIUM_ASSEMBLY	13	CDK10	0.302409
GO_REGULATION_OF_CILIUM_ASSEMBLY	13	CENPJ	0.302409
GO_REGULATION_OF_CILIUM_ASSEMBLY	13	RABEP2	0.302409
GO_REGULATION_OF_CILIUM_ASSEMBLY	13	EVI5L	0.302409
GO_CRANIAL_NERVE_MORPHOGENESIS	7	SEMA3F	0.2619
GO_CRANIAL_NERVE_MORPHOGENESIS	7	PLXNA3	0.2619
GO_CRANIAL_NERVE_MORPHOGENESIS	7	ADARB1	0.2619
GO_CRANIAL_NERVE_MORPHOGENESIS	7	HOXB2	0.2619
GO_CRANIAL_NERVE_MORPHOGENESIS	7	EGR2	0.2619
GO_CRANIAL_NERVE_MORPHOGENESIS	7	HOXA3	0.2619
GO_CRANIAL_NERVE_MORPHOGENESIS	7	HOXB3	0.2619
GO_REGULATION_OF_MEGAKARYOCYTE_DIFFERENTIATION	32	H4C11	0.16964
GO_REGULATION_OF_MEGAKARYOCYTE_DIFFERENTIATION	32	H4C12	0.16964
GO_REGULATION_OF_MEGAKARYOCYTE_DIFFERENTIATION	32	H4C15	0.16964
GO_REGULATION_OF_MEGAKARYOCYTE_DIFFERENTIATION	32	H4C14	0.16964
GO_REGULATION_OF_MEGAKARYOCYTE_DIFFERENTIATION	32	KMT2D	0.16964
GO_REGULATION_OF_MEGAKARYOCYTE_DIFFERENTIATION	32	H4C3	0.16964
GO_REGULATION_OF_MEGAKARYOCYTE_DIFFERENTIATION	32	H4C2	0.16964
GO_REGULATION_OF_MEGAKARYOCYTE_DIFFERENTIATION	32	EP300	0.16964
GO_REGULATION_OF_MEGAKARYOCYTE_DIFFERENTIATION	32	KMT2B	0.16964
GO_REGULATION_OF_MEGAKARYOCYTE_DIFFERENTIATION	32	MTURN	0.16964
GO_REGULATION_OF_MEGAKARYOCYTE_DIFFERENTIATION	32	PRMT1	0.16964
GO_REGULATION_OF_MEGAKARYOCYTE_DIFFERENTIATION	32	H4C8	0.16964
GO_REGULATION_OF_MEGAKARYOCYTE_DIFFERENTIATION	32	MYL9	0.16964
GO_REGULATION_OF_MEGAKARYOCYTE_DIFFERENTIATION	32	H3-3A	0.16964
GO_REGULATION_OF_MEGAKARYOCYTE_DIFFERENTIATION	32	CIB1	0.16964
GO_REGULATION_OF_MEGAKARYOCYTE_DIFFERENTIATION	32	H3C6	0.16964
GO_REGULATION_OF_MEGAKARYOCYTE_DIFFERENTIATION	32	AGO1	0.16964
GO_REGULATION_OF_MEGAKARYOCYTE_DIFFERENTIATION	32	H4C13	0.16964
GO_REGULATION_OF_MEGAKARYOCYTE_DIFFERENTIATION	32	TNRC6C	0.16964
GO_REGULATION_OF_MEGAKARYOCYTE_DIFFERENTIATION	32	HDAC1	0.16964
GO_REGULATION_OF_MEGAKARYOCYTE_DIFFERENTIATION	32	L3MBTL1	0.16964
GO_REGULATION_OF_MEGAKARYOCYTE_DIFFERENTIATION	32	H3C11	0.16964
GO_REGULATION_OF_MEGAKARYOCYTE_DIFFERENTIATION	32	H3C3	0.16964
GO_REGULATION_OF_MEGAKARYOCYTE_DIFFERENTIATION	32	KMT2A	0.16964
GO_REGULATION_OF_MEGAKARYOCYTE_DIFFERENTIATION	32	WDR5	0.16964
GO_REGULATION_OF_MEGAKARYOCYTE_DIFFERENTIATION	32	H3C7	0.16964
GO_REGULATION_OF_MEGAKARYOCYTE_DIFFERENTIATION	32	H3C15	0.16964
GO_REGULATION_OF_MEGAKARYOCYTE_DIFFERENTIATION	32	H3C10	0.16964
GO_REGULATION_OF_MEGAKARYOCYTE_DIFFERENTIATION	32	H3C1	0.16964
GO_REGULATION_OF_MEGAKARYOCYTE_DIFFERENTIATION	32	H4-16	0.16964
GO_REGULATION_OF_MEGAKARYOCYTE_DIFFERENTIATION	32	H3C2	0.16964
GO_REGULATION_OF_MEGAKARYOCYTE_DIFFERENTIATION	32	H3C12	0.16964
GO_POSTSYNAPTIC_SIGNAL_TRANSDUCTION	8	AGRN	0.32664
GO_POSTSYNAPTIC_SIGNAL_TRANSDUCTION	8	CRTC1	0.32664
GO_POSTSYNAPTIC_SIGNAL_TRANSDUCTION	8	GRK2	0.32664
GO_POSTSYNAPTIC_SIGNAL_TRANSDUCTION	8	GNA11	0.32664
GO_POSTSYNAPTIC_SIGNAL_TRANSDUCTION	8	GNAI2	0.32664
GO_POSTSYNAPTIC_SIGNAL_TRANSDUCTION	8	GNB1	0.32664
GO_POSTSYNAPTIC_SIGNAL_TRANSDUCTION	8	RELA	0.32664
GO_POSTSYNAPTIC_SIGNAL_TRANSDUCTION	8	PRR7	0.32664
GO_CHROMATIN_SILENCING	22	H1-5	0.180839
GO_CHROMATIN_SILENCING	22	H2AC20	0.180839
GO_CHROMATIN_SILENCING	22	H2AC18	0.180839
GO_CHROMATIN_SILENCING	22	H2AC19	0.180839
GO_CHROMATIN_SILENCING	22	KMT2D	0.180839
GO_CHROMATIN_SILENCING	22	H2AC6	0.180839
GO_CHROMATIN_SILENCING	22	KCNQ1OT1	0.180839
GO_CHROMATIN_SILENCING	22	HIRA	0.180839
GO_CHROMATIN_SILENCING	22	DOT1L	0.180839
GO_CHROMATIN_SILENCING	22	H1-2	0.180839
GO_CHROMATIN_SILENCING	22	CTBP1	0.180839
GO_CHROMATIN_SILENCING	22	H1-10	0.180839
GO_CHROMATIN_SILENCING	22	H1-4	0.180839
GO_CHROMATIN_SILENCING	22	MACROH2A2	0.180839
GO_CHROMATIN_SILENCING	22	SIRT2	0.180839
GO_CHROMATIN_SILENCING	22	MECP2	0.180839
GO_CHROMATIN_SILENCING	22	H2AC11	0.180839
GO_CHROMATIN_SILENCING	22	EZH2	0.180839
GO_CHROMATIN_SILENCING	22	HDAC5	0.180839
GO_CHROMATIN_SILENCING	22	MTHFR	0.180839
GO_CHROMATIN_SILENCING	22	H2AC4	0.180839
GO_CHROMATIN_SILENCING	22	MACROH2A1	0.180839
GO_ANATOMICAL_STRUCTURE_ARRANGEMENT	4	SEMA3F	0.230137
GO_ANATOMICAL_STRUCTURE_ARRANGEMENT	4	PLXNA3	0.230137
GO_ANATOMICAL_STRUCTURE_ARRANGEMENT	4	DLL1	0.230137
GO_ANATOMICAL_STRUCTURE_ARRANGEMENT	4	HOXB2	0.230137
GO_POSITIVE_REGULATION_OF_MEIOTIC_NUCLEAR_DIVISION	2	MAPK15	0.266459
GO_POSITIVE_REGULATION_OF_MEIOTIC_NUCLEAR_DIVISION	2	SIRT2	0.266459
GO_NEGATIVE_REGULATION_OF_PEPTIDYL_THREONINE_PHOSPHORYLATION	7	INPP5K	0.336206
GO_NEGATIVE_REGULATION_OF_PEPTIDYL_THREONINE_PHOSPHORYLATION	7	CADM4	0.336206
GO_NEGATIVE_REGULATION_OF_PEPTIDYL_THREONINE_PHOSPHORYLATION	7	SPRY2	0.336206
GO_NEGATIVE_REGULATION_OF_PEPTIDYL_THREONINE_PHOSPHORYLATION	7	DGKQ	0.336206
GO_NEGATIVE_REGULATION_OF_PEPTIDYL_THREONINE_PHOSPHORYLATION	7	EIF4G1	0.336206
GO_NEGATIVE_REGULATION_OF_PEPTIDYL_THREONINE_PHOSPHORYLATION	7	SPRED3	0.336206
GO_NEGATIVE_REGULATION_OF_PEPTIDYL_THREONINE_PHOSPHORYLATION	7	SIRT2	0.336206
GO_REGULATION_OF_LIPOPROTEIN_PARTICLE_CLEARANCE	5	CSK	0.383418
GO_REGULATION_OF_LIPOPROTEIN_PARTICLE_CLEARANCE	5	KHSRP	0.383418
GO_REGULATION_OF_LIPOPROTEIN_PARTICLE_CLEARANCE	5	PCSK9	0.383418
GO_REGULATION_OF_LIPOPROTEIN_PARTICLE_CLEARANCE	5	LDLRAP1	0.383418
GO_REGULATION_OF_LIPOPROTEIN_PARTICLE_CLEARANCE	5	LRPAP1	0.383418
GO_PARASYMPATHETIC_NERVOUS_SYSTEM_DEVELOPMENT	5	SEMA3F	0.383418
GO_PARASYMPATHETIC_NERVOUS_SYSTEM_DEVELOPMENT	5	PLXNA3	0.383418
GO_PARASYMPATHETIC_NERVOUS_SYSTEM_DEVELOPMENT	5	NAV2	0.383418
GO_PARASYMPATHETIC_NERVOUS_SYSTEM_DEVELOPMENT	5	ADARB1	0.383418
GO_PARASYMPATHETIC_NERVOUS_SYSTEM_DEVELOPMENT	5	HOXB2	0.383418
GO_GLYCINE_TRANSPORT	2	SLC6A17	0.328411
GO_GLYCINE_TRANSPORT	2	SLC6A20	0.328411
GO_POSITIVE_REGULATION_OF_CELL_JUNCTION_ASSEMBLY	23	AGRN	0.157471
GO_POSITIVE_REGULATION_OF_CELL_JUNCTION_ASSEMBLY	23	COL16A1	0.157471
GO_POSITIVE_REGULATION_OF_CELL_JUNCTION_ASSEMBLY	23	NPHP4	0.157471
GO_POSITIVE_REGULATION_OF_CELL_JUNCTION_ASSEMBLY	23	ADGRB2	0.157471
GO_POSITIVE_REGULATION_OF_CELL_JUNCTION_ASSEMBLY	23	LRRN1	0.157471
GO_POSITIVE_REGULATION_OF_CELL_JUNCTION_ASSEMBLY	23	PPM1F	0.157471
GO_POSITIVE_REGULATION_OF_CELL_JUNCTION_ASSEMBLY	23	ABL1	0.157471
GO_POSITIVE_REGULATION_OF_CELL_JUNCTION_ASSEMBLY	23	SMAD3	0.157471
GO_POSITIVE_REGULATION_OF_CELL_JUNCTION_ASSEMBLY	23	CLSTN1	0.157471
GO_POSITIVE_REGULATION_OF_CELL_JUNCTION_ASSEMBLY	23	FLOT1	0.157471
GO_POSITIVE_REGULATION_OF_CELL_JUNCTION_ASSEMBLY	23	DLG5	0.157471
GO_POSITIVE_REGULATION_OF_CELL_JUNCTION_ASSEMBLY	23	EPHB3	0.157471
GO_POSITIVE_REGULATION_OF_CELL_JUNCTION_ASSEMBLY	23	EPHA2	0.157471
GO_POSITIVE_REGULATION_OF_CELL_JUNCTION_ASSEMBLY	23	CUX2	0.157471
GO_POSITIVE_REGULATION_OF_CELL_JUNCTION_ASSEMBLY	23	CLSTN3	0.157471
GO_POSITIVE_REGULATION_OF_CELL_JUNCTION_ASSEMBLY	23	CLSTN2	0.157471
GO_POSITIVE_REGULATION_OF_CELL_JUNCTION_ASSEMBLY	23	CLDN5	0.157471
GO_POSITIVE_REGULATION_OF_CELL_JUNCTION_ASSEMBLY	23	AMIGO3	0.157471
GO_POSITIVE_REGULATION_OF_CELL_JUNCTION_ASSEMBLY	23	LRTM1	0.157471
GO_POSITIVE_REGULATION_OF_CELL_JUNCTION_ASSEMBLY	23	FMN1	0.157471
GO_POSITIVE_REGULATION_OF_CELL_JUNCTION_ASSEMBLY	23	ROCK1	0.157471
GO_POSITIVE_REGULATION_OF_CELL_JUNCTION_ASSEMBLY	23	AMIGO2	0.157471
GO_POSITIVE_REGULATION_OF_CELL_JUNCTION_ASSEMBLY	23	LRRTM2	0.157471
GO_TELOMERE_CAPPING	17	MAPK15	0.272382
GO_TELOMERE_CAPPING	17	H4C11	0.272382
GO_TELOMERE_CAPPING	17	H4C12	0.272382
GO_TELOMERE_CAPPING	17	H4C15	0.272382
GO_TELOMERE_CAPPING	17	H4C14	0.272382
GO_TELOMERE_CAPPING	17	H4C3	0.272382
GO_TELOMERE_CAPPING	17	H4C2	0.272382
GO_TELOMERE_CAPPING	17	SMG6	0.272382
GO_TELOMERE_CAPPING	17	TINF2	0.272382
GO_TELOMERE_CAPPING	17	H4C8	0.272382
GO_TELOMERE_CAPPING	17	ERCC1	0.272382
GO_TELOMERE_CAPPING	17	XRCC1	0.272382
GO_TELOMERE_CAPPING	17	ACD	0.272382
GO_TELOMERE_CAPPING	17	HNRNPD	0.272382
GO_TELOMERE_CAPPING	17	H4C13	0.272382
GO_TELOMERE_CAPPING	17	TFIP11	0.272382
GO_TELOMERE_CAPPING	17	MAP2K7	0.272382
GO_MESONEPHRIC_TUBULE_MORPHOGENESIS	5	ADAMTS16	0.312485
GO_MESONEPHRIC_TUBULE_MORPHOGENESIS	5	DCHS1	0.312485
GO_MESONEPHRIC_TUBULE_MORPHOGENESIS	5	LAMA5	0.312485
GO_MESONEPHRIC_TUBULE_MORPHOGENESIS	5	MAGED1	0.312485
GO_MESONEPHRIC_TUBULE_MORPHOGENESIS	5	CTNNBIP1	0.312485
GO_SYMPATHETIC_NERVOUS_SYSTEM_DEVELOPMENT	3	SEMA3F	0.356545
GO_SYMPATHETIC_NERVOUS_SYSTEM_DEVELOPMENT	3	TP63	0.356545
GO_SYMPATHETIC_NERVOUS_SYSTEM_DEVELOPMENT	3	CTNNB1	0.356545
GO_BRANCHED_CHAIN_AMINO_ACID_TRANSPORT	4	SLC6A17	0.308872
GO_BRANCHED_CHAIN_AMINO_ACID_TRANSPORT	4	SLC7A5	0.308872
GO_BRANCHED_CHAIN_AMINO_ACID_TRANSPORT	4	SLC3A2	0.308872
GO_BRANCHED_CHAIN_AMINO_ACID_TRANSPORT	4	SLC43A2	0.308872
GO_RENAL_ABSORPTION	5	KCNQ1	0.360253
GO_RENAL_ABSORPTION	5	AQP3	0.360253
GO_RENAL_ABSORPTION	5	GSN	0.360253
GO_RENAL_ABSORPTION	5	MAGED2	0.360253
GO_RENAL_ABSORPTION	5	HYAL2	0.360253
GO_REGULATION_OF_EPITHELIAL_TUBE_FORMATION	8	PTK7	0.398685
GO_REGULATION_OF_EPITHELIAL_TUBE_FORMATION	8	DVL3	0.398685
GO_REGULATION_OF_EPITHELIAL_TUBE_FORMATION	8	DVL2	0.398685
GO_REGULATION_OF_EPITHELIAL_TUBE_FORMATION	8	VANGL2	0.398685
GO_REGULATION_OF_EPITHELIAL_TUBE_FORMATION	8	FZD2	0.398685
GO_REGULATION_OF_EPITHELIAL_TUBE_FORMATION	8	CELSR1	0.398685
GO_REGULATION_OF_EPITHELIAL_TUBE_FORMATION	8	NPHP3	0.398685
GO_REGULATION_OF_EPITHELIAL_TUBE_FORMATION	8	DVL1	0.398685
GO_REGULATION_OF_LONG_TERM_SYNAPTIC_DEPRESSION	4	SORCS3	0.313813
GO_REGULATION_OF_LONG_TERM_SYNAPTIC_DEPRESSION	4	ADORA1	0.313813
GO_REGULATION_OF_LONG_TERM_SYNAPTIC_DEPRESSION	4	AGER	0.313813
GO_REGULATION_OF_LONG_TERM_SYNAPTIC_DEPRESSION	4	MAPT	0.313813
GO_NEGATIVE_REGULATION_OF_MATRIX_METALLOPEPTIDASE_SECRETION	2	IDH2	0.181286
GO_NEGATIVE_REGULATION_OF_MATRIX_METALLOPEPTIDASE_SECRETION	2	MIR199A1	0.181286
GO_REGULATION_OF_NEUTROPHIL_ACTIVATION	3	BCR	0.34879
GO_REGULATION_OF_NEUTROPHIL_ACTIVATION	3	GRN	0.34879
GO_REGULATION_OF_NEUTROPHIL_ACTIVATION	3	ABR	0.34879
GO_NEGATIVE_REGULATION_OF_GLUCONEOGENESIS	7	MST1	0.284165
GO_NEGATIVE_REGULATION_OF_GLUCONEOGENESIS	7	SOGA1	0.284165
GO_NEGATIVE_REGULATION_OF_GLUCONEOGENESIS	7	CLK2	0.284165
GO_NEGATIVE_REGULATION_OF_GLUCONEOGENESIS	7	FAM3A	0.284165
GO_NEGATIVE_REGULATION_OF_GLUCONEOGENESIS	7	PGP	0.284165
GO_NEGATIVE_REGULATION_OF_GLUCONEOGENESIS	7	EP300	0.284165
GO_NEGATIVE_REGULATION_OF_GLUCONEOGENESIS	7	MAEA	0.284165
GO_G_PROTEIN_COUPLED_ACETYLCHOLINE_RECEPTOR_SIGNALING_PATHWAY	5	AGRN	0.382788
GO_G_PROTEIN_COUPLED_ACETYLCHOLINE_RECEPTOR_SIGNALING_PATHWAY	5	GRK2	0.382788
GO_G_PROTEIN_COUPLED_ACETYLCHOLINE_RECEPTOR_SIGNALING_PATHWAY	5	GNA11	0.382788
GO_G_PROTEIN_COUPLED_ACETYLCHOLINE_RECEPTOR_SIGNALING_PATHWAY	5	GNAI2	0.382788
GO_G_PROTEIN_COUPLED_ACETYLCHOLINE_RECEPTOR_SIGNALING_PATHWAY	5	GNB1	0.382788
GO_G_PROTEIN_COUPLED_GLUTAMATE_RECEPTOR_SIGNALING_PATHWAY	2	HOMER2	0.33642
GO_G_PROTEIN_COUPLED_GLUTAMATE_RECEPTOR_SIGNALING_PATHWAY	2	HOMER3	0.33642
GO_REGULATION_OF_LOW_DENSITY_LIPOPROTEIN_PARTICLE_CLEARANCE	4	CSK	0.346058
GO_REGULATION_OF_LOW_DENSITY_LIPOPROTEIN_PARTICLE_CLEARANCE	4	KHSRP	0.346058
GO_REGULATION_OF_LOW_DENSITY_LIPOPROTEIN_PARTICLE_CLEARANCE	4	PCSK9	0.346058
GO_REGULATION_OF_LOW_DENSITY_LIPOPROTEIN_PARTICLE_CLEARANCE	4	LDLRAP1	0.346058
GO_GASTRULATION_WITH_MOUTH_FORMING_SECOND	7	CHRD	0.404228
GO_GASTRULATION_WITH_MOUTH_FORMING_SECOND	7	ZBTB17	0.404228
GO_GASTRULATION_WITH_MOUTH_FORMING_SECOND	7	MEGF8	0.404228
GO_GASTRULATION_WITH_MOUTH_FORMING_SECOND	7	LRP5	0.404228
GO_GASTRULATION_WITH_MOUTH_FORMING_SECOND	7	TENM4	0.404228
GO_GASTRULATION_WITH_MOUTH_FORMING_SECOND	7	CTNNB1	0.404228
GO_GASTRULATION_WITH_MOUTH_FORMING_SECOND	7	SRF	0.404228
GO_PLASMA_MEMBRANE_REPAIR	7	MYH9	0.32664
GO_PLASMA_MEMBRANE_REPAIR	7	MYH10	0.32664
GO_PLASMA_MEMBRANE_REPAIR	7	DYSF	0.32664
GO_PLASMA_MEMBRANE_REPAIR	7	CAV3	0.32664
GO_PLASMA_MEMBRANE_REPAIR	7	SYT11	0.32664
GO_PLASMA_MEMBRANE_REPAIR	7	TRIM72	0.32664
GO_PLASMA_MEMBRANE_REPAIR	7	ANXA6	0.32664
GO_ATRIAL_CARDIAC_MUSCLE_CELL_MEMBRANE_REPOLARIZATION	3	KCNQ1	0.24125
GO_ATRIAL_CARDIAC_MUSCLE_CELL_MEMBRANE_REPOLARIZATION	3	FLNA	0.24125
GO_ATRIAL_CARDIAC_MUSCLE_CELL_MEMBRANE_REPOLARIZATION	3	SCN5A	0.24125
GO_CRANIAL_NERVE_STRUCTURAL_ORGANIZATION	3	SEMA3F	0.355487
GO_CRANIAL_NERVE_STRUCTURAL_ORGANIZATION	3	PLXNA3	0.355487
GO_CRANIAL_NERVE_STRUCTURAL_ORGANIZATION	3	HOXB2	0.355487
GO_SYNAPTIC_MEMBRANE_ADHESION	3	PTPRF	0.32664
GO_SYNAPTIC_MEMBRANE_ADHESION	3	PTPRS	0.32664
GO_SYNAPTIC_MEMBRANE_ADHESION	3	LRFN4	0.32664
GO_LONG_CHAIN_FATTY_ACID_IMPORT_ACROSS_PLASMA_MEMBRANE	4	SLC2A1	0.302409
GO_LONG_CHAIN_FATTY_ACID_IMPORT_ACROSS_PLASMA_MEMBRANE	4	AKT1	0.302409
GO_LONG_CHAIN_FATTY_ACID_IMPORT_ACROSS_PLASMA_MEMBRANE	4	AKT2	0.302409
GO_LONG_CHAIN_FATTY_ACID_IMPORT_ACROSS_PLASMA_MEMBRANE	4	SLC27A1	0.302409
GO_FACIAL_NERVE_STRUCTURAL_ORGANIZATION	3	SEMA3F	0.259753
GO_FACIAL_NERVE_STRUCTURAL_ORGANIZATION	3	PLXNA3	0.259753
GO_FACIAL_NERVE_STRUCTURAL_ORGANIZATION	3	HOXB2	0.259753
GO_AUTONOMIC_NERVOUS_SYSTEM_DEVELOPMENT	7	SEMA3F	0.330234
GO_AUTONOMIC_NERVOUS_SYSTEM_DEVELOPMENT	7	PLXNA3	0.330234
GO_AUTONOMIC_NERVOUS_SYSTEM_DEVELOPMENT	7	TP63	0.330234
GO_AUTONOMIC_NERVOUS_SYSTEM_DEVELOPMENT	7	NAV2	0.330234
GO_AUTONOMIC_NERVOUS_SYSTEM_DEVELOPMENT	7	ADARB1	0.330234
GO_AUTONOMIC_NERVOUS_SYSTEM_DEVELOPMENT	7	HOXB2	0.330234
GO_AUTONOMIC_NERVOUS_SYSTEM_DEVELOPMENT	7	CTNNB1	0.330234
GO_REGULATION_OF_ACTIN_CYTOSKELETON_REORGANIZATION	7	ARHGDIA	0.33889
GO_REGULATION_OF_ACTIN_CYTOSKELETON_REORGANIZATION	7	PHPT1	0.33889
GO_REGULATION_OF_ACTIN_CYTOSKELETON_REORGANIZATION	7	F11R	0.33889
GO_REGULATION_OF_ACTIN_CYTOSKELETON_REORGANIZATION	7	ABL1	0.33889
GO_REGULATION_OF_ACTIN_CYTOSKELETON_REORGANIZATION	7	HRAS	0.33889
GO_REGULATION_OF_ACTIN_CYTOSKELETON_REORGANIZATION	7	MDK	0.33889
GO_REGULATION_OF_ACTIN_CYTOSKELETON_REORGANIZATION	7	BAIAP2	0.33889
GO_MEIOTIC_CELL_CYCLE_PHASE_TRANSITION	2	MAPK15	0.266459
GO_MEIOTIC_CELL_CYCLE_PHASE_TRANSITION	2	CDC25B	0.266459
GO_REGULATION_OF_GASTRIC_ACID_SECRETION	2	KCNQ1	0.361036
GO_REGULATION_OF_GASTRIC_ACID_SECRETION	2	SCT	0.361036
GO_POSITIVE_REGULATION_OF_INTERLEUKIN_17_PRODUCTION	2	SLC7A5	0.361082
GO_POSITIVE_REGULATION_OF_INTERLEUKIN_17_PRODUCTION	2	TGFB1	0.361082
GO_REGULATION_OF_SIGNALING_RECEPTOR_ACTIVITY	19	MTRNR2L1	0.12361
GO_REGULATION_OF_SIGNALING_RECEPTOR_ACTIVITY	19	DLGAP4	0.12361
GO_REGULATION_OF_SIGNALING_RECEPTOR_ACTIVITY	19	ADORA1	0.12361
GO_REGULATION_OF_SIGNALING_RECEPTOR_ACTIVITY	19	NCK2	0.12361
GO_REGULATION_OF_SIGNALING_RECEPTOR_ACTIVITY	19	ZGPAT	0.12361
GO_REGULATION_OF_SIGNALING_RECEPTOR_ACTIVITY	19	NEURL1	0.12361
GO_REGULATION_OF_SIGNALING_RECEPTOR_ACTIVITY	19	IL18BP	0.12361
GO_REGULATION_OF_SIGNALING_RECEPTOR_ACTIVITY	19	CAPN1	0.12361
GO_REGULATION_OF_SIGNALING_RECEPTOR_ACTIVITY	19	CAV3	0.12361
GO_REGULATION_OF_SIGNALING_RECEPTOR_ACTIVITY	19	CHMP6	0.12361
GO_REGULATION_OF_SIGNALING_RECEPTOR_ACTIVITY	19	PCSK9	0.12361
GO_REGULATION_OF_SIGNALING_RECEPTOR_ACTIVITY	19	LRPAP1	0.12361
GO_REGULATION_OF_SIGNALING_RECEPTOR_ACTIVITY	19	PINK1	0.12361
GO_REGULATION_OF_SIGNALING_RECEPTOR_ACTIVITY	19	SHANK2	0.12361
GO_REGULATION_OF_SIGNALING_RECEPTOR_ACTIVITY	19	DKK3	0.12361
GO_REGULATION_OF_SIGNALING_RECEPTOR_ACTIVITY	19	PPP2R5B	0.12361
GO_REGULATION_OF_SIGNALING_RECEPTOR_ACTIVITY	19	SHC1	0.12361
GO_REGULATION_OF_SIGNALING_RECEPTOR_ACTIVITY	19	SRC	0.12361
GO_REGULATION_OF_SIGNALING_RECEPTOR_ACTIVITY	19	PSEN1	0.12361
GO_REGULATION_OF_PEPTIDYL_THREONINE_PHOSPHORYLATION	12	INPP5K	0.328411
GO_REGULATION_OF_PEPTIDYL_THREONINE_PHOSPHORYLATION	12	CADM4	0.328411
GO_REGULATION_OF_PEPTIDYL_THREONINE_PHOSPHORYLATION	12	SPRY2	0.328411
GO_REGULATION_OF_PEPTIDYL_THREONINE_PHOSPHORYLATION	12	DGKQ	0.328411
GO_REGULATION_OF_PEPTIDYL_THREONINE_PHOSPHORYLATION	12	RPTOR	0.328411
GO_REGULATION_OF_PEPTIDYL_THREONINE_PHOSPHORYLATION	12	AXIN1	0.328411
GO_REGULATION_OF_PEPTIDYL_THREONINE_PHOSPHORYLATION	12	CEMIP	0.328411
GO_REGULATION_OF_PEPTIDYL_THREONINE_PHOSPHORYLATION	12	TNKS1BP1	0.328411
GO_REGULATION_OF_PEPTIDYL_THREONINE_PHOSPHORYLATION	12	EIF4G1	0.328411
GO_REGULATION_OF_PEPTIDYL_THREONINE_PHOSPHORYLATION	12	GSK3A	0.328411
GO_REGULATION_OF_PEPTIDYL_THREONINE_PHOSPHORYLATION	12	SPRED3	0.328411
GO_REGULATION_OF_PEPTIDYL_THREONINE_PHOSPHORYLATION	12	SIRT2	0.328411
GO_PROTEIN_LOCALIZATION_TO_SYNAPSE	17	MAPK8IP3	0.267677
GO_PROTEIN_LOCALIZATION_TO_SYNAPSE	17	DBN1	0.267677
GO_PROTEIN_LOCALIZATION_TO_SYNAPSE	17	TAMALIN	0.267677
GO_PROTEIN_LOCALIZATION_TO_SYNAPSE	17	SCRIB	0.267677
GO_PROTEIN_LOCALIZATION_TO_SYNAPSE	17	RAPSN	0.267677
GO_PROTEIN_LOCALIZATION_TO_SYNAPSE	17	DAG1	0.267677
GO_PROTEIN_LOCALIZATION_TO_SYNAPSE	17	GRIPAP1	0.267677
GO_PROTEIN_LOCALIZATION_TO_SYNAPSE	17	SNAP47	0.267677
GO_PROTEIN_LOCALIZATION_TO_SYNAPSE	17	HRAS	0.267677
GO_PROTEIN_LOCALIZATION_TO_SYNAPSE	17	CLSTN1	0.267677
GO_PROTEIN_LOCALIZATION_TO_SYNAPSE	17	HSPB1	0.267677
GO_PROTEIN_LOCALIZATION_TO_SYNAPSE	17	RAB8A	0.267677
GO_PROTEIN_LOCALIZATION_TO_SYNAPSE	17	CLSTN3	0.267677
GO_PROTEIN_LOCALIZATION_TO_SYNAPSE	17	BAIAP2	0.267677
GO_PROTEIN_LOCALIZATION_TO_SYNAPSE	17	DVL1	0.267677
GO_PROTEIN_LOCALIZATION_TO_SYNAPSE	17	CACNG4	0.267677
GO_PROTEIN_LOCALIZATION_TO_SYNAPSE	17	SHANK1	0.267677
GO_DIAPHRAGM_DEVELOPMENT	3	FGFRL1	0.32664
GO_DIAPHRAGM_DEVELOPMENT	3	MSC	0.32664
GO_DIAPHRAGM_DEVELOPMENT	3	ASS1	0.32664
GO_SYNAPTIC_TRANSMISSION_DOPAMINERGIC	4	PNKD	0.422137
GO_SYNAPTIC_TRANSMISSION_DOPAMINERGIC	4	FLOT1	0.422137
GO_SYNAPTIC_TRANSMISSION_DOPAMINERGIC	4	PINK1	0.422137
GO_SYNAPTIC_TRANSMISSION_DOPAMINERGIC	4	PRKN	0.422137
GO_NEGATIVE_REGULATION_OF_HEMOPOIESIS	21	H4C11	0.156436
GO_NEGATIVE_REGULATION_OF_HEMOPOIESIS	21	H4C12	0.156436
GO_NEGATIVE_REGULATION_OF_HEMOPOIESIS	21	H4C15	0.156436
GO_NEGATIVE_REGULATION_OF_HEMOPOIESIS	21	H4C14	0.156436
GO_NEGATIVE_REGULATION_OF_HEMOPOIESIS	21	DLL1	0.156436
GO_NEGATIVE_REGULATION_OF_HEMOPOIESIS	21	ZBTB46	0.156436
GO_NEGATIVE_REGULATION_OF_HEMOPOIESIS	21	ERBB2	0.156436
GO_NEGATIVE_REGULATION_OF_HEMOPOIESIS	21	FSTL3	0.156436
GO_NEGATIVE_REGULATION_OF_HEMOPOIESIS	21	GPR137	0.156436
GO_NEGATIVE_REGULATION_OF_HEMOPOIESIS	21	LDB1	0.156436
GO_NEGATIVE_REGULATION_OF_HEMOPOIESIS	21	H4C3	0.156436
GO_NEGATIVE_REGULATION_OF_HEMOPOIESIS	21	H4C2	0.156436
GO_NEGATIVE_REGULATION_OF_HEMOPOIESIS	21	DPF2	0.156436
GO_NEGATIVE_REGULATION_OF_HEMOPOIESIS	21	TOB2	0.156436
GO_NEGATIVE_REGULATION_OF_HEMOPOIESIS	21	PRMT1	0.156436
GO_NEGATIVE_REGULATION_OF_HEMOPOIESIS	21	NOTCH1	0.156436
GO_NEGATIVE_REGULATION_OF_HEMOPOIESIS	21	KLF13	0.156436
GO_NEGATIVE_REGULATION_OF_HEMOPOIESIS	21	PIAS3	0.156436
GO_NEGATIVE_REGULATION_OF_HEMOPOIESIS	21	MDK	0.156436
GO_NEGATIVE_REGULATION_OF_HEMOPOIESIS	21	H4C8	0.156436
GO_NEGATIVE_REGULATION_OF_HEMOPOIESIS	21	RARA	0.156436
GO_NETRIN_ACTIVATED_SIGNALING_PATHWAY	3	TUBB3	0.365254
GO_NETRIN_ACTIVATED_SIGNALING_PATHWAY	3	UNC5B	0.365254
GO_NETRIN_ACTIVATED_SIGNALING_PATHWAY	3	UNC5CL	0.365254
GO_CELL_JUNCTION_ORGANIZATION	136	SEMA3F	0.00177531
GO_CELL_JUNCTION_ORGANIZATION	136	AGRN	0.00177531
GO_CELL_JUNCTION_ORGANIZATION	136	PTPRF	0.00177531
GO_CELL_JUNCTION_ORGANIZATION	136	INAVA	0.00177531
GO_CELL_JUNCTION_ORGANIZATION	136	COL16A1	0.00177531
GO_CELL_JUNCTION_ORGANIZATION	136	PLEC	0.00177531
GO_CELL_JUNCTION_ORGANIZATION	136	ACTN4	0.00177531
GO_CELL_JUNCTION_ORGANIZATION	136	BCR	0.00177531
GO_CELL_JUNCTION_ORGANIZATION	136	DCHS1	0.00177531
GO_CELL_JUNCTION_ORGANIZATION	136	LIMS2	0.00177531
GO_CELL_JUNCTION_ORGANIZATION	136	CDH15	0.00177531
GO_CELL_JUNCTION_ORGANIZATION	136	NPHP4	0.00177531
GO_CELL_JUNCTION_ORGANIZATION	136	KIFC3	0.00177531
GO_CELL_JUNCTION_ORGANIZATION	136	PCDHB5	0.00177531
GO_CELL_JUNCTION_ORGANIZATION	136	NECTIN2	0.00177531
GO_CELL_JUNCTION_ORGANIZATION	136	FLNC	0.00177531
GO_CELL_JUNCTION_ORGANIZATION	136	ITGA3	0.00177531
GO_CELL_JUNCTION_ORGANIZATION	136	DAB2IP	0.00177531
GO_CELL_JUNCTION_ORGANIZATION	136	ADGRB2	0.00177531
GO_CELL_JUNCTION_ORGANIZATION	136	TMEM108	0.00177531
GO_CELL_JUNCTION_ORGANIZATION	136	DBN1	0.00177531
GO_CELL_JUNCTION_ORGANIZATION	136	CD9	0.00177531
GO_CELL_JUNCTION_ORGANIZATION	136	PLXNB2	0.00177531
GO_CELL_JUNCTION_ORGANIZATION	136	ABHD17A	0.00177531
GO_CELL_JUNCTION_ORGANIZATION	136	CSK	0.00177531
GO_CELL_JUNCTION_ORGANIZATION	136	PLXNB1	0.00177531
GO_CELL_JUNCTION_ORGANIZATION	136	RAPSN	0.00177531
GO_CELL_JUNCTION_ORGANIZATION	136	F11R	0.00177531
GO_CELL_JUNCTION_ORGANIZATION	136	ERBB2	0.00177531
GO_CELL_JUNCTION_ORGANIZATION	136	PTPRS	0.00177531
GO_CELL_JUNCTION_ORGANIZATION	136	CCM2	0.00177531
GO_CELL_JUNCTION_ORGANIZATION	136	HDAC6	0.00177531
GO_CELL_JUNCTION_ORGANIZATION	136	DAG1	0.00177531
GO_CELL_JUNCTION_ORGANIZATION	136	OBSL1	0.00177531
GO_CELL_JUNCTION_ORGANIZATION	136	LRRN1	0.00177531
GO_CELL_JUNCTION_ORGANIZATION	136	CHRNB1	0.00177531
GO_CELL_JUNCTION_ORGANIZATION	136	CYFIP1	0.00177531
GO_CELL_JUNCTION_ORGANIZATION	136	PPM1F	0.00177531
GO_CELL_JUNCTION_ORGANIZATION	136	ABL1	0.00177531
GO_CELL_JUNCTION_ORGANIZATION	136	ARF1	0.00177531
GO_CELL_JUNCTION_ORGANIZATION	136	GRIPAP1	0.00177531
GO_CELL_JUNCTION_ORGANIZATION	136	NF2	0.00177531
GO_CELL_JUNCTION_ORGANIZATION	136	PLXND1	0.00177531
GO_CELL_JUNCTION_ORGANIZATION	136	NEURL1	0.00177531
GO_CELL_JUNCTION_ORGANIZATION	136	PIN1	0.00177531
GO_CELL_JUNCTION_ORGANIZATION	136	SMAD3	0.00177531
GO_CELL_JUNCTION_ORGANIZATION	136	RAPGEF1	0.00177531
GO_CELL_JUNCTION_ORGANIZATION	136	LDB1	0.00177531
GO_CELL_JUNCTION_ORGANIZATION	136	CTNNA1	0.00177531
GO_CELL_JUNCTION_ORGANIZATION	136	MYH10	0.00177531
GO_CELL_JUNCTION_ORGANIZATION	136	CLSTN1	0.00177531
GO_CELL_JUNCTION_ORGANIZATION	136	LRFN4	0.00177531
GO_CELL_JUNCTION_ORGANIZATION	136	DOK7	0.00177531
GO_CELL_JUNCTION_ORGANIZATION	136	FLOT1	0.00177531
GO_CELL_JUNCTION_ORGANIZATION	136	PCDHGC3	0.00177531
GO_CELL_JUNCTION_ORGANIZATION	136	TBCD	0.00177531
GO_CELL_JUNCTION_ORGANIZATION	136	TAOK2	0.00177531
GO_CELL_JUNCTION_ORGANIZATION	136	ACTN1	0.00177531
GO_CELL_JUNCTION_ORGANIZATION	136	COL4A1	0.00177531
GO_CELL_JUNCTION_ORGANIZATION	136	NFASC	0.00177531
GO_CELL_JUNCTION_ORGANIZATION	136	FZD9	0.00177531
GO_CELL_JUNCTION_ORGANIZATION	136	SPARC	0.00177531
GO_CELL_JUNCTION_ORGANIZATION	136	EIF4G1	0.00177531
GO_CELL_JUNCTION_ORGANIZATION	136	SEPTIN11	0.00177531
GO_CELL_JUNCTION_ORGANIZATION	136	PPFIA4	0.00177531
GO_CELL_JUNCTION_ORGANIZATION	136	FLNA	0.00177531
GO_CELL_JUNCTION_ORGANIZATION	136	MACF1	0.00177531
GO_CELL_JUNCTION_ORGANIZATION	136	FZD5	0.00177531
GO_CELL_JUNCTION_ORGANIZATION	136	PRKACA	0.00177531
GO_CELL_JUNCTION_ORGANIZATION	136	PALM	0.00177531
GO_CELL_JUNCTION_ORGANIZATION	136	PTPN23	0.00177531
GO_CELL_JUNCTION_ORGANIZATION	136	CD151	0.00177531
GO_CELL_JUNCTION_ORGANIZATION	136	DLG5	0.00177531
GO_CELL_JUNCTION_ORGANIZATION	136	MYO1C	0.00177531
GO_CELL_JUNCTION_ORGANIZATION	136	SHANK2	0.00177531
GO_CELL_JUNCTION_ORGANIZATION	136	ALS2	0.00177531
GO_CELL_JUNCTION_ORGANIZATION	136	FSCN1	0.00177531
GO_CELL_JUNCTION_ORGANIZATION	136	LRP4	0.00177531
GO_CELL_JUNCTION_ORGANIZATION	136	SLC8A3	0.00177531
GO_CELL_JUNCTION_ORGANIZATION	136	IQSEC1	0.00177531
GO_CELL_JUNCTION_ORGANIZATION	136	SNAPIN	0.00177531
GO_CELL_JUNCTION_ORGANIZATION	136	CFL1	0.00177531
GO_CELL_JUNCTION_ORGANIZATION	136	EPHB3	0.00177531
GO_CELL_JUNCTION_ORGANIZATION	136	LAMB2	0.00177531
GO_CELL_JUNCTION_ORGANIZATION	136	MECP2	0.00177531
GO_CELL_JUNCTION_ORGANIZATION	136	FYN	0.00177531
GO_CELL_JUNCTION_ORGANIZATION	136	ANK2	0.00177531
GO_CELL_JUNCTION_ORGANIZATION	136	AJUBA	0.00177531
GO_CELL_JUNCTION_ORGANIZATION	136	COL4A5	0.00177531
GO_CELL_JUNCTION_ORGANIZATION	136	DBNL	0.00177531
GO_CELL_JUNCTION_ORGANIZATION	136	EPHA2	0.00177531
GO_CELL_JUNCTION_ORGANIZATION	136	FLCN	0.00177531
GO_CELL_JUNCTION_ORGANIZATION	136	ACTG1	0.00177531
GO_CELL_JUNCTION_ORGANIZATION	136	PKP4	0.00177531
GO_CELL_JUNCTION_ORGANIZATION	136	PARD6G	0.00177531
GO_CELL_JUNCTION_ORGANIZATION	136	PPFIBP2	0.00177531
GO_CELL_JUNCTION_ORGANIZATION	136	CTBP2	0.00177531
GO_CELL_JUNCTION_ORGANIZATION	136	KIRREL3	0.00177531
GO_CELL_JUNCTION_ORGANIZATION	136	CUX2	0.00177531
GO_CELL_JUNCTION_ORGANIZATION	136	RCC2	0.00177531
GO_CELL_JUNCTION_ORGANIZATION	136	SRC	0.00177531
GO_CELL_JUNCTION_ORGANIZATION	136	CLSTN3	0.00177531
GO_CELL_JUNCTION_ORGANIZATION	136	PCDHB10	0.00177531
GO_CELL_JUNCTION_ORGANIZATION	136	CLSTN2	0.00177531
GO_CELL_JUNCTION_ORGANIZATION	136	BAIAP2	0.00177531
GO_CELL_JUNCTION_ORGANIZATION	136	EFNB2	0.00177531
GO_CELL_JUNCTION_ORGANIZATION	136	PSEN1	0.00177531
GO_CELL_JUNCTION_ORGANIZATION	136	CTNNB1	0.00177531
GO_CELL_JUNCTION_ORGANIZATION	136	PPFIA1	0.00177531
GO_CELL_JUNCTION_ORGANIZATION	136	SRF	0.00177531
GO_CELL_JUNCTION_ORGANIZATION	136	WDR1	0.00177531
GO_CELL_JUNCTION_ORGANIZATION	136	TGFB3	0.00177531
GO_CELL_JUNCTION_ORGANIZATION	136	ARL2	0.00177531
GO_CELL_JUNCTION_ORGANIZATION	136	ADD1	0.00177531
GO_CELL_JUNCTION_ORGANIZATION	136	ARVCF	0.00177531
GO_CELL_JUNCTION_ORGANIZATION	136	DMPK	0.00177531
GO_CELL_JUNCTION_ORGANIZATION	136	JUP	0.00177531
GO_CELL_JUNCTION_ORGANIZATION	136	DVL1	0.00177531
GO_CELL_JUNCTION_ORGANIZATION	136	UNC13B	0.00177531
GO_CELL_JUNCTION_ORGANIZATION	136	SDK2	0.00177531
GO_CELL_JUNCTION_ORGANIZATION	136	CLDN5	0.00177531
GO_CELL_JUNCTION_ORGANIZATION	136	TNS1	0.00177531
GO_CELL_JUNCTION_ORGANIZATION	136	AMIGO3	0.00177531
GO_CELL_JUNCTION_ORGANIZATION	136	BCAN	0.00177531
GO_CELL_JUNCTION_ORGANIZATION	136	NUMBL	0.00177531
GO_CELL_JUNCTION_ORGANIZATION	136	LRTM1	0.00177531
GO_CELL_JUNCTION_ORGANIZATION	136	SHANK1	0.00177531
GO_CELL_JUNCTION_ORGANIZATION	136	FMN1	0.00177531
GO_CELL_JUNCTION_ORGANIZATION	136	ANAPC2	0.00177531
GO_CELL_JUNCTION_ORGANIZATION	136	CDH11	0.00177531
GO_CELL_JUNCTION_ORGANIZATION	136	VASP	0.00177531
GO_CELL_JUNCTION_ORGANIZATION	136	CORO2B	0.00177531
GO_CELL_JUNCTION_ORGANIZATION	136	CACNB3	0.00177531
GO_CELL_JUNCTION_ORGANIZATION	136	ROCK1	0.00177531
GO_CELL_JUNCTION_ORGANIZATION	136	CDC20	0.00177531
GO_CELL_JUNCTION_ORGANIZATION	136	IGF1R	0.00177531
GO_DETECTION_OF_TEMPERATURE_STIMULUS	4	ADORA1	0.390477
GO_DETECTION_OF_TEMPERATURE_STIMULUS	4	NGFR	0.390477
GO_DETECTION_OF_TEMPERATURE_STIMULUS	4	NR2F6	0.390477
GO_DETECTION_OF_TEMPERATURE_STIMULUS	4	CXCR4	0.390477
GO_REGULATION_OF_RECEPTOR_LOCALIZATION_TO_SYNAPSE	5	DBN1	0.422137
GO_REGULATION_OF_RECEPTOR_LOCALIZATION_TO_SYNAPSE	5	TAMALIN	0.422137
GO_REGULATION_OF_RECEPTOR_LOCALIZATION_TO_SYNAPSE	5	DAG1	0.422137
GO_REGULATION_OF_RECEPTOR_LOCALIZATION_TO_SYNAPSE	5	GRIPAP1	0.422137
GO_REGULATION_OF_RECEPTOR_LOCALIZATION_TO_SYNAPSE	5	HRAS	0.422137
GO_POSITIVE_REGULATION_OF_URINE_VOLUME	3	INPP5K	0.390477
GO_POSITIVE_REGULATION_OF_URINE_VOLUME	3	GNAI2	0.390477
GO_POSITIVE_REGULATION_OF_URINE_VOLUME	3	HYAL2	0.390477
GO_NEURON_PROJECTION_GUIDANCE	44	SEMA3F	0.0796999
GO_NEURON_PROJECTION_GUIDANCE	44	SPTBN5	0.0796999
GO_NEURON_PROJECTION_GUIDANCE	44	DPYSL4	0.0796999
GO_NEURON_PROJECTION_GUIDANCE	44	TUBB3	0.0796999
GO_NEURON_PROJECTION_GUIDANCE	44	LAMA5	0.0796999
GO_NEURON_PROJECTION_GUIDANCE	44	NGFR	0.0796999
GO_NEURON_PROJECTION_GUIDANCE	44	PLXNA3	0.0796999
GO_NEURON_PROJECTION_GUIDANCE	44	PLXNB2	0.0796999
GO_NEURON_PROJECTION_GUIDANCE	44	PLXNA1	0.0796999
GO_NEURON_PROJECTION_GUIDANCE	44	SPTBN1	0.0796999
GO_NEURON_PROJECTION_GUIDANCE	44	NIBAN2	0.0796999
GO_NEURON_PROJECTION_GUIDANCE	44	TUBB2B	0.0796999
GO_NEURON_PROJECTION_GUIDANCE	44	PLXNB1	0.0796999
GO_NEURON_PROJECTION_GUIDANCE	44	GPC1	0.0796999
GO_NEURON_PROJECTION_GUIDANCE	44	ERBB2	0.0796999
GO_NEURON_PROJECTION_GUIDANCE	44	PDLIM7	0.0796999
GO_NEURON_PROJECTION_GUIDANCE	44	MEGF8	0.0796999
GO_NEURON_PROJECTION_GUIDANCE	44	DAG1	0.0796999
GO_NEURON_PROJECTION_GUIDANCE	44	SEMA4C	0.0796999
GO_NEURON_PROJECTION_GUIDANCE	44	LYPLA2	0.0796999
GO_NEURON_PROJECTION_GUIDANCE	44	GRB10	0.0796999
GO_NEURON_PROJECTION_GUIDANCE	44	SPTAN1	0.0796999
GO_NEURON_PROJECTION_GUIDANCE	44	ZSWIM4	0.0796999
GO_NEURON_PROJECTION_GUIDANCE	44	EVL	0.0796999
GO_NEURON_PROJECTION_GUIDANCE	44	SEMA6A	0.0796999
GO_NEURON_PROJECTION_GUIDANCE	44	TRIO	0.0796999
GO_NEURON_PROJECTION_GUIDANCE	44	CYFIP1	0.0796999
GO_NEURON_PROJECTION_GUIDANCE	44	DPYSL5	0.0796999
GO_NEURON_PROJECTION_GUIDANCE	44	PLXND1	0.0796999
GO_NEURON_PROJECTION_GUIDANCE	44	PLCG1	0.0796999
GO_NEURON_PROJECTION_GUIDANCE	44	MYH10	0.0796999
GO_NEURON_PROJECTION_GUIDANCE	44	EPHB4	0.0796999
GO_NEURON_PROJECTION_GUIDANCE	44	BSG	0.0796999
GO_NEURON_PROJECTION_GUIDANCE	44	NFASC	0.0796999
GO_NEURON_PROJECTION_GUIDANCE	44	NOTCH1	0.0796999
GO_NEURON_PROJECTION_GUIDANCE	44	CRMP1	0.0796999
GO_NEURON_PROJECTION_GUIDANCE	44	VANGL2	0.0796999
GO_NEURON_PROJECTION_GUIDANCE	44	ZSWIM8	0.0796999
GO_NEURON_PROJECTION_GUIDANCE	44	EPHB3	0.0796999
GO_NEURON_PROJECTION_GUIDANCE	44	LAMB2	0.0796999
GO_NEURON_PROJECTION_GUIDANCE	44	FYN	0.0796999
GO_NEURON_PROJECTION_GUIDANCE	44	SEMA6C	0.0796999
GO_NEURON_PROJECTION_GUIDANCE	44	EPHA2	0.0796999
GO_NEURON_PROJECTION_GUIDANCE	44	NEO1	0.0796999
GO_REGULATION_OF_CHAPERONE_MEDIATED_AUTOPHAGY	4	ATP13A2	0.347934
GO_REGULATION_OF_CHAPERONE_MEDIATED_AUTOPHAGY	4	SNRNP70	0.347934
GO_REGULATION_OF_CHAPERONE_MEDIATED_AUTOPHAGY	4	PLK3	0.347934
GO_REGULATION_OF_CHAPERONE_MEDIATED_AUTOPHAGY	4	CTSA	0.347934
GO_PROTEIN_LOCALIZATION_TO_CELL_JUNCTION	20	ACTN4	0.204652
GO_PROTEIN_LOCALIZATION_TO_CELL_JUNCTION	20	MAPK8IP3	0.204652
GO_PROTEIN_LOCALIZATION_TO_CELL_JUNCTION	20	DBN1	0.204652
GO_PROTEIN_LOCALIZATION_TO_CELL_JUNCTION	20	TAMALIN	0.204652
GO_PROTEIN_LOCALIZATION_TO_CELL_JUNCTION	20	SCRIB	0.204652
GO_PROTEIN_LOCALIZATION_TO_CELL_JUNCTION	20	RAPSN	0.204652
GO_PROTEIN_LOCALIZATION_TO_CELL_JUNCTION	20	F11R	0.204652
GO_PROTEIN_LOCALIZATION_TO_CELL_JUNCTION	20	DAG1	0.204652
GO_PROTEIN_LOCALIZATION_TO_CELL_JUNCTION	20	GRIPAP1	0.204652
GO_PROTEIN_LOCALIZATION_TO_CELL_JUNCTION	20	SNAP47	0.204652
GO_PROTEIN_LOCALIZATION_TO_CELL_JUNCTION	20	HRAS	0.204652
GO_PROTEIN_LOCALIZATION_TO_CELL_JUNCTION	20	LAMTOR2	0.204652
GO_PROTEIN_LOCALIZATION_TO_CELL_JUNCTION	20	CLSTN1	0.204652
GO_PROTEIN_LOCALIZATION_TO_CELL_JUNCTION	20	FLNA	0.204652
GO_PROTEIN_LOCALIZATION_TO_CELL_JUNCTION	20	DLG5	0.204652
GO_PROTEIN_LOCALIZATION_TO_CELL_JUNCTION	20	HSPB1	0.204652
GO_PROTEIN_LOCALIZATION_TO_CELL_JUNCTION	20	RAB8A	0.204652
GO_PROTEIN_LOCALIZATION_TO_CELL_JUNCTION	20	ACTG1	0.204652
GO_PROTEIN_LOCALIZATION_TO_CELL_JUNCTION	20	CLSTN3	0.204652
GO_PROTEIN_LOCALIZATION_TO_CELL_JUNCTION	20	BAIAP2	0.204652
GO_REGULATION_OF_SOMATIC_STEM_CELL_POPULATION_MAINTENANCE	3	LBH	0.355487
GO_REGULATION_OF_SOMATIC_STEM_CELL_POPULATION_MAINTENANCE	3	TP63	0.355487
GO_REGULATION_OF_SOMATIC_STEM_CELL_POPULATION_MAINTENANCE	3	TAF6L	0.355487
GO_NEGATIVE_REGULATION_OF_NOTCH_SIGNALING_PATHWAY	12	DLL1	0.405915
GO_NEGATIVE_REGULATION_OF_NOTCH_SIGNALING_PATHWAY	12	NIBAN2	0.405915
GO_NEGATIVE_REGULATION_OF_NOTCH_SIGNALING_PATHWAY	12	GDPD5	0.405915
GO_NEGATIVE_REGULATION_OF_NOTCH_SIGNALING_PATHWAY	12	AKT1	0.405915
GO_NEGATIVE_REGULATION_OF_NOTCH_SIGNALING_PATHWAY	12	NEURL1	0.405915
GO_NEGATIVE_REGULATION_OF_NOTCH_SIGNALING_PATHWAY	12	WWP2	0.405915
GO_NEGATIVE_REGULATION_OF_NOTCH_SIGNALING_PATHWAY	12	METTL3	0.405915
GO_NEGATIVE_REGULATION_OF_NOTCH_SIGNALING_PATHWAY	12	LFNG	0.405915
GO_NEGATIVE_REGULATION_OF_NOTCH_SIGNALING_PATHWAY	12	FBXW7	0.405915
GO_NEGATIVE_REGULATION_OF_NOTCH_SIGNALING_PATHWAY	12	CHAC1	0.405915
GO_NEGATIVE_REGULATION_OF_NOTCH_SIGNALING_PATHWAY	12	NOTCH3	0.405915
GO_NEGATIVE_REGULATION_OF_NOTCH_SIGNALING_PATHWAY	12	ARRDC1	0.405915
GO_CHROMOSOME_CONDENSATION	13	H1-5	0.32664
GO_CHROMOSOME_CONDENSATION	13	NCAPD2	0.32664
GO_CHROMOSOME_CONDENSATION	13	CHMP1A	0.32664
GO_CHROMOSOME_CONDENSATION	13	H1-2	0.32664
GO_CHROMOSOME_CONDENSATION	13	H1-10	0.32664
GO_CHROMOSOME_CONDENSATION	13	AKAP8L	0.32664
GO_CHROMOSOME_CONDENSATION	13	BANF1	0.32664
GO_CHROMOSOME_CONDENSATION	13	PHF13	0.32664
GO_CHROMOSOME_CONDENSATION	13	INCENP	0.32664
GO_CHROMOSOME_CONDENSATION	13	H1-4	0.32664
GO_CHROMOSOME_CONDENSATION	13	NCAPH2	0.32664
GO_CHROMOSOME_CONDENSATION	13	TOP2A	0.32664
GO_CHROMOSOME_CONDENSATION	13	H3-3A	0.32664
GO_REGULATION_OF_ARTERY_MORPHOGENESIS	3	NOTCH1	0.359482
GO_REGULATION_OF_ARTERY_MORPHOGENESIS	3	MDK	0.359482
GO_REGULATION_OF_ARTERY_MORPHOGENESIS	3	EFNB2	0.359482
GO_RENAL_WATER_TRANSPORT	4	INPP5K	0.296423
GO_RENAL_WATER_TRANSPORT	4	AQP3	0.296423
GO_RENAL_WATER_TRANSPORT	4	AQP1	0.296423
GO_RENAL_WATER_TRANSPORT	4	HYAL2	0.296423
GO_REGULATION_OF_MEIOTIC_CELL_CYCLE	10	MAPK15	0.330234
GO_REGULATION_OF_MEIOTIC_CELL_CYCLE	10	CDC25B	0.330234
GO_REGULATION_OF_MEIOTIC_CELL_CYCLE	10	PPP2R1A	0.330234
GO_REGULATION_OF_MEIOTIC_CELL_CYCLE	10	CALR	0.330234
GO_REGULATION_OF_MEIOTIC_CELL_CYCLE	10	FZR1	0.330234
GO_REGULATION_OF_MEIOTIC_CELL_CYCLE	10	DUSP1	0.330234
GO_REGULATION_OF_MEIOTIC_CELL_CYCLE	10	METTL3	0.330234
GO_REGULATION_OF_MEIOTIC_CELL_CYCLE	10	SIRT2	0.330234
GO_REGULATION_OF_MEIOTIC_CELL_CYCLE	10	LFNG	0.330234
GO_REGULATION_OF_MEIOTIC_CELL_CYCLE	10	LIF	0.330234
GO_PROTEIN_LOCALIZATION_TO_CILIARY_TRANSITION_ZONE	3	MAPK15	0.360253
GO_PROTEIN_LOCALIZATION_TO_CILIARY_TRANSITION_ZONE	3	NPHP4	0.360253
GO_PROTEIN_LOCALIZATION_TO_CILIARY_TRANSITION_ZONE	3	TCTN2	0.360253
GO_TRIGEMINAL_NERVE_MORPHOGENESIS	2	SEMA3F	0.393983
GO_TRIGEMINAL_NERVE_MORPHOGENESIS	2	PLXNA3	0.393983
GO_RESPIRATORY_GASEOUS_EXCHANGE_BY_RESPIRATORY_SYSTEM	10	ELN	0.344204
GO_RESPIRATORY_GASEOUS_EXCHANGE_BY_RESPIRATORY_SYSTEM	10	ADORA1	0.344204
GO_RESPIRATORY_GASEOUS_EXCHANGE_BY_RESPIRATORY_SYSTEM	10	MTG1	0.344204
GO_RESPIRATORY_GASEOUS_EXCHANGE_BY_RESPIRATORY_SYSTEM	10	TRAF4	0.344204
GO_RESPIRATORY_GASEOUS_EXCHANGE_BY_RESPIRATORY_SYSTEM	10	STK40	0.344204
GO_RESPIRATORY_GASEOUS_EXCHANGE_BY_RESPIRATORY_SYSTEM	10	TNNC1	0.344204
GO_RESPIRATORY_GASEOUS_EXCHANGE_BY_RESPIRATORY_SYSTEM	10	MTG2	0.344204
GO_RESPIRATORY_GASEOUS_EXCHANGE_BY_RESPIRATORY_SYSTEM	10	NDST1	0.344204
GO_RESPIRATORY_GASEOUS_EXCHANGE_BY_RESPIRATORY_SYSTEM	10	JAG2	0.344204
GO_RESPIRATORY_GASEOUS_EXCHANGE_BY_RESPIRATORY_SYSTEM	10	MECP2	0.344204
GO_ACID_SECRETION	8	KCNQ1	0.383418
GO_ACID_SECRETION	8	SCT	0.383418
GO_ACID_SECRETION	8	ABAT	0.383418
GO_ACID_SECRETION	8	HIP1R	0.383418
GO_ACID_SECRETION	8	STARD10	0.383418
GO_ACID_SECRETION	8	SLC6A1	0.383418
GO_ACID_SECRETION	8	SLC26A6	0.383418
GO_ACID_SECRETION	8	SLC9A3R1	0.383418
GO_BEHAVIORAL_RESPONSE_TO_COCAINE	2	HOMER2	0.419869
GO_BEHAVIORAL_RESPONSE_TO_COCAINE	2	ABAT	0.419869
GO_VENTRICULAR_CARDIAC_MUSCLE_CELL_ACTION_POTENTIAL	12	KCNQ1	0.308872
GO_VENTRICULAR_CARDIAC_MUSCLE_CELL_ACTION_POTENTIAL	12	NEDD4L	0.308872
GO_VENTRICULAR_CARDIAC_MUSCLE_CELL_ACTION_POTENTIAL	12	BIN1	0.308872
GO_VENTRICULAR_CARDIAC_MUSCLE_CELL_ACTION_POTENTIAL	12	CAV3	0.308872
GO_VENTRICULAR_CARDIAC_MUSCLE_CELL_ACTION_POTENTIAL	12	SCN5A	0.308872
GO_VENTRICULAR_CARDIAC_MUSCLE_CELL_ACTION_POTENTIAL	12	ANK2	0.308872
GO_VENTRICULAR_CARDIAC_MUSCLE_CELL_ACTION_POTENTIAL	12	KCNH2	0.308872
GO_VENTRICULAR_CARDIAC_MUSCLE_CELL_ACTION_POTENTIAL	12	JUP	0.308872
GO_VENTRICULAR_CARDIAC_MUSCLE_CELL_ACTION_POTENTIAL	12	SNTA1	0.308872
GO_VENTRICULAR_CARDIAC_MUSCLE_CELL_ACTION_POTENTIAL	12	TRPM4	0.308872
GO_VENTRICULAR_CARDIAC_MUSCLE_CELL_ACTION_POTENTIAL	12	KCNE5	0.308872
GO_VENTRICULAR_CARDIAC_MUSCLE_CELL_ACTION_POTENTIAL	12	CACNA1C	0.308872
GO_RESPONSE_TO_FOLIC_ACID	5	FOLR1	0.422137
GO_RESPONSE_TO_FOLIC_ACID	5	OGG1	0.422137
GO_RESPONSE_TO_FOLIC_ACID	5	EEF2	0.422137
GO_RESPONSE_TO_FOLIC_ACID	5	GSN	0.422137
GO_RESPONSE_TO_FOLIC_ACID	5	MTHFR	0.422137
GO_PRESYNAPTIC_MODULATION_OF_CHEMICAL_SYNAPTIC_TRANSMISSION	4	PLEKHG5	0.40247
GO_PRESYNAPTIC_MODULATION_OF_CHEMICAL_SYNAPTIC_TRANSMISSION	4	GIT1	0.40247
GO_PRESYNAPTIC_MODULATION_OF_CHEMICAL_SYNAPTIC_TRANSMISSION	4	RAB26	0.40247
GO_PRESYNAPTIC_MODULATION_OF_CHEMICAL_SYNAPTIC_TRANSMISSION	4	SYT1	0.40247
GO_PROTEIN_LOCALIZATION_TO_POSTSYNAPSE	9	TAMALIN	0.359458
GO_PROTEIN_LOCALIZATION_TO_POSTSYNAPSE	9	SCRIB	0.359458
GO_PROTEIN_LOCALIZATION_TO_POSTSYNAPSE	9	RAPSN	0.359458
GO_PROTEIN_LOCALIZATION_TO_POSTSYNAPSE	9	DAG1	0.359458
GO_PROTEIN_LOCALIZATION_TO_POSTSYNAPSE	9	GRIPAP1	0.359458
GO_PROTEIN_LOCALIZATION_TO_POSTSYNAPSE	9	SNAP47	0.359458
GO_PROTEIN_LOCALIZATION_TO_POSTSYNAPSE	9	HRAS	0.359458
GO_PROTEIN_LOCALIZATION_TO_POSTSYNAPSE	9	CLSTN1	0.359458
GO_PROTEIN_LOCALIZATION_TO_POSTSYNAPSE	9	RAB8A	0.359458
GO_AROMATIC_AMINO_ACID_TRANSPORT	5	SLC7A5	0.422137
GO_AROMATIC_AMINO_ACID_TRANSPORT	5	SLC3A2	0.422137
GO_AROMATIC_AMINO_ACID_TRANSPORT	5	SLC38A3	0.422137
GO_AROMATIC_AMINO_ACID_TRANSPORT	5	SLC25A29	0.422137
GO_AROMATIC_AMINO_ACID_TRANSPORT	5	SLC7A1	0.422137
GO_SKELETAL_MUSCLE_ORGAN_DEVELOPMENT	36	ELN	0.12361
GO_SKELETAL_MUSCLE_ORGAN_DEVELOPMENT	36	ASB2	0.12361
GO_SKELETAL_MUSCLE_ORGAN_DEVELOPMENT	36	DLL1	0.12361
GO_SKELETAL_MUSCLE_ORGAN_DEVELOPMENT	36	NIBAN2	0.12361
GO_SKELETAL_MUSCLE_ORGAN_DEVELOPMENT	36	FGFRL1	0.12361
GO_SKELETAL_MUSCLE_ORGAN_DEVELOPMENT	36	GPC1	0.12361
GO_SKELETAL_MUSCLE_ORGAN_DEVELOPMENT	36	MEF2D	0.12361
GO_SKELETAL_MUSCLE_ORGAN_DEVELOPMENT	36	MYL6	0.12361
GO_SKELETAL_MUSCLE_ORGAN_DEVELOPMENT	36	IGSF8	0.12361
GO_SKELETAL_MUSCLE_ORGAN_DEVELOPMENT	36	DAG1	0.12361
GO_SKELETAL_MUSCLE_ORGAN_DEVELOPMENT	36	HMG20B	0.12361
GO_SKELETAL_MUSCLE_ORGAN_DEVELOPMENT	36	MSC	0.12361
GO_SKELETAL_MUSCLE_ORGAN_DEVELOPMENT	36	EEF2	0.12361
GO_SKELETAL_MUSCLE_ORGAN_DEVELOPMENT	36	NEURL1	0.12361
GO_SKELETAL_MUSCLE_ORGAN_DEVELOPMENT	36	HEYL	0.12361
GO_SKELETAL_MUSCLE_ORGAN_DEVELOPMENT	36	VGLL2	0.12361
GO_SKELETAL_MUSCLE_ORGAN_DEVELOPMENT	36	MYF5	0.12361
GO_SKELETAL_MUSCLE_ORGAN_DEVELOPMENT	36	RIPOR2	0.12361
GO_SKELETAL_MUSCLE_ORGAN_DEVELOPMENT	36	CHRND	0.12361
GO_SKELETAL_MUSCLE_ORGAN_DEVELOPMENT	36	FLOT1	0.12361
GO_SKELETAL_MUSCLE_ORGAN_DEVELOPMENT	36	RYR1	0.12361
GO_SKELETAL_MUSCLE_ORGAN_DEVELOPMENT	36	EP300	0.12361
GO_SKELETAL_MUSCLE_ORGAN_DEVELOPMENT	36	GTF3C5	0.12361
GO_SKELETAL_MUSCLE_ORGAN_DEVELOPMENT	36	NOTCH1	0.12361
GO_SKELETAL_MUSCLE_ORGAN_DEVELOPMENT	36	SRPK3	0.12361
GO_SKELETAL_MUSCLE_ORGAN_DEVELOPMENT	36	USP19	0.12361
GO_SKELETAL_MUSCLE_ORGAN_DEVELOPMENT	36	MYL6B	0.12361
GO_SKELETAL_MUSCLE_ORGAN_DEVELOPMENT	36	LEMD2	0.12361
GO_SKELETAL_MUSCLE_ORGAN_DEVELOPMENT	36	KLF5	0.12361
GO_SKELETAL_MUSCLE_ORGAN_DEVELOPMENT	36	CDON	0.12361
GO_SKELETAL_MUSCLE_ORGAN_DEVELOPMENT	36	YBX3	0.12361
GO_SKELETAL_MUSCLE_ORGAN_DEVELOPMENT	36	MYOG	0.12361
GO_SKELETAL_MUSCLE_ORGAN_DEVELOPMENT	36	BCL9	0.12361
GO_SKELETAL_MUSCLE_ORGAN_DEVELOPMENT	36	VAMP5	0.12361
GO_SKELETAL_MUSCLE_ORGAN_DEVELOPMENT	36	CTNNB1	0.12361
GO_SKELETAL_MUSCLE_ORGAN_DEVELOPMENT	36	HIVEP3	0.12361
GO_LEUCINE_TRANSPORT	4	SLC6A17	0.40247
GO_LEUCINE_TRANSPORT	4	SLC7A5	0.40247
GO_LEUCINE_TRANSPORT	4	SLC3A2	0.40247
GO_LEUCINE_TRANSPORT	4	SLC43A2	0.40247
GO_FACIAL_NERVE_MORPHOGENESIS	4	SEMA3F	0.436231
GO_FACIAL_NERVE_MORPHOGENESIS	4	PLXNA3	0.436231
GO_FACIAL_NERVE_MORPHOGENESIS	4	ADARB1	0.436231
GO_FACIAL_NERVE_MORPHOGENESIS	4	HOXB2	0.436231
GO_CELL_MOTILITY_INVOLVED_IN_CEREBRAL_CORTEX_RADIAL_GLIA_GUIDED_MIGRATION	5	DAB2IP	0.40247
GO_CELL_MOTILITY_INVOLVED_IN_CEREBRAL_CORTEX_RADIAL_GLIA_GUIDED_MIGRATION	5	SUN2	0.40247
GO_CELL_MOTILITY_INVOLVED_IN_CEREBRAL_CORTEX_RADIAL_GLIA_GUIDED_MIGRATION	5	SRGAP2	0.40247
GO_CELL_MOTILITY_INVOLVED_IN_CEREBRAL_CORTEX_RADIAL_GLIA_GUIDED_MIGRATION	5	BMERB1	0.40247
GO_CELL_MOTILITY_INVOLVED_IN_CEREBRAL_CORTEX_RADIAL_GLIA_GUIDED_MIGRATION	5	SRGAP2C	0.40247
GO_NEGATIVE_REGULATION_OF_GENE_SILENCING	6	H1-5	0.405915
GO_NEGATIVE_REGULATION_OF_GENE_SILENCING	6	NCOR2	0.405915
GO_NEGATIVE_REGULATION_OF_GENE_SILENCING	6	RMRP	0.405915
GO_NEGATIVE_REGULATION_OF_GENE_SILENCING	6	H1-2	0.405915
GO_NEGATIVE_REGULATION_OF_GENE_SILENCING	6	H1-10	0.405915
GO_NEGATIVE_REGULATION_OF_GENE_SILENCING	6	H1-4	0.405915
GO_GANGLION_DEVELOPMENT	3	SEMA3F	0.424346
GO_GANGLION_DEVELOPMENT	3	TUBB3	0.424346
GO_GANGLION_DEVELOPMENT	3	CTNNB1	0.424346
GO_ESTABLISHMENT_OF_PROTEIN_LOCALIZATION_TO_CHROMATIN	6	H1-5	0.417509
GO_ESTABLISHMENT_OF_PROTEIN_LOCALIZATION_TO_CHROMATIN	6	LRWD1	0.417509
GO_ESTABLISHMENT_OF_PROTEIN_LOCALIZATION_TO_CHROMATIN	6	RUVBL2	0.417509
GO_ESTABLISHMENT_OF_PROTEIN_LOCALIZATION_TO_CHROMATIN	6	PIH1D1	0.417509
GO_ESTABLISHMENT_OF_PROTEIN_LOCALIZATION_TO_CHROMATIN	6	MACROH2A2	0.417509
GO_ESTABLISHMENT_OF_PROTEIN_LOCALIZATION_TO_CHROMATIN	6	MACROH2A1	0.417509
GO_CHROMATIN_ORGANIZATION	175	HDAC10	0.00461947
GO_CHROMATIN_ORGANIZATION	175	H4C11	0.00461947
GO_CHROMATIN_ORGANIZATION	175	H4C12	0.00461947
GO_CHROMATIN_ORGANIZATION	175	UHRF1	0.00461947
GO_CHROMATIN_ORGANIZATION	175	H1-5	0.00461947
GO_CHROMATIN_ORGANIZATION	175	H2AC20	0.00461947
GO_CHROMATIN_ORGANIZATION	175	USP17L2	0.00461947
GO_CHROMATIN_ORGANIZATION	175	H2AC18	0.00461947
GO_CHROMATIN_ORGANIZATION	175	H2AC19	0.00461947
GO_CHROMATIN_ORGANIZATION	175	H4C15	0.00461947
GO_CHROMATIN_ORGANIZATION	175	H4C14	0.00461947
GO_CHROMATIN_ORGANIZATION	175	CHD3	0.00461947
GO_CHROMATIN_ORGANIZATION	175	MST1	0.00461947
GO_CHROMATIN_ORGANIZATION	175	KDM6B	0.00461947
GO_CHROMATIN_ORGANIZATION	175	CENPT	0.00461947
GO_CHROMATIN_ORGANIZATION	175	LRWD1	0.00461947
GO_CHROMATIN_ORGANIZATION	175	KDM4B	0.00461947
GO_CHROMATIN_ORGANIZATION	175	TRIM28	0.00461947
GO_CHROMATIN_ORGANIZATION	175	PRMT7	0.00461947
GO_CHROMATIN_ORGANIZATION	175	HCFC1	0.00461947
GO_CHROMATIN_ORGANIZATION	175	MBD3	0.00461947
GO_CHROMATIN_ORGANIZATION	175	DMAP1	0.00461947
GO_CHROMATIN_ORGANIZATION	175	IPO4	0.00461947
GO_CHROMATIN_ORGANIZATION	175	LMNA	0.00461947
GO_CHROMATIN_ORGANIZATION	175	TP63	0.00461947
GO_CHROMATIN_ORGANIZATION	175	SMARCA4	0.00461947
GO_CHROMATIN_ORGANIZATION	175	RUVBL2	0.00461947
GO_CHROMATIN_ORGANIZATION	175	SERTAD1	0.00461947
GO_CHROMATIN_ORGANIZATION	175	BAG6	0.00461947
GO_CHROMATIN_ORGANIZATION	175	HDAC6	0.00461947
GO_CHROMATIN_ORGANIZATION	175	MCRS1	0.00461947
GO_CHROMATIN_ORGANIZATION	175	ZNF335	0.00461947
GO_CHROMATIN_ORGANIZATION	175	TADA3	0.00461947
GO_CHROMATIN_ORGANIZATION	175	SMARCB1	0.00461947
GO_CHROMATIN_ORGANIZATION	175	RBM14	0.00461947
GO_CHROMATIN_ORGANIZATION	175	USP22	0.00461947
GO_CHROMATIN_ORGANIZATION	175	SIRT7	0.00461947
GO_CHROMATIN_ORGANIZATION	175	HMG20B	0.00461947
GO_CHROMATIN_ORGANIZATION	175	BRD1	0.00461947
GO_CHROMATIN_ORGANIZATION	175	NAA60	0.00461947
GO_CHROMATIN_ORGANIZATION	175	KMT2D	0.00461947
GO_CHROMATIN_ORGANIZATION	175	H2AC6	0.00461947
GO_CHROMATIN_ORGANIZATION	175	L3MBTL2	0.00461947
GO_CHROMATIN_ORGANIZATION	175	PPM1F	0.00461947
GO_CHROMATIN_ORGANIZATION	175	ARID1A	0.00461947
GO_CHROMATIN_ORGANIZATION	175	KCNQ1OT1	0.00461947
GO_CHROMATIN_ORGANIZATION	175	BAP1	0.00461947
GO_CHROMATIN_ORGANIZATION	175	RNF40	0.00461947
GO_CHROMATIN_ORGANIZATION	175	PIH1D1	0.00461947
GO_CHROMATIN_ORGANIZATION	175	TAF6	0.00461947
GO_CHROMATIN_ORGANIZATION	175	HIRA	0.00461947
GO_CHROMATIN_ORGANIZATION	175	OTUB1	0.00461947
GO_CHROMATIN_ORGANIZATION	175	CREBBP	0.00461947
GO_CHROMATIN_ORGANIZATION	175	KDM1A	0.00461947
GO_CHROMATIN_ORGANIZATION	175	EHMT1	0.00461947
GO_CHROMATIN_ORGANIZATION	175	H2BC18	0.00461947
GO_CHROMATIN_ORGANIZATION	175	INO80E	0.00461947
GO_CHROMATIN_ORGANIZATION	175	PHF19	0.00461947
GO_CHROMATIN_ORGANIZATION	175	BRD9	0.00461947
GO_CHROMATIN_ORGANIZATION	175	RERE	0.00461947
GO_CHROMATIN_ORGANIZATION	175	NPM3	0.00461947
GO_CHROMATIN_ORGANIZATION	175	DOT1L	0.00461947
GO_CHROMATIN_ORGANIZATION	175	USP21	0.00461947
GO_CHROMATIN_ORGANIZATION	175	TRRAP	0.00461947
GO_CHROMATIN_ORGANIZATION	175	LDB1	0.00461947
GO_CHROMATIN_ORGANIZATION	175	VPS72	0.00461947
GO_CHROMATIN_ORGANIZATION	175	H4C3	0.00461947
GO_CHROMATIN_ORGANIZATION	175	H4C2	0.00461947
GO_CHROMATIN_ORGANIZATION	175	PHC1	0.00461947
GO_CHROMATIN_ORGANIZATION	175	PWWP3A	0.00461947
GO_CHROMATIN_ORGANIZATION	175	H1-2	0.00461947
GO_CHROMATIN_ORGANIZATION	175	CDK9	0.00461947
GO_CHROMATIN_ORGANIZATION	175	UBN1	0.00461947
GO_CHROMATIN_ORGANIZATION	175	BRPF1	0.00461947
GO_CHROMATIN_ORGANIZATION	175	NSD2	0.00461947
GO_CHROMATIN_ORGANIZATION	175	CTBP1	0.00461947
GO_CHROMATIN_ORGANIZATION	175	BABAM1	0.00461947
GO_CHROMATIN_ORGANIZATION	175	H1-10	0.00461947
GO_CHROMATIN_ORGANIZATION	175	DPF2	0.00461947
GO_CHROMATIN_ORGANIZATION	175	SIN3B	0.00461947
GO_CHROMATIN_ORGANIZATION	175	GRWD1	0.00461947
GO_CHROMATIN_ORGANIZATION	175	MIDEAS	0.00461947
GO_CHROMATIN_ORGANIZATION	175	AKAP8L	0.00461947
GO_CHROMATIN_ORGANIZATION	175	H2BC4	0.00461947
GO_CHROMATIN_ORGANIZATION	175	MEN1	0.00461947
GO_CHROMATIN_ORGANIZATION	175	MORC2	0.00461947
GO_CHROMATIN_ORGANIZATION	175	ZMIZ2	0.00461947
GO_CHROMATIN_ORGANIZATION	175	BRMS1	0.00461947
GO_CHROMATIN_ORGANIZATION	175	EP300	0.00461947
GO_CHROMATIN_ORGANIZATION	175	KMT2B	0.00461947
GO_CHROMATIN_ORGANIZATION	175	TRMT112	0.00461947
GO_CHROMATIN_ORGANIZATION	175	PINK1	0.00461947
GO_CHROMATIN_ORGANIZATION	175	MRGBP	0.00461947
GO_CHROMATIN_ORGANIZATION	175	DNMT3A	0.00461947
GO_CHROMATIN_ORGANIZATION	175	CECR2	0.00461947
GO_CHROMATIN_ORGANIZATION	175	PHF13	0.00461947
GO_CHROMATIN_ORGANIZATION	175	INCENP	0.00461947
GO_CHROMATIN_ORGANIZATION	175	PRMT1	0.00461947
GO_CHROMATIN_ORGANIZATION	175	SSRP1	0.00461947
GO_CHROMATIN_ORGANIZATION	175	H1-4	0.00461947
GO_CHROMATIN_ORGANIZATION	175	SETD1B	0.00461947
GO_CHROMATIN_ORGANIZATION	175	NOC2L	0.00461947
GO_CHROMATIN_ORGANIZATION	175	SAFB	0.00461947
GO_CHROMATIN_ORGANIZATION	175	APBB1	0.00461947
GO_CHROMATIN_ORGANIZATION	175	TOP1	0.00461947
GO_CHROMATIN_ORGANIZATION	175	MIER2	0.00461947
GO_CHROMATIN_ORGANIZATION	175	MTA1	0.00461947
GO_CHROMATIN_ORGANIZATION	175	CBX2	0.00461947
GO_CHROMATIN_ORGANIZATION	175	BAHD1	0.00461947
GO_CHROMATIN_ORGANIZATION	175	H4C8	0.00461947
GO_CHROMATIN_ORGANIZATION	175	ZNF462	0.00461947
GO_CHROMATIN_ORGANIZATION	175	MCM2	0.00461947
GO_CHROMATIN_ORGANIZATION	175	BRPF3	0.00461947
GO_CHROMATIN_ORGANIZATION	175	COPRS	0.00461947
GO_CHROMATIN_ORGANIZATION	175	MACROH2A2	0.00461947
GO_CHROMATIN_ORGANIZATION	175	ATXN7L3	0.00461947
GO_CHROMATIN_ORGANIZATION	175	SIRT2	0.00461947
GO_CHROMATIN_ORGANIZATION	175	DNMT1	0.00461947
GO_CHROMATIN_ORGANIZATION	175	MECP2	0.00461947
GO_CHROMATIN_ORGANIZATION	175	RELA	0.00461947
GO_CHROMATIN_ORGANIZATION	175	H2AC11	0.00461947
GO_CHROMATIN_ORGANIZATION	175	PHF2	0.00461947
GO_CHROMATIN_ORGANIZATION	175	PKN1	0.00461947
GO_CHROMATIN_ORGANIZATION	175	TAF6L	0.00461947
GO_CHROMATIN_ORGANIZATION	175	CDCA4	0.00461947
GO_CHROMATIN_ORGANIZATION	175	BRD3	0.00461947
GO_CHROMATIN_ORGANIZATION	175	H2BC11	0.00461947
GO_CHROMATIN_ORGANIZATION	175	KDM2A	0.00461947
GO_CHROMATIN_ORGANIZATION	175	MLLT6	0.00461947
GO_CHROMATIN_ORGANIZATION	175	SFPQ	0.00461947
GO_CHROMATIN_ORGANIZATION	175	EP400	0.00461947
GO_CHROMATIN_ORGANIZATION	175	FLCN	0.00461947
GO_CHROMATIN_ORGANIZATION	175	BUD23	0.00461947
GO_CHROMATIN_ORGANIZATION	175	INO80	0.00461947
GO_CHROMATIN_ORGANIZATION	175	MPND	0.00461947
GO_CHROMATIN_ORGANIZATION	175	H2BC21	0.00461947
GO_CHROMATIN_ORGANIZATION	175	ASXL1	0.00461947
GO_CHROMATIN_ORGANIZATION	175	EZH2	0.00461947
GO_CHROMATIN_ORGANIZATION	175	PCGF3	0.00461947
GO_CHROMATIN_ORGANIZATION	175	KDM2B	0.00461947
GO_CHROMATIN_ORGANIZATION	175	KAT2A	0.00461947
GO_CHROMATIN_ORGANIZATION	175	HDAC5	0.00461947
GO_CHROMATIN_ORGANIZATION	175	YEATS2	0.00461947
GO_CHROMATIN_ORGANIZATION	175	KDM4A	0.00461947
GO_CHROMATIN_ORGANIZATION	175	PHF1	0.00461947
GO_CHROMATIN_ORGANIZATION	175	SRCAP	0.00461947
GO_CHROMATIN_ORGANIZATION	175	H3-3A	0.00461947
GO_CHROMATIN_ORGANIZATION	175	WDR70	0.00461947
GO_CHROMATIN_ORGANIZATION	175	LIF	0.00461947
GO_CHROMATIN_ORGANIZATION	175	RING1	0.00461947
GO_CHROMATIN_ORGANIZATION	175	BANP	0.00461947
GO_CHROMATIN_ORGANIZATION	175	MTHFR	0.00461947
GO_CHROMATIN_ORGANIZATION	175	USP36	0.00461947
GO_CHROMATIN_ORGANIZATION	175	PER1	0.00461947
GO_CHROMATIN_ORGANIZATION	175	MAP1S	0.00461947
GO_CHROMATIN_ORGANIZATION	175	MIS18A	0.00461947
GO_CHROMATIN_ORGANIZATION	175	SS18L1	0.00461947
GO_CHROMATIN_ORGANIZATION	175	AUTS2	0.00461947
GO_CHROMATIN_ORGANIZATION	175	SMARCD1	0.00461947
GO_CHROMATIN_ORGANIZATION	175	PHF21A	0.00461947
GO_CHROMATIN_ORGANIZATION	175	SIRT3	0.00461947
GO_CHROMATIN_ORGANIZATION	175	MCM3AP	0.00461947
GO_CHROMATIN_ORGANIZATION	175	BRD8	0.00461947
GO_CHROMATIN_ORGANIZATION	175	PRDM11	0.00461947
GO_CHROMATIN_ORGANIZATION	175	SETD6	0.00461947
GO_CHROMATIN_ORGANIZATION	175	CTNNB1	0.00461947
GO_CHROMATIN_ORGANIZATION	175	MTA3	0.00461947
GO_CHROMATIN_ORGANIZATION	175	NTMT1	0.00461947
GO_CHROMATIN_ORGANIZATION	175	ELOF1	0.00461947
GO_CHROMATIN_ORGANIZATION	175	KANSL3	0.00461947
GO_CHROMATIN_ORGANIZATION	175	PER2	0.00461947
GO_CHROMATIN_ORGANIZATION	175	SMARCC2	0.00461947
GO_CHROMATIN_ORGANIZATION	175	H3C6	0.00461947
GO_CHROMATIN_ORGANIZATION	175	H2AC4	0.00461947
GO_CHROMATIN_ORGANIZATION	175	KAT5	0.00461947
GO_MEIOTIC_CHROMOSOME_SEPARATION	4	MAPK15	0.464144
GO_MEIOTIC_CHROMOSOME_SEPARATION	4	MUS81	0.464144
GO_MEIOTIC_CHROMOSOME_SEPARATION	4	NCAPH2	0.464144
GO_MEIOTIC_CHROMOSOME_SEPARATION	4	TOP2A	0.464144
GO_FLUID_TRANSPORT	6	INPP5K	0.464144
GO_FLUID_TRANSPORT	6	AQP3	0.464144
GO_FLUID_TRANSPORT	6	AQP1	0.464144
GO_FLUID_TRANSPORT	6	HYAL2	0.464144
GO_FLUID_TRANSPORT	6	SLC4A11	0.464144
GO_FLUID_TRANSPORT	6	SLC26A6	0.464144
GO_MEMBRANE_REPOLARIZATION_DURING_ATRIAL_CARDIAC_MUSCLE_CELL_ACTION_POTENTIAL	2	KCNQ1	0.472884
GO_MEMBRANE_REPOLARIZATION_DURING_ATRIAL_CARDIAC_MUSCLE_CELL_ACTION_POTENTIAL	2	FLNA	0.472884
GO_LOOP_OF_HENLE_DEVELOPMENT	3	DLL1	0.422137
GO_LOOP_OF_HENLE_DEVELOPMENT	3	PKD1	0.422137
GO_LOOP_OF_HENLE_DEVELOPMENT	3	IRX3	0.422137
GO_PROTEIN_LOCALIZATION_TO_CHROMATIN	12	H1-5	0.521404
GO_PROTEIN_LOCALIZATION_TO_CHROMATIN	12	LRWD1	0.521404
GO_PROTEIN_LOCALIZATION_TO_CHROMATIN	12	RUVBL2	0.521404
GO_PROTEIN_LOCALIZATION_TO_CHROMATIN	12	MAU2	0.521404
GO_PROTEIN_LOCALIZATION_TO_CHROMATIN	12	PIH1D1	0.521404
GO_PROTEIN_LOCALIZATION_TO_CHROMATIN	12	MACROH2A2	0.521404
GO_PROTEIN_LOCALIZATION_TO_CHROMATIN	12	LEMD2	0.521404
GO_PROTEIN_LOCALIZATION_TO_CHROMATIN	12	EZH2	0.521404
GO_PROTEIN_LOCALIZATION_TO_CHROMATIN	12	RAD21	0.521404
GO_PROTEIN_LOCALIZATION_TO_CHROMATIN	12	MACROH2A1	0.521404
GO_PROTEIN_LOCALIZATION_TO_CHROMATIN	12	MCM8	0.521404
GO_PROTEIN_LOCALIZATION_TO_CHROMATIN	12	CHMP7	0.521404
GO_REGULATION_OF_CIRCADIAN_SLEEP_WAKE_CYCLE_SLEEP	2	ADORA1	0.436231
GO_REGULATION_OF_CIRCADIAN_SLEEP_WAKE_CYCLE_SLEEP	2	PER3	0.436231
GO_NEGATIVE_REGULATION_OF_DENDRITIC_CELL_DIFFERENTIATION	2	ZBTB46	0.365242
GO_NEGATIVE_REGULATION_OF_DENDRITIC_CELL_DIFFERENTIATION	2	FCGR2B	0.365242
GO_ICOSANOID_CATABOLIC_PROCESS	2	LYPLA2	0.482647
GO_ICOSANOID_CATABOLIC_PROCESS	2	ABHD16A	0.482647
GO_RRNA_TRANSCRIPTION	15	SMARCA4	0.422137
GO_RRNA_TRANSCRIPTION	15	SMARCB1	0.422137
GO_RRNA_TRANSCRIPTION	15	SIRT7	0.422137
GO_RRNA_TRANSCRIPTION	15	PIH1D1	0.422137
GO_RRNA_TRANSCRIPTION	15	NPM3	0.422137
GO_RRNA_TRANSCRIPTION	15	IPPK	0.422137
GO_RRNA_TRANSCRIPTION	15	GTF3C1	0.422137
GO_RRNA_TRANSCRIPTION	15	MARS1	0.422137
GO_RRNA_TRANSCRIPTION	15	CAVIN1	0.422137
GO_RRNA_TRANSCRIPTION	15	GTF3C5	0.422137
GO_RRNA_TRANSCRIPTION	15	MACROH2A2	0.422137
GO_RRNA_TRANSCRIPTION	15	TCOF1	0.422137
GO_RRNA_TRANSCRIPTION	15	NOP53	0.422137
GO_RRNA_TRANSCRIPTION	15	BRF1	0.422137
GO_RRNA_TRANSCRIPTION	15	MACROH2A1	0.422137
GO_CELL_JUNCTION_ASSEMBLY	78	AGRN	0.0649114
GO_CELL_JUNCTION_ASSEMBLY	78	COL16A1	0.0649114
GO_CELL_JUNCTION_ASSEMBLY	78	PLEC	0.0649114
GO_CELL_JUNCTION_ASSEMBLY	78	ACTN4	0.0649114
GO_CELL_JUNCTION_ASSEMBLY	78	BCR	0.0649114
GO_CELL_JUNCTION_ASSEMBLY	78	DCHS1	0.0649114
GO_CELL_JUNCTION_ASSEMBLY	78	LIMS2	0.0649114
GO_CELL_JUNCTION_ASSEMBLY	78	NPHP4	0.0649114
GO_CELL_JUNCTION_ASSEMBLY	78	PCDHB5	0.0649114
GO_CELL_JUNCTION_ASSEMBLY	78	FLNC	0.0649114
GO_CELL_JUNCTION_ASSEMBLY	78	ADGRB2	0.0649114
GO_CELL_JUNCTION_ASSEMBLY	78	CD9	0.0649114
GO_CELL_JUNCTION_ASSEMBLY	78	PLXNB2	0.0649114
GO_CELL_JUNCTION_ASSEMBLY	78	PLXNB1	0.0649114
GO_CELL_JUNCTION_ASSEMBLY	78	F11R	0.0649114
GO_CELL_JUNCTION_ASSEMBLY	78	PTPRS	0.0649114
GO_CELL_JUNCTION_ASSEMBLY	78	OBSL1	0.0649114
GO_CELL_JUNCTION_ASSEMBLY	78	LRRN1	0.0649114
GO_CELL_JUNCTION_ASSEMBLY	78	PPM1F	0.0649114
GO_CELL_JUNCTION_ASSEMBLY	78	ABL1	0.0649114
GO_CELL_JUNCTION_ASSEMBLY	78	PLXND1	0.0649114
GO_CELL_JUNCTION_ASSEMBLY	78	SMAD3	0.0649114
GO_CELL_JUNCTION_ASSEMBLY	78	RAPGEF1	0.0649114
GO_CELL_JUNCTION_ASSEMBLY	78	LDB1	0.0649114
GO_CELL_JUNCTION_ASSEMBLY	78	CTNNA1	0.0649114
GO_CELL_JUNCTION_ASSEMBLY	78	CLSTN1	0.0649114
GO_CELL_JUNCTION_ASSEMBLY	78	LRFN4	0.0649114
GO_CELL_JUNCTION_ASSEMBLY	78	FLOT1	0.0649114
GO_CELL_JUNCTION_ASSEMBLY	78	TBCD	0.0649114
GO_CELL_JUNCTION_ASSEMBLY	78	TAOK2	0.0649114
GO_CELL_JUNCTION_ASSEMBLY	78	ACTN1	0.0649114
GO_CELL_JUNCTION_ASSEMBLY	78	NFASC	0.0649114
GO_CELL_JUNCTION_ASSEMBLY	78	EIF4G1	0.0649114
GO_CELL_JUNCTION_ASSEMBLY	78	FLNA	0.0649114
GO_CELL_JUNCTION_ASSEMBLY	78	MACF1	0.0649114
GO_CELL_JUNCTION_ASSEMBLY	78	FZD5	0.0649114
GO_CELL_JUNCTION_ASSEMBLY	78	PRKACA	0.0649114
GO_CELL_JUNCTION_ASSEMBLY	78	CD151	0.0649114
GO_CELL_JUNCTION_ASSEMBLY	78	DLG5	0.0649114
GO_CELL_JUNCTION_ASSEMBLY	78	MYO1C	0.0649114
GO_CELL_JUNCTION_ASSEMBLY	78	SHANK2	0.0649114
GO_CELL_JUNCTION_ASSEMBLY	78	FSCN1	0.0649114
GO_CELL_JUNCTION_ASSEMBLY	78	LRP4	0.0649114
GO_CELL_JUNCTION_ASSEMBLY	78	EPHB3	0.0649114
GO_CELL_JUNCTION_ASSEMBLY	78	MECP2	0.0649114
GO_CELL_JUNCTION_ASSEMBLY	78	ANK2	0.0649114
GO_CELL_JUNCTION_ASSEMBLY	78	AJUBA	0.0649114
GO_CELL_JUNCTION_ASSEMBLY	78	DBNL	0.0649114
GO_CELL_JUNCTION_ASSEMBLY	78	EPHA2	0.0649114
GO_CELL_JUNCTION_ASSEMBLY	78	FLCN	0.0649114
GO_CELL_JUNCTION_ASSEMBLY	78	ACTG1	0.0649114
GO_CELL_JUNCTION_ASSEMBLY	78	PKP4	0.0649114
GO_CELL_JUNCTION_ASSEMBLY	78	PARD6G	0.0649114
GO_CELL_JUNCTION_ASSEMBLY	78	KIRREL3	0.0649114
GO_CELL_JUNCTION_ASSEMBLY	78	CUX2	0.0649114
GO_CELL_JUNCTION_ASSEMBLY	78	RCC2	0.0649114
GO_CELL_JUNCTION_ASSEMBLY	78	SRC	0.0649114
GO_CELL_JUNCTION_ASSEMBLY	78	CLSTN3	0.0649114
GO_CELL_JUNCTION_ASSEMBLY	78	PCDHB10	0.0649114
GO_CELL_JUNCTION_ASSEMBLY	78	CLSTN2	0.0649114
GO_CELL_JUNCTION_ASSEMBLY	78	EFNB2	0.0649114
GO_CELL_JUNCTION_ASSEMBLY	78	CTNNB1	0.0649114
GO_CELL_JUNCTION_ASSEMBLY	78	SRF	0.0649114
GO_CELL_JUNCTION_ASSEMBLY	78	WDR1	0.0649114
GO_CELL_JUNCTION_ASSEMBLY	78	ARL2	0.0649114
GO_CELL_JUNCTION_ASSEMBLY	78	ARVCF	0.0649114
GO_CELL_JUNCTION_ASSEMBLY	78	JUP	0.0649114
GO_CELL_JUNCTION_ASSEMBLY	78	DVL1	0.0649114
GO_CELL_JUNCTION_ASSEMBLY	78	SDK2	0.0649114
GO_CELL_JUNCTION_ASSEMBLY	78	CLDN5	0.0649114
GO_CELL_JUNCTION_ASSEMBLY	78	TNS1	0.0649114
GO_CELL_JUNCTION_ASSEMBLY	78	AMIGO3	0.0649114
GO_CELL_JUNCTION_ASSEMBLY	78	LRTM1	0.0649114
GO_CELL_JUNCTION_ASSEMBLY	78	SHANK1	0.0649114
GO_CELL_JUNCTION_ASSEMBLY	78	FMN1	0.0649114
GO_CELL_JUNCTION_ASSEMBLY	78	CDH11	0.0649114
GO_CELL_JUNCTION_ASSEMBLY	78	VASP	0.0649114
GO_CELL_JUNCTION_ASSEMBLY	78	CORO2B	0.0649114
GO_MEMBRANE_REPOLARIZATION_DURING_VENTRICULAR_CARDIAC_MUSCLE_CELL_ACTION_POTENTIAL	2	KCNQ1	0.497587
GO_MEMBRANE_REPOLARIZATION_DURING_VENTRICULAR_CARDIAC_MUSCLE_CELL_ACTION_POTENTIAL	2	KCNH2	0.497587
GO_ONE_CARBON_COMPOUND_TRANSPORT	4	AQP3	0.467839
GO_ONE_CARBON_COMPOUND_TRANSPORT	4	AQP1	0.467839
GO_ONE_CARBON_COMPOUND_TRANSPORT	4	AQP9	0.467839
GO_ONE_CARBON_COMPOUND_TRANSPORT	4	AQP7	0.467839
GO_RESPONSE_TO_SELENIUM_ION	4	SELENOW	0.422137
GO_RESPONSE_TO_SELENIUM_ION	4	ALAD	0.422137
GO_RESPONSE_TO_SELENIUM_ION	4	SELENOM	0.422137
GO_RESPONSE_TO_SELENIUM_ION	4	GPX1	0.422137
GO_POSITIVE_REGULATION_OF_MEIOTIC_CELL_CYCLE_PHASE_TRANSITION	2	MAPK15	0.2038
GO_POSITIVE_REGULATION_OF_MEIOTIC_CELL_CYCLE_PHASE_TRANSITION	2	CDC25B	0.2038
GO_ADHERENS_JUNCTION_ORGANIZATION	26	INAVA	0.383418
GO_ADHERENS_JUNCTION_ORGANIZATION	26	DCHS1	0.383418
GO_ADHERENS_JUNCTION_ORGANIZATION	26	CDH15	0.383418
GO_ADHERENS_JUNCTION_ORGANIZATION	26	KIFC3	0.383418
GO_ADHERENS_JUNCTION_ORGANIZATION	26	NECTIN2	0.383418
GO_ADHERENS_JUNCTION_ORGANIZATION	26	CSK	0.383418
GO_ADHERENS_JUNCTION_ORGANIZATION	26	CTNNA1	0.383418
GO_ADHERENS_JUNCTION_ORGANIZATION	26	TBCD	0.383418
GO_ADHERENS_JUNCTION_ORGANIZATION	26	PTPN23	0.383418
GO_ADHERENS_JUNCTION_ORGANIZATION	26	DLG5	0.383418
GO_ADHERENS_JUNCTION_ORGANIZATION	26	SRC	0.383418
GO_ADHERENS_JUNCTION_ORGANIZATION	26	EFNB2	0.383418
GO_ADHERENS_JUNCTION_ORGANIZATION	26	CTNNB1	0.383418
GO_ADHERENS_JUNCTION_ORGANIZATION	26	ADD1	0.383418
GO_ADHERENS_JUNCTION_ORGANIZATION	26	JUP	0.383418
GO_ADHERENS_JUNCTION_ORGANIZATION	26	NUMBL	0.383418
GO_ADHERENS_JUNCTION_ORGANIZATION	26	CDH11	0.383418
GO_ADHERENS_JUNCTION_ORGANIZATION	26	ACTB	0.383418
GO_ADHERENS_JUNCTION_ORGANIZATION	26	NECTIN1	0.383418
GO_ADHERENS_JUNCTION_ORGANIZATION	26	PIP5K1C	0.383418
GO_ADHERENS_JUNCTION_ORGANIZATION	26	PVR	0.383418
GO_ADHERENS_JUNCTION_ORGANIZATION	26	JAM3	0.383418
GO_ADHERENS_JUNCTION_ORGANIZATION	26	CDH2	0.383418
GO_ADHERENS_JUNCTION_ORGANIZATION	26	CDH17	0.383418
GO_ADHERENS_JUNCTION_ORGANIZATION	26	ZNF703	0.383418
GO_ADHERENS_JUNCTION_ORGANIZATION	26	CDH1	0.383418
GO_PROTEIN_DEMETHYLATION	12	KDM6B	0.436231
GO_PROTEIN_DEMETHYLATION	12	KDM4B	0.436231
GO_PROTEIN_DEMETHYLATION	12	KDM1A	0.436231
GO_PROTEIN_DEMETHYLATION	12	PPME1	0.436231
GO_PROTEIN_DEMETHYLATION	12	PHF2	0.436231
GO_PROTEIN_DEMETHYLATION	12	KDM2A	0.436231
GO_PROTEIN_DEMETHYLATION	12	KDM2B	0.436231
GO_PROTEIN_DEMETHYLATION	12	KDM4A	0.436231
GO_PROTEIN_DEMETHYLATION	12	HR	0.436231
GO_PROTEIN_DEMETHYLATION	12	RIOX2	0.436231
GO_PROTEIN_DEMETHYLATION	12	PHF8	0.436231
GO_PROTEIN_DEMETHYLATION	12	KDM8	0.436231
GO_CHEMICAL_HOMEOSTASIS_WITHIN_A_TISSUE	3	HOMER2	0.471043
GO_CHEMICAL_HOMEOSTASIS_WITHIN_A_TISSUE	3	RCN3	0.471043
GO_CHEMICAL_HOMEOSTASIS_WITHIN_A_TISSUE	3	EPAS1	0.471043
GO_NEGATIVE_REGULATION_OF_EPIDERMIS_DEVELOPMENT	6	NGFR	0.383263
GO_NEGATIVE_REGULATION_OF_EPIDERMIS_DEVELOPMENT	6	DLL1	0.383263
GO_NEGATIVE_REGULATION_OF_EPIDERMIS_DEVELOPMENT	6	TP63	0.383263
GO_NEGATIVE_REGULATION_OF_EPIDERMIS_DEVELOPMENT	6	NOTCH1	0.383263
GO_NEGATIVE_REGULATION_OF_EPIDERMIS_DEVELOPMENT	6	EZH2	0.383263
[truncated: 116,585 more rows]
