# Supplementary material for: Transcriptome Analysis in a Primary Human Muscle Cell Differentiation Model for Myotonic Dystrophy Type 1
Source: Int J Mol Sci. 2021 Aug 10;22(16):8607. doi: 10.3390/ijms22168607 (PMC8395314; doi:10.3390/ijms22168607)
Supplement: Supplementary file 1 [file ijms-22-08607-s001.zip › Table S6.xlsx]

## Sheet: Tabelle1
	Gene	Gene Id	Forward Primer 5' > 3'	Reverse Primer 5' > 3'
	Ap3d1	ENSG00000065000	CACAAGGAGGACGAGGCAAA	GGTGAACTTGGAGGCACTCA
	SF3A2	ENSG00000104897	TCGACATCAACAAGGACCCG	GCTTCTTCCCCTGCGTATGT
	CHERP	ENSG00000085872	CCTAAAGACATCCGCCTCCC	GGGTCCGCTGTTCCTCTTCTC
	XAB2	ENSG00000076924	GGTACCGATACCTGAAGGCG	AATCTAGCCACAGACGAGGC
	PRPF31	ENSG00000105618	TCCTCACCAATGCCACCATC	ATGATGGACAGGTTGGGTGC
	SCAF1	ENSG00000126461	GGTGTCGCTGAAGAAGTCCA	AGACCTCAGGTGTCTTGCAG
