# Supplementary material for: Transcriptome Analysis in a Primary Human Muscle Cell Differentiation Model for Myotonic Dystrophy Type 1
Source: Int J Mol Sci. 2021 Aug 10;22(16):8607. doi: 10.3390/ijms22168607 (PMC8395314; doi:10.3390/ijms22168607)
Supplement: Supplementary file 1 [file ijms-22-08607-s001.zip › Table S7.xlsx]

## Sheet: Sheet1
R packages used for analysis	Refernce
DESeq2	Galluzzi, L., et al., Molecular mechanisms of cell death: recommendations of the Nomenclature Committee on Cell Death 2018. Cell Death Differ, 2018.
Rsubread	Liao, Y., G.K. Smyth, and W. Shi, The R package Rsubread is easier, faster, cheaper and better for alignment and quantification of RNA sequencing reads. Nucleic Acids Research, 2019. 47(8): p. e47-e47.
apeglm	Zhu, A., J.G. Ibrahim, and M.I. Love, Heavy-tailed prior distributions for sequence count data: removing the noise and preserving large differences. Bioinformatics, 2019. 35(12): p. 2084-2092
fgsea	Sergushichev, A.A., An algorithm for fast preranked gene set enrichment analysis using cumulative statistic calculation. bioRxiv, 2016: p. 060012.
biomaRt	Durinck, S., et al., Mapping identifiers for the integration of genomic datasets with the R/Bioconductor package biomaRt. Nat Protoc, 2009. 4(8): p. 1184-91.
EnhancedVolcano	Blighe, K., S. Rana, and M. Lewis, EnhancedVolcano: Publication-ready volcano plots with enhanced colouring and labeling. R package version 1.4. 0. 2019.
Goplot	Walter, W., F. Sánchez-Cabo, and M. Ricote, GOplot: an R package for visually combining expression data with functional analysis. Bioinformatics, 2015. 31(17): p. 2912-2914.
