# Supplementary material for: Transcriptome Analysis in a Primary Human Muscle Cell Differentiation Model for Myotonic Dystrophy Type 1
Source: Int J Mol Sci. 2021 Aug 10;22(16):8607. doi: 10.3390/ijms22168607 (PMC8395314; doi:10.3390/ijms22168607)
Supplement: Supplementary file 1 [file ijms-22-08607-s001.zip › Table S8.xlsx]

## Sheet: Sheet1
entrezgene_id	control1	control2	control3	control4	DM1_2	DM1_3	DM1_4
100287102	35.6213	41.5449	55.5484	46.2298	41.4575	72.2066	64.964
653635	464.305	498.538	453.871	450.033	449.264	452.329	470.429
102466751	3.68496	6.92415	4.06452	9.43466	13.5371	10.7895	7.46713
100302278	0	0	0	0	0	0	0.746713
645520	4.91329	1.15402	8.12904	0	0.846072	5.80973	5.9737
79501	0	0	0	0	0	0	0
729737	72.471	147.715	54.1936	86.7989	120.142	46.4778	76.9114
102725121	22.1098	33.4667	29.8065	25.4736	13.5371	47.3078	42.5626
102723897	544.146	536.621	540.581	464.185	525.411	473.908	521.205
102465909	1.22832	3.46207	4.06452	7.54773	10.1529	8.29961	5.9737
729759	41.7629	27.6966	59.613	38.6821	27.0743	14.9393	33.6021
100132287	84.7542	122.327	58.2581	100.951	158.215	59.7572	96.3259
105378947	2.45664	11.5402	10.8387	7.54773	4.23036	2.48988	8.21384
101928626	2.45664	0	4.06452	4.71733	4.23036	0	3.73356
102465432	9420	7439.99	16649.6	5395.68	7967.46	7551.81	6950.4
81399	41.7629	27.6966	59.613	38.6821	27.0743	14.9393	33.6021
100133331	108.092	111.94	67.742	124.538	135.371	81.3362	123.208
100288069	483.959	332.359	421.355	487.772	448.418	462.288	398.745
400728	56.5028	63.4713	56.9033	53.7776	49.0722	49.7977	42.5626
79854	54.0461	61.1633	39.2904	54.721	59.225	50.6276	41.8159
643837	2303.1	1794.51	2016	2277.53	1336.79	1233.32	1182.79
284593	33.1647	8.07817	24.3871	32.0778	16.0754	34.8584	21.6547
100130417	0	6.92415	1.35484	1.88693	2.53822	5.80973	28.3751
148398	6.14161	12.6943	4.06452	6.60426	10.1529	17.4292	88.1121
26155	842.628	1106.71	948.388	741.564	923.064	664.799	798.236
339451	22.1098	34.6207	23.0323	15.0955	23.69	12.4494	26.8817
84069	63.8727	160.409	50.1291	58.4949	32.9968	131.134	38.8291
84808	7705.26	10528.2	5995.17	6847.68	4388.57	2987.86	1574.07
57801	31.9364	94.63	37.9355	40.569	24.5361	28.2187	39.5758
9636	73.6993	60.0093	59.613	42.456	49.0722	40.6681	43.3093
375790	241.979	650.87	216.774	128.311	267.359	231.559	381.57
105369174	0	0	1.35484	0	0	0	0.746713
105378948	0	0	1.35484	0	0	0	0.746713
401934	0	0	0	0	0	0	0
54991	50.3612	53.0851	47.4194	49.0602	47.38	49.7977	73.9246
254099	1.22832	0	1.35484	0	0	0	0
406984	0	0	0	0	0	0	0
406983	0	0	0	0	0	0	0.746713
554210	0	0	0	0	0	0	0.746713
254173	8.59825	10.3862	0	5.6608	7.61465	12.4494	10.454
8784	1.22832	2.30805	0	0	1.69214	5.80973	2.24014
7293	8.59825	17.3104	14.9032	21.6997	12.6911	4.97977	13.4408
51150	722.253	972.842	765.485	703.826	828.304	576.823	667.561
126792	133.887	231.959	149.032	144.35	138.756	136.114	148.596
388581	2.45664	4.6161	5.41936	4.71733	7.61465	4.1498	3.73356
118424	304.624	415.449	276.387	243.414	236.9	224.089	210.573
6339	46.6762	61.1633	39.2904	28.304	57.5329	48.9677	41.0692
116983	572.398	735.113	428.129	463.242	490.722	444.029	573.475
102465434	0	0	0	0	0	0	0
126789	60.1877	76.1656	48.7742	42.456	63.4554	53.1175	56.0035
54973	768.929	1177.1	792.581	714.204	983.135	553.584	595.13
102465435	0	0	0	0	0	0	1.49343
80772	894.218	976.304	723.485	641.557	534.717	312.895	265.083
83756	314.45	438.529	237.097	233.036	197.981	211.64	184.438
1855	3611.26	5532.39	3709.55	2807.75	3235.38	2211.85	1505.37
102466740	0	0	0	0	0	0	0.746713
54587	415.173	437.375	296.71	238.697	461.109	449.009	605.584
54998	956.862	1241.73	852.194	920.823	966.214	509.596	426.373
81669	1079.69	1352.52	1120.45	1324.63	1214.11	1236.64	1303.76
148413	125.289	109.632	127.355	90.5727	139.602	131.134	135.902
55052	1052.67	1220.96	934.84	1164.24	928.987	878.099	627.239
441869	33.1647	27.6966	25.742	30.1909	39.7654	39.0082	26.8817
643965	0	0	0	0	0	0	0
102724312	4.91329	17.3104	8.12904	7.54773	4.23036	9.12957	9.70727
64856	104.407	191.568	101.613	54.721	71.9161	115.365	123.208
219293	6.14161	63.4713	18.9678	24.5301	15.2293	11.6195	18.6678
83858	221.098	325.435	214.065	198.128	241.13	195.041	216.547
55210	329.19	467.38	345.484	269.831	279.204	178.442	164.277
339453	7.36993	5.77012	1.35484	11.3216	5.07643	8.29961	4.48028
29101	891.761	1074.4	984.969	951.957	648.937	748.625	454.748
643988	4.91329	16.1563	1.35484	0.943466	1.69214	2.48988	5.9737
142678	1476.44	2986.61	1506.58	1228.39	1350.33	1145.35	860.213
8510	0	5.77012	0	0.943466	9.30679	4.1498	19.4145
984	334.103	462.764	272.323	360.404	338.429	328.665	297.938
728661	974.059	1334.05	844.065	1022.72	950.139	1000.1	834.825
8511	0	5.77012	0	0.943466	7.61465	1.65992	17.1744
728642	256.719	363.518	204.581	255.679	221.671	260.608	212.813
9906	788.582	1342.13	930.775	853.837	836.765	934.536	1184.29
65220	413.944	438.529	350.904	406.634	501.721	298.786	334.527
2782	904.044	1090.55	827.807	889.688	807.998	940.346	914.723
105378949	34.393	39.2368	36.5807	47.1733	43.9957	26.5587	38.8291
163688	78.6126	804.355	60.9678	155.672	454.34	413.321	164.277
339456	608.019	2151.1	583.936	851.006	1136.27	1137.05	549.581
85452	2.45664	17.3104	5.41936	1.88693	10.9989	8.29961	9.70727
2563	3.68496	11.5402	1.35484	0	2.53822	4.97977	1.49343
5590	0	13.8483	4.06452	0.943466	36.3811	2.48988	25.3882
100506504	0	2.30805	1.35484	0	5.07643	2.48988	6.72041
199990	146.17	153.485	92.1291	82.0815	98.9904	106.235	129.181
105378592	33.1647	33.4667	29.8065	10.3781	29.6125	35.6883	31.3619
6497	480.274	750.116	349.549	396.256	590.558	506.276	740.739
105378594	23.3381	58.8552	28.4516	40.569	21.1518	7.46965	46.2962
79906	97.0374	123.481	81.2904	76.4207	75.3004	78.8463	101.553
100129534	6.14161	4.6161	4.06452	10.3781	4.23036	0.829961	15.681
11079	1023.19	1144.79	1110.97	1110.46	1029.67	834.941	756.42
5192	234.609	355.439	212.71	135.859	233.516	218.28	188.172
9651	23.3381	40.3908	17.6129	9.43466	26.2282	24.0689	38.0824
55229	890.533	1068.63	829.162	684.956	934.909	739.495	635.453
388585	4.91329	0	2.70968	0	7.61465	5.80973	1.49343
115110	144.942	130.405	130.065	37.7386	75.3004	58.9272	79.8983
8764	124.06	145.407	74.5162	88.6858	148.909	102.085	184.438
100996583	11.0549	9.23219	21.6774	7.54773	8.46072	7.46965	5.22699
127281	30.708	32.3127	21.6774	22.6432	17.7675	24.8988	31.3619
79258	2.45664	0	0	0.943466	2.53822	0.829961	2.98685
100287898	8.59825	5.77012	6.7742	1.88693	15.2293	13.2794	14.1875
140625	0	0	0	0	0	0	0
440556	7.36993	10.3862	4.06452	6.60426	17.7675	9.95953	18.6678
63976	19.6531	68.0874	18.9678	16.0389	32.1507	34.0284	25.3882
100422968	0	0	0	0	0	0	2.98685
27237	19.6531	23.0805	37.9355	13.2085	11.845	19.9191	2.98685
1953	184.248	483.536	158.516	100.951	247.899	221.6	320.34
693135	0	0	0	0	0	0	0
127262	497.47	553.932	493.162	501.924	347.735	467.268	350.208
49856	128.974	132.713	102.968	69.8165	93.914	98.7653	88.8588
7161	19.6531	27.6966	24.3871	23.5866	52.4564	15.7693	45.5495
57212	385.693	616.249	353.613	361.347	490.722	414.98	510.752
148870	8.59825	2.30805	2.70968	5.6608	9.30679	6.63969	4.48028
388588	2.45664	12.6943	4.06452	4.71733	15.2293	9.95953	2.98685
57470	1991.11	2533.08	2427.87	2453.01	2302.16	1854.96	1516.57
9731	813.149	656.64	715.356	792.511	712.392	604.212	642.92
1677	50.3612	42.6989	56.9033	81.1381	60.0711	55.6074	58.2436
339448	346.387	350.823	321.097	336.817	259.744	246.498	279.271
100133612	8.59825	4.6161	8.12904	4.71733	5.9225	1.65992	2.24014
728716	0	0	0	0	0	0	0
284661	0	0	0	0	0	3.31984	0
55966	40.5346	165.025	37.9355	29.2474	69.3779	70.5467	17.1744
100616489	2.45664	0	0	0	0	0	0
100616421	0	0	0	0	0	0	0
261734	84.7542	98.0921	50.1291	51.8906	56.6868	56.4373	95.5792
8514	101.951	58.8552	96.1936	63.2122	114.22	63.907	80.645
26038	3.68496	2.30805	4.06452	0	9.30679	4.97977	4.48028
6146	3424.56	3333.98	3583.55	4289	4092.45	3937.33	2964.45
102724450	13.5115	3.46207	2.70968	4.71733	10.9989	4.97977	6.72041
388591	391.834	240.037	228.968	126.424	194.596	180.931	293.458
23463	7527.15	4057.55	10577.2	6366.51	4721.08	3431.06	4226.39
148645	9.82657	0	12.1936	1.88693	0.846072	3.31984	4.48028
390992	0	0	0	0	0	0	0
387509	42.9912	36.9288	25.742	29.2474	101.529	48.9677	94.0858
11332	18.4248	31.1587	14.9032	14.152	9.30679	14.9393	26.1349
54626	0	3.46207	0	1.88693	0.846072	0.829961	1.49343
83715	2.45664	6.92415	1.35484	3.77386	3.38429	2.48988	6.72041
100422975	0	0	0	0	0	0	0
8718	42.9912	90.0139	47.4194	48.1168	70.224	29.0486	63.4706
57449	257.947	440.837	246.581	200.958	300.355	219.11	356.929
79707	1415.03	1373.29	1533.68	1258.58	1494.16	1214.23	1270.91
80835	8.59825	15.0023	25.742	9.43466	8.46072	64.7369	14.9343
3104	353.757	289.66	270.968	272.662	253.822	426.6	259.856
9903	3376.66	3758.66	4737.88	3562.53	2528.06	2730.57	1683.09
148479	115.462	170.796	163.936	106.612	134.525	83.8261	127.688
90326	122.832	165.025	134.129	102.838	176.829	118.684	129.181
55735	1117.77	767.426	1062.19	906.671	907.835	702.147	683.989
100505887	0	0	0	0	0	0	0
23261	611.704	657.794	592.065	648.161	657.398	611.681	428.613
9341	1348.7	1340.98	1654.26	1352.93	1557.62	1458.24	1210.42
8863	2352.24	2139.56	2277.49	1952.97	2473.07	2479.92	2770.3
10911	6.14161	12.6943	13.5484	4.71733	4.23036	7.46965	8.96055
3604	8.59825	8.07817	1.35484	8.49119	10.1529	6.63969	13.4408
11315	2253.97	2557.32	2319.49	3032.3	2448.53	2079.05	1726.4
54206	426.227	237.729	546.001	515.132	795.307	549.434	849.759
102724539	0	1.15402	2.70968	0	0	0.829961	2.24014
50651	22.1098	33.4667	23.0323	16.0389	16.9214	15.7693	15.681
473	1757.73	2455.76	1918.45	2056.76	2570.37	2809.42	2131.86
102724552	27.0231	26.5426	43.3549	38.6821	27.0743	58.0973	52.2699
2023	1803.18	2113.02	2116.26	2153.93	1951.04	1777.78	1972.82
102465436	1.22832	4.6161	0	0.943466	0.846072	2.48988	0
100505975	3.68496	0	4.06452	2.8304	6.76857	1.65992	0
765	1.22832	16.1563	0	2.8304	0.846072	0	1.49343
155184	0	0	0	0.943466	0	0	0
6518	1310.62	1491	2024.13	1770.89	1002.59	847.39	1008.06
80045	1250.43	1066.32	1071.68	1307.64	673.473	534.495	255.376
407040	0	0	0	0	0	0	2.24014
9563	3290.67	5263.5	3477.87	2706.8	3790.4	3141.4	3271.35
80176	101.951	126.943	155.807	138.69	136.218	144.413	197.132
100506022	24.5664	15.0023	18.9678	26.417	23.69	8.29961	17.1744
84275	197.76	113.094	409.162	316.061	403.576	248.988	227.001
199953	675.577	750.116	574.452	567.967	543.178	396.721	330.047
5293	187.933	225.035	79.9356	106.612	230.132	90.4657	141.875
644997	4.91329	9.23219	5.41936	14.152	16.0754	7.46965	9.70727
101929074	8.59825	1.15402	6.7742	3.77386	2.53822	1.65992	2.98685
22883	1009.68	1141.33	799.356	715.147	972.136	882.248	978.94
56998	641.184	867.826	639.485	414.182	434.881	410.831	323.327
84328	515.895	435.067	487.742	543.436	483.953	493.827	491.337
64802	1121.46	1133.25	1181.42	1474.64	1077.05	625.791	542.86
100847055	7.36993	2.30805	2.70968	16.9824	5.9225	7.46965	1.49343
105376719	1.22832	5.77012	2.70968	1.88693	1.69214	1.65992	10.454
116362	25.7947	10.3862	32.5162	21.6997	43.1497	19.9191	38.0824
10277	2029.19	1945.68	2278.84	2424.71	2593.21	2413.53	2391.72
23095	26314.3	28545.9	30278	38912.3	31075.4	31814.1	32793.4
100422970	0	5.77012	8.12904	25.4736	4.23036	4.97977	4.48028
5226	475.36	376.212	268.258	495.32	453.494	395.061	448.774
100526739	0	0	0	0	0	0	0
378708	7.36993	5.77012	8.12904	3.77386	4.23036	3.31984	3.73356
1325	1.22832	0	1.35484	0	5.07643	4.97977	2.98685
1676	595.736	538.929	620.517	467.016	580.405	458.138	515.979
5195	342.702	318.511	245.226	227.375	220.825	222.43	224.761
54897	1127.6	1671.03	773.614	851.95	1170.96	1044.09	1128.28
148345	192.846	684.336	158.516	118.877	409.499	163.502	252.389
23435	875.793	843.592	918.582	1554.83	911.219	1035.79	948.325
10747	137.572	167.334	153.097	268.888	148.909	273.887	193.399
6723	191.618	263.118	228.968	189.637	214.902	161.842	189.665
5394	783.669	754.732	761.42	698.165	807.998	820.001	779.568
2475	4609.89	3530.16	4082.13	3806.89	4285.35	2972.92	2706.09
100873935	15.9682	19.6184	29.8065	25.4736	18.6136	15.7693	20.1612
10218	82.2975	90.0139	81.2904	86.7989	82.069	79.6762	125.448
29914	533.091	456.994	460.646	507.585	441.649	437.389	351.702
57540	3.68496	3.46207	0	0.943466	0	0.829961	1.49343
101929181	0	1.15402	0	0	0	0	0
26232	2.45664	0	0	0.943466	0.846072	4.97977	3.73356
93611	84.7542	105.016	54.1936	75.4773	82.915	59.7572	67.2041
26270	132.659	226.189	165.29	160.389	145.524	88.8058	61.2304
10459	147.399	173.104	193.742	138.69	153.139	130.304	125.448
374946	0	0	0	1.88693	0.846072	0.829961	0.746713
57085	97.0374	113.094	138.194	79.2511	91.3757	120.344	120.967
284498	0	2.30805	0	0	0.846072	3.31984	0
102724659	0	0	2.70968	0	0.846072	0.829961	0
4524	966.689	1072.09	869.807	758.547	1060.13	1202.61	1332.88
1185	385.693	438.529	428.129	367.008	417.113	509.596	442.801
100379251	4.91329	5.77012	1.35484	1.88693	13.5371	4.97977	5.22699
4878	6.14161	9.23219	8.12904	0	3.38429	0	2.98685
4879	0	0	0	3.77386	0	0	0
26829	11.0549	3.46207	6.7742	3.77386	34.6889	3.31984	4.48028
90231	886.848	1683.72	918.582	869.876	921.372	885.568	596.623
5351	918.784	1331.74	876.582	572.684	658.244	838.261	681.749
9927	12848.2	11264.4	14785.4	13239.7	15735.2	11153	8402.01
60672	246.893	243.499	322.452	227.375	190.366	152.713	146.356
102466982	0	0	0	0	0	0	0
943	18.4248	31.1587	6.7742	4.71733	36.3811	16.5992	38.8291
102465836	0	0	0	0	0	0	0
7133	434.826	456.994	348.194	336.817	376.502	322.855	356.182
100616438	0	1.15402	0	0	0	0	1.49343
55187	11788.2	10732.4	12866.9	13861.4	11716.4	11645.2	10234.4
677885	63.8727	45.0069	71.8065	63.2122	82.069	68.0568	29.1218
9249	1289.74	1105.56	1116.39	953.844	1062.67	1204.27	933.391
102466722	0	1.15402	1.35484	2.8304	0	1.65992	2.24014
343066	1.22832	5.77012	0	0	0	0	1.49343
126767	1.22832	0	0	0	1.69214	4.1498	0.746713
93190	0	35.7747	2.70968	0	8.46072	2.48988	0
390999	0	6.92415	0	1.88693	0.846072	0	0
65121	0	0	0	0	0	0	0
440560	0	0	0	0	0	0	0
343069	7.36993	13.8483	6.7742	6.60426	5.07643	8.29961	7.46713
65122	0	0	0	0	0	0	0
400735	1.22832	0	0	0	0	0.829961	0
343071	0	0	0	0	0	0	0
441871	0	0	0	0	0	0	0
440561	0	0	0	0	0	0	0.746713
653606	0	0	0	0	0	0	0
102724742	0	0	0	0	0	0	0
101929983	0	0	0	0	0	0	0.746713
649330	1.22832	0	2.70968	0	0	4.1498	0
441873	0	0	0	0	0	0.829961	0.746713
649324	1.22832	0	0	0	0	0	0
440563	7.36993	13.8483	5.41936	6.60426	5.07643	6.63969	2.24014
645354	1.22832	0	0	0	0	0	0
645359	0	0	0	0	0	0.829961	0.746713
645359	0	0	0	0	0	0.829961	0.746713
101060301	1.22832	0	2.70968	0	0	0.829961	0
343070	0	0	0	0	0	0	0.746713
400736	0	0	0	0	0	0	0
391003	1.22832	0	0	0	0.846072	0	0
343068	1.22832	0	0	0	0	0	0.746713
391002	0	0	0	0	0	0	0
645382	0	0	0	0	0	0	0
653619	1.22832	0	0	0	0	0	0.746713
729528	0	0	4.06452	0	1.69214	0	0
645414	0	0	0	0	0.846072	2.48988	0
391004	0	0	0	0	4.23036	2.48988	0
645425	0	0	1.35484	3.77386	5.07643	3.31984	2.24014
126755	94.5807	310.433	146.323	194.354	347.735	293.806	300.925
10630	109.321	294.276	207.291	209.449	223.363	173.462	232.228
7799	1239.38	1211.73	1181.42	1729.37	2066.11	1835.04	2116.93
23254	66.3293	60.0093	42	24.5301	63.4554	97.1054	119.474
200197	9.82657	1.15402	13.5484	3.77386	1.69214	6.63969	1.49343
55092	18.4248	43.8529	25.742	23.5866	30.4586	24.0689	28.3751
727684	17.1965	9.23219	12.1936	16.0389	10.1529	4.97977	13.4408
114827	2.45664	5.77012	4.06452	6.60426	2.53822	9.95953	6.72041
101927417	0	0	0	0	0	0	0.746713
79180	90.8958	130.405	52.8388	58.4949	108.297	80.5062	109.02
11330	0	0	2.70968	0.943466	0.846072	4.1498	0
63036	0	3.46207	1.35484	0	0	4.97977	0.746713
51032	7.36993	16.1563	13.5484	20.7563	7.61465	21.579	8.21384
842	143.714	140.791	120.581	112.272	95.6061	114.535	125.448
23341	1214.81	853.978	1318.26	1351.04	1189.58	1366.12	1259.7
79814	819.29	956.686	735.678	461.355	642.168	902.167	581.689
84301	972.83	1290.2	1293.87	1287.83	1599.08	1407.61	1232.82
6248	455.707	497.384	662.517	807.607	717.469	873.119	705.644
23207	2125	2849.29	2507.81	1813.34	2159.17	1929.66	1783.15
284723	1582.08	271.196	1475.42	1138.76	3237.92	1347.03	887.095
388595	0	0	0	1.88693	0.846072	0	2.24014
54751	55.2745	78.4736	67.742	37.7386	66.8397	45.6478	72.4311
440567	1105.49	932.452	849.485	841.572	730.16	656.499	324.82
729614	136.344	286.198	130.065	157.559	171.753	215.79	173.984
23013	2277.31	2025.31	2076.97	2822.85	2363.08	2404.4	2804.65
7709	447.109	513.541	398.323	241.527	342.659	207.49	283.751
101928566	0	0	0	0	0	0	0
149563	2.45664	0	0	1.88693	0	6.63969	1.49343
27129	9297.16	11130.6	9349.75	7628.87	5182.19	4578.06	3039.87
1187	8.59825	17.3104	10.8387	4.71733	13.5371	24.8988	22.4014
1188	0	1.15402	0	2.8304	1.69214	8.29961	0
348487	0	0	0	0	0	0.829961	0
1969	189.161	208.878	147.678	116.046	164.138	151.053	129.181
128272	8.59825	18.4644	8.12904	12.2651	18.6136	9.95953	11.2007
101927546	0	4.6161	0	0.943466	6.76857	1.65992	0.746713
79363	13.5115	25.3885	24.3871	6.60426	14.3832	12.4494	27.6284
54455	1062.5	1255.58	1303.36	1120.84	1154.89	1034.96	1001.34
26099	1778.61	2318.43	1549.94	1618.99	1386.71	1295.57	1146.2
374955	17.1965	16.1563	13.5484	14.152	24.5361	36.5183	19.4145
55707	270.231	260.809	277.742	267.001	248.745	268.077	324.82
114819	232.153	257.347	173.42	183.976	196.289	241.519	277.777
26871	5526.22	4985.38	6516.78	29714.5	71348.4	3040.98	5113.49
100126512	3.68496	19.6184	0	0.943466	9.30679	6.63969	3.73356
100126517	4.91329	5.77012	4.06452	1.88693	1.69214	1.65992	5.9737
102724970	0	1.15402	0	0	5.9225	0	0
100133301	0	0	1.35484	0.943466	0.846072	0	0.746713
7195	0	0	0	0	0	0	0
55672	1497.32	1354.82	964.646	1322.74	1221.73	1698.93	2621.71
84809	163.367	203.108	124.645	248.132	154.831	252.308	221.774
11209	24.5664	18.4644	9.48388	13.2085	27.0743	21.579	32.8554
26869	5436.55	4853.83	6504.59	29680.5	71325.5	3023.55	5097.81
729574	0	0	0	0	0	0	0
100126533	0	0	2.70968	0.943466	0	0	1.49343
284729	3.68496	4.6161	0	0	0.846072	0	0
100189045	0	0	0	0	0	0	0
102723383	0	2.30805	0	0	0	0	0
6060	5431.64	4853.83	6504.59	29680.5	71324.7	3023.55	5098.55
11223	33.1647	33.4667	14.9032	19.8128	32.9968	20.749	23.1481
100500876	0	0	0	0	0	0	0
100189298	0	0	0	1.88693	0	0	0
7193	4.91329	11.5402	5.41936	3.77386	2.53822	1.65992	6.72041
791226	1.22832	13.8483	0	0	2.53822	0.829961	0
9696	269.002	439.683	180.194	268.888	258.898	200.021	345.728
26870	5426.72	4804.2	6462.59	29650.3	71299.3	3008.61	5108.26
4237	2.45664	24.2345	6.7742	2.8304	10.1529	20.749	14.1875
23400	234.609	369.288	234.387	129.255	178.521	139.433	183.691
6390	5501.65	4074.86	5926.07	5089.06	4913.14	3363.83	2718.78
11240	11126.1	10955.2	10894.3	9441.26	13967.8	11483.3	9719.21
29943	0	0	0	0	0	3.31984	0
51702	1.22832	0	0	0.943466	0.846072	0.829961	8.21384
100616188	0	0	0	0	0	0	0
23569	22.1098	19.6184	6.7742	28.304	30.4586	1.65992	6.72041
353238	0	1.15402	1.35484	0.943466	0	0	0
55920	340.245	388.906	287.226	306.626	285.972	286.337	342.741
55160	2565.96	3470.15	2514.58	2081.29	2180.33	1723.83	1628.58
81569	0	0	0	0	1.69214	0	0
101927876	1.22832	0	1.35484	0	0	0	0
84966	2.45664	24.2345	9.48388	3.77386	3.38429	5.80973	6.72041
127707	0	0	0	0.943466	0	4.1498	3.73356
5081	260.404	363.518	226.258	126.424	368.887	546.114	539.873
80834	0	0	0	0	0	0	0.746713
8659	638.727	1174.8	498.581	801.946	579.559	722.066	730.285
100616120	0	0	0	0	0	0	0
100302276	1.22832	2.30805	2.70968	0	4.23036	4.1498	0
126917	136.344	168.488	140.903	190.58	243.669	186.741	241.935
23352	12761	12404.6	12157	14036.9	13616.7	13524.2	12147.5
23065	1486.27	1279.81	1375.16	1465.2	1713.3	1751.22	1723.41
51154	309.537	323.127	322.452	389.651	225.901	235.709	203.853
246181	6.14161	1.15402	1.35484	4.71733	5.07643	16.5992	9.70727
22977	6.14161	9.23219	1.35484	20.7563	10.1529	28.2187	15.681
100506730	45.4479	32.3127	59.613	77.3642	65.1475	93.7856	94.0858
8574	982.657	700.493	714.001	687.787	637.092	606.701	535.393
54896	121.604	133.867	107.032	86.7989	159.061	144.413	156.063
832	1002.31	1121.71	998.517	906.671	749.62	741.985	616.038
100532736	0	0	0	0	0	0	0
440574	721.025	536.621	774.969	903.84	442.495	483.867	359.169
644068	46.6762	42.6989	82.6452	236.81	54.9947	88.8058	53.0166
4681	15.9682	43.8529	6.7742	18.8693	18.6136	23.2389	26.8817
3362	14.7399	15.0023	6.7742	1.88693	5.07643	7.46965	5.9737
255104	201.445	129.251	100.258	137.746	133.679	146.073	138.889
54546	0	0	0	0	0	0	0
23252	536.776	378.52	467.42	664.2	495.798	539.475	524.939
30814	0	0	1.35484	0	0	0	0
5320	0	0	0	0.943466	5.07643	6.63969	23.8948
5322	0	0	0	0	5.07643	0	2.24014
26279	0	3.46207	1.35484	0.943466	1.69214	0	5.22699
64600	0	0	0	0	0	0.829961	0
391013	0	0	0	0	0.846072	0	0.746713
127733	63.8727	12.6943	39.2904	5.6608	21.9979	34.8584	7.46713
101928017	0	2.30805	0	0	0	1.65992	0.746713
127731	3.68496	25.3885	10.8387	3.77386	15.2293	6.63969	18.6678
339505	0	2.30805	1.35484	2.8304	0	4.97977	0
55450	51.5895	91.1679	50.1291	48.1168	38.0732	44.8179	56.0035
79594	1060.04	1088.24	703.162	981.205	917.142	634.09	486.11
163933	14.7399	21.9265	5.41936	6.60426	11.845	9.95953	26.8817
978	3.68496	15.0023	0	15.0955	7.61465	2.48988	8.21384
65018	2881.64	4280.28	2517.29	2619.06	3563.65	2632.64	2998.05
102464833	0	0	0	0	0	0	0
100861548	213.728	152.331	211.355	179.259	248.745	236.539	224.761
1650	1034.25	1130.94	1068.97	1019.89	1265.72	1185.18	1164.13
57576	39.3063	102.708	58.2581	33.9648	59.225	36.5183	52.2699
400745	0	0	4.06452	0	4.23036	7.46965	3.73356
50809	4183.66	4079.48	4185.1	4110.68	3378.36	3260.09	3079.44
8672	2654.4	3125.1	3859.94	3202.12	2514.53	1975.31	3106.33
100302155	0	10.3862	2.70968	6.60426	5.9225	2.48988	3.73356
1889	879.478	1080.17	616.452	581.175	819.843	815.022	847.519
100506801	17.1965	27.6966	8.12904	12.2651	35.535	34.8584	20.1612
84224	132.659	53.0851	104.323	40.569	137.91	146.073	73.1778
249	30.708	47.315	12.1936	18.8693	60.0711	8.29961	20.1612
5909	1.22832	0	0	0	43.9957	1.65992	0.746713
84196	1230.78	1119.4	1283.03	1622.76	1148.12	1317.98	1299.28
401944	153.54	123.481	97.5485	89.6293	107.451	97.9354	125.448
3339	11348.5	18355.9	7855.36	4747.52	9585.99	10359.6	15713.1
23436	0	0	0	1.88693	0	0	0
10136	0	0	0	0	0	0	0
101928043	15.9682	18.4644	10.8387	15.0955	8.46072	14.1093	18.6678
29092	78.6126	147.715	188.323	187.75	160.754	107.065	178.464
998	4819.93	4546.86	4708.07	4936.21	4052.68	4187.98	3962.8
54361	55.2745	130.405	82.6452	72.6469	71.07	116.195	98.5661
100616433	0	0	0	0	0	0	0
9923	1376.95	1369.83	1325.03	1169.9	1459.47	1457.41	1610.66
2046	0	1.15402	0	2.8304	1.69214	1.65992	0
102466615	0	0	0	0	0	0	0
712	56.5028	155.793	77.2259	112.272	107.451	90.4657	208.333
714	65.101	96.938	46.0646	83.025	102.375	76.3564	203.106
713	74.9276	141.945	62.3226	107.555	111.681	81.3362	240.442
2048	4.91329	21.9265	14.9032	14.152	10.9989	14.9393	35.8422
100616391	0	0	0	0	0	0	0
100422914	0	0	0	0	0	0.829961	0
646262	0	0	0	0	0	0	0
729059	0	1.15402	0	0	4.23036	0	0.746713
23028	1859.68	1911.06	1899.49	1543.51	1602.46	1507.21	1325.42
100422866	1.22832	0	0	4.71733	0	0.829961	0
100616177	8.59825	1.15402	9.48388	4.71733	3.38429	11.6195	4.48028
7798	964.232	710.879	732.969	891.575	666.704	619.981	793.756
3352	2.45664	1.15402	1.35484	0.943466	2.53822	0.829961	1.49343
100996511	205.13	213.494	200.516	309.457	175.137	234.049	265.083
10236	1555.05	1504.85	1739.61	1833.15	1435.78	1546.22	1814.51
80818	777.527	1020.16	1068.97	1177.45	1087.2	1103.02	1679.36
148898	61.4161	84.2438	39.2904	53.7776	50.7643	89.6358	255.376
6920	6066.68	7007.23	5170.07	5160.76	4508.72	4929.97	2731.48
55616	1326.59	1217.5	1314.19	887.801	1492.47	922.087	1027.48
1870	14.7399	30.0046	9.48388	25.4736	42.3036	12.4494	14.1875
101928163	2.45664	0	0	0	0.846072	0	0
3399	346.387	613.941	292.645	277.379	505.951	264.758	403.225
259283	0	1.15402	1.35484	0.943466	0.846072	1.65992	7.46713
6135	4274.56	4812.28	4775.81	5757.97	5375.09	5128.33	3712.66
6924	2510.69	2377.29	2442.78	1775.6	1500.93	1444.96	1280.61
100506963	8.59825	9.23219	16.2581	14.152	16.0754	27.3887	15.681
57095	732.079	702.801	766.84	810.437	779.232	694.677	495.817
11313	239.523	280.428	265.549	202.845	186.136	151.883	148.596
2582	110.549	76.1656	78.5807	55.6645	73.6082	99.5953	50.0298
3155	709.97	571.242	659.807	768.925	678.549	670.608	430.853
2517	361.126	483.536	467.42	321.722	387.501	372.652	351.702
1269	1.22832	4.6161	4.06452	9.43466	9.30679	5.80973	3.73356
100616492	0	0	0	0	0	0	0
55629	2138.51	1292.51	1963.16	2354.89	2617.75	1744.58	1984.76
10772	1566.11	1132.1	1575.68	2023.73	1722.6	1737.94	1688.32
127294	22298.9	25368.9	25861.2	18894.8	28289.3	17586.9	28060
58985	11.0549	5.77012	9.48388	7.54773	3.38429	23.2389	12.6941
163702	155.997	533.159	329.226	219.828	152.293	156.033	88.1121
284632	0	0	0	0	0	0	2.24014
57822	12.2832	11.5402	12.1936	8.49119	5.07643	4.97977	0.746713
90529	45.4479	28.8506	39.2904	11.3216	34.6889	22.4089	27.6284
57185	612.932	342.745	682.839	367.008	566.022	400.041	419.653
100750325	0	0	6.7742	0	0	1.65992	0
11123	125.289	98.0921	126	128.311	184.444	76.3564	85.872
100506985	25.7947	20.7724	52.8388	30.1909	48.2261	13.2794	18.6678
400746	1.22832	0	1.35484	1.88693	4.23036	0	0.746713
10250	1098.12	1062.86	1280.32	1678.43	1302.95	1317.98	1409.05
25932	2256.43	1758.73	2533.55	2219.98	1583.85	2519.76	2757.61
864	30.708	39.2368	8.12904	3.77386	39.7654	6.63969	26.8817
102465437	0	0	0	0	0	0	0
100616365	0	0	0	0	0	0	0
25949	546.603	416.603	605.614	725.525	560.099	487.187	412.932
57035	670.663	662.41	624.581	859.498	780.078	688.038	1002.84
6007	50.3612	64.6254	50.1291	12.2651	37.2272	91.2957	129.928
23585	315.679	295.43	340.065	350.969	291.049	300.446	362.902
6006	33.1647	30.0046	40.6452	31.1344	38.9193	45.6478	47.7896
55219	1924.78	1945.68	2433.29	2052.04	1551.7	1615.93	1194.74
26119	463.077	502.001	387.484	318.892	328.276	336.964	289.725
57134	185.477	340.437	228.968	114.159	263.128	297.126	292.711
57190	809.464	1055.93	1075.74	545.323	593.942	561.884	549.581
56181	3085.54	2098.02	2456.33	2933.24	2563.6	2109.76	1783.15
646471	222.326	161.563	135.484	277.379	239.438	186.741	215.053
79000	36.8496	12.6943	39.2904	57.5514	50.7643	47.3078	42.5626
164091	63.8727	56.5472	63.6775	59.4384	54.1486	66.3969	67.2041
3925	185.477	166.179	193.742	139.633	276.665	395.061	387.544
100500808	0	0	0	0	0	0	0
5051	518.352	446.607	373.936	464.185	609.172	566.863	596.623
2134	892.99	1316.74	760.065	930.257	868.916	893.038	1126.04
7780	45.4479	35.7747	29.8065	88.6858	49.0722	43.9879	53.7633
105376910	3.68496	2.30805	9.48388	1.88693	10.9989	9.12957	11.2007
84676	4582.87	5413.53	6629.23	7396.77	4086.53	5051.14	3254.17
149420	719.796	499.692	738.388	792.511	607.479	717.086	622.012
79927	51.5895	83.0897	28.4516	25.4736	34.6889	45.6478	42.5626
105376887	0	0	0	1.88693	0	1.65992	2.24014
51042	151.084	184.644	101.613	127.368	89.6836	72.2066	60.4837
10256	412.716	904.755	411.871	350.969	451.802	379.292	210.573
378807	0	13.8483	2.70968	5.6608	4.23036	7.46965	7.46713
101928303	13.5115	32.3127	13.5484	21.6997	26.2282	37.3482	36.5889
64793	5407.07	5317.74	6169.94	5622.11	4566.25	4504.2	3310.18
83442	210.043	363.518	147.678	193.411	148.063	92.9556	136.648
91544	297.254	530.851	227.613	262.284	148.909	141.923	132.168
1043	8.59825	6.92415	16.2581	27.3605	21.9979	9.95953	8.96055
55057	4.91329	5.77012	1.35484	0	1.69214	0.829961	2.98685
257101	1.22832	0	8.12904	0	0.846072	0	0
79727	8.59825	3.46207	2.70968	0.943466	0	4.1498	6.72041
79947	488.872	361.21	428.129	444.372	437.419	361.033	353.195
101928324	23.3381	18.4644	28.4516	31.1344	26.2282	35.6883	39.5758
3151	1583.31	1448.3	1507.94	1531.25	1325.79	1688.14	1789.87
6195	87.2108	153.485	58.2581	85.8554	128.603	51.4576	83.6318
100302190	0	0	0	0	0	0	0
101928728	24.5664	49.623	21.6774	26.417	38.9193	41.498	20.908
8289	1111.63	1271.73	961.936	1024.6	1092.28	1028.32	1190.26
55650	174.422	161.563	101.613	116.046	148.909	134.454	97.8194
84243	173.193	186.952	138.194	149.068	185.29	129.474	132.168
2810	1.22832	0	0	1.88693	0.846072	0	2.24014
54707	103.179	156.947	124.645	117.933	127.757	137.774	118.727
63906	158.453	244.653	176.129	169.824	200.519	217.45	180.704
10726	363.583	391.214	352.258	455.694	308.816	341.114	294.205
8431	17.1965	8.07817	6.7742	4.71733	21.9979	14.1093	7.46713
126695	1.22832	1.15402	0	1.88693	1.69214	2.48988	3.73356
388610	22.1098	38.0828	14.9032	17.9259	18.6136	38.1782	16.4277
115572	29.4797	54.2391	31.1613	44.3429	69.3779	72.2066	32.1086
6548	202.673	259.655	163.936	121.707	140.448	307.086	223.267
23038	1825.29	2215.73	1868.32	1321.8	1627.84	1475.67	1152.92
84065	179.335	267.734	178.839	137.746	170.906	149.393	131.421
644961	56.5028	49.623	46.0646	69.8165	67.6857	82.1661	71.6844
100887744	0	0	0	0	0	0	0
84958	34.393	51.9311	17.6129	31.1344	36.3811	23.2389	37.3356
9064	366.04	490.46	349.549	273.605	494.106	291.316	480.136
8547	11.0549	0	8.12904	4.71733	4.23036	4.1498	9.70727
388611	0	0	0	0	0.846072	0.829961	0
2827	0	1.15402	0	1.88693	1.69214	2.48988	0.746713
10163	845.085	1002.85	780.388	712.317	946.754	927.066	1155.91
27245	651.01	1250.96	491.807	529.284	665.858	600.892	962.513
2268	105.636	88.8599	55.5484	63.2122	157.369	46.4778	30.6152
2537	186.705	248.115	127.355	163.22	155.677	125.324	163.53
199870	732.079	678.566	777.678	728.356	653.167	751.115	738.499
23673	867.195	643.945	792.581	856.667	632.862	673.928	593.637
5511	519.58	578.166	596.13	596.271	522.026	499.636	453.255
677774	18.4248	4.6161	12.1936	39.6256	65.9936	14.1093	11.2007
9473	104.407	95.784	46.0646	97.177	158.215	51.4576	117.981
6118	663.293	728.189	812.904	634.009	517.796	619.981	617.531
27293	2.45664	4.6161	0	0	2.53822	1.65992	1.49343
55113	97.0374	143.099	101.613	105.668	92.2218	94.6155	76.9114
2140	849.998	827.435	1016.13	955.731	1018.67	1016.7	892.322
5724	78.6126	107.324	47.4194	77.3642	101.529	63.077	69.4443
22826	853.683	637.021	773.614	805.72	738.621	756.924	554.808
93974	545.375	810.125	624.581	938.749	1078.74	917.107	926.671
83667	98.2657	100.4	90.7743	120.764	203.903	120.344	148.596
54797	213.728	199.646	205.936	207.563	168.368	138.603	156.063
65979	770.157	723.573	680.13	801.946	650.629	587.612	692.203
1104	116.691	88.8599	126	138.69	133.679	118.684	113.5
8420	106.864	105.016	139.549	124.538	130.295	108.725	158.303
6080	1134.97	3587.86	1513.36	1134.05	2533.98	1031.64	945.338
26768	1163.22	4264.12	1764	1615.21	2951.94	1381.88	1189.51
54952	192.846	184.644	193.742	193.411	248.745	292.146	264.336
85028	41.7629	49.623	40.6452	31.1344	39.7654	53.9475	50.0298
692212	8.59825	4.6161	4.06452	4.71733	7.61465	4.1498	3.73356
677838	6.14161	15.0023	13.5484	12.2651	10.1529	15.7693	17.1744
677825	3.68496	1.15402	2.70968	5.6608	9.30679	3.31984	9.70727
692073	15.9682	12.6943	14.9032	16.9824	49.0722	11.6195	18.6678
115273	11.0549	4.6161	4.06452	1.88693	13.5371	12.4494	23.1481
6883	293.569	248.115	346.839	326.439	297.817	283.847	326.313
26824	45.4479	49.623	29.8065	31.1344	49.0722	27.3887	21.6547
10691	238.294	120.019	214.065	239.64	220.825	198.361	225.507
105376911	15.9682	6.92415	6.7742	2.8304	21.1518	9.12957	9.70727
51441	1010.91	980.921	1101.49	1119.89	868.07	907.147	827.358
4985	6.14161	1.15402	28.4516	0.943466	1.69214	3.31984	0.746713
2035	2084.46	2249.19	2128.45	2412.44	2855.49	1734.62	1287.33
399474	24.5664	30.0046	24.3871	33.0213	42.3036	53.9475	53.0166
6429	676.805	638.175	693.678	737.79	546.562	631.6	622.012
51102	514.667	635.867	527.033	523.624	599.019	511.256	455.495
10076	615.389	238.883	509.42	404.747	832.535	380.122	418.159
101928460	6.14161	0	0	7.54773	0	2.48988	6.72041
101929406	0	0	0	0	0	0	0
4146	0	0	0	0	5.07643	0	0
100129196	2.45664	3.46207	4.06452	3.77386	9.30679	2.48988	5.9737
7805	108.092	207.724	96.1936	110.386	193.75	110.385	176.971
100616164	1.22832	0	0	0	0.846072	0	0.746713
400748	1.22832	0	0	0	0	0	0
9672	313.222	439.683	235.742	179.259	320.661	327.005	348.715
9698	2877.96	2650.79	3070.07	3250.24	3205.77	2811.08	2595.57
692234	14.7399	6.92415	27.0968	24.5301	24.5361	40.6681	19.4145
692235	34.393	18.4644	31.1613	30.1909	21.1518	29.0486	21.6547
692200	3.68496	24.2345	9.48388	6.60426	3.38429	4.1498	9.70727
79570	100.722	123.481	107.032	87.7423	159.061	103.745	35.8422
9410	542.918	469.688	520.259	502.867	637.938	564.373	504.031
51538	632.585	431.605	659.807	683.069	668.397	1007.57	507.018
2170	13839.5	7781.59	15889.6	13409.5	16280.1	8924.57	6900.37
347735	223.554	148.869	261.484	214.167	181.059	176.782	112.754
149086	0	0	1.35484	0	8.46072	1.65992	0.746713
284551	0	0	0	0	6.76857	2.48988	4.48028
64129	682.947	791.661	451.162	520.793	572.791	707.957	436.08
3061	68.786	54.2391	52.8388	25.4736	33.8429	50.6276	24.6415
553115	368.496	327.743	356.323	397.199	392.577	467.268	357.675
1307	230.924	453.532	140.903	156.615	332.506	363.523	688.469
576	3.68496	15.0023	10.8387	4.71733	88.8375	15.7693	44.8028
100423028	0	0	0	0	0	0	0
90853	1.22832	0	1.35484	0	3.38429	1.65992	5.22699
8073	5760.83	6152.1	6524.91	6195.74	6334.54	6373.27	4501.93
10657	815.605	833.205	827.807	922.71	712.392	843.24	780.315
55116	84.7542	85.3978	97.5485	66.0426	88.8375	78.0163	87.3654
100847018	0	0	0	1.88693	0	0.829961	0.746713
23633	7252.01	6464.84	7263.3	6790.12	6314.23	5393.92	3954.59
200081	980.2	1142.48	997.162	911.388	977.213	920.427	910.243
79140	760.331	639.329	769.549	672.691	752.158	599.232	272.55
56063	155.997	86.5518	84.0001	79.2511	109.989	126.984	188.172
55721	50.3612	41.5449	44.7097	47.1733	55.8407	64.7369	88.8588
149069	57.7311	41.5449	48.7742	33.0213	51.6104	54.7774	50.7765
8668	1983.74	2152.26	2446.84	1986	1813.98	1635.85	1377.69
339483	126.517	182.336	93.484	66.0426	107.451	78.0163	170.251
84734	4.91329	1.15402	5.41936	1.88693	3.38429	3.31984	10.454
3932	25.7947	18.4644	10.8387	18.8693	21.9979	6.63969	9.70727
3065	358.67	370.442	346.839	312.287	301.202	216.62	241.935
65108	41.7629	54.2391	27.0968	52.8341	41.4575	51.4576	50.7765
100128071	7.36993	18.4644	2.70968	4.71733	1.69214	9.95953	2.24014
81629	44.2196	83.0897	81.2904	55.6645	51.6104	77.1864	75.418
55108	1245.52	1276.35	1152.97	999.13	1291.95	1286.44	1292.56
728116	1.22832	0	0	0	1.69214	0	2.98685
653121	310.765	291.968	406.452	387.765	318.123	307.915	407.705
339487	340.245	313.895	342.775	380.217	307.124	281.357	273.297
5928	1883.02	1814.13	1908.97	2286.02	1885.05	2141.3	1870.52
81493	2161.85	3151.64	2291.03	1952.97	2461.22	1503.06	1833.93
57648	106.864	113.094	70.4517	66.0426	93.914	84.656	135.155
8565	680.49	567.78	807.485	829.307	741.159	639.07	557.048
64766	540.461	482.382	433.549	608.536	586.328	449.839	633.212
252995	13364.1	10722	7481.43	8320.43	8479.33	6009.75	3856.77
3208	0	0	0	0	0	0	1.49343
113452	20.8815	40.3908	16.2581	20.7563	24.5361	25.7288	29.1218
127544	438.511	430.451	430.839	444.372	467.878	314.555	461.468
204	2936.92	2458.07	2673.1	2768.13	2374.92	1901.44	1445.64
113451	51.5895	53.0851	54.1936	43.3994	79.5307	132.794	126.941
55223	81.0692	41.5449	62.3226	53.7776	46.5339	48.9677	85.872
149076	525.722	647.408	436.259	447.203	426.42	472.248	449.521
127550	6.14161	6.92415	1.35484	0	9.30679	2.48988	2.98685
1912	1267.63	1667.56	1390.07	1427.46	1091.43	1139.54	1048.38
100500853	2.45664	2.30805	6.7742	0.943466	0.846072	1.65992	5.22699
101929464	11.0549	0	1.35484	8.49119	12.6911	6.63969	9.70727
7579	518.352	392.368	451.162	398.143	373.118	384.272	508.511
114784	6.14161	17.3104	8.12904	18.8693	16.0754	26.5587	14.1875
127540	0	0	0	0	0	0	0
402779	0	0	0	0	0.846072	0	0
84970	0	0	1.35484	0	0	0	0
693137	1.22832	0	0	0	0	1.65992	0
2709	3.68496	6.92415	1.35484	4.71733	5.9225	3.31984	8.21384
127534	1.22832	9.23219	2.70968	2.8304	6.76857	6.63969	2.24014
2707	14.7399	8.07817	6.7742	16.9824	14.3832	18.2591	23.8948
2701	147.399	193.876	131.419	159.446	148.063	128.644	135.155
113444	706.285	605.863	615.097	636.84	518.642	580.973	406.958
58512	1.22832	8.07817	1.35484	0.943466	4.23036	5.80973	0.746713
653160	42.9912	31.1587	25.742	9.43466	9.30679	27.3887	36.5889
100506144	54.0461	78.4736	73.1614	51.8906	70.224	77.1864	86.6187
9204	628.9	433.913	510.775	675.522	527.949	548.604	512.992
79830	339.017	306.97	475.549	392.482	329.968	386.762	427.866
6421	3444.21	3429.76	3793.55	4310.7	3535.73	4030.29	3720.12
9202	2562.28	2485.77	2870.91	2921.91	2864.8	3214.44	2988.34
79932	2513.15	2268.81	2261.23	1980.34	1758.14	1812.63	1536.73
23154	201.445	222.727	161.226	130.198	198.827	147.733	166.517
339488	8.59825	4.6161	14.9032	15.0955	11.845	12.4494	16.4277
5690	772.614	880.52	754.646	951.957	610.864	663.969	579.449
127703	296.025	320.819	306.194	367.008	393.423	253.968	295.698
63967	6.14161	6.92415	4.06452	10.3781	3.38429	4.97977	5.9737
192670	1762.64	1630.64	1800.58	1884.1	1885.89	1965.35	1627.83
26523	987.57	1222.11	984.969	1035.93	1147.27	1239.96	1270.16
192669	1189.01	1097.48	1380.58	1345.38	1282.64	1184.35	1307.49
27285	0	0	0	0.943466	1.69214	0.829961	2.24014
54936	211.271	261.963	273.678	204.732	203.057	167.652	153.076
1296	20.8815	33.4667	14.9032	17.9259	31.3047	34.8584	109.767
27095	445.881	363.518	437.613	497.207	380.732	384.272	359.169
55700	2713.36	5153.87	3183.87	2303	2954.48	1795.21	2084.08
9967	3980.99	4354.13	4569.88	5235.29	5601.84	4704.22	4578.84
79729	29.4797	27.6966	29.8065	19.8128	65.9936	65.5669	75.418
55194	35.6213	66.9334	23.0323	24.5301	54.9947	49.7977	46.2962
83931	1847.4	2013.77	1747.74	1688.8	1210.73	1238.3	882.614
84967	233.381	280.428	188.323	351.913	159.908	260.608	141.875
127700	57.7311	73.8575	77.2259	84.9119	82.915	53.1175	56.7502
64960	1805.63	1905.29	1949.61	1509.55	1492.47	1259.05	801.969
1441	190.39	272.35	60.9678	145.294	429.804	48.1377	85.872
2899	8.59825	5.77012	1.35484	0.943466	4.23036	6.63969	3.73356
100422898	0	0	0	0	0	0	0
728431	65.101	46.161	27.0968	47.1733	26.2282	42.328	35.0955
80149	131.43	140.791	168	154.728	112.528	145.243	115.74
102465438	0	2.30805	0	0.943466	3.38429	1.65992	1.49343
64769	504.84	345.053	532.452	568.91	472.108	415.81	450.268
100847010	27.0231	15.0023	16.2581	26.417	18.6136	18.2591	33.6021
79753	240.751	230.805	246.581	335.874	236.054	233.219	224.761
7802	54.0461	24.2345	40.6452	63.2122	54.1486	56.4373	45.5495
29889	714.883	745.5	745.162	759.49	635.4	646.54	570.489
284654	0	0	0	0	1.69214	0	0
54955	146.17	204.262	250.645	265.114	181.905	192.551	187.425
55143	3.68496	4.6161	4.06452	11.3216	18.6136	8.29961	19.4145
284656	0	0	0	1.88693	7.61465	4.1498	2.24014
149175	46.6762	68.0874	39.2904	59.4384	71.07	40.6681	37.3356
79693	131.43	133.867	150.387	144.35	94.76	104.575	89.6055
127687	99.494	136.175	90.7743	138.69	105.759	98.7653	67.9509
4520	394.291	369.288	365.807	473.62	343.505	326.175	344.235
3633	567.484	551.624	630.001	682.126	647.245	758.584	630.226
10946	1351.15	1188.64	1472.71	1385.01	1407.02	2356.26	1906.36
2275	8326.79	12382.7	9103.17	9127.09	5486.77	5644.56	2930.85
51118	3161.7	3624.79	3503.62	3949.35	2388.46	2775.39	1824.97
5453	4.91329	1.15402	8.12904	2.8304	2.53822	4.97977	0.746713
100500801	0	0	0	0	0	0	0
339442	0	0	0	0	0.846072	0	0
64121	167.052	198.492	203.226	277.379	208.134	239.029	256.869
100527950	19.6531	10.3862	14.9032	18.8693	6.76857	16.5992	20.1612
26292	1.22832	5.77012	5.41936	1.88693	7.61465	4.97977	5.9737
81025	0	0	0	0	0	0	0
54933	25.7947	15.0023	47.4194	31.1344	28.7664	42.328	66.4574
79647	671.892	675.104	676.065	834.967	532.179	510.426	499.551
4725	3332.44	2819.28	2980.65	3193.63	2754.81	1975.31	1158.9
23499	17574.8	13042.8	17087.2	17611.7	15346.9	18548	23462.5
643314	2242.91	2125.71	1658.32	1705.79	2012.8	2353.77	2945.04
105378950	3.68496	3.46207	1.35484	4.71733	8.46072	8.29961	5.9737
353500	151.084	178.874	113.807	171.711	120.988	187.571	185.931
728448	146.17	207.724	176.129	283.983	92.2218	209.15	215.8
8761	7485.39	8198.19	6556.07	7094.86	4616.17	5309.26	4392.91
101929516	31.9364	31.1587	17.6129	26.417	23.69	63.077	25.3882
677834	29.4797	19.6184	13.5484	54.721	27.9204	39.0082	17.1744
26508	173.193	200.8	143.613	250.018	171.753	297.126	353.942
84618	2202.38	3674.41	1234.26	1430.29	1331.72	1037.45	893.068
51440	275.144	219.265	88.0646	87.7423	58.3789	106.235	75.418
10450	305.852	393.522	420	391.538	335.89	399.211	297.938
656	46.6762	39.2368	59.613	57.5514	54.9947	73.0366	68.6976
64064	1.22832	3.46207	1.35484	4.71733	6.76857	4.97977	14.9343
105378951	1.22832	1.15402	2.70968	0.943466	1.69214	1.65992	2.24014
101929536	0	0	0	0	0	0	1.49343
54802	329.19	267.734	321.097	329.27	294.433	313.725	262.843
4610	17.1965	21.9265	24.3871	22.6432	23.69	32.3685	54.51
84879	1.22832	1.15402	0	1.88693	2.53822	0	3.73356
10487	1153.39	1114.79	1125.87	1108.57	1232.73	1195.14	1113.35
5538	562.571	467.38	630.001	476.45	532.179	488.017	514.485
6018	1666.83	1439.07	1811.42	1986.94	1843.59	1816.78	1633.81
127391	3.68496	4.6161	2.70968	2.8304	1.69214	1.65992	2.24014
10269	889.305	728.189	895.549	1047.25	842.687	823.321	975.207
1298	4.91329	5.77012	10.8387	6.60426	9.30679	4.97977	15.681
64744	251.806	360.056	218.129	283.983	346.889	224.919	269.563
65243	27.0231	0	5.41936	7.54773	10.1529	15.7693	25.3882
339559	104.407	63.4713	86.7098	94.3466	56.6868	76.3564	78.4048
64789	68.786	65.7794	84.0001	51.8906	78.6847	95.4455	104.54
127396	163.367	154.639	88.0646	166.993	95.6061	122.004	94.8325
9783	24.5664	41.5449	43.3549	30.1909	33.8429	62.2471	30.6152
100130557	135.115	130.405	136.839	139.633	182.751	215.79	147.849
4802	1023.19	1006.31	980.904	1185.94	940.832	815.852	849.759
407034	18.4248	15.0023	5.41936	21.6997	11.845	4.1498	12.6941
407031	2.45664	5.77012	1.35484	7.54773	7.61465	2.48988	1.49343
9132	256.719	90.0139	109.742	248.132	224.209	233.219	143.369
163732	152.312	473.15	86.7098	115.103	88.8375	75.5264	31.3619
1503	183.02	207.724	243.871	252.849	236.054	178.442	169.504
100507178	34.393	53.0851	24.3871	55.6645	45.6879	34.8584	49.283
200172	50.3612	40.3908	20.3226	26.417	36.3811	36.5183	33.6021
22955	910.186	1120.56	841.356	804.776	884.145	817.511	683.242
100132074	41.7629	102.708	37.9355	15.0955	51.6104	23.2389	35.0955
1907	0	0	0	0	1.69214	0	0
59269	368.496	323.127	273.678	232.093	203.903	195.871	169.504
2981	0	0	0	0	1.69214	0.829961	0
2980	0	0	0	0	0	0	0
22887	2590.53	2213.42	2720.52	3167.22	3078.85	2729.74	2435.03
284716	57.7311	47.315	89.4194	86.7989	164.984	88.8058	52.2699
84217	34.393	34.6207	35.2258	33.9648	39.7654	53.9475	29.8685
79717	374.638	326.589	364.452	417.955	280.05	267.247	268.817
728621	34.393	28.8506	33.871	51.8906	44.8418	34.0284	41.8159
10465	79.8409	106.17	130.065	128.311	133.679	128.644	116.487
4904	10649.5	11490.6	10517.6	8762.91	10142.7	7850.6	7390.22
149461	0	0	1.35484	4.71733	4.23036	0	0
64175	151.084	165.025	138.194	109.442	163.292	142.753	215.053
79078	157.225	137.329	157.161	169.824	144.678	178.442	126.941
100129924	1.22832	3.46207	9.48388	0.943466	4.23036	15.7693	7.46713
374969	87.2108	114.248	113.807	76.4207	128.603	102.915	94.8325
114625	178.107	135.021	124.645	92.4597	142.986	188.401	174.731
51058	159.682	71.5495	102.968	109.442	111.681	77.1864	78.4048
339539	0	0	1.35484	0.943466	3.38429	1.65992	0.746713
6513	27.0231	20.7724	4.06452	32.0778	41.4575	54.7774	72.4311
440584	0	0	0	0.943466	0	10.7895	5.22699
105378684	0	0	0	0	0	12.4494	9.70727
440585	0	0	0	0	0	2.48988	5.9737
10969	265.317	222.727	234.387	169.824	190.366	172.632	179.958
102465439	0	0	0	0	0	0	1.49343
149465	8.59825	3.46207	5.41936	0.943466	0.846072	4.1498	0.746713
128218	2.45664	0	0	0	0.846072	0	0.746713
149466	0	1.15402	0	0	0	0	1.49343
7075	1056.36	1413.68	825.098	513.245	701.393	498.806	746.713
4352	19.6531	10.3862	9.48388	20.7563	12.6911	9.95953	13.4408
991	11.0549	6.92415	10.8387	13.2085	6.76857	19.0891	15.681
64834	141.257	165.025	132.774	124.538	120.988	116.195	98.5661
102466723	0	0	0	0	0	0	0.746713
112950	246.893	218.111	242.516	210.393	253.822	263.098	238.201
23334	1551.37	1690.65	1372.45	1221.79	1692.99	1881.52	1748.8
102465440	0	0	0	1.88693	0	0	0
81888	8.59825	26.5426	14.9032	3.77386	9.30679	22.4089	18.6678
5792	41.7629	34.6207	37.9355	51.8906	244.515	126.154	344.235
9682	976.515	865.518	1010.71	1003.85	1138.81	902.167	979.687
100132774	49.1329	55.3932	55.5484	50.0037	39.7654	60.5871	68.6976
6487	1103.03	1305.2	1292.52	1125.55	732.698	739.495	663.081
101929592	332.875	500.846	401.033	507.585	432.343	683.888	211.32
102464830	11.0549	1.15402	9.48388	14.152	15.2293	15.7693	9.70727
9048	7.36993	11.5402	8.12904	3.77386	7.61465	10.7895	14.9343
9670	3299.27	3590.17	3803.04	3225.71	2963.79	2040.04	1677.12
1802	611.704	437.375	731.614	480.224	379.04	290.486	275.537
533	481.502	493.922	590.71	573.627	503.413	355.223	248.655
8704	528.178	778.966	715.356	483.055	588.02	501.296	409.945
149473	11.0549	9.23219	6.7742	4.71733	5.9225	9.12957	13.4408
6536	9.82657	24.2345	13.5484	26.417	16.9214	14.9393	25.3882
128209	0	0	0	0	0	0	1.49343
105378952	0	0	0	0	0	0	0
55929	240.751	310.433	230.323	307.57	228.439	309.575	256.122
79033	807.007	894.369	753.291	722.695	772.463	656.499	605.584
100874278	40.5346	43.8529	31.1613	53.7776	34.6889	87.9759	51.5232
55182	738.221	1061.7	846.775	817.985	812.229	595.082	572.729
100847089	0	3.46207	0	0	0	0	0
79639	39.3063	32.3127	33.871	35.8517	35.535	29.0486	32.8554
339541	1.22832	4.6161	1.35484	5.6608	11.845	1.65992	9.70727
26828	0	0	0	7.54773	0	4.1498	1.49343
26830	12.2832	2.30805	0	1.88693	5.9225	9.95953	0
11004	18.4248	8.07817	18.9678	9.43466	21.1518	22.4089	33.6021
6202	5139.3	5873.98	5350.26	5715.52	5783.75	5207.17	3913.52
26811	4.91329	4.6161	2.70968	5.6608	3.38429	4.1498	5.22699
94161	7.36993	18.4644	2.70968	7.54773	5.9225	6.63969	9.70727
94162	7.36993	0	1.35484	0.943466	0.846072	7.46965	2.24014
94163	2.45664	3.46207	0	0	6.76857	9.95953	4.48028
266675	3.68496	2.30805	6.7742	3.77386	5.07643	4.1498	9.70727
1263	159.682	123.481	77.2259	100.951	119.296	89.6358	130.675
343521	61.4161	34.6207	32.5162	30.1909	45.6879	19.9191	38.0824
149478	56.5028	66.9334	25.742	43.3994	46.5339	44.8179	67.2041
8643	25.7947	27.6966	39.2904	31.1344	33.8429	30.7086	47.7896
8891	1520.66	1676.8	1945.55	1651.07	1350.33	1303.04	922.19
79654	675.577	724.727	682.839	628.348	780.078	600.892	663.828
7389	529.406	675.104	487.742	578.345	779.232	626.62	611.558
57643	93.3524	111.94	112.452	89.6293	170.06	125.324	168.757
400752	19.6531	10.3862	20.3226	3.77386	22.8439	12.4494	18.6678
84842	29.4797	43.8529	44.7097	20.7563	30.4586	64.7369	23.1481
4595	99.494	158.101	126	114.159	153.985	177.612	155.316
114034	94.5807	121.173	98.9033	83.025	121.834	146.073	114.994
10420	211.271	372.75	317.033	151.898	296.125	244.009	318.846
126661	34.393	2.30805	5.41936	15.0955	16.0754	11.6195	5.22699
25974	599.421	331.205	390.194	368.895	361.273	258.948	298.685
5052	2320.3	2353.06	2384.52	2903.99	2695.58	2436.77	1817.5
10327	213.728	296.584	333.291	216.997	280.896	253.968	308.392
4678	325.505	300.046	405.097	594.384	384.963	453.159	494.324
149483	121.604	207.724	143.613	85.8554	170.06	220.77	162.037
60313	4730.27	3669.8	4705.36	4352.21	3695.64	3614.48	3419.2
728963	66.3293	81.9357	81.2904	88.6858	67.6857	74.6965	73.9246
51249	288.655	195.03	336	242.471	276.665	250.648	203.106
3652	669.435	893.215	766.84	949.127	764.003	832.451	683.989
23139	3301.73	5083.48	3985.94	4265.41	5450.39	4334.06	3562.57
8503	983.885	853.978	1289.81	1653.9	1398.56	622.471	1098.41
101929626	0	1.15402	0	0.943466	3.38429	3.31984	1.49343
10103	19.6531	16.1563	25.742	15.0955	24.5361	27.3887	27.6284
55624	1391.69	1405.6	1532.32	1108.57	1353.71	1014.21	1093.19
541468	13.5115	3.46207	4.06452	3.77386	8.46072	14.9393	19.4145
8438	111.777	94.63	109.742	102.838	109.143	115.365	91.099
10489	951.949	1102.09	899.614	690.617	934.909	789.293	804.956
7388	4203.32	3328.21	3708.2	3970.1	3264.14	2569.56	1567.35
387338	557.658	459.302	520.259	593.44	528.795	453.989	498.057
2166	160.91	271.196	172.065	148.124	177.675	159.352	102.3
729041	1.22832	10.3862	4.06452	1.88693	1.69214	4.97977	2.24014
101929651	0	0	0	0	3.38429	3.31984	0
127343	0	0	0	0	0	0	0
100507423	67.5577	62.3173	43.3549	80.1946	42.3036	35.6883	61.9772
148930	0	0	0	0	0	0	0
8569	529.406	414.295	497.226	454.751	318.969	354.393	424.88
148932	519.58	425.835	479.613	575.514	791.923	425.77	754.927
64756	3014.3	2582.71	2910.2	2892.67	2936.71	2172.01	1877.24
374973	6.14161	0	1.35484	10.3781	0	2.48988	8.21384
100130197	14.7399	26.5426	8.12904	16.0389	8.46072	20.749	22.4014
9813	3692.33	3818.67	3855.88	3495.54	3135.54	3250.96	3086.91
1580	601.877	477.766	597.485	530.228	697.163	359.373	401.731
163720	269.002	225.035	304.839	225.488	206.441	146.903	133.662
1579	148.627	70.3955	142.258	93.4031	149.755	113.705	83.6318
260293	176.878	274.658	142.258	283.04	307.124	220.77	170.251
199974	127.745	125.789	84.0001	101.894	114.22	94.6155	52.2699
284541	30.708	36.9288	48.7742	66.9861	51.6104	48.9677	20.1612
100874253	1.22832	1.15402	0	0	3.38429	0.829961	0.746713
10158	14.7399	9.23219	2.70968	10.3781	21.9979	0	3.73356
6886	178.107	230.805	176.129	225.488	204.749	107.065	166.517
6491	63.8727	23.0805	74.5162	63.2122	74.4543	34.0284	53.0166
51727	2199.92	1710.26	2406.2	2347.34	1714.99	1590.21	1511.35
102724077	33.1647	28.8506	35.2258	19.8128	23.69	36.5183	41.0692
2301	0	0	0	0	0	1.65992	0
84793	2.45664	0	2.70968	2.8304	1.69214	1.65992	7.46713
2306	4.91329	6.92415	2.70968	3.77386	0.846072	6.63969	5.9737
388630	25.7947	53.0851	12.1936	27.3605	19.4596	28.2187	38.0824
391037	0	2.30805	0	1.88693	8.46072	1.65992	1.49343
200010	28.2514	31.1587	29.8065	49.0602	37.2272	31.5385	42.5626
54558	208.815	216.957	197.807	237.753	215.748	283.847	274.79
84871	2.45664	2.30805	2.70968	0	1.69214	14.1093	16.4277
79656	60.1877	84.2438	52.8388	58.4949	58.3789	74.6965	56.7502
101929721	0	0	0	0	0	0	0
100874313	0	0	0	0	0	0	0.746713
1996	1.22832	0	0	0	0	0	0
63950	0	0	0	0	5.9225	0	0
11124	3381.57	2888.52	3750.2	3299.3	3063.63	2572.05	2187.12
1031	260.404	203.108	216.774	154.728	128.603	126.154	185.185
100616189	0	0	0	0	0	0	0.746713
102466656	0	0	0	0	0	1.65992	0.746713
284546	0	0	1.35484	2.8304	0	0	1.49343
26994	5006.64	4168.34	5102.33	4231.44	3627.96	3230.21	2738.2
22996	113.006	114.248	136.839	96.2335	78.6847	131.134	92.5924
102724097	1.22832	2.30805	0	0	4.23036	3.31984	0.746713
2060	4815.02	4371.44	5400.39	5402.29	4663.55	5206.34	3755.22
114883	3130.99	2564.24	3709.55	3461.58	2776.81	3851.02	2629.92
4898	7291.32	7857.75	8700.78	11370.7	6093.41	6431.37	4408.59
100313892	0	0	1.35484	0	0	0	0
5865	4.91329	1.15402	2.70968	3.77386	3.38429	0.829961	7.46713
51060	373.41	293.122	424.065	364.178	310.508	304.596	242.682
112970	0	0	0	0	0	0	0
104355143	4.91329	4.6161	12.1936	7.54773	8.46072	16.5992	4.48028
91408	1303.25	998.231	1296.58	1539.74	1093.12	1325.45	1226.1
9372	2833.74	2855.06	2797.74	3170.05	2465.45	2391.12	1950.41
200014	942.122	1163.26	984.969	860.441	936.601	1014.21	843.785
4998	11.0549	19.6184	6.7742	2.8304	8.46072	4.97977	17.1744
84950	438.511	325.435	394.258	534.002	504.259	497.147	529.419
23318	3579.33	3158.56	3939.88	3903.12	3789.56	3821.97	3078.7
105378722	0	0	0	4.71733	0	0	0.746713
2882	196.531	180.028	109.742	75.4773	53.3025	108.725	68.6976
348378	7.36993	4.6161	2.70968	11.3216	4.23036	0.829961	8.21384
65260	609.247	414.295	493.162	692.504	418.805	356.053	268.817
79699	17732	16473.7	21233.1	22843.2	18633.9	16596.7	10171.7
440590	20.8815	3.46207	21.6774	9.43466	20.3057	7.46965	18.6678
55268	1540.31	2058.78	1365.68	1898.25	2130.41	2156.24	1948.92
6342	2460.33	2883.91	2715.1	3197.41	2032.26	2305.63	1382.17
100616156	2.45664	1.15402	8.12904	10.3781	14.3832	9.12957	4.48028
100616458	0	0	0	0	2.53822	0	0
100616145	4.91329	10.3862	5.41936	16.0389	10.9989	2.48988	13.4408
127435	265.317	287.352	195.097	129.255	372.272	214.96	533.153
6512	92.1241	181.182	112.452	93.4031	297.817	190.061	292.711
1376	547.831	567.78	585.291	468.903	729.314	512.086	524.939
54987	523.265	495.076	556.839	572.684	495.798	423.28	430.107
4116	124.06	128.097	94.8388	179.259	96.4522	130.304	121.714
100507564	11.0549	0	8.12904	3.77386	9.30679	8.29961	6.72041
7804	12.2832	39.2368	18.9678	23.5866	42.3036	19.0891	29.8685
163742	0	0	0	0	0	0	0
63948	0	0	0	0	0	0	0
148979	0	0	5.41936	0.943466	1.69214	0.829961	2.98685
105369175	1.22832	0	1.35484	0	0	0	0
55706	382.008	258.501	482.323	468.903	399.346	385.102	364.396
54432	313.222	312.741	345.484	233.036	231.824	239.859	203.106
1733	6.14161	9.23219	12.1936	32.0778	11.845	19.0891	21.6547
51668	71.2426	75.0116	59.613	62.2688	63.4554	116.195	79.1516
115353	151.084	177.72	219.484	175.485	191.212	206.66	191.158
388633	0	0	0	0	0	0	0.746713
9528	1801.95	1859.13	2120.32	2084.12	2140.56	1958.71	1830.94
127428	420.086	304.662	380.71	430.22	245.361	290.486	247.162
100616315	0	0	0	0	0	0	0
200008	1.22832	6.92415	0	0	0	0	0.746713
606495	176.878	153.485	150.387	116.99	188.674	168.482	170.251
51253	1483.81	1554.47	1474.07	1302.93	1171.81	810.872	689.963
23648	232.153	185.798	150.387	186.806	171.753	118.684	168.01
619518	57.7311	45.0069	48.7742	66.0426	73.6082	36.5183	55.2567
26027	2208.52	1162.1	1992.97	1520.87	1577.92	1633.36	1220.13
338094	157.225	68.0874	195.097	151.898	107.451	235.709	138.142
374977	14.7399	20.7724	56.9033	37.7386	28.7664	43.9879	29.1218
100527960	76.1559	35.7747	84.0001	83.025	73.6082	122.834	101.553
7268	54.0461	77.3196	65.0323	57.5514	49.0722	62.2471	50.0298
25973	140.029	111.94	132.774	95.2901	124.373	107.065	94.8325
55001	2.45664	4.6161	1.35484	0.943466	5.07643	0.829961	1.49343
163747	3.68496	1.15402	2.70968	6.60426	2.53822	11.6195	13.4408
1718	3134.68	2537.7	3019.94	1311.42	2267.47	1633.36	1092.44
100126514	0	0	0	0	0	0	0
199964	8.59825	1.15402	0	0.943466	5.9225	1.65992	0
7809	0	0	0	0.943466	0	0	0
255738	1.22832	0	1.35484	3.77386	2.53822	4.97977	5.22699
23358	15497.7	14761.1	17125.2	18648.5	13748.7	14000.6	9180.09
100507634	2.45664	11.5402	1.35484	12.2651	12.6911	6.63969	8.96055
100616272	0	0	0	0	0	0	0
8613	1068.64	1448.3	1119.1	709.486	1260.65	1270.67	1048.38
5563	16329.3	14861.5	23521.4	19746.7	15251.3	17194.3	15579.4
199920	55.2745	75.0116	158.516	70.7599	34.6889	181.761	26.1349
731	0	0	0	0	0	0	0
732	0	0	0	0	0	0	0
1600	3.68496	4.6161	13.5484	19.8128	11.845	14.1093	10.454
101926890	3.68496	1.15402	6.7742	16.0389	0.846072	4.1498	11.2007
115209	1220.95	832.051	1484.9	1364.25	1341.02	1056.54	1211.17
4070	4.91329	2.30805	1.35484	0	16.9214	9.12957	9.70727
114803	1649.64	1601.79	2253.1	2823.79	1540.7	1777.78	1907.1
3725	2083.23	3343.21	2465.81	1958.64	3982.46	1957.88	2992.08
100131060	20.8815	23.0805	5.41936	8.49119	37.2272	10.7895	29.1218
101926925	4.91329	6.92415	0	17.9259	25.3822	68.8868	28.3751
729467	8.59825	15.0023	0	6.60426	32.9968	89.6358	27.6284
55277	1688.94	1515.23	1444.26	1818.06	2277.62	2378.67	2055.7
100616409	0	5.77012	0	1.88693	2.53822	3.31984	2.24014
101926944	3.68496	1.15402	9.48388	13.2085	10.1529	47.3078	25.3882
51361	3.68496	23.0805	23.0323	19.8128	42.3036	68.0568	22.4014
1573	982.657	622.019	1096.07	585.892	698.009	1327.94	1280.61
127795	0	3.46207	0	0	0.846072	2.48988	7.46713
101926964	40.5346	32.3127	89.4194	49.0602	68.5318	80.5062	112.007
100996570	19.6531	13.8483	18.9678	16.0389	25.3822	30.7086	47.0429
4774	3876.58	4648.41	4697.23	5439.08	4366.58	4874.36	4949.96
645030	110.549	79.6277	94.8388	85.8554	65.9936	122.834	95.5792
414927	0	2.30805	5.41936	1.88693	8.46072	0.829961	0.746713
83941	470.447	433.913	518.904	454.751	447.572	361.863	424.133
10207	4476	4816.9	5443.75	4996.6	6559.59	4207.07	6440.4
100422902	0	0	0	0	0.846072	0	0
100422946	0	0	0	0	0	0	0
54596	0	6.92415	4.06452	2.8304	12.6911	18.2591	6.72041
163782	114.234	28.8506	51.4839	34.9082	38.0732	27.3887	20.908
7398	807.007	562.01	842.711	759.49	669.243	743.645	748.953
85440	734.536	601.247	678.775	634.953	565.176	712.936	775.088
27329	17.1965	34.6207	27.0968	21.6997	26.2282	28.2187	40.3225
84938	269.002	156.947	258.774	282.096	297.817	234.049	322.58
199899	2.45664	1.15402	1.35484	0	5.07643	4.97977	8.21384
100996301	8.59825	9.23219	6.7742	0	7.61465	12.4494	12.6941
27022	3.68496	11.5402	4.06452	2.8304	21.9979	8.29961	20.908
102464823	0	0	0	0	0	0	0
29929	253.034	207.724	223.549	277.379	244.515	202.51	218.787
23421	106.864	93.476	182.903	185.863	131.141	117.854	153.076
84455	184.248	196.184	277.742	266.057	227.593	219.94	304.659
79469	51.5895	27.6966	65.0323	76.4207	60.9172	42.328	110.513
5236	24416.6	25119.6	26094.2	24505.6	20212.7	18201.9	10898.3
4919	130.202	121.173	116.516	81.1381	93.914	119.514	160.543
101927034	38.078	33.4667	12.1936	30.1909	18.6136	21.579	45.5495
148581	1.22832	0	0	0	0	0	0
57685	325.505	441.991	466.065	268.888	299.509	396.721	501.791
100616338	0	1.15402	2.70968	3.77386	0	1.65992	0
55225	1518.21	1547.55	1768.07	1583.14	1368.1	1496.42	952.805
3716	5846.81	4943.84	6562.85	5867.41	4813.3	4798.83	5387.53
101927084	110.549	125.789	186.968	191.524	144.678	234.049	197.879
105378775	160.91	270.042	196.452	226.432	186.982	313.725	173.984
100500854	38.078	51.9311	78.5807	65.0992	54.9947	98.7653	64.2173
406893	12.2832	35.7747	24.3871	25.4736	27.9204	24.0689	11.2007
205	169.508	113.094	169.355	210.393	208.98	345.264	350.955
9829	56.5028	48.469	77.2259	91.5162	93.914	78.0163	55.2567
54741	1779.84	1541.78	1898.13	1776.55	1585.54	1572.78	1394.86
3953	334.103	188.106	253.355	278.322	662.474	543.624	729.538
5142	1392.92	1594.86	1326.39	1234.05	1734.45	2264.96	1186.53
101927139	9.82657	23.0805	35.2258	3.77386	25.3822	6.63969	0.746713
84251	281.286	243.499	265.549	237.753	214.056	434.07	227.001
100422871	9.82657	8.07817	4.06452	7.54773	3.38429	5.80973	5.22699
200132	35.6213	41.5449	24.3871	35.8517	24.5361	53.9475	8.96055
10022	0	0	0	0	0	0	0
79819	79.8409	77.3196	86.7098	71.7034	49.0722	63.907	65.7107
57708	974.059	822.819	1083.87	1157.63	888.375	1147.84	1102.89
23169	923.698	835.514	948.388	1246.32	1195.5	1006.74	1021.5
400757	0	1.15402	2.70968	0	0	0	2.24014
149233	1.22832	2.30805	0	0.943466	0	0.829961	5.22699
3595	485.187	398.138	655.743	352.856	216.594	503.786	291.218
26135	8243.26	8197.03	8420.33	10039.4	6376	7376.69	6783.89
1647	61.4161	39.2368	73.1614	85.8554	91.3757	92.9556	191.158
55970	993.712	979.767	1040.52	874.593	802.076	1023.34	1121.56
100289178	23.3381	101.554	54.1936	37.7386	57.5329	61.4171	93.3391
9077	15.9682	49.623	17.6129	6.60426	26.2282	21.579	23.1481
79971	339.017	492.768	387.484	369.839	378.194	456.478	548.087
100302279	1.22832	15.0023	6.7742	0.943466	4.23036	0.829961	2.98685
6121	0	0	0	0	0.846072	0	2.24014
55635	11.0549	6.92415	31.1613	18.8693	16.0754	12.4494	40.3225
101927220	0	0	0	0	0	0	0
57554	163.367	53.0851	327.871	152.841	394.269	355.223	277.03
5301	0	0	1.35484	0	3.38429	4.1498	0.746713
55631	545.375	438.529	546.001	581.175	427.266	537.815	459.975
9295	2799.34	2250.35	3066	3284.21	2216.71	2596.12	2845.72
81573	996.169	910.525	1120.45	1314.25	982.289	994.293	946.832
11147	18.4248	16.1563	6.7742	12.2651	10.1529	10.7895	23.1481
1491	106.864	75.0116	174.774	226.432	142.14	336.134	116.487
101927244	1.22832	0	0	0	0	1.65992	6.72041
5733	31.9364	24.2345	31.1613	21.6997	71.9161	70.5467	136.648
100132618	23.3381	25.3885	29.8065	69.8165	36.3811	17.4292	72.4311
9406	1114.09	889.753	1178.71	1757.68	945.062	1299.72	1279.12
406962	13.5115	18.4644	8.12904	30.1909	8.46072	18.2591	13.4408
100852410	14.7399	11.5402	18.9678	22.6432	2.53822	7.46965	16.4277
257194	407.803	425.835	463.355	539.663	650.629	599.232	875.894
100852409	9.82657	0	5.41936	0	4.23036	2.48988	8.96055
101927295	0	0	0	0.943466	0	0	0
127255	1.22832	0	0	8.49119	7.61465	7.46965	2.98685
100526835	4.91329	13.8483	20.3226	2.8304	10.1529	12.4494	13.4408
8790	336.56	282.736	420	359.461	314.739	478.057	259.109
51086	0	0	8.12904	4.71733	0	9.12957	0.746713
105378804	8.59825	2.30805	25.742	25.4736	16.0754	19.0891	8.96055
105378803	11.0549	3.46207	2.70968	1.88693	10.9989	3.31984	8.96055
127254	0	0	2.70968	0	0	9.12957	7.46713
101927320	0	0	0	0	0	0	0
1429	363.583	369.288	638.13	590.61	380.732	316.215	308.392
127253	402.889	271.196	371.226	502.867	354.504	379.292	308.392
431707	0	0	0	0	0	0	0
204962	72.471	30.0046	17.6129	9.43466	483.107	590.102	277.03
34	4930.48	3525.54	5385.49	5789.11	4387.73	3970.53	3110.81
1744	364.811	384.29	334.646	412.295	371.425	350.243	281.511
5876	1499.78	1113.63	1902.2	1944.48	1849.51	1808.48	1942.95
692085	45.4479	45.0069	44.7097	59.4384	54.1486	36.5183	41.0692
26805	51.5895	45.0069	74.5162	72.6469	62.6093	43.158	55.2567
26804	20.8815	39.2368	21.6774	52.8341	17.7675	32.3685	25.3882
4438	105.636	103.862	86.7098	84.9119	134.525	156.033	169.504
127247	0	0	2.70968	0.943466	3.38429	1.65992	8.96055
101927342	3.68496	0	0	0	0	0	2.98685
256435	307.08	69.2415	174.774	196.241	139.602	187.571	66.4574
81849	6.14161	0	10.8387	4.71733	5.07643	14.9393	28.3751
102466995	0	0	0	0	0	0	2.24014
10026	739.449	602.401	807.485	819.872	708.162	567.693	574.969
26289	29.4797	27.6966	32.5162	29.2474	29.6125	55.6074	75.418
26009	2198.7	1810.66	2400.78	2317.15	2108.41	2031.74	1801.82
23032	2142.19	1769.12	2284.26	2343.57	1857.13	2030.91	1769.71
374986	1294.65	1020.16	1260	1727.49	1382.48	1527.13	1461.32
374987	536.776	941.684	754.646	606.649	695.471	496.317	732.525
91624	6397.1	4776.51	7291.75	10030.9	6167.86	7563.43	6904.11
8880	1578.39	1297.12	1507.94	1577.48	1518.7	1615.93	1662.18
11080	2565.96	2340.36	2801.81	3271.94	3686.33	2890.75	3879.92
54810	203.901	211.186	270.968	212.28	252.129	235.709	281.511
149047	0	0	2.70968	9.43466	5.9225	14.1093	2.98685
5737	89.6675	33.4667	62.3226	119.82	196.289	187.571	200.866
10964	1114.09	932.452	1066.26	1039.7	563.484	875.609	1079
10561	540.461	330.051	453.871	316.061	275.819	384.272	383.064
64123	923.698	573.55	761.42	629.292	581.251	738.665	968.486
101927412	0	0	0	0	0	0	0
23266	826.66	733.959	841.356	691.561	509.335	849.88	732.525
101927434	0	0	0	0	0	0	0
101927498	0	0	0	0	0	0	0.746713
101927587	0	0	4.06452	0	1.69214	0.829961	6.72041
101927560	1.22832	0	5.41936	0	3.38429	4.1498	1.49343
79739	400.433	527.389	662.517	686.843	484.799	752.775	818.397
5567	467.99	451.223	413.226	600.988	529.641	522.045	663.828
148418	61.4161	88.8599	123.29	59.4384	99.8365	162.672	114.994
391051	8.59825	0	4.06452	8.49119	3.38429	9.95953	5.22699
58511	6.14161	20.7724	16.2581	5.6608	5.9225	18.2591	2.24014
80135	701.371	550.47	648.968	586.836	450.956	516.236	394.264
2787	539.233	410.833	429.484	483.998	416.267	366.843	334.527
100505741	176.878	140.791	127.355	187.75	98.1443	131.964	118.727
1486	207.586	215.803	153.097	175.485	191.212	161.012	131.421
103695366	1.22832	1.15402	1.35484	0.943466	0	0	1.49343
439927	0	0	0	0	0	0	0
117178	265.317	151.177	288.581	281.153	224.209	270.567	312.126
23566	3.68496	0	0	0	0.846072	1.65992	2.98685
255231	12.2832	12.6943	21.6774	81.1381	13.5371	50.6276	66.4574
55283	13.5115	12.6943	13.5484	49.0602	23.69	9.12957	62.7239
126820	23.3381	5.77012	25.742	10.3781	27.0743	3.31984	3.73356
100616481	0	0	0	0	0	0.829961	0
84144	377.095	339.283	302.129	533.058	676.857	550.264	894.562
148423	277.601	325.435	264.194	288.701	242.823	227.409	201.612
8915	241.979	154.639	261.484	201.902	175.137	197.531	159.05
646626	11.0549	0	9.48388	10.3781	2.53822	4.1498	1.49343
23576	840.172	625.481	1793.81	621.744	2756.5	1414.25	2842.74
3491	143.714	103.862	52.8388	126.424	221.671	184.251	261.349
54680	426.227	393.522	508.065	591.553	448.418	456.478	625.745
255631	74.9276	163.871	136.839	113.216	298.663	334.474	609.318
57489	261.632	205.416	265.549	288.701	261.436	349.414	520.459
102465842	0	0	0	0.943466	0	0	9.70727
9635	0	6.92415	2.70968	1.88693	3.38429	2.48988	5.22699
1179	0	0	0	0	0	0	2.24014
22802	2.45664	3.46207	0	1.88693	10.1529	3.31984	0.746713
9629	12.2832	1.15402	13.5484	5.6608	25.3822	14.1093	14.1875
105378828	13.5115	4.6161	4.06452	11.3216	12.6911	11.6195	22.4014
51100	6205.48	6474.08	6293.23	8555.35	6784.65	7389.97	6409.04
9403	713.655	616.249	692.323	811.381	681.934	697.167	630.972
9653	483.959	346.207	514.839	782.133	423.036	545.284	637.693
339524	55.2745	55.3932	42	52.8341	69.3779	80.5062	139.635
101927844	0	0	0	2.8304	0	0	1.49343
105378832	0	0	0	0	0	2.48988	0
8543	676.805	753.578	745.162	662.313	588.866	710.447	559.288
100505768	14.7399	11.5402	6.7742	13.2085	10.1529	14.1093	12.6941
101927891	8.59825	3.46207	1.35484	4.71733	6.76857	1.65992	6.72041
5586	1949.35	1661.79	1952.32	1990.71	1808.06	2102.29	1992.98
2959	429.912	278.12	380.71	407.577	320.661	371.822	266.576
56267	146.17	141.945	178.839	170.767	130.295	245.668	230.734
494115	592.051	308.124	616.452	648.161	472.108	577.653	551.821
2635	251.806	53.0851	246.581	173.598	93.0679	190.891	329.3
2633	314.45	326.589	448.452	560.419	417.959	385.932	1204.45
2634	750.504	817.049	1005.29	1028.38	1362.18	951.965	1685.33
388646	8.59825	15.0023	21.6774	11.3216	71.9161	40.6681	111.26
115361	1074.78	930.143	990.388	951.957	608.326	1073.14	2789.72
115362	99.494	111.94	52.8388	144.35	106.605	82.1661	195.639
729930	0	0	0	0	0	0	0
163351	39.3063	18.4644	42	40.569	27.0743	73.0366	350.208
400759	30.708	21.9265	51.4839	46.2298	47.38	12.4494	109.02
23507	669.435	634.713	707.227	792.511	604.941	537.815	529.419
84230	1234.46	916.295	1001.23	891.575	632.016	886.398	664.574
400761	52.8178	54.2391	21.6774	16.0389	21.1518	27.3887	12.6941
55144	307.08	301.2	341.42	332.1	291.049	319.535	241.188
105378846	65.101	42.6989	102.968	61.3253	60.9172	91.2957	67.2041
492303	42.9912	33.4667	35.2258	21.6997	32.9968	16.5992	18.6678
284695	400.433	326.589	399.678	479.281	298.663	468.098	465.949
343472	0	0	0	0	0	0	0
84146	3648.11	3168.95	4137.68	3990.86	3551.81	3717.39	3449.81
164045	374.638	429.297	384.775	521.737	695.471	1044.09	486.857
8317	14.7399	11.5402	14.9032	13.2085	13.5371	28.2187	37.3356
7049	1018.28	1050.16	1280.32	1333.12	1344.41	2001.87	2230.43
676	0	0	0	0.943466	0	4.1498	0
253152	1.22832	1.15402	1.35484	0	0	4.1498	1.49343
646817	6.14161	1.15402	8.12904	5.6608	1.69214	5.80973	0
284697	85.9825	39.2368	143.613	70.7599	110.835	142.753	101.553
23285	282.514	133.867	490.452	254.736	260.59	413.321	274.044
388649	13.5115	1.15402	33.871	2.8304	21.1518	25.7288	11.2007
11146	316.907	230.805	317.033	307.57	244.515	339.454	233.721
79871	1214.81	1030.54	1270.84	1303.87	1052.51	1120.45	873.654
2672	3.68496	10.3862	6.7742	7.54773	23.69	19.0891	8.21384
7813	1209.9	992.461	1284.39	1370.86	901.912	1417.57	1231.33
6125	6974.41	7358.06	7164.39	7012.78	6531.67	6218.9	4637.83
388650	400.433	499.692	364.452	494.376	265.667	365.183	385.304
6083	8.59825	11.5402	10.8387	17.9259	13.5371	17.4292	4.48028
26782	14.7399	12.6943	5.41936	12.2651	4.23036	16.5992	13.4408
22823	775.071	588.552	884.711	856.667	780.078	826.641	726.552
50999	2446.82	1822.2	2583.68	3319.11	3011.17	2153.75	1900.38
343099	420.086	349.669	429.484	526.454	637.092	722.896	475.656
100131564	257.947	204.262	268.258	187.75	335.044	305.426	409.199
1810	1432.22	1411.37	1838.52	1909.58	1239.5	1449.94	1717.44
54874	1653.32	1192.11	1591.94	1598.23	1321.56	1297.23	1400.09
100126520	1.22832	4.6161	0	2.8304	1.69214	9.12957	2.98685
8412	1327.82	717.803	886.065	863.271	621.017	906.317	801.969
100129046	73.6993	66.9334	37.9355	80.1946	77.8386	53.1175	67.2041
100126348	1.22832	0	0	1.88693	0.846072	1.65992	2.24014
100189133	2.45664	0	1.35484	0	1.69214	0.829961	0
30836	1130.06	855.132	1073.03	1399.16	1158.27	1143.69	899.789
2730	730.851	903.601	980.904	903.84	872.3	841.58	787.035
24	7.36993	15.0023	21.6774	12.2651	16.9214	19.0891	21.6547
9411	3791.83	3017.77	3603.87	4014.45	2379.15	4422.03	2589.6
5825	2370.66	1905.29	2591.81	2709.63	2337.7	1903.1	1788.38
2152	60.1877	42.6989	126	83.025	294.433	208.32	277.777
101928079	1.22832	0	13.5484	4.71733	5.07643	14.1093	8.96055
100616321	0	0	0	0	0	0	0
126969	8.59825	11.5402	16.2581	14.152	36.3811	24.8988	59.737
1266	401.661	373.904	417.291	416.069	647.245	992.633	1198.47
105378862	17.1965	16.1563	4.06452	11.3216	17.7675	9.95953	25.3882
729970	4.91329	18.4644	10.8387	12.2651	16.0754	30.7086	49.283
199857	66.3293	28.8506	113.807	57.5514	64.3014	84.656	84.3785
101928098	7.36993	2.30805	14.9032	14.152	5.9225	19.0891	2.98685
148534	1147.25	1187.49	1357.55	1360.48	906.143	981.844	1369.47
100527978	23.3381	11.5402	23.0323	17.9259	25.3822	24.8988	32.8554
101928118	28.2514	39.2368	28.4516	17.9259	49.9182	27.3887	77.6581
25950	205.13	111.94	154.452	183.032	171.753	187.571	156.81
440594	0	8.07817	1.35484	0	5.07643	0.829961	0
100996635	0	0	4.06452	0	2.53822	3.31984	0
102723661	0	1.15402	0	0	0	0	0
101928241	0	0	0	0	0	0	0
58155	1006	926.681	1197.68	1075.55	1091.43	1011.72	1017.02
1806	1470.3	1286.74	1475.42	1624.65	1342.72	1468.2	1347.82
100873932	23.3381	6.92415	31.1613	21.6997	26.2282	26.5587	22.4014
100873933	60.1877	32.3127	67.742	60.3818	43.1497	60.5871	26.8817
400765	0	0	0	0	0	0	0
100616452	0	0	0	0	0	0	0
406928	0	0	0	0	0	0	0
729987	0	1.15402	0	0.943466	0	0	0
51375	106.864	54.2391	88.0646	99.0639	112.528	145.243	484.617
163404	13.5115	21.9265	4.06452	0.943466	0.846072	17.4292	9.70727
100129620	0	1.15402	0	0	0	0	0
9890	73.6993	85.3978	29.8065	75.4773	49.0722	80.5062	145.609
101928270	1.22832	0	2.70968	3.77386	2.53822	0.829961	0
54873	4118.56	2544.62	2893.94	3204.01	3425.74	2928.1	3330.34
391059	334.103	166.179	242.516	194.354	186.136	245.668	153.823
178	59454.4	60353.2	78113.3	70404.3	64831.9	47067.1	46087.9
23443	635.042	699.339	777.678	636.84	520.334	571.843	531.659
64645	702.6	522.773	678.775	844.402	651.475	590.102	563.021
163786	165.823	75.0116	102.968	143.407	103.221	110.385	107.527
54482	712.426	763.964	701.807	911.388	528.795	550.264	740.739
127495	8807.06	7214.96	9794.14	8750.65	6964.02	8548.6	6865.28
1629	2057.44	1427.53	2066.13	2485.09	1751.37	2239.23	1842.89
100506007	40.5346	33.4667	23.0323	26.417	22.8439	69.7167	35.0955
8634	890.533	954.378	895.549	1029.32	705.624	805.062	622.758
693138	8.59825	1.15402	10.8387	16.0389	1.69214	19.0891	20.908
8556	223.554	181.182	224.903	260.397	169.214	261.438	238.948
54112	2.45664	1.15402	0	0.943466	1.69214	9.95953	5.22699
100128787	0	0	0	0	0.846072	2.48988	0
7412	105.636	108.478	75.871	138.69	137.064	209.15	221.027
2135	356.213	248.115	322.452	271.718	252.129	287.996	238.201
148867	610.476	534.313	711.291	674.578	523.718	593.422	742.979
51611	289.884	223.881	283.162	389.651	296.125	233.219	267.323
102606465	136.344	88.8599	104.323	67.9296	80.3768	87.9759	47.0429
101928334	6.14161	3.46207	5.41936	0.943466	3.38429	2.48988	8.96055
101928370	9.82657	31.1587	10.8387	8.49119	7.61465	14.1093	20.908
1901	728.395	774.35	642.194	543.436	521.18	549.434	458.482
104355286	0	0	0	0	0	0	0
118427	0	0	0	0	0	0	1.49343
94236	0	0	0	0	0	0.829961	0
1301	4.91329	0	1.35484	4.71733	33.8429	63.077	189.665
101928436	1.22832	0	2.70968	0	0.846072	1.65992	1.49343
55599	1068.64	1072.09	1044.58	1394.44	1147.27	1376.08	1136.5
280	980.2	1664.1	1541.81	2480.37	2140.56	3300.75	1849.61
648740	151.084	188.106	227.613	233.98	170.906	267.247	141.875
279	77.3842	155.793	180.194	287.757	203.903	375.142	188.172
276	54.0461	106.17	115.161	228.319	167.522	254.798	122.461
277	49.1329	103.862	107.032	195.297	159.061	224.089	114.247
278	50.3612	109.632	109.742	217.941	181.059	234.049	116.487
100129138	1.22832	11.5402	0	0.943466	1.69214	0.829961	0
101928476	0	0	0	0	16.9214	13.2794	1.49343
55170	87.2108	58.8552	60.9678	86.7989	32.1507	60.5871	67.2041
22854	2.45664	11.5402	5.41936	5.6608	0.846072	8.29961	3.73356
10451	196.531	150.023	108.387	186.806	157.369	367.673	241.935
102465839	0	0	0	0	0	0	0
100873946	6.14161	0	1.35484	3.77386	1.69214	1.65992	2.24014
29957	781.212	669.334	798.001	618.914	734.39	517.896	827.358
148545	0	0	0	0.943466	2.53822	8.29961	1.49343
653149	1.22832	0	1.35484	1.88693	2.53822	8.29961	2.98685
284611	305.852	212.34	287.226	273.605	327.43	462.288	678.015
113802	41.7629	43.8529	70.4517	55.6645	56.6868	59.7572	69.4443
55119	293.569	330.051	359.033	496.263	376.502	399.211	397.251
163479	1.22832	0	4.06452	5.6608	18.6136	11.6195	0
6814	563.799	574.704	788.517	832.137	742.005	794.273	746.713
254268	3.68496	17.3104	4.06452	3.77386	23.69	21.579	47.0429
642864	0	0	0	0	1.69214	0.829961	2.24014
29899	1079.69	805.509	1338.58	648.161	967.906	1153.65	2007.16
23155	1714.74	1572.93	1925.23	1785.98	1647.3	1588.55	1533.75
22911	1232.01	1411.37	1662.39	1338.78	1301.26	1343.71	757.167
6884	406.574	383.136	462	759.49	603.249	543.624	463.709
56900	590.823	506.617	590.71	677.409	469.57	557.734	507.018
677766	7295	16384.8	5682.2	4402.21	8681.54	6950.92	7889.77
127003	2.45664	5.77012	2.70968	5.6608	2.53822	7.46965	13.4408
57535	13.5115	34.6207	8.12904	14.152	27.0743	17.4292	8.96055
6301	2206.06	1889.14	2385.87	2132.23	1934.12	1754.54	1693.54
1952	486.415	840.13	409.162	403.803	515.258	616.661	368.129
84722	11.0549	6.92415	9.48388	1.88693	7.61465	4.1498	13.4408
343263	2.45664	3.46207	10.8387	9.43466	4.23036	15.7693	7.46713
6272	5660.1	3750.58	6058.85	6799.56	4144.91	5349.93	4115.88
5686	1002.31	961.302	1109.61	1184.99	1039.82	1077.29	919.203
284612	3704.62	4924.22	3534.78	4083.32	3342.83	3524.01	1894.41
127002	234.609	360.056	279.097	267.001	377.348	672.268	592.89
284613	142.485	153.485	135.484	144.35	133.679	259.778	285.244
57463	1207.44	1544.08	1253.23	1519.92	817.305	1009.23	739.246
83873	49.1329	62.3173	35.2258	47.1733	52.4564	42.328	58.9903
2773	628.9	575.858	704.517	834.024	725.93	757.754	627.985
406974	4.91329	2.30805	4.06452	3.77386	6.76857	18.2591	6.72041
2780	46.6762	49.623	73.1614	63.2122	57.5329	83.8261	68.6976
271	144.942	152.331	165.29	83.9685	133.679	101.255	121.714
2948	497.47	616.249	467.42	422.673	531.333	568.523	364.396
2946	637.499	829.743	699.098	466.072	549.947	993.463	473.416
2944	351.3	504.309	361.742	134.916	117.604	504.616	103.793
2949	33.1647	54.2391	36.5807	30.1909	44.8418	59.7572	73.9246
2947	1088.29	919.757	1219.36	750.055	829.996	657.329	570.489
79574	1.22832	4.6161	0	4.71733	1.69214	0.829961	14.9343
1435	229.696	263.118	222.194	257.566	248.745	244.009	452.508
10768	1523.12	1761.04	1395.49	2184.12	1525.47	1480.65	1276.13
85369	637.499	718.957	677.42	600.988	647.245	673.098	691.456
257	36.8496	47.315	37.9355	33.9648	43.9957	50.6276	51.5232
104355139	2.45664	2.30805	0	0	0.846072	0.829961	1.49343
164153	1.22832	1.15402	1.35484	0	0.846072	0.829961	1.49343
388662	2.45664	0	0	9.43466	0	0	2.98685
100873974	3.68496	2.30805	6.7742	4.71733	2.53822	9.95953	3.73356
3749	144.942	212.34	112.452	66.9861	111.681	143.583	209.826
440600	20.8815	31.1587	20.3226	31.1344	23.69	24.8988	23.1481
64783	1771.24	1956.07	1887.29	2292.62	1727.68	1703.08	1683.84
9122	289.884	260.809	249.291	359.461	289.357	404.191	439.814
10542	660.837	622.019	784.452	952.901	636.246	575.163	491.337
101410535	9.82657	12.6943	16.2581	10.3781	31.3047	24.8988	38.0824
84432	0	0	5.41936	0.943466	0	3.31984	6.72041
643160	0	0	0	0	0	0	1.49343
440602	0	0	1.35484	0	0	0	0
3744	1.22832	0	0	0	0.846072	0	0.746713
3737	183.02	138.483	109.742	124.538	212.364	209.15	235.961
3738	51.5895	47.315	25.742	83.025	140.448	16.5992	41.8159
963	108.092	183.49	108.387	145.294	176.829	113.705	113.5
55791	323.048	405.062	428.129	546.267	493.26	403.361	344.235
128338	596.964	560.856	807.485	603.818	504.259	514.576	373.356
10390	472.904	394.676	453.871	588.723	440.803	420.79	430.853
79961	82.2975	98.0921	82.6452	116.99	109.143	83.8261	116.487
1117	0	0	1.35484	10.3781	42.3036	0	31.3619
149620	0	0	1.35484	0	0	0	0
27159	0	0	1.35484	0	0	0	0
128344	0	0	12.1936	0.943466	4.23036	4.1498	2.24014
441897	0	0	0	0.943466	0	0	0
5016	15.9682	38.0828	29.8065	30.1909	12.6911	32.3685	26.1349
79084	745.591	763.964	873.872	779.303	734.39	660.649	566.008
515	7240.95	4971.54	8607.3	7443	6945.4	4988.89	4049.42
128346	101.951	116.556	111.097	161.333	123.526	94.6155	76.1647
57413	1.22832	0	4.06452	0.943466	1.69214	0.829961	0.746713
140	9.82657	3.46207	0	16.9824	3.38429	0	9.70727
100129269	1.22832	1.15402	0	5.6608	8.46072	2.48988	5.22699
5906	1044.07	984.383	1115.03	1547.28	873.146	1025	916.963
55924	281.286	448.915	174.774	342.478	440.803	324.515	506.271
100506343	6.14161	1.15402	6.7742	1.88693	19.4596	8.29961	11.9474
101928718	2.45664	2.30805	0	0	0	6.63969	0
11218	477.817	406.217	612.388	444.372	410.345	419.96	403.972
3752	1200.07	877.058	554.13	738.734	767.387	832.451	347.968
100874295	24.5664	24.2345	8.12904	31.1344	19.4596	26.5587	11.9474
100873995	138.8	68.0874	55.5484	77.3642	71.07	52.2875	25.3882
643355	17.1965	13.8483	12.1936	3.77386	16.0754	12.4494	3.73356
55917	342.702	321.973	312.968	276.436	250.437	344.434	392.024
100422976	1.22832	0	1.35484	2.8304	7.61465	2.48988	2.24014
7482	52.8178	73.8575	54.1936	53.7776	71.9161	117.024	76.9114
54879	735.764	551.624	811.549	694.391	669.243	717.916	654.12
829	776.299	684.336	798.001	1029.32	1033.9	949.475	1120.82
4343	271.459	312.741	250.645	201.902	227.593	203.34	350.955
389	433.597	583.936	421.355	433.051	451.802	549.434	667.561
333926	490.1	687.798	310.258	419.842	440.803	543.624	264.336
284467	0	0	0	0	0	0	0
100996702	4.91329	8.07817	4.06452	15.0955	13.5371	8.29961	2.24014
6566	12327.4	6821.44	9624.78	10050.7	4996.05	5216.3	2839
246182	117.919	140.791	88.0646	129.255	81.2229	92.1257	70.9377
100506392	103.179	122.327	127.355	100.007	81.2229	115.365	94.8325
100996251	87.2108	109.632	97.5485	138.69	83.7611	151.053	112.007
9860	878.25	833.205	846.775	1079.33	967.906	1044.09	991.635
643441	0	0	0	0	1.69214	1.65992	0
260425	472.904	360.056	478.259	440.599	500.874	443.199	535.393
10745	219.87	171.95	237.097	293.418	207.288	237.369	274.044
54665	808.235	800.893	963.291	1251.04	968.752	820.001	742.979
100287722	17.1965	17.3104	32.5162	25.4736	36.3811	9.12957	17.9211
26191	31.9364	41.5449	39.2904	61.3253	53.3025	41.498	30.6152
440603	15.9682	8.07817	14.9032	37.7386	23.69	18.2591	26.8817
10717	318.135	255.039	200.516	317.948	325.738	205.83	325.567
64858	39.3063	61.1633	67.742	63.2122	82.915	63.907	84.3785
101928846	12.2832	23.0805	29.8065	19.8128	17.7675	15.7693	17.1744
204851	3283.3	4673.8	3732.58	6061.77	3327.6	3553.89	3621.56
56944	149.855	296.584	149.032	155.672	317.277	255.628	238.948
148281	8.59825	124.635	20.3226	25.4736	5.07643	40.6681	8.21384
51592	1730.7	1712.57	1834.45	1943.54	1763.21	1707.23	1618.13
10286	664.522	589.706	910.453	793.455	627.785	684.718	570.489
163259	2664.23	4873.44	6360.97	6321.22	4722.77	6199.81	4516.12
270	10315.4	11639.5	15863.8	16138	12613.2	14099.4	11282.1
4893	623.987	429.297	639.485	638.726	488.183	713.766	707.137
7812	55579.1	56810.3	71692.7	71160.9	53261.1	55106.1	43163
80143	1338.87	1154.02	1265.42	1647.29	1118.51	1143.69	1207.43
6847	1.22832	0	2.70968	0	2.53822	0	0
7252	3.68496	8.07817	0	3.77386	0	2.48988	1.49343
10100	163.367	155.793	143.613	204.732	91.3757	161.842	100.806
4803	8.59825	3.46207	8.12904	11.3216	0.846072	3.31984	8.96055
81839	217.413	223.881	182.903	172.654	181.059	170.972	224.761
845	8686.69	6236.35	10989.1	10103.6	7705.17	9927.16	13249.7
4808	4.91329	0	1.35484	0	11.845	0.829961	11.2007
101928995	0	0	0	0	0.846072	0	0
101928977	0	0	5.41936	0.943466	0	3.31984	0.746713
55356	72.471	31.1587	71.8065	69.8165	86.2993	84.656	112.754
126868	3.68496	0	2.70968	4.71733	4.23036	9.12957	8.21384
476	2163.07	1390.6	2067.49	1638.8	1099.89	1391.01	1615.89
84852	82.2975	77.3196	73.1614	99.0639	82.069	74.6965	111.26
101929023	2.45664	1.15402	4.06452	0	1.69214	4.1498	2.98685
965	135.115	139.637	108.387	110.386	94.76	121.174	138.889
100616384	0	1.15402	0	1.88693	0	0	0.746713
3321	149.855	218.111	112.452	118.877	246.207	319.535	454.748
100302117	0	0	0	0	0	0	0
388667	0	0	0	0	0	0.829961	0
914	14.7399	20.7724	9.48388	13.2085	28.7664	9.12957	2.98685
5738	470.447	365.826	315.678	187.75	422.19	566.033	1154.42
9398	22.1098	9.23219	9.48388	18.8693	7.61465	14.1093	19.4145
101929099	1.22832	1.15402	0	0	0	0.829961	0
8458	181.792	177.72	266.904	214.167	233.516	235.709	234.468
100126331	0	0	0	0	0.846072	2.48988	0
80263	437.282	802.047	365.807	529.284	618.478	670.608	592.89
79679	1.22832	19.6184	4.06452	11.3216	31.3047	44.8179	44.0561
104355292	0	0	0	0	0.846072	0.829961	0
10905	2595.44	1905.29	2931.87	3242.69	2663.43	2485.73	3063.76
100996263	4.91329	0	0	0	0	1.65992	2.24014
54855	1922.32	2456.92	1327.74	3190.8	3768.4	2993.67	2074.37
54834	1256.57	1023.62	1277.61	1381.23	1070.28	1108	1059.59
10885	1057.58	769.734	1140.78	1104.8	857.071	805.892	754.927
200162	110.549	56.5472	82.6452	98.1205	107.451	234.049	85.872
6913	5827.16	6575.63	7322.91	7339.22	8536.02	6761.69	5671.28
10352	394.291	328.897	476.904	422.673	319.815	340.284	336.021
104472716	11.0549	1.15402	10.8387	1.88693	10.1529	8.29961	7.46713
101929147	230.924	156.947	211.355	230.206	218.286	256.458	159.05
51179	0	1.15402	0	0	4.23036	1.65992	2.24014
100874270	0	0	0	0	0	0	0
3284	0	0	0	0	0	0	0.746713
3283	6.14161	3.46207	2.70968	1.88693	0	0	0.746713
128102	85.9825	26.5426	69.0968	121.707	45.6879	34.8584	27.6284
644242	22.1098	20.7724	5.41936	26.417	16.9214	7.46965	8.96055
90874	293.569	227.343	210	363.234	145.524	148.563	125.448
26227	18.4248	36.9288	20.3226	16.9824	31.3047	87.1459	67.9509
3158	7.36993	12.6943	200.516	15.0955	109.989	24.0689	36.5889
83998	0	0	0	0	0	0	0
343505	3.68496	0	4.06452	2.8304	5.07643	5.80973	5.9737
11085	0	0	0	0	0	3.31984	0
4853	2133.59	2310.36	2194.84	1857.68	2921.49	3477.54	4579.59
9554	825.432	658.948	764.13	915.162	815.613	745.305	748.206
105378954	89.6675	204.262	191.032	133.972	35.535	161.012	65.7107
728841	1394.14	1403.29	1357.55	1518.04	1550.85	2343.81	2335.72
767846	146.17	136.175	119.226	168.88	148.909	161.842	242.682
100996724	86925.8	100819	95704.6	90852	101820	108739	95983.2
101929796	466.762	500.846	524.323	500.037	425.574	549.434	628.732
101060684	1278.68	1872.98	1846.65	1602.95	1686.22	2464.98	2688.91
100189005	4.91329	10.3862	1.35484	2.8304	7.61465	1.65992	4.48028
101954277	6.14161	5.77012	0	9.43466	5.9225	0	1.49343
653505	0	0	5.41936	0.943466	0.846072	2.48988	1.49343
728855	84.7542	83.0897	94.8388	68.873	39.7654	82.1661	58.2436
101954264	0	0	2.70968	3.77386	0	0.829961	0
100189257	1.22832	0	2.70968	0	1.69214	0	1.49343
105369199	3.68496	8.07817	16.2581	26.417	30.4586	21.579	28.3751
100996721	12.2832	3.46207	18.9678	10.3781	10.9989	20.749	20.1612
100126488	7.36993	0	0	0.943466	2.53822	3.31984	5.9737
101929798	8.59825	19.6184	12.1936	2.8304	14.3832	16.5992	12.6941
2210	7.36993	11.5402	4.06452	22.6432	24.5361	19.0891	44.0561
100996318	0	8.07817	0	0.943466	1.69214	1.65992	2.24014
337875	45.4479	26.5426	16.2581	8.49119	22.8439	27.3887	30.6152
653820	17.1965	26.5426	17.6129	20.7563	10.1529	20.749	26.8817
653464	1213.58	1072.09	1063.55	901.01	832.535	1053.22	1462.81
100873165	50.3612	75.0116	67.742	75.4773	66.8397	54.7774	79.8983
647121	22.1098	23.0805	28.4516	14.152	22.8439	40.6681	32.1086
101929815	33.1647	58.8552	70.4517	42.456	65.9936	56.4373	32.1086
100189261	0	0	0	0	0	0	0
101954269	0	0	0	0	0	0	0
26863	5411.98	4800.74	6432.78	29632.4	71301	2987.86	5082.87
791227	0	0	0	0	0	0	0
105369140	45.4479	60.0093	52.8388	42.456	59.225	49.7977	70.191
388692	20.8815	27.6966	25.742	10.3781	25.3822	22.4089	29.1218
100189142	0	0	0	0.943466	0	0.829961	0.746713
100189326	0	0	0	0	0	0.829961	0
199882	13.5115	9.23219	14.9032	5.6608	6.76857	20.749	11.2007
100189356	0	0	0	0	0	0	0
100132417	6.14161	5.77012	1.35484	22.6432	10.1529	13.2794	47.7896
100996713	4.91329	0	0	3.77386	3.38429	4.1498	11.9474
554282	14.7399	24.2345	18.9678	16.9824	9.30679	21.579	27.6284
100996712	501.155	451.223	480.968	409.464	269.051	355.223	505.525
101060524	0	0	0	0	0	0	4.48028
730262	1.22832	1.15402	0	0.943466	0	2.48988	3.73356
101954267	15.9682	9.23219	2.70968	5.6608	5.9225	6.63969	5.9737
100189323	2.45664	0	2.70968	0	3.38429	3.31984	2.98685
284565	948.264	812.433	947.033	863.271	993.288	1387.69	1344.08
100189127	0	4.6161	2.70968	0.943466	2.53822	3.31984	1.49343
728945	1.22832	1.15402	0	0.943466	0	2.48988	3.73356
105371215	0	0	0	0	1.69214	0	0
1818	0	0	0	0	0.846072	0	4.48028
645166	148.627	205.416	154.452	244.358	151.447	151.883	321.086
645166	148.627	205.416	154.452	244.358	151.447	151.883	321.086
645166	148.627	205.416	154.452	244.358	151.447	151.883	321.086
647135	1250.43	1148.25	1212.58	1010.45	788.539	1079.78	1389.63
728833	18.4248	25.3885	21.6774	16.9824	10.1529	18.2591	28.3751
101929805	17.1965	4.6161	18.9678	8.49119	16.9214	29.0486	17.1744
102724235	23.3381	2.30805	35.2258	17.9259	17.7675	36.5183	41.0692
103091866	82.2975	105.016	134.129	80.1946	47.38	122.834	72.4311
645142	1.22832	1.15402	0	0	0	0.829961	3.73356
101954266	9.82657	12.6943	4.06452	10.3781	10.9989	4.1498	5.22699
7214	0	9.23219	0	0.943466	2.53822	0.829961	0
100288142	691.545	578.166	913.162	767.981	815.613	1050.73	1019.26
100126510	0	0	0	0	0.846072	0	0
101060254	1220.95	2177.64	1782.97	1055.74	1159.12	1225.85	1316.45
101929780	369.725	347.361	289.936	327.383	377.348	600.892	606.331
653519	628.9	550.47	773.614	773.642	665.012	662.309	536.14
5174	144.942	110.786	163.936	145.294	145.524	247.328	141.875
11126	125.289	64.6254	174.774	132.085	192.058	257.288	254.629
27246	3216.97	2379.6	4861.17	2541.7	3127.93	3694.99	3752.98
10623	438.511	422.373	475.549	421.729	463.647	448.179	390.531
200035	36.8496	81.9357	33.871	36.7952	60.0711	60.5871	58.2436
10401	101.951	143.099	146.323	166.05	153.139	149.393	165.024
102466191	0	0	0	0	0	0	0.746713
148741	46.6762	78.4736	44.7097	56.608	68.5318	82.9961	42.5626
8515	92.1241	65.7794	62.3226	74.5338	110.835	152.713	191.158
8799	421.314	265.426	376.646	304.74	371.425	265.587	228.494
114814	28.2514	33.4667	44.7097	31.1344	30.4586	28.2187	31.3619
9939	1659.46	1352.52	1857.49	1753.9	1997.58	1776.12	1857.07
128077	899.131	830.897	902.324	973.657	856.225	1016.7	840.052
84265	283.742	317.357	396.968	318.892	405.268	383.442	335.274
284615	72.471	101.554	124.645	71.7034	137.064	146.073	56.0035
10628	13579.1	11655.6	26034.6	19456.2	31571.2	37482.7	14522.1
148738	5808.73	8157.8	6818.91	6482.55	8364.26	9171.9	6193.98
100189384	1.22832	0	0	0	0.846072	0	0.746713
100189064	0	12.6943	0	0	3.38429	1.65992	0
100188991	0	0	0	0.943466	6.76857	0	0
100189198	0	0	0	0	0	0	1.49343
101954276	8.59825	3.46207	2.70968	6.60426	13.5371	6.63969	2.98685
101928979	115.462	170.796	158.516	193.411	185.29	278.867	221.774
100132406	781.212	894.369	997.162	882.141	981.443	1341.22	1687.57
388677	858.597	964.764	921.291	1104.8	1063.51	1530.45	1544.2
170688	5633.08	2921.99	5907.1	3623.85	2492.53	3255.94	3140.67
105371242	9.82657	0	2.70968	7.54773	5.9225	9.12957	6.72041
102724558	14.7399	9.23219	17.6129	4.71733	9.30679	24.8988	20.908
100288805	52.8178	19.6184	56.9033	28.304	37.2272	85.486	106.033
105373468	77.3842	77.3196	77.2259	92.4597	81.2229	129.474	91.099
149013	1508.38	2148.79	1299.29	1303.87	1767.44	2018.46	2109.46
728989	670.663	1054.78	696.388	834.024	917.142	964.415	865.44
100189334	0	0	0	0	0	0	0
101447996	0	0	0	0	0	0	0
644861	2.45664	0	2.70968	1.88693	3.38429	9.12957	7.46713
5565	5881.2	5294.66	6885.3	7821.33	3067.86	4550.68	3072.72
171423	357.441	242.345	294	239.64	230.132	245.668	352.448
2330	207.586	183.49	237.097	172.654	182.751	195.041	285.244
9557	777.527	680.874	770.904	793.455	638.784	908.807	668.308
100289211	13.5115	10.3862	8.12904	2.8304	1.69214	0	11.9474
607	483.959	491.614	380.71	370.782	297.817	380.122	362.156
51205	187.933	215.803	184.258	247.188	175.983	216.62	179.211
2702	104.407	90.0139	104.323	134.916	150.601	69.7167	64.964
2703	0	0	0	0	0	4.97977	1.49343
51463	626.444	600.093	753.291	774.586	665.012	732.026	568.995
100034743	110.549	56.5472	124.645	93.4031	118.45	185.081	97.0727
100189140	0	0	0	0	0.846072	0	0
26864	5318.63	4662.26	6306.78	28975.7	70933.8	2906.52	5024.63
100189193	0	0	0	0	0	0	0
200030	978.972	1113.63	899.614	950.07	1092.28	1485.63	1654.72
101927468	14.7399	9.23219	21.6774	2.8304	10.9989	20.749	19.4145
100189056	0	0	0	0	0	0	0.746713
100189307	0	0	0	0	0	0	0
100189174	0	0	0	0	0	0	0
100188998	0	0	0	0	0	0	0
100847044	4.91329	0	0	1.88693	3.38429	0.829961	2.24014
101954273	2.45664	2.30805	2.70968	16.0389	22.8439	4.97977	5.9737
102466225	6.14161	0	0	0	0	0.829961	0
26860	2.45664	0	0	3.77386	1.69214	0	0
100132057	49.1329	61.1633	37.9355	33.0213	27.0743	58.9272	70.9377
101954272	1.22832	0	4.06452	0.943466	0.846072	3.31984	0.746713
388685	46.6762	45.0069	54.1936	50.9472	43.1497	76.3564	78.4048
644591	1.22832	0	0	0	0	2.48988	0.746713
25832	1146.02	1705.65	1567.55	1518.98	1796.21	2514.78	2931.59
100996763	1610.33	1486.38	1854.78	1939.77	1821.59	2650.9	2786.73
440672	5859.09	3043.16	6182.14	3755.94	2589.83	3354.7	3252.68
9659	168660	198642	189611	161934	183936	195788	177353
400818	874.565	943.992	865.743	896.293	1124.43	1400.97	1537.48
653513	21721.6	32079.6	29412.2	23720.6	22646.8	24143.6	21050.6
100996761	868.423	680.874	796.646	748.169	1223.42	1147.01	1605.43
101060226	929.839	900.139	883.356	826.476	1006.83	1482.31	1444.89
653598	2.45664	1.15402	4.06452	0.943466	0	1.65992	4.48028
57234	89.6675	99.2461	75.871	114.159	133.679	113.705	155.316
644634	25.7947	28.8506	27.0968	12.2651	21.9979	18.2591	32.8554
100189228	0	0	0	0	0	0	0
102723955	13.5115	0	2.70968	0.943466	5.07643	12.4494	8.21384
100189059	0	0	0	0	0	0	0.746713
440689	228.468	236.575	154.452	136.803	290.203	216.62	259.109
2209	17.1965	2.30805	10.8387	29.2474	27.9204	25.7288	67.9509
101927767	2.45664	2.30805	2.70968	4.71733	9.30679	3.31984	5.22699
653604	24.5664	20.7724	14.9032	7.54773	10.9989	7.46965	14.9343
8370	264.089	253.885	258.774	211.336	381.578	143.583	173.984
105371405	84.7542	45.0069	55.5484	88.6858	62.6093	55.6074	78.4048
126961	4.91329	16.1563	4.06452	8.49119	13.5371	20.749	29.8685
8337	292.34	625.481	237.097	287.757	474.646	311.235	489.097
337873	3.68496	15.0023	12.1936	7.54773	6.76857	4.1498	19.4145
723790	291.112	625.481	235.742	284.927	472.954	309.575	486.857
333932	4.91329	16.1563	4.06452	9.43466	13.5371	23.2389	30.6152
554313	278.829	261.963	265.549	216.997	390.885	151.053	180.704
8349	1057.58	1481.77	979.549	909.501	1116.81	825.811	929.657
8338	970.374	1772.58	1002.58	733.073	1816.52	1332.09	1168.61
317772	66.3293	114.248	67.742	33.0213	76.1465	69.7167	80.645
51027	51.5895	102.708	81.2904	57.5514	74.4543	59.7572	64.2173
9900	18.4248	4.6161	18.9678	20.7563	23.69	17.4292	14.1875
10262	84.7542	88.8599	54.1936	52.8341	85.4532	57.2673	66.4574
10903	71.2426	66.9334	74.5162	27.3605	63.4554	100.425	75.418
56957	2346.09	2014.93	2478	2585.1	1968.81	2635.13	2092.29
105373477	61.4161	46.161	42	54.721	54.9947	69.7167	59.737
11311	827.889	822.819	887.42	816.098	1020.36	1106.34	1129.03
51177	740.678	548.161	1010.71	451.92	468.724	536.985	639.186
81611	931.068	724.727	983.614	1627.48	989.058	972.714	866.933
23632	347.615	242.345	368.517	430.22	429.804	360.203	179.958
51107	1122.69	1008.62	1017.48	1016.11	990.75	934.536	748.953
79630	89.6675	90.0139	66.3872	86.7989	79.5307	72.2066	75.418
148523	660.837	408.525	673.356	333.987	483.107	426.6	206.093
54460	352.528	405.062	392.904	400.03	522.872	429.09	315.113
9129	637.499	667.026	586.646	614.196	714.931	794.273	686.229
23248	1604.19	1347.9	1650.2	1707.67	1600.77	1679.01	1418.75
80222	553.973	580.474	592.065	503.811	641.322	542.794	591.396
102465529	0	2.30805	2.70968	0	2.53822	4.1498	2.24014
1893	56.5028	88.8599	46.0646	32.0778	85.4532	77.1864	127.688
100874054	9.82657	11.5402	5.41936	8.49119	8.46072	12.4494	17.1744
54507	617.846	1175.95	642.194	595.327	1163.35	665.629	1020.76
105371437	47.9045	80.7817	31.1613	34.9082	80.3768	54.7774	68.6976
100422997	0	0	0	0	0	0	0
574406	141.257	184.644	168	156.615	153.139	175.122	173.984
4170	5442.69	5770.12	6846.01	7758.12	5473.24	5125.84	5374.09
2029	5671.16	5488.54	5838.01	5784.39	4477.41	4478.47	3567.05
55204	438.511	343.899	403.742	484.942	434.881	532.835	452.508
84072	4.91329	5.77012	5.41936	19.8128	9.30679	9.12957	23.8948
1520	309.537	387.752	266.904	686.843	470.416	208.32	517.472
1513	154.768	126.943	162.581	193.411	266.513	229.069	454.748
405	1797.03	1901.83	1972.65	2286.96	2212.48	2393.61	2264.78
9869	838.943	695.877	961.936	826.476	919.68	1024.17	944.592
29956	555.201	530.851	493.162	575.514	493.26	502.956	606.331
8416	185.477	133.867	205.936	150.955	220.825	176.782	194.145
55793	590.823	515.849	517.549	474.563	658.244	571.013	563.021
58497	724.71	886.291	872.517	802.89	1020.36	953.625	884.855
149428	29.4797	15.0023	24.3871	28.304	22.8439	24.8988	41.0692
54964	73.6993	79.6277	73.1614	51.8906	49.9182	61.4171	55.2567
56882	668.207	603.555	529.742	615.14	691.241	542.794	635.453
10962	281.286	197.338	440.323	301.909	187.828	275.547	386.797
126626	526.95	482.382	509.42	536.832	797.846	741.155	778.821
10500	4877.66	7623.48	5264.91	3595.55	5306.56	5017.94	4289.12
100534012	0	0	0	0	0	0.829961	0
79626	35.6213	61.1633	9.48388	43.3994	38.9193	39.8381	29.8685
388695	651.01	641.637	602.904	616.083	508.489	468.928	384.557
79005	38.078	28.8506	28.4516	33.9648	27.0743	43.9879	29.8685
29765	4584.09	6172.88	5449.17	4227.67	5406.4	4739.08	4906.65
6944	589.594	843.592	643.549	551.928	561.792	447.349	453.255
8394	1332.73	1342.13	1606.84	1762.39	1370.64	1499.74	1334.38
5710	2549.99	2510	2705.62	2364.33	2996.79	2130.51	2078.85
57592	508.525	601.247	474.194	388.708	516.104	448.179	471.176
5298	1063.73	1195.57	1086.58	1137.82	1045.74	1038.28	943.845
5993	513.438	534.313	593.42	456.638	881.607	586.782	784.048
8991	963.004	1203.65	829.162	803.833	1084.66	849.05	509.258
5692	1224.64	1391.75	1375.16	1193.48	1110.89	1039.94	991.635
23126	1513.29	1489.85	1533.68	2057.7	2293.7	2033.4	2250.59
57530	4.91329	2.30805	1.35484	0.943466	0	0.829961	1.49343
7286	78.6126	51.9311	51.4839	67.9296	128.603	91.2957	155.316
693139	0	0	0	2.8304	0	4.1498	5.9737
81609	2154.48	2222.65	2154.2	2367.16	2222.63	2129.68	1781.66
11189	13.5115	9.23219	24.3871	43.3994	21.1518	21.579	32.8554
284485	1.22832	17.3104	6.7742	3.77386	8.46072	16.5992	4.48028
65005	762.788	564.318	814.259	610.422	537.256	523.705	441.307
51686	18.4248	3.46207	17.6129	10.3781	26.2282	8.29961	14.9343
11022	157.225	138.483	176.129	172.654	152.293	193.381	157.556
339398	298.482	197.338	102.968	125.481	74.4543	143.583	36.5889
6097	1546.46	2585.01	1925.23	2095.44	1311.41	1813.46	820.637
100191040	9.82657	13.8483	5.41936	2.8304	25.3822	8.29961	14.9343
100132111	1.22832	4.6161	5.41936	7.54773	10.9989	9.95953	15.681
284486	2.45664	9.23219	5.41936	3.77386	5.07643	9.95953	19.4145
117145	266.546	325.435	291.291	273.605	274.973	317.045	229.241
6281	219.87	180.028	139.549	161.333	219.979	156.863	304.659
441908	1.22832	0	0	0	2.53822	0	0
6282	77.3842	95.784	46.0646	74.5338	67.6857	55.6074	100.806
100131107	0	8.07817	2.70968	4.71733	1.69214	3.31984	4.48028
126637	0	0	0	0	0	0.829961	0
7062	0	0	0	0.943466	1.69214	0.829961	0
126638	0	0	0	2.8304	0	0	0.746713
388697	933.524	197.338	662.517	263.227	472.954	512.086	1917.56
2312	34.393	58.8552	116.516	147.181	54.9947	224.089	195.639
339400	23.3381	10.3862	28.4516	16.0389	10.9989	47.3078	24.6415
388698	3.68496	1.15402	8.12904	18.8693	2.53822	21.579	14.9343
49860	0	0	1.35484	0	0	1.65992	0
254910	0	0	0	0	0	0	0
54544	0	0	0	0	0	0	0
353145	0	0	0	0	0	0	0
84648	0	0	0	1.88693	0	0	0
353144	0	0	0	0	0	0	0
353143	0	0	0	0	0	0	0
353142	0	0	0	0	0	0	0
353141	0	0	0	0	0	0	0
353140	0	0	0	0	0	0	0
26239	0	0	0	0	0	0	0
353139	0	0	0	0	0	0	0
199834	0	0	0	0	0	0	0
100129271	0	0	0	0	0	0	0
448834	0	0	0	0	0	0	0
353137	0	0	0	0	0	0	0
353135	0	0	0	0	0	0	0
353134	0	0	0	0	0	0	0
353133	0	0	0	0	0	0	0
353132	0	0	0	0	0	0	0
353131	0	0	0	0	0	0	0
448835	0	0	0	0	0	0	0
4184	0	0	0	0	0	0	4.48028
3713	0	0	0	0	0	0	0
163778	0	0	0	0	0	0	0
6698	0	0	0	0	0	0	0
6707	0	0	0	0	0	0	0
6699	0	0	0	0	0	0	0
6703	0	0	0	0	0	0	0
6700	0	0	0	0	0	0	0
6701	0	0	0	0	2.53822	0	0
6704	0	0	0	0	0	0	0
6705	0	0	0	0	0	0	0
6702	0	0	0	0	0	0	0
6706	0	0	0	0	0	0	0
101928009	0	0	0	0	0	0	0
149018	0	0	0	0	0	0	0
574414	0	0	0	0	0	0	0
4014	0	0	0	0	0	0	0
114771	1.22832	0	0	0	3.38429	0	0
57115	0	0	0	0	1.69214	0	0
6280	117.919	165.025	47.4194	187.75	323.199	17.4292	28.3751
6283	2.45664	0	1.35484	7.54773	13.5371	0	0
6279	67.5577	98.0921	13.5484	53.7776	119.296	9.12957	14.1875
338324	1.22832	0	0	0	0	0	0
645922	0	0	0	0	0	0	0
6278	0	0	0	0	1.69214	0	0
6277	770.157	641.637	1318.26	978.374	1144.74	993.463	2411.88
6276	2.45664	2.30805	0	0	0.846072	4.97977	3.73356
6275	368.496	293.122	284.516	361.347	404.422	371.822	566.755
101928034	6.14161	0	2.70968	0	1.69214	0.829961	5.22699
6274	2.45664	0	1.35484	1.88693	1.69214	1.65992	5.9737
6273	0	1.15402	2.70968	2.8304	3.38429	6.63969	13.4408
140576	146.17	313.895	186.968	140.576	127.757	139.433	182.198
57402	0	0	0	4.71733	0.846072	0.829961	0
6284	456.936	547.007	628.646	663.257	509.335	600.062	717.591
6271	3555.99	1433.3	2328.97	3417.23	3001.86	1262.37	1615.14
26097	1182.87	1111.33	1212.58	1281.23	1396.86	1397.65	1441.16
23557	771.386	690.106	724.839	573.627	631.169	627.45	515.979
3608	1268.86	1263.66	1442.9	1287.83	1354.56	1350.35	1228.34
100189015	1.22832	0	4.06452	2.8304	4.23036	0.829961	2.24014
4881	440.967	403.908	292.645	267.001	278.358	273.887	280.764
102466879	0	0	1.35484	0	0	0	0
65123	1181.65	1182.87	1174.65	1063.29	1301.26	1122.94	1535.99
11000	103.179	113.094	67.742	67.9296	66.8397	53.9475	91.099
343052	1.22832	0	0	0	0.846072	2.48988	2.98685
105371448	30.708	42.6989	32.5162	34.9082	46.5339	26.5587	44.8028
57459	956.862	1091.71	937.549	1074.61	1005.98	1059.86	1110.36
9909	1406.43	1889.14	1471.36	1195.37	1330.87	1167.75	912.483
200186	187.933	234.267	182.903	157.559	164.984	151.883	135.155
27173	700.143	710.879	648.968	569.853	756.388	510.426	554.808
102465441	0	0	0	0	0	0	0
148327	76.1559	94.63	92.1291	62.2688	63.4554	80.5062	96.3259
10899	1001.08	1114.79	1297.94	1012.34	983.981	769.374	586.916
5872	117.919	84.2438	94.8388	137.746	99.8365	115.365	107.527
6232	3629.69	4418.76	4404.59	4163.52	4182.13	3826.95	2314.06
91181	49.1329	53.0851	81.2904	107.555	268.205	558.564	130.675
100847024	0	0	0	0	0	0	0
7170	199967	144141	177171	165167	183098	152546	160802
100126346	2.45664	0	1.35484	9.43466	4.23036	3.31984	2.98685
388701	11.0549	1.15402	9.48388	9.43466	6.76857	4.97977	11.2007
25912	6243.56	6417.53	7290.39	6310.84	5315.87	4703.39	3328.1
9898	1336.41	1462.15	1331.81	1023.66	1087.2	1161.95	1111.11
10456	2520.52	2359.98	2446.84	1973.73	1786.9	1563.65	1220.88
89872	2.45664	0	1.35484	1.88693	0	0	0
57198	391.834	394.676	317.033	279.266	413.729	327.835	648.893
3570	725.938	1096.32	844.065	1303.87	818.151	807.552	631.719
126669	922.469	863.21	827.807	903.84	758.08	747.795	757.167
126668	60.1877	77.3196	40.6452	41.5125	63.4554	63.907	61.9772
55585	583.453	543.545	521.613	484.942	449.264	322.855	350.955
100874097	9.82657	17.3104	12.1936	6.60426	8.46072	11.6195	2.98685
1141	39.3063	47.315	48.7742	33.9648	49.0722	45.6478	56.0035
103	2347.32	2189.18	2007.87	1887.88	1731.91	1718.02	2328.25
3782	843.857	2122.25	936.195	969.883	1160.81	1157.8	1255.22
10654	108.092	110.786	59.613	160.389	74.4543	82.1661	91.099
57326	3320.15	4696.88	2963.04	3215.33	4735.46	3086.62	4171.88
90780	271.459	338.129	268.258	257.566	269.897	259.778	313.619
101928120	17.1965	8.07817	2.70968	2.8304	8.46072	10.7895	12.6941
6464	836.487	912.833	602.904	555.701	641.322	575.163	724.311
1163	68.786	68.0874	58.2581	89.6293	78.6847	62.2471	64.2173
100423020	0	1.15402	2.70968	0.943466	0.846072	0	0.746713
80308	539.233	410.833	514.839	394.369	525.411	387.592	288.978
55891	2.45664	5.77012	0	9.43466	4.23036	4.97977	8.96055
51043	325.505	555.086	279.097	274.549	346.043	234.879	238.201
127579	3.68496	5.77012	2.70968	1.88693	5.9225	18.2591	6.72041
149095	1.22832	0	0	0.943466	4.23036	9.95953	4.48028
100505666	0	1.15402	0	1.88693	3.38429	0.829961	5.9737
8751	786.126	833.205	625.936	584.005	496.644	519.556	535.393
1945	11.0549	3.46207	5.41936	9.43466	4.23036	4.1498	15.681
1944	3.68496	10.3862	10.8387	0	11.845	7.46965	2.98685
1942	140.029	167.334	150.387	62.2688	74.4543	95.4455	124.701
55974	121.604	94.63	82.6452	71.7034	58.3789	84.656	84.3785
54344	41.7629	69.2415	56.9033	57.5514	54.9947	48.1377	47.7896
200185	214.956	282.736	281.807	235.866	211.518	167.652	155.316
80128	4.91329	4.6161	5.41936	2.8304	4.23036	2.48988	5.22699
4582	7.36993	3.46207	1.35484	1.88693	0	1.65992	2.24014
693235	0	0	0	0	0	0	0
7059	411.488	313.895	237.097	265.114	385.809	291.316	527.179
4580	176.878	177.72	162.581	163.22	220.825	121.174	115.74
2630	81.0692	69.2415	59.613	72.6469	89.6836	89.6358	126.194
2629	203.901	159.255	140.903	153.785	230.132	186.741	282.257
10712	62.6444	92.3219	90.7743	64.1557	64.3014	58.0973	58.9903
10067	432.369	525.081	417.291	407.577	532.179	283.847	300.179
1196	243.208	362.364	256.065	261.34	290.203	288.826	330.047
57657	15.9682	13.8483	4.06452	6.60426	13.5371	16.5992	23.1481
5313	0	3.46207	0	0.943466	0.846072	0	1.49343
2224	459.392	537.775	455.226	513.245	498.336	388.422	386.05
284618	19.6531	16.1563	18.9678	9.43466	10.1529	10.7895	20.1612
23623	155.997	154.639	149.032	145.294	178.521	136.944	179.958
55870	7032.14	6676.03	8542.27	8729.89	7290.6	6970.01	6692.04
693140	4.91329	0	2.70968	0	1.69214	0	0.746713
645682	58.9594	36.9288	43.3549	62.2688	65.9936	45.6478	47.0429
645676	67.5577	72.7035	54.1936	70.7599	88.8375	92.9556	95.5792
55154	230.924	246.961	310.258	150.955	243.669	211.64	320.34
55249	1502.24	1547.55	1690.84	1602.95	1990.81	1854.96	1506.87
7818	1189.01	1020.16	1249.16	1340.67	1159.96	1030.81	969.233
100129405	158.453	136.175	178.839	88.6858	126.911	137.774	176.224
54856	1657.01	1305.2	1650.2	1669.93	1744.6	1828.4	1920.55
23208	389.378	243.499	268.258	176.428	353.658	360.203	371.116
6016	483.959	393.522	577.162	727.412	522.872	426.6	549.581
22889	754.189	643.945	539.226	826.476	647.245	795.103	683.989
677823	4.91329	2.30805	10.8387	29.2474	17.7675	7.46965	5.22699
677771	8.59825	13.8483	10.8387	4.71733	24.5361	13.2794	13.4408
339403	8.59825	10.3862	8.12904	3.77386	9.30679	8.29961	15.681
9181	783.669	1117.1	632.71	699.108	1027.98	955.285	1712.21
102465442	0	1.15402	0	0	0	1.65992	0
105371729	0	2.30805	2.70968	1.88693	2.53822	0.829961	1.49343
6746	662.065	483.536	513.484	608.536	566.022	556.904	534.646
56893	722.253	703.955	776.323	796.285	868.916	653.179	576.462
28956	144.942	226.189	178.839	180.202	186.982	141.923	138.142
57111	0	0	0	0	0	0	0
92312	7.36993	5.77012	12.1936	5.6608	2.53822	7.46965	18.6678
4000	3196.09	5018.85	2824.84	2262.43	3546.73	2666.66	3596.17
64218	56.5028	57.7012	31.1613	66.0426	104.067	53.1175	57.4969
9673	552.745	428.143	470.13	520.793	392.577	399.211	333.781
11243	192.846	368.134	224.903	230.206	244.515	165.162	142.622
100527963	3.68496	6.92415	5.41936	5.6608	4.23036	0.829961	4.48028
632	0	1.15402	0	0	0.846072	1.65992	0
79957	19.6531	20.7724	14.9032	25.4736	38.9193	52.2875	44.0561
23381	2526.66	2110.71	2268	1969.01	1911.28	1831.72	1763.74
84283	25.7947	50.7771	21.6774	27.3605	33.8429	24.0689	32.8554
112770	83.5258	88.8599	82.6452	47.1733	76.1465	82.9961	108.273
391104	6.14161	9.23219	5.41936	10.3781	0.846072	1.65992	1.49343
7203	3188.72	2535.39	3491.42	2840.78	2928.25	2134.66	2261.79
128229	6.14161	3.46207	5.41936	3.77386	10.9989	5.80973	13.4408
57127	0	1.15402	0	0	0	0	0
10485	0	0	0	0	0.846072	0.829961	1.49343
407046	0	0	0	0	0	0	0
4209	2094.29	3000.46	2311.36	2387.91	2772.58	2479.92	2399.19
128239	7.36993	11.5402	2.70968	0.943466	7.61465	12.4494	11.9474
164118	15.9682	8.07817	6.7742	8.49119	4.23036	16.5992	34.3488
128240	709.97	583.936	872.517	567.023	511.873	331.154	277.777
54865	222.326	190.414	253.355	293.418	192.058	168.482	177.718
101928177	1.22832	3.46207	5.41936	0	0.846072	6.63969	2.24014
60484	3.68496	23.0805	8.12904	4.71733	16.9214	5.80973	7.46713
63827	17.1965	35.7747	13.5484	18.8693	16.0754	8.29961	21.6547
10763	2369.43	1667.56	1736.91	1833.15	1744.6	4781.4	8487.14
1382	29.4797	17.3104	10.8387	8.49119	23.69	15.7693	37.3356
81875	198.988	174.258	193.742	230.206	203.903	166.822	222.52
51093	246.893	308.124	204.581	200.015	207.288	226.579	168.01
79590	466.762	502.001	527.033	454.751	405.268	282.187	232.228
3068	3259.96	3775.97	3639.1	2955.88	3081.39	2446.72	2089.3
5546	243.208	315.049	277.742	322.665	277.512	268.077	238.201
9047	3.68496	8.07817	4.06452	14.152	9.30679	12.4494	15.681
4914	13.5115	17.3104	9.48388	3.77386	9.30679	12.4494	9.70727
3645	2.45664	11.5402	4.06452	6.60426	8.46072	18.2591	17.1744
375033	379.551	409.679	230.323	205.676	219.133	248.158	254.629
149499	8.59825	9.23219	23.0323	10.3781	10.1529	16.5992	25.3882
9826	1939.52	2071.47	1976.71	1623.7	1627.84	1567.8	1610.66
768220	6.14161	4.6161	1.35484	1.88693	4.23036	0	4.48028
440695	6.14161	8.07817	4.06452	4.71733	12.6911	9.95953	10.454
2117	555.201	486.998	548.71	727.412	569.406	643.22	677.268
360155	7.36993	0	0	7.54773	0	4.1498	8.96055
83416	6.14161	0	5.41936	5.6608	38.0732	0	5.22699
83417	0	0	0	0	0	0	0
115352	13.5115	17.3104	8.12904	12.2651	21.9979	14.9393	5.9737
79368	1.22832	17.3104	2.70968	0.943466	6.76857	3.31984	1.49343
115350	11.0549	16.1563	12.1936	25.4736	10.1529	3.31984	0.746713
922	0	0	0	0	0	0	0
55243	486.415	529.697	346.839	443.429	483.107	600.892	760.154
646268	0	0	8.12904	0	0	3.31984	0.746713
912	47.9045	53.0851	39.2904	92.4597	57.5329	51.4576	17.1744
909	0	0	0	0	0	0	0
911	36.8496	8.07817	9.48388	16.9824	22.8439	30.7086	40.3225
910	0	0	0	0	2.53822	4.97977	1.49343
913	4.91329	3.46207	5.41936	0	0	4.97977	11.2007
128360	0	0	0	0	0	0	0
391107	0	0	0	0	0	0	0
391109	0	0	0	0	0	0	0
343406	0	0	0	0	0	0	0
391112	0	0	0	0	0	0	0
128366	0	0	0	0	0	0	0
128367	0	0	0	0	0	0	0
128368	0	0	0	0	0	0	0
6708	30.708	21.9265	16.2581	24.5301	27.0743	12.4494	9.70727
81448	0	0	0	0	0	0	0
391114	0	0	0	0	0	0.829961	0
128371	0	0	0	0	0	0	0
128372	0	0	0	0	0	0	0
81442	0	0	0	0	0	0	0
4332	111.777	151.177	55.5484	140.576	123.526	63.077	64.964
149628	33.1647	13.8483	14.9032	34.9082	16.9214	13.2794	15.681
3428	538.005	542.391	525.678	603.818	555.869	703.807	905.016
9447	6.14161	0	5.41936	1.88693	10.9989	5.80973	14.1875
100189166	0	0	0	0.943466	0	0	0
57863	6.14161	28.8506	20.3226	14.152	28.7664	19.0891	35.8422
100131825	12.2832	6.92415	9.48388	13.2085	26.2282	29.8786	44.0561
2532	57.7311	61.1633	47.4194	33.0213	81.2229	68.0568	138.889
2205	34.393	51.9311	32.5162	20.7563	30.4586	73.8665	48.5363
441911	0	0	0	0	0	0	0
26476	0	0	0	0	0	0	0
127385	0	0	0	0	0	0	0
325	0	0	0	0	0	0	0
1401	0	0	0	0	0	0	0
54935	95.8091	56.5472	104.323	91.5162	103.221	66.3969	72.4311
343413	18.4248	12.6943	21.6774	3.77386	8.46072	6.63969	10.454
56833	36.8496	30.0046	24.3871	35.8517	28.7664	29.8786	53.7633
284677	41.7629	20.7724	31.1613	44.3429	37.2272	30.7086	61.2304
391123	45.4479	20.7724	8.12904	15.0955	19.4596	9.95953	43.3093
25790	3.68496	12.6943	1.35484	7.54773	0.846072	4.97977	4.48028
100422852	0	0	0	0	0	0	0
8407	598.192	553.932	411.871	547.21	457.725	543.624	669.801
57549	0	1.15402	2.70968	1.88693	0.846072	0	2.98685
89886	0	0	2.70968	0	0	0	0
100505633	1.22832	2.30805	2.70968	0	6.76857	6.63969	5.9737
93183	167.052	160.409	104.323	148.124	149.755	187.571	179.211
3766	13.5115	5.77012	12.1936	1.88693	6.76857	12.4494	5.22699
3765	7.36993	11.5402	0	0.943466	5.07643	7.46965	5.9737
93185	76.1559	183.49	109.742	79.2511	175.137	169.312	138.889
477	36934.4	41639.5	33250.5	41151.2	47082.2	32322.8	32996.5
480	104.407	79.6277	119.226	147.181	209.826	268.907	180.704
844	44755.1	46967.6	51932.4	34795	51513.1	32071.3	32454.4
729867	34.393	48.469	47.4194	29.2474	32.1507	91.2957	77.6581
8682	804.55	688.952	623.226	572.684	621.863	852.37	985.661
50717	4873.98	5227.73	5615.81	4797.52	5060.35	5179.79	3647.69
5824	2082	2168.41	2400.78	1824.66	2003.5	1817.61	1450.12
4807	0	1.15402	4.06452	2.8304	3.38429	6.63969	2.24014
1314	3557.22	2904.68	3484.65	3852.17	3497.66	3142.23	3497.6
474338	138.8	125.789	126	148.124	125.219	140.263	97.8194
23385	1220.95	1062.86	1292.52	905.727	1570.31	1310.51	1515.83
57216	33.1647	66.9334	43.3549	26.417	62.6093	73.0366	67.9509
114836	13.5115	10.3862	5.41936	22.6432	23.69	12.4494	11.9474
8832	110.549	161.563	134.129	110.386	139.602	175.122	267.323
6504	11.0549	10.3862	8.12904	8.49119	35.535	16.5992	18.6678
962	40.5346	51.9311	24.3871	50.9472	65.1475	15.7693	15.681
57823	14.7399	17.3104	2.70968	16.9824	40.6114	11.6195	38.0824
4063	20.8815	18.4644	2.70968	4.71733	24.5361	5.80973	8.96055
51744	2.45664	10.3862	5.41936	20.7563	17.7675	16.5992	8.21384
55600	0	6.92415	0	2.8304	0.846072	0.829961	0
101928372	0	1.15402	1.35484	3.77386	0	0	1.49343
142683	0	0	0	0	0	0	0
50848	467.99	340.437	544.646	450.977	495.798	443.199	448.028
100131187	54.0461	45.0069	42	31.1344	121.834	117.854	179.211
7391	623.987	739.729	676.065	524.567	739.467	551.924	554.808
257106	147.399	151.177	86.7098	114.159	178.521	79.6762	161.29
81607	0	0	0	0	0	0.829961	0.746713
126823	9.82657	10.3862	21.6774	20.7563	21.9979	29.0486	23.1481
5202	194.075	152.331	201.871	227.375	142.14	148.563	134.408
4817	278.829	311.587	243.871	216.997	309.662	277.207	283.751
9191	550.288	633.559	573.097	531.171	399.346	436.559	412.185
51506	536.776	388.906	443.033	432.107	282.588	336.964	303.165
27005	224.783	285.044	199.162	240.584	234.362	176.782	227.747
5498	111.777	170.796	88.0646	119.82	148.909	104.575	156.063
8703	260.404	271.196	193.742	230.206	179.367	172.632	168.01
9507	27.0231	32.3127	35.2258	81.1381	24.5361	34.8584	30.6152
4720	3159.24	2696.95	2738.13	3250.24	3301.37	2120.55	2391.72
2207	24.5664	19.6184	28.4516	45.2864	47.38	11.6195	41.0692
336	0	0	0	1.88693	1.69214	0	1.49343
84134	1163.22	673.95	1062.19	955.731	769.079	522.875	565.262
100847090	0	0	0	1.88693	0.846072	0	0.746713
9970	83.5258	70.3955	77.2259	87.7423	66.8397	87.9759	44.8028
654790	6.14161	16.1563	10.8387	7.54773	17.7675	13.2794	11.9474
4359	13.5115	28.8506	21.6774	14.152	17.7675	7.46965	17.1744
6391	1216.04	1141.33	1097.42	1640.69	975.521	1181.03	727.298
257177	999.854	826.281	795.291	1092.53	912.911	693.847	629.479
100189373	0	2.30805	0	0.943466	1.69214	0	2.98685
100189407	1.22832	0	0	0	1.69214	0	8.21384
100189402	0	1.15402	4.06452	3.77386	0.846072	0	1.49343
100188997	1.22832	0	2.70968	0	2.53822	0.829961	0
100189412	0	0	0	0	2.53822	0	0.746713
100189394	0	0	0	1.88693	0	0	0
100189366	0	0	4.06452	0	0	2.48988	2.24014
100189091	0	0	0	0	0	0.829961	0
100189260	0	2.30805	0	0	0	0.829961	0.746713
100189235	0	1.15402	1.35484	0	2.53822	0	1.49343
100189009	0	0	1.35484	1.88693	0	0	0
100189252	0	0	4.06452	0	0	2.48988	2.24014
100189385	0	0	0	0	0	0.829961	0
100189141	0	4.6161	0	0	0	1.65992	1.49343
100189290	0	2.30805	2.70968	0	1.69214	0	1.49343
100189316	0	0	2.70968	1.88693	0	0	0
100189230	0	0	2.70968	0	0	1.65992	1.49343
100189259	0	0	0	0	0	0.829961	0
100189188	0	6.92415	0	0	0	2.48988	2.24014
100189134	0	3.46207	4.06452	0	0.846072	0	0.746713
100189364	0	0	4.06452	1.88693	0	0	0
100189160	0	0	1.35484	0	0	0.829961	0.746713
100189017	0	0	0	0	0	0.829961	0
100189039	0	6.92415	0	0	0	2.48988	2.24014
100189120	0	3.46207	4.06452	0	0	0	0.746713
100189139	0	0	4.06452	0.943466	0	0	0
100189274	0	0	0	0	0	0	0
2212	158.453	211.186	117.871	228.319	268.205	159.352	168.757
100189380	0	0	0	0	0	0	0
3310	34.393	86.5518	27.0968	56.608	153.985	34.8584	53.0166
100189018	1.22832	5.77012	0	0	0	0	0
[truncated: 26,504 more rows]
