# Supplementary material for: Transcriptome Analysis in a Primary Human Muscle Cell Differentiation Model for Myotonic Dystrophy Type 1
Source: Int J Mol Sci. 2021 Aug 10;22(16):8607. doi: 10.3390/ijms22168607 (PMC8395314; doi:10.3390/ijms22168607)
Supplement: Supplementary file 1 [file ijms-22-08607-s001.zip › Table S9.xlsx]

## Sheet: Sheet1
external_gene_name	entrezgene_id	baseMean	log2FoldChange	lfcSE	pvalue	padj
DDX11L1	100287102	51.0818	0.147307	0.236247	0.243888	0.57441
WASH7P	653635	462.681	-0.0195082	0.137231	0.861644	0.956824
MIR6859-1	102466751	7.98601	0.0766026	0.245816	0.301373	0.634957
MIR1302-2	100302278	0.106673	0.00791909	0.241246	0.908865
FAM138A	645520	3.83226	0.00967869	0.237495	0.825575
OR4F5	79501	0
	729737	86.3871	-0.040082	0.211632	0.703634	0.89519
DDX11L1	102725121	30.6092	0.0634964	0.225661	0.520354	0.797999
WASH9P	102723897	515.151	-0.0263057	0.14037	0.816747	0.94032
MIR6859-2	102465909	5.8184	0.0683889	0.246246	0.284205	0.617738
OR4F29	729759	34.7672	-0.201125	0.302449	0.104241	0.376307
	100132287	97.2269	0.0570279	0.208823	0.613092	0.849811
	105378947	6.75963	-0.0481617	0.23969	0.432137	0.743015
	101928626	2.7432	-0.00213443	0.238145	0.954271
	102465432	8767.85	-0.161154	0.229859	0.22708	0.555021
OR4F16	81399	34.7672	-0.201125	0.302449	0.104241	0.376307
	100133331	107.461	0.0513707	0.193558	0.667899	0.879606
	100288069	433.557	0.00958663	0.156783	0.937234	0.98079
FAM87B	400728	53.1553	-0.116226	0.211278	0.349689	0.678658
LINC00115	79854	51.5556	-0.0184418	0.196679	0.87039	0.959605
LINC01128	643837	1734.86	-0.678427	0.174735	1.00036e-05	0.000771548
FAM41C	284593	24.328	-0.00236437	0.221314	0.976486	0.993273
LINC02593	100130417	6.69842	0.101519	0.268486	0.0512115	0.2588
SAMD11	148398	20.7427	1.75411	0.923183	0.00184747	0.0335584
NOC2L	26155	860.77	-0.115676	0.169115	0.354236	0.681745
KLHL17	339451	22.5542	-0.0303258	0.220642	0.743324	0.911096
PLEKHN1	84069	76.5522	-0.0523681	0.226346	0.568171	0.825334
PERM1	84808	5718.11	-1.23573	0.327807	7.50351e-06	0.000610202
HES4	57801	42.4859	-0.189511	0.296805	0.111537	0.388293
ISG15	9636	52.6896	-0.153074	0.234994	0.229556	0.557718
AGRN	375790	302.632	-0.017857	0.211198	0.859857	0.955916
	105369174	0.300222	-0.00134758	0.2409	0.940603
	105378948	0.300222	-0.00134758	0.2409	0.940603
RNF223	401934	0
C1orf159	54991	53.004	0.068925	0.202542	0.56117	0.821489
LINC01342	254099	0.369023	-0.00983521	0.241472	0.586127
MIR200B	406984	0
MIR200A	406983	0.106673	0.00791909	0.241246	0.908865
MIR429	554210	0.106673	0.00791909	0.241246	0.908865
TTLL10	254173	7.88047	0.0531654	0.240226	0.412633	0.725734
TNFRSF18	8784	1.89691	0.0397468	0.243652	0.261098
TNFRSF4	7293	13.3747	-0.0765895	0.241587	0.349782	0.678658
SDF4	51150	748.156	-0.116817	0.169082	0.34866	0.678333
B3GALT6	126792	154.671	-0.106181	0.192244	0.398021	0.71714
C1QTNF12	388581	4.67249	0.0162068	0.234426	0.783082	0.927183
UBE2J2	118424	273.062	-0.304012	0.231758	0.0476958	0.249131
SCNN1D	6339	46.1434	0.0494357	0.207969	0.657359	0.873909
ACAP3	116983	529.587	-0.0671844	0.172946	0.582478	0.833839
MIR6726	102465434	0
PUSL1	126789	57.1657	0.00628287	0.195759	0.957899	0.987258
INTS11	54973	797.81	-0.137718	0.200817	0.286845	0.62041
MIR6727	102465435	0.213346	0.0105105	0.241398	0.743539
CPTP	80772	621.18	-0.991085	0.288343	3.20457e-05	0.00192235
TAS1R3	83756	259.596	-0.422323	0.283323	0.0182296	0.143795
DVL1	1855	3230.51	-0.53473	0.320033	0.00826638	0.0889417
MIR6808	102466740	0.106673	0.00791909	0.241246	0.908865
MXRA8	54587	414.808	0.352966	0.256897	0.0339977	0.205315
AURKAIP1	54998	839.113	-0.413238	0.303363	0.0218548	0.158964
CCNL2	81669	1233.11	0.0252252	0.138136	0.825109	0.942507
MRPL20-AS1	148413	122.784	0.141319	0.191822	0.27992	0.614055
MRPL20	55052	972.433	-0.308829	0.200952	0.0343357	0.206163
ANKRD65	441869	31.7785	0.0748159	0.216716	0.50249	0.788566
TMEM88B	643965	0
	102724312	8.70966	-0.0268113	0.232293	0.69643	0.892081
VWA1	64856	108.971	-0.0340822	0.208096	0.750604	0.913251
ATAD3C	219293	22.6611	-0.10901	0.260616	0.177246	0.49263
ATAD3B	83858	230.206	-0.0700786	0.177186	0.56762	0.824954
ATAD3A	55210	290.544	-0.574999	0.299693	0.00469219	0.0628948
TMEM240	339453	6.23897	-0.00964498	0.233265	0.872204	0.960151
SSU72	29101	822.199	-0.542057	0.222551	0.00169258	0.0317069
FNDC10	643988	4.78909	-0.0309776	0.239538	0.507265	0.79165
MIB2	142678	1507.7	-0.42284	0.32788	0.0223149	0.160884
MMP23B	8510	5.65496	0.113122	0.277324	0.0270994	0.17909
CDK11B	984	342.089	-0.0837998	0.171794	0.496387	0.784342
SLC35E2B	728661	994.28	-0.102275	0.164155	0.405248	0.721715
	8511	4.73751	0.0786505	0.256865	0.075852	0.320282
CDK11A	728642	253.656	-0.11528	0.186366	0.36278	0.688641
SLC35E2A	9906	981.559	0.00515976	0.168081	0.967365	0.990606
NADK	65220	392.149	-0.0494429	0.169662	0.696534	0.892096
GNB1	2782	910.737	-0.0417775	0.143961	0.716763	0.901041
	105378949	38.1096	-0.0330254	0.205724	0.762482	0.919045
CALML6	163688	304.506	0.0179682	0.235577
TMEM52	339456	1002.42	-0.0213454	0.225014	0.793069	0.931553
CFAP74	85452	8.0113	0.0369647	0.236477	0.556489	0.818014
GABRD	2563	3.65592	-0.014639	0.238176	0.725202
PRKCZ	5590	11.8736	0.116506	0.278208	0.0394621	0.222961
PRKCZ-AS1	100506504	2.56423	0.0644234	0.251002	0.109249
FAAP20	199990	115.468	-0.032864	0.1909	0.779101	0.925879
	105378592	29.0684	0.0589201	0.223038	0.555296	0.817582
SKI	6497	544.824	0.146517	0.208286	0.265389	0.59964
	105378594	32.3045	-0.0914234	0.244764	0.303404	0.63739
MORN1	79906	90.5612	-0.060045	0.191827	0.615588	0.851337
	100129534	6.56309	0.00748531	0.234527	0.89582	0.969441
RER1	11079	1001.49	-0.241703	0.168187	0.0632302	0.289694
PEX10	5192	225.512	-0.0528368	0.193724	0.65467	0.872055
PLCH2	9651	25.5937	0.0673122	0.230532	0.474599	0.772164
PANK4	55229	826.162	-0.0980481	0.171617	0.430686	0.741896
HES5	388585	3.22011	0.0408708	0.242956	0.316076
	115110	93.8965	-0.195073	0.286019	0.124249	0.410514
TNFRSF14	8764	124.014	0.179956	0.238989	0.184491	0.501857
	100996583	10.0957	-0.0860042	0.249172	0.25743	0.591025
PRXL2B	127281	25.9099	-0.0261876	0.214065	0.793959	0.931901
MMEL1	79258	1.39359	0.0225797	0.24079	0.478945
TTC34	100287898	9.38939	0.158595	0.30135	0.0681815	0.302069
ACTRT2	140625	0
PRDM16-DT	440556	10.6885	0.150432	0.289333	0.0987288	0.367112
PRDM16	63976	30.6164	-0.00113552	0.221364	0.987651	0.997017
MIR4251	100422968	0.426693	0.0126776	0.241603	0.547444
ARHGEF16	27237	18.3755	-0.128514	0.273706	0.123939	0.410233
MEGF6	1953	245.299	0.0465802	0.213575	0.662261	0.876759
MIR551A	693135	0
TPRG1L	127262	458.814	-0.288806	0.18825	0.0392536	0.222235
WRAP73	49856	102.287	-0.0853395	0.197875	0.483374	0.7762
TP73	7161	29.8712	0.152082	0.269178	0.17259	0.486365
TP73-AS1	57212	447.622	0.0696512	0.176729	0.573632	0.829176
CCDC27	148870	5.67193	0.0332667	0.236101	0.589114	0.837237
SMIM1	388588	7.44406	0.0446607	0.238475	0.475298	0.772398
LRRC47	57470	2154.11	-0.212258	0.179546	0.110141	0.385788
CEP104	9731	705.311	-0.129251	0.151118	0.279672	0.614055
DFFB	1677	57.8605	-0.00030139	0.196199	0.996404	0.99892
C1orf174	339448	305.805	-0.276375	0.176171	0.0408287	0.227639
LINC01134	100133612	5.12618	-0.0590403	0.244562	0.300275	0.634157
	728716	0
LINC01777	284661	0.474263	0.0129184	0.241631	0.521507
AJAP1	55966	61.406	-0.051675	0.231787	0.530801	0.803701
	100616489	0.350949	-0.00976474	0.241465	0.58756
MIR4689	100616421	0
NPHP4	261734	70.5099	-0.00908632	0.201931	0.932866	0.979533
KCNAB2	8514	82.7119	0.0385734	0.198543	0.739648	0.909186
CHD5	26038	4.11777	0.062067	0.247316	0.228875
RPL22	6146	3660.76	0.00183098	0.147945	0.989294	0.997157
RNF207-AS1	102724450	6.72853	0.0221999	0.233978	0.722953	0.903385
RNF207	388591	236.607	-0.047555	0.201829	0.676344	0.883093
ICMT	23463	5843.85	-0.583429	0.314306	0.00511451	0.0662262
	148645	4.65047	-0.0359339	0.241201	0.408212	0.72234
HES3	390992	0
GPR153	387509	54.2131	1.01535	0.427305	0.000924245	0.0212587
ACOT7	11332	18.4314	-0.0328998	0.225434	0.701329	0.894403
HES2	54626	1.21692	-0.00547655	0.239599	0.851702
ESPN	83715	3.87201	0.00993539	0.23566	0.850331
MIR4252	100422975	0
TNFRSF25	8718	55.8978	-0.0184919	0.209852	0.857859	0.955355
PLEKHG5	57449	288.96	0.0116433	0.187785	0.923752	0.977542
NOL9	79707	1365.7	-0.0488961	0.139515	0.666669	0.878926
TAS1R1	80835	20.987	0.113999	0.264475	0.1599	0.468822
ZBTB48	3104	303.903	0.0387405	0.174954	0.751856	0.913888
KLHL21	9903	3196.78	-0.618712	0.232023	0.00072403	0.0179493
PHF13	148479	128.978	-0.114743	0.205005	0.359693	0.686536
THAP3	90326	135.646	0.049697	0.183609	0.683409	0.886737
DNAJC11	55735	878.291	-0.21828	0.188155	0.106817	0.380308
	100505887	0
CAMTA1	23261	601.059	-0.0889372	0.16174	0.459833	0.762251
VAMP3	9341	1417.59	-0.0100465	0.143295	0.930396	0.979056
PER3	8863	2349.36	0.180985	0.143562	0.125475	0.412055
UTS2	10911	8.25174	-0.0363613	0.234199	0.593951	0.839451
TNFRSF9	3604	8.10798	0.0519664	0.237995	0.457808	0.760738
PARK7	11315	2345.29	-0.190661	0.173958	0.141528	0.438435
ERRFI1	54206	559.941	0.546849	0.314552	0.00816402	0.0882307
LINC01714	102724539	0.990543	0.00147342	0.240014	0.952633
SLC45A1	50651	20.4313	-0.113362	0.247234	0.266156	0.600326
RERE	473	2242.91	0.199846	0.170333	0.124591	0.410919
	102724552	39.0063	0.119761	0.237451	0.297251	0.631675
ENO1	2023	1984	-0.0753079	0.134124	0.494514	0.783218
MIR6728	102465436	1.44626	-0.00972764	0.239778	0.740505
ENO1-AS1	100505975	2.71548	0.00216086	0.238347	0.955374
CA6	765	3.22208	-0.0505955	0.247532	0.103905
SLC2A7	155184	0.134781	-0.00768969	0.241301	0.744055
SLC2A5	6518	1350.67	-0.69758	0.211264	8.42106e-05	0.00391559
GPR157	80045	879.916	-1.13379	0.303278	9.17912e-06	0.000718609
MIR34A	407040	0.32002	0.0118458	0.241516	0.626246
H6PD	9563	3563.14	-0.0597988	0.172338	0.623115	0.855863
SPSB1	80176	143.022	0.14295	0.200032	0.27611	0.610381
LINC02606	100506022	19.1597	-0.0628876	0.23063	0.487626	0.778869
SLC25A33	84275	273.663	0.0532525	0.208335	0.635731	0.861762
TMEM201	199953	548.294	-0.455596	0.239209	0.0078936	0.0860943
PIK3CD	5293	151.713	0.0111158	0.206413	0.919755	0.976294
PIK3CD-AS1	644997	9.56701	0.0379242	0.232588	0.609515	0.848059
PIK3CD-AS2	101929074	3.92648	-0.0478692	0.242928	0.333921
CLSTN1	22883	928.405	0.0252482	0.158171	0.833243	0.944872
CTNNBIP1	56998	533.102	-0.538366	0.28185	0.00551772	0.0697379
LZIC	84328	493.037	-0.0114972	0.141312	0.91927	0.976283
NMNAT1	64802	1022.35	-0.542785	0.275489	0.00479679	0.0637745
MIR5697	100847055	6.32223	-0.0323925	0.237911	0.550593	0.815153
	105376719	3.62873	0.0269808	0.238627	0.572219
RBP7	116362	27.364	0.120684	0.251135	0.247034	0.578128
UBE4B	10277	2296.7	0.133857	0.141409	0.249402	0.580733
KIF1B	23095	31390.5	0.027029	0.145333	0.823563	0.941918
	100422970	7.58045	-0.0565224	0.24521	0.275753	0.60987
PGD	5226	416.069	0.049301	0.173247	0.688014	0.888166
CENPS-CORT	100526739	0
CENPS	378708	5.18953	-0.0485038	0.240059	0.421357	0.732752
CORT	1325	2.23232	0.0674976	0.252622	0.077446
DFFA	1676	539.531	-0.0612182	0.153391	0.606113	0.846354
PEX14	5195	257.404	-0.213728	0.1997	0.121082	0.404702
CASZ1	54897	1109.65	0.00527105	0.177922	0.967117	0.990456
C1orf127	148345	282.852	-0.00638398	0.229533	0.925311	0.977907
TARDBP	23435	1012.59	-0.0601341	0.175538	0.621465	0.854987
MASP2	10747	191.869	0.0677612	0.196522	0.574842	0.829976
SRM	6723	205.679	-0.114042	0.179794	0.366185	0.690988
EXOSC10	5394	772.222	0.0711973	0.133283	0.525368	0.800632
MTOR	2475	3713.35	-0.168845	0.178712	0.19212	0.511294
MTOR-AS1	100873935	20.773	-0.0648953	0.225732	0.509176	0.792518
ANGPTL7	10218	89.6562	0.0734886	0.191383	0.549296	0.814081
UBIAD1	29914	455.579	-0.173469	0.164945	0.168642	0.481627
DISP3	57540	1.4877	-0.0215296	0.240975	0.46451
LINC01647	101929181	0.164861	-0.00801549	0.241323	0.744055
FBXO2	26232	1.85136	0.0385258	0.243467	0.267752
FBXO44	93611	75.6168	-0.0720053	0.200996	0.543743	0.811318
FBXO6	26270	140.013	-0.498169	0.379024	0.0151308	0.12921
MAD2L2	10459	151.689	-0.140019	0.189372	0.27912	0.613712
DRAXIN	374946	0.615668	0.00541544	0.240424	0.83064
AGTRAP	57085	108.609	0.0249754	0.184837	0.835764	0.945511
C1orf167	284498	0.924852	0.0105554	0.240652	0.643238
C1orf167-AS1	102724659	0.62653	-0.00149316	0.240579	0.956623
MTHFR	4524	1037.54	0.28359	0.183493	0.041933	0.230994
CLCN6	1185	426.981	0.114353	0.154714	0.345816	0.675582
	100379251	5.3813	0.0729591	0.249512	0.223759	0.551131
NPPA	4878	4.26771	-0.0438751	0.243888	0.273336	0.606803
NPPB	4879	0.539123	-0.0105525	0.241551	0.473128
	26829	9.65058	0.0781696	0.251394	0.206359	0.529094
KIAA2013	90231	966.084	-0.233916	0.242932	0.108594	0.383891
PLOD1	5351	839.721	-0.176653	0.215237	0.191269	0.510929
MFN2	9927	12489.7	-0.0801334	0.171582	0.51301	0.794111
MIIP	60672	218.522	-0.529487	0.244775	0.00342149	0.0510753
MIR6729	102466982	0
TNFRSF8	943	21.8406	0.139736	0.279113	0.124124	0.410514
MIR7846	102465836	0
TNFRSF1B	7133	376.053	-0.0989843	0.163009	0.419121	0.731439
MIR4632	100616438	0.378207	0.00299108	0.24087	0.891517
VPS13D	55187	11835	-0.101963	0.140502	0.401786	0.719336
SNORA59A	677885	60.4494	-0.00815168	0.206317	0.937575	0.980982
DHRS3	9249	1095.12	-0.0411259	0.148005	0.724029	0.904039
MIR6730	102466722	1.3199	-0.000888281	0.239353	0.976515
AADACL4	343066	1.21312	-0.0152587	0.241158	0.473334
AADACL3	126767	1.11671	0.0311228	0.243071	0.223591
C1orf158	93190	7.06215	-0.0102823	0.240899	0.593558	0.839451
PRAMEF12	390999	1.37959	-0.0241825	0.242412	0.220645
PRAMEF1	65121	0
PRAMEF11	440560	0
HNRNPCL1	343069	7.91998	-0.0294577	0.232198	0.6745	0.882025
PRAMEF2	65122	0
PRAMEF4	400735	0.29404	-0.000586482	0.240887	0.940603
PRAMEF10	343071	0
PRAMEF7	441871	0
PRAMEF6	440561	0.106673	0.00791909	0.241246	0.908865
PRAMEF18	653606	0
	102724742	0
PRAMEF27	101929983	0.106673	0.00791909	0.241246	0.908865
HNRNPCL3	649330	1.1554	0.00495024	0.240242	0.831967
PRAMEF25	441873	0.225239	0.0106529	0.24141	0.729663
	649324	0.175474	-0.00811502	0.241329	0.744055
HNRNPCL2	440563	6.74259	-0.0641838	0.244213	0.316017	0.64797
	645354	0.175474	-0.00811502	0.241329	0.744055
PRAMEF25	645359	0.225239	0.0106529	0.24141	0.729663
PRAMEF26	645359	0.225239	0.0106529	0.24141	0.729663
HNRNPCL4	101060301	0.681137	-0.010368	0.241045	0.555469
PRAMEF9	343070	0.106673	0.00791909	0.241246	0.908865
PRAMEF13	400736	0
PRAMEF18	391003	0.296342	-0.000510446	0.240887	0.940603
PRAMEF5	343068	0.282148	-0.000997318	0.240893	0.940603
PRAMEF8	391002	0
PRAMEF33	645382	0
PRAMEF15	653619	0.282148	-0.000997318	0.240893	0.940603
PRAMEF14	729528	0.822381	-0.00471134	0.240732	0.790197
PRAMEF19	645414	0.476565	0.0135083	0.241664	0.510398
PRAMEF17	391004	0.960034	0.0251481	0.242915	0.221152
PRAMEF20	645425	2.25216	0.0350925	0.242073	0.361416
LRRC38	126755	241.165	0.427364	0.367663	0.0266786	0.177993
PDPN	10630	207.056	0.01215	0.19075	0.919454	0.976284
PRDM2	7799	1625.71	0.477293	0.201513	0.00291347	0.0458141
KAZN	23254	67.5577	0.556036	0.478324	0.015291	0.130007
TMEM51-AS1	200197	5.44687	-0.051058	0.243784	0.306938	0.63997
TMEM51	55092	27.787	-0.00292766	0.21316	0.974987	0.992943
C1orf195	727684	11.8907	-0.0643852	0.23734	0.422875	0.73416
FHAD1	114827	5.44482	0.0278017	0.235522	0.645042	0.867105
FHAD1-AS1	101927417	0.106673	0.00791909	0.241246	0.908865
EFHD2	79180	90.0654	0.0845946	0.211754	0.471982	0.770722
CTRC	11330	1.23557	0.0108536	0.24019	0.68398
CELA2A	63036	1.5062	0.00921785	0.239915	0.743845
CELA2B	51032	13.6055	-0.0265277	0.228584	0.73198	0.906324
CASP9	842	121.849	-0.104994	0.185376	0.403862	0.720979
DNAJC16	23341	1221.93	0.0608422	0.158657	0.615393	0.851257
AGMAT	79814	728.434	-0.0303732	0.180572	0.798976	0.933589
DDI2	84301	1297.75	0.147169	0.161499	0.237798	0.568912
RSC1A1	6248	674.207	0.195663	0.201888	0.155711	0.462518
PLEKHM2	23207	2166.77	-0.156837	0.17186	0.217429	0.54426
SLC25A34	284723	1419.93	0.0737296	0.243702	0.334247	0.665686
TMEM82	388595	0.710449	0.00755617	0.240616	0.741842
FBLIM1	54751	60.5925	0.0158145	0.200735	0.889124	0.96646
UQCRHL	440567	777.211	-0.512158	0.296833	0.00868528	0.0918486
FLJ37453	729614	181.67	0.0287741	0.191021	0.807786	0.936747
SPEN	23013	2396.37	0.086404	0.151217	0.469431	0.768566
ZBTB17	7709	347.771	-0.28411	0.269258	0.066048	0.296743
	101928566	0
SRARP	149563	1.78238	0.0208437	0.240726	0.498427
HSPB7	27129	7172.35	-1.04539	0.2316	3.70412e-07	5.25498e-05
CLCNKA	1187	14.6146	0.150916	0.285334	0.115936	0.396232
CLCNKB	1188	1.9966	0.0275852	0.241741	0.376884
FAM131C	348487	0.118566	0.00817376	0.241258	0.908865
EPHA2	1969	158.019	-0.0716239	0.186702	0.557464	0.818529
ARHGEF19	128272	12.4615	0.0195004	0.22623	0.811665	0.938126
	101927546	2.10497	0.022772	0.24043	0.510534
CPLANE2	79363	17.7646	0.00976725	0.224903	0.907159	0.972399
FBXO42	54455	1133.35	-0.108625	0.143764	0.349649	0.678658
SZRD1	26099	1584.92	-0.39512	0.203282	0.00997309	0.0999675
SPATA21	374955	20.2174	0.195957	0.306503	0.102592	0.373625
NECAP2	55707	273.918	0.0375427	0.153795	0.753142	0.914602
CROCCP3	114819	223.211	0.0896973	0.178712	0.473797	0.771559
RNU1-1	26871	18035.1	0.0369578	0.241732
	100126512	6.27527	0.0046244	0.236331	0.925533	0.977907
	100126517	3.70866	-0.0178589	0.236784	0.719747
	102724970	1.01093	0.0169897	0.241576	0.386353
	100133301	0.55587	-0.00081539	0.240442	0.97647
	7195	0
NBPF1	55672	1525.99	0.318068	0.257676	0.0485837	0.251003
CROCCP2	84809	195.452	0.075273	0.193013	0.539366	0.808593
	11209	21.0331	0.15715	0.275876	0.154015	0.459613
RNU1-3	26869	17988.9	0.0357325	0.241494
	729574	0
	100126533	0.735225	-0.00574752	0.240622	0.77058
	284729	1.30673	-0.0231246	0.242248	0.240548
	100189045	0
	102723383	0.329721	-0.00967188	0.241455	0.59782
RNU1-4	6060	17988.2	0.0357344	0.241495
MST1L	11223	25.463	0.00316162	0.215558	0.975509	0.993086
MIR3675	100500876	0
	100189298	0.269562	-0.00937176	0.241426	0.626197
	7193	5.22361	-0.0459462	0.240717	0.41089	0.724622
	791226	2.63497	-0.0253344	0.241838	0.351049
CROCC	9696	280.345	-0.0414963	0.193384	0.722334	0.903139
RNU1-2	26870	17965.7	0.0357664	0.241513
MFAP2	4237	11.6265	0.059558	0.241413	0.378279	0.699339
ATP13A2	23400	209.884	-0.238971	0.274942	0.0998737	0.369531
SDHB	6390	4512.48	-0.328922	0.23324	0.0355651	0.20963
PADI2	11240	11083.9	0.0945429	0.149105	0.419101	0.731439
PADI1	29943	0.474263	0.0129184	0.241631	0.521507
PADI3	51702	1.72309	0.0424833	0.245018	0.178074
MIR3972	100616188	0
PADI4	23569	16.5208	-0.0465974	0.237911	0.47442	0.772133
PADI6	353238	0.49319	-0.0143279	0.241731	0.428615
RCC2	55920	319.722	-0.068678	0.159788	0.567597	0.824954
ARHGEF10L	55160	2309.25	-0.389936	0.223245	0.014782	0.127682
ACTL8	81569	0.241735	0.0108411	0.241426	0.711351
LINC01654	101927876	0.369023	-0.00983521	0.241472	0.586127
IGSF21	84966	7.98047	-0.0578092	0.243667	0.32401	0.656738
KLHDC7A	127707	1.26098	0.0311032	0.24335	0.207254
PAX7	5081	347.354	0.776344	0.349751	0.00179697	0.0330113
TAS1R2	80834	0.106673	0.00791909	0.241246	0.908865
ALDH4A1	8659	735.137	-0.0896532	0.192929	0.46712	0.767214
MIR4695	100616120	0
MIR1290	100302276	2.08946	0.0183057	0.239758	0.600642
IFFO2	126917	186.951	0.329642	0.232747	0.0375041	0.216879
UBR4	23352	12949.7	0.0209383	0.125956	0.846979	0.950575
EMC1	23065	1542.05	0.240861	0.144244	0.0445014	0.238853
MRTO4	51154	287.176	-0.494531	0.206268	0.00227756	0.0383261
	246181	6.39296	0.112927	0.271659	0.0841485	0.338419
AKR7A3	22977	13.0768	0.0873837	0.251294	0.239562	0.570884
	100506730	66.8224	0.277042	0.317724	0.0738039	0.316028
AKR7A2	8574	694.875	-0.264138	0.191227	0.0584812	0.278852
SLC66A1	54896	129.834	0.273292	0.232689	0.0714975	0.310423
CAPZB	832	876.693	-0.432862	0.179073	0.00282022	0.0448191
NBL1	100532736	0
MICOS10	440574	603.141	-0.653837	0.240445	0.000569205	0.0149501
	644068	86.5211	-0.120321	0.255941	0.219255	0.546058
NBL1	4681	22.0284	0.013687	0.223997	0.873269	0.960571
HTR6	3362	8.13187	-0.0471693	0.238666	0.456702	0.76027
TMCO4	255104	141.049	-0.011575	0.182464	0.920639	0.976637
RNF186	54546	0
OTUD3	23252	515.304	0.0121417	0.163943	0.921302	0.976945
PLA2G2E	30814	0.193549	-0.0082699	0.241341	0.744055
PLA2G2A	5320	5.22206	4.15516	1.75157	0.000464271	0.0129463
PLA2G5	5322	1.04522	0.0270689	0.243206	0.191191
PLA2G2D	26279	1.81136	0.0131406	0.239516	0.694097
PLA2G2F	64600	0.118566	0.00817376	0.241258	0.908865
PLA2G2C	391013	0.227541	0.0106791	0.241412	0.72708
UBXN10	127733	26.5488	-0.047468	0.236051	0.499994	0.787129
	101928017	0.673526	0.00321702	0.240504	0.882207
VWA5B1	127731	12.0318	0.0270236	0.232784	0.692575	0.889917
	339505	1.63901	0.000170018	0.23955	0.996561
CAMK2N1	55450	54.2711	-0.122771	0.229614	0.303671	0.637489
MUL1	79594	838.571	-0.307441	0.248424	0.0498338	0.254582
FAM43B	163933	13.9109	0.0467803	0.233434	0.544806	0.811841
CDA	978	7.44301	-0.0253506	0.236934	0.634178	0.860866
PINK1	65018	3070.37	-0.00255354	0.165809	0.983762	0.996133
MIR6084	102464833	0
PINK1-AS	100861548	209.531	0.203009	0.19184	0.136758	0.430311
DDOST	1650	1124.15	0.13492	0.135495	0.234683	0.564658
KIF17	57576	54.6072	-0.0586084	0.218361	0.572076	0.827826
SH2D5	400745	2.78544	0.0567005	0.248599	0.124141
HP1BP3	50809	3753.83	-0.297386	0.137713	0.0109557	0.106255
EIF4G3	8672	2919.67	-0.221203	0.192465	0.105644	0.378487
MIR1256	100302155	4.54944	-0.0128908	0.23658	0.790764	0.930539
ECE1	1889	805.665	0.0344932	0.171777	0.777088	0.925516
ECE1-AS1	100506801	22.2631	0.183889	0.303765	0.101607	0.37164
NBPF3	84224	98.2566	0.151292	0.255046	0.20708	0.529771
ALPL	249	28.2311	0.0134485	0.226889	0.866327	0.958047
RAP1GAP	5909	6.80438	4.14384	2.09986
USP48	84196	1288.76	-0.0415269	0.149435	0.72248	0.903155
LDLRAD2	401944	113.576	-0.0299026	0.184545	0.801325	0.934008
HSPG2	3339	11138	0.0540371	0.205078	0.638902	0.863457
CELA3B	23436	0.269562	-0.00937176	0.241426	0.626197
CELA3A	10136	0
LINC01635	101928043	14.5149	-0.0198163	0.223674	0.816144	0.940229
LINC00339	29092	149.812	-0.00603186	0.195222	0.956314	0.98687
CDC42	998	4459.22	-0.178465	0.129726	0.105482	0.378185
WNT4	54361	89.5431	0.0536073	0.20287	0.643367	0.866041
MIR4418	100616433	0
ZBTB40	9923	1395.61	0.150894	0.141137	0.194589	0.514071
EPHA8	2046	1.04807	0.00119766	0.239898	0.963506
MIR6127	102466615	0
C1QA	712	115.435	0.129472	0.237368	0.277585	0.611763
C1QC	714	96.1379	0.370081	0.403848	0.0385564	0.219344
C1QB	713	117.173	0.183353	0.271279	0.15336	0.45836
EPHB2	2048	16.8108	0.0711742	0.239175	0.389797	0.709173
MIR4684	100616391	0
MIR4253	100422914	0.118566	0.00817376	0.241258	0.908865
LACTBL1	646262	0
TEX46	729059	0.875871	0.0183877	0.241549	0.398217
KDM1A	23028	1664.12	-0.210913	0.157634	0.0902652	0.350079
MIR3115	100422866	0.967945	-0.0168297	0.241542	0.366292
	100616177	6.20536	0.00816673	0.233941	0.890074	0.967207
LUZP1	7798	768.585	-0.162365	0.169999	0.201631	0.523357
HTR1D	3352	1.53865	0.00340771	0.238484	0.926158
	100996511	228.981	-0.0227493	0.175875	0.847527	0.95079
HNRNPR	10236	1632.74	-0.0354794	0.140934	0.760135	0.918095
ZNF436	80818	1130.53	0.215926	0.201312	0.123648	0.409585
	148898	90.6434	0.547371	0.660522	0.0172927	0.139577
TCEA3	6920	5082.13	-0.370401	0.238542	0.0228055	0.16266
ASAP3	55616	1169.73	-0.0247559	0.167855	0.83588	0.945534
E2F2	1870	21.2346	0.02606	0.226204	0.754543	0.91538
	101928163	0.471816	-0.00423427	0.240955	0.768219
ID3	3399	386.326	0.0122081	0.192371	0.918471	0.975859
MDS2	259283	1.91792	0.0432011	0.244412	0.234986
RPL11	6135	4833.81	-0.0349584	0.152848	0.798061	0.933516
ELOA	6924	1904.69	-0.605655	0.193181	0.000184754	0.00664705
ELOA-AS1	100506963	15.3408	0.119227	0.257423	0.216106	0.542947
PITHD1	57095	711.698	-0.121097	0.167267	0.330044	0.662652
LYPLA2	11313	210.708	-0.464792	0.236704	0.00685015	0.0792497
GALE	2582	77.7419	-0.0340018	0.20128	0.761879	0.918847
HMGCL	3155	641.422	-0.108464	0.17436	0.386078	0.706433
FUCA1	2517	392.237	-0.0793271	0.165784	0.515841	0.795957
CNR2	1269	5.45624	0.0213413	0.23508	0.716252	0.900933
MIR378F	100616492	0
PNRC2	55629	2013.74	0.0655082	0.174644	0.597562	0.84074
SRSF10	10772	1635.21	0.0717441	0.163397	0.557945	0.818837
MYOM3	127294	23765.7	0.0500048	0.16358	0.668113	0.879653
IL22RA1	58985	10.4534	0.0603615	0.2398	0.404068	0.720979
IFNLR1	163702	233.521	-0.954201	0.439311	0.00124093	0.0261283
LINC02800	284632	0.32002	0.0118458	0.241516	0.626246
GRHL3	57822	7.90159	-0.140331	0.292363	0.0482745	0.250137
STPG1	90529	29.9481	-0.0244181	0.219441	0.792282	0.931141
NIPAL3	57185	484.463	-0.0496818	0.186925	0.678326	0.884368
RCAN3AS	100750325	1.20487	-0.0106224	0.240976	0.567723
RCAN3	11123	117.766	-0.0162175	0.197167	0.885363	0.964894
	100506985	29.9672	-0.0448102	0.226003	0.614938	0.851095
NCMAP	400746	1.34959	0.00862395	0.239638	0.774853
SRRM1	10250	1307.1	0.040617	0.157393	0.735584	0.907309
CLIC4	25932	2232.84	0.0364632	0.167373	0.788751	0.929561
RUNX3	864	22.1621	0.0236764	0.231624	0.736608	0.90773
MIR6731	102465437	0
MIR4425	100616365	0
SYF2	25949	536.366	-0.131403	0.184067	0.304666	0.638229
RSRP1	57035	755.443	0.137129	0.172323	0.282105	0.615704
RHD	6007	62.2616	0.232107	0.353236	0.0646932	0.293027
TMEM50A	23585	322.363	-0.0198229	0.151551	0.86537	0.95782
RHCE	6006	38.1865	0.134401	0.231715	0.276766	0.61086
MACO1	55219	1816.88	-0.42322	0.191293	0.00483746	0.0640982
LDLRAP1	26119	375.203	-0.256117	0.205411	0.0730969	0.314456
MAN1C1	57134	246.001	0.160706	0.230465	0.223723	0.551113
SELENON	57190	741.696	-0.439131	0.263517	0.0128726	0.117241
MTFR1L	56181	2432.8	-0.188696	0.182789	0.152883	0.457849
	646471	205.426	0.0422737	0.185102	0.727043	0.904719
AUNIP	79000	41.0029	0.0791227	0.227082	0.447909	0.754512
PAQR7	164091	61.6122	0.0164074	0.187287	0.886974	0.965729
STMN1	3925	249.186	0.946875	0.242128	6.82186e-06	0.000566622
MIR3917	100500808	0
PAFAH2	5051	510.82	0.29149	0.179871	0.0354653	0.209324
EXTL1	2134	969.721	-0.00964389	0.165265	0.934714	0.979981
SLC30A2	7780	49.5055	-0.00962778	0.209892	0.924454	0.97789
	105376910	6.95615	0.105876	0.264538	0.127399	0.415022
TRIM63	84676	5202.03	-0.389581	0.233855	0.0168013	0.137901
PDIK1L	149420	670.995	-0.0483852	0.16043	0.688984	0.888194
FAM110D	79927	44.5006	-0.0440299	0.217861	0.659517	0.875393
	105376887	0.826713	0.0111834	0.240733	0.635111
ZNF593	51042	112.44	-0.733496	0.32893	0.00164313	0.0312179
CNKSR1	10256	445.997	-0.238765	0.292695	0.0968746	0.363228
CATSPER4	378807	5.91227	0.00991077	0.235332	0.854694	0.953852
ZPLD2P	101928303	25.8911	0.174277	0.283737	0.138062	0.432105
CEP85	64793	4985.36	-0.354647	0.179529	0.0117258	0.110793
SH3BGRL3	83442	184.616	-0.586772	0.378278	0.00819383	0.0884261
UBXN11	91544	248.715	-1.06934	0.323519	4.76627e-05	0.00255258
CD52	1043	14.2941	-0.0145716	0.228078	0.846028	0.950251
CRYBG2	55057	2.50674	-0.0182067	0.239216	0.632641
ZNF683	257101	1.45763	-0.0236232	0.242369	0.21854
LIN28A	79727	3.79767	-0.00315716	0.237164	0.940836
DHDDS	79947	410.604	-0.102486	0.161036	0.400918	0.718752
	101928324	28.983	0.109937	0.234057	0.328627	0.661312
HMGN2	3151	1553.51	0.052086	0.141479	0.652078	0.870594
RPS6KA1	6195	92.6431	-0.0356846	0.208905	0.738514	0.908351
MIR1976	100302190	0
	101928728	31.9442	0.0296539	0.216094	0.766769	0.920379
ARID1A	8289	1097.25	0.00977653	0.141694	0.933341	0.979533
PIGV	55650	133.547	-0.0516098	0.189121	0.666003	0.878653
ZDHHC18	84243	156.334	-0.0598223	0.177796	0.628747	0.858309
SFN	2810	0.885923	0.00386757	0.240083	0.875837
GPN2	54707	126.709	0.0131443	0.173987	0.914601	0.974581
GPATCH3	63906	192.533	0.0468609	0.171718	0.701869	0.894581
NUDC	10726	358.126	-0.214993	0.176896	0.103514	0.375214
NR0B2	8431	11.4772	0.0715676	0.242177	0.351664	0.679427
KDF1	126695	1.7407	0.0310293	0.241247	0.416701
TRNP1	388610	23.7487	0.0114371	0.220188	0.901483	0.970623
TENT5B	115572	47.5595	0.156215	0.256539	0.199116	0.519778
SLC9A1	6548	202.682	0.0967437	0.208575	0.427957	0.73916
WDTC1	23038	1641.08	-0.218684	0.198353	0.112597	0.38997
TMEM222	84065	173.625	-0.166133	0.215117	0.212976	0.538073
	644961	63.3633	0.178538	0.233448	0.189083	0.50822
	100887744	0
SYTL1	84958	33.1467	-0.0144796	0.21367	0.883196	0.963854
MAP3K6	9064	392.173	0.0891361	0.18848	0.475949	0.772518
FCN3	8547	5.99838	0.00175008	0.234839	0.97616	0.993217
CD164L2	388611	0.239433	0.0108159	0.241424	0.71382
GPR3	2827	1.13853	0.0158339	0.240223	0.599167
WASF2	10163	910.053	0.184292	0.170501	0.154418	0.459983
AHDC1	27245	736.047	0.00971535	0.193048	0.939866	0.981474
FGR	2268	78.2455	-0.000647165	0.21694	0.992257	0.997703
IFI6	2537	167.132	-0.137172	0.205383	0.288155	0.622277
FAM76A	199870	722.78	-0.0202007	0.135782	0.85769	0.955355
STX12	23673	722.974	-0.228175	0.171286	0.0814961	0.332555
PPP1R8	5511	537.866	-0.155716	0.151552	0.196223	0.516355
SCARNA1	677774	23.7377	0.0676169	0.241983	0.361485	0.687972
THEMIS2	9473	95.8695	0.0964486	0.224946	0.395133	0.714866
RPA2	6118	656.243	-0.193151	0.165441	0.128325	0.416481
SMPDL3B	27293	1.82347	0.00215989	0.238849	0.950588
XKR8	55113	101.595	-0.174401	0.215758	0.196147	0.516294
EYA3	2140	939.57	0.0662198	0.141093	0.566676	0.824815
PTAFR	5724	77.8243	0.000848656	0.197809	0.99558	0.998458
DNAJC8	22826	731.484	-0.103137	0.161648	0.398608	0.717347
ATP5IF1	93974	834.478	0.272952	0.211341	0.064102	0.291231
SESN2	83667	126.15	0.400773	0.284761	0.0246739	0.170784
MED18	54797	184.272	-0.29598	0.202297	0.0419947	0.23106
PHACTR4	65979	700.893	-0.148246	0.149368	0.213646	0.539136
RCC1	1104	119.443	0.0241095	0.176749	0.843083	0.948822
SNHG3	8420	124.756	0.0752689	0.182607	0.543885	0.811341
	6080	1697.31	-0.0388965	0.228659	0.630513	0.858957
SNORA73B	26768	2047.13	-0.0370359	0.22709	0.661027	0.876141
TRNAU1AP	54952	224.267	0.378484	0.198225	0.0124526	0.114733
SNHG12	85028	43.844	0.0778487	0.209952	0.504756	0.790336
SNORD99	692212	5.35632	-0.00616808	0.233082	0.91736	0.975392
SNORA61	677838	12.8648	0.0403922	0.228309	0.632334	0.859913
SNORA44	677825	5.07762	0.0701092	0.248395	0.240153	0.571651
SNORA16A	692073	19.9868	0.129167	0.265822	0.177107	0.492524
RAB42	115273	10.1082	0.190536	0.341358	0.0338484	0.204946
TAF12	6883	303.277	-0.00245244	0.155916	0.982399	0.995395
RNU11	26824	36.3039	-0.0610574	0.219397	0.55591	0.817795
GMEB1	10691	208.102	0.0365982	0.181991	0.763242	0.919295
	105376911	10.3551	0.0699135	0.243167	0.338641	0.669292
YTHDF2	51441	973.683	-0.214443	0.148252	0.074896	0.318016
OPRD1	4985	6.06421	-0.0725985	0.254532	0.0743193	0.316839
EPB41	2035	2107.43	-0.0873005	0.183951	0.478402	0.773514
TMEM200B	399474	37.321	0.43563	0.414285	0.0268129	0.178227
SRSF4	6429	649.518	-0.137842	0.146997	0.244107	0.5747
MECR	51102	538.137	-0.0474027	0.151166	0.686308	0.887833
PTPRU	10076	485.608	0.106685	0.215666	0.383545	0.70406
LINC01756	101928460	3.27138	-0.00355258	0.238722	0.917777
LINC01648	101929406	0
MATN1	4146	0.725204	0.014605	0.241801	0.404986
MATN1-AS1	100129196	4.50392	0.0456657	0.240229	0.428203	0.739374
LAPTM5	7805	143.357	0.109091	0.214006	0.374803	0.697299
MIR4420	100616164	0.403015	0.00364816	0.240796	0.862635
	400748	0.175474	-0.00811502	0.241329	0.744055
SDC3	9672	309.184	0.0789874	0.193977	0.520417	0.797999
PUM1	9698	2923.07	-0.0306907	0.136739	0.783083	0.927183
	692234	22.5585	0.106182	0.248942	0.268075	0.60122
	692235	26.5807	-0.0588989	0.219441	0.567254	0.824927
	692200	8.74985	-0.0680323	0.246226	0.279608	0.614055
NKAIN1	79570	102.518	-0.0187337	0.209219	0.856497	0.954911
SNRNP40	9410	534.582	0.107387	0.150096	0.368587	0.693098
ZCCHC17	51538	655.722	0.134002	0.199293	0.303788	0.637489
FABP3	2170	11860.7	-0.099973	0.204927	0.41324	0.726196
SERINC2	347735	188.381	-0.226375	0.239447	0.115823	0.396117
LDC1P	149086	1.74603	0.047059	0.24674	0.0864753
	284551	1.96268	0.0671973	0.25434	0.0176921
TINAGL1	64129	594.77	-0.0420825	0.177553	0.705141	0.895584
HCRTR1	3061	44.3499	-0.116723	0.240859	0.286536	0.62003
PEF1	553115	381.04	0.102368	0.157966	0.401516	0.719019
COL16A1	1307	338.068	0.501785	0.462086	0.0198372	0.150784
ADGRB2	576	26.2361	2.15037	0.729359	0.000137397	0.00548348
MIR4254	100423028	0
SPOCD1	90853	1.83634	0.0499678	0.246642	0.146888
PTP4A2	8073	5977.62	-0.0662681	0.147311	0.569665	0.826547
KHDRBS1	10657	819.325	-0.0885962	0.139685	0.439042	0.747732
TMEM39B	55116	83.9946	0.0123021	0.181762	0.919434	0.976284
MIR5585	100847018	0.494801	0.000442709	0.240647	0.992419
KPNA6	23633	6204.72	-0.2965	0.189772	0.0334653	0.20326
TXLNA	200081	977.017	-0.0735903	0.138916	0.517158	0.796582
CCDC28B	79140	637.977	-0.178357	0.230182	0.18379	0.500861
TMEM234	56063	118.706	0.207356	0.256824	0.140216	0.435899
IQCC	55721	56.1751	0.296708	0.304065	0.0648932	0.293659
DCDC2B	149069	48.3194	0.074405	0.206739	0.526826	0.801642
EIF3I	8668	1913.76	-0.319977	0.176179	0.0196893	0.150296
	339483	117.728	0.00622926	0.204036	0.956396	0.98687
FAM167B	84734	4.36167	0.0407787	0.240027	0.44702	0.753596
LCK	3932	16.0446	-0.0734514	0.239086	0.380083	0.701014
HDAC1	3065	306.856	-0.330084	0.204972	0.026747	0.178093
MARCKSL1	65108	45.6606	0.0350412	0.203942	0.754878	0.915615
FAM229A	100128071	6.73616	-0.0465221	0.241301	0.391031	0.710288
TSSK3	81629	66.9256	0.0157208	0.197922	0.891136	0.967759
BSDC1	55108	1220.7	0.100619	0.141176	0.384152	0.704908
ZBTB8B	728116	0.843902	0.0178233	0.241451	0.411971
ZBTB8A	653121	347.242	-0.010154	0.162059	0.931587	0.979533
ZBTB8OS	339487	319.844	-0.178656	0.165718	0.158069	0.465984
RBBP4	5928	1969.86	-0.00375245	0.13684	0.972081	0.991635
SYNC	81493	2193.67	-0.173925	0.196515	0.192456	0.511706
KIAA1522	57648	95.7397	0.0893164	0.204317	0.463394	0.76443
YARS1	8565	688.905	-0.0943641	0.165105	0.441476	0.750032
S100PBP	64766	533.472	0.0620979	0.16161	0.609892	0.848401
FNDC5	252995	8319.13	-0.48337	0.310414	0.0121594	0.113185
HPCA	3208	0.213346	0.0105105	0.241398	0.743539
TMEM54	113452	25.3819	0.0219258	0.215938	0.825002	0.942507
RNF19B	127544	426.868	-0.0421368	0.157929	0.723771	0.904004
AK2	204	2365.46	-0.386553	0.207271	0.0121331	0.112994
AZIN2	113451	77.3619	0.99326	0.332868	0.000177029	0.00647973
TRIM62	55223	60.0126	0.00748167	0.202572	0.947777	0.984404
ZNF362	149076	486.397	-0.117048	0.167367	0.344128	0.674242
A3GALT2	127550	4.17202	0.0175402	0.237563	0.707065
PHC2	1912	1290.3	-0.312796	0.166969	0.0185454	0.145466
MIR3605	100500853	2.88791	-0.00770472	0.237427	0.857406
PHC2-AS1	101929464	7.13414	0.0500935	0.241684	0.382306	0.703446
ZSCAN20	7579	432.275	-0.0335378	0.159215	0.77837	0.925879
CSMD2	114784	15.3246	0.0806042	0.240749	0.356443	0.68361
HMGB4	127540	0
CSMD2-AS1	402779	0.120867	0.00822018	0.241261	0.908865
C1orf94	84970	0.193549	-0.0082699	0.241341	0.744055
MIR552	693137	0.412606	0.00325496	0.240876	0.863469
GJB5	2709	4.87678	0.0282859	0.236201	0.627636	0.858159
GJB4	127534	4.52128	0.0188217	0.236176	0.723948	0.904039
GJB3	2707	14.7303	0.106459	0.251698	0.250787	0.582422
GJA4	2701	149.143	-0.108349	0.181946	0.389505	0.709003
SMIM12	113444	581.522	-0.247784	0.182432	0.0676955	0.300807
DLGAP3	58512	3.1988	0.0102316	0.237525	0.815901
GPR199P	653160	26.0873	-0.020714	0.225173	0.801577	0.934132
TMEM35B	100506144	70.2287	0.116966	0.208228	0.353999	0.681422
ZMYM6	9204	548.379	-0.0499724	0.159754	0.676574	0.883093
ZMYM1	79830	379.802	0.00711622	0.162925	0.954104	0.986322
SFPQ	6421	3752.05	0.00470704	0.135157	0.967879	0.990664
ZMYM4	9202	2844.06	0.115352	0.13569	0.308629	0.64075
KIAA0319L	79932	2018.72	-0.324696	0.165197	0.0142016	0.124335
NCDN	23154	175.525	-0.0291073	0.178477	0.808145	0.936988
TFAP2E	339488	11.9907	0.0409257	0.230269	0.612553	0.849744
PSMB2	5690	744.86	-0.352245	0.177252	0.0116234	0.110309
C1orf216	127703	319.019	-0.0207192	0.163656	0.862006	0.956925
CLSPN	63967	5.97802	-0.0400919	0.23688	0.527054	0.801642
AGO4	192670	1793.86	0.0328275	0.133396	0.775491	0.924937
AGO1	26523	1126.85	0.146512	0.14708	0.218674	0.545295
AGO3	192669	1255.28	0.00414684	0.137152	0.971942	0.991635
TEKT2	27285	0.815101	0.0235537	0.241986	0.358082
ADPRS	54936	210.776	-0.293134	0.221308	0.0509627	0.25808
COL8A2	1296	37.5867	0.873741	0.722257	0.00741964	0.0828307
TRAPPC3	27095	409.77	-0.143336	0.162367	0.246087	0.577512
MAP7D1	55700	2883.98	-0.309479	0.27826	0.0525258	0.262294
THRAP3	9967	4717.88	0.0881734	0.14436	0.451727	0.757268
SH3D21	79729	44.8249	1.18756	0.378368	9.38658e-05	0.00423289
EVA1B	55194	43.0294	0.107751	0.234856	0.331351	0.662975
STK40	83931	1518.48	-0.630831	0.194122	0.000116951	0.0048883
LSM10	84967	230.919	-0.247283	0.261308	0.094412	0.358435
OSCP1	127700	69.5013	-0.0742314	0.200393	0.533544	0.805907
MRPS15	64960	1531.94	-0.44599	0.24367	0.00950356	0.0968595
CSF3R	1441	176.116	0.0120476	0.233134	0.850032	0.951629
GRIK3	2899	4.46718	0.0114769	0.235699	0.827207	0.943466
MIR4255	100422898	0
LINC01137	728431	41.312	-0.120126	0.236932	0.292923	0.62791
ZC3H12A	80149	138.352	-0.138996	0.189231	0.28246	0.616218
MIR6732	102465438	1.39845	0.0245677	0.241011	0.449481
MEAF6	64769	469.92	-0.0723471	0.166934	0.553577	0.816833
MIR5581	100847010	22.1679	0.0281053	0.219192	0.769207	0.921617
SNIP1	79753	249.721	-0.108854	0.172688	0.382894	0.703728
DNALI1	7802	48.3248	0.0527254	0.210386	0.633551	0.860514
GNL2	29889	688.209	-0.198932	0.148438	0.0979329	0.365089
RSPO1	284654	0.241735	0.0108411	0.241426	0.711351
C1orf109	54955	204.01	-0.104482	0.187438	0.405501	0.721715
CDCA8	55143	10.0021	0.154619	0.29858	0.0705698	0.308223
EPHA10	284656	2.27022	0.0632833	0.251564	0.0759082
MANEAL	149175	51.7952	-0.0316265	0.20569	0.771736	0.922703
YRDC	79693	121.282	-0.379476	0.240757	0.0209277	0.155903
C1orf122	127687	105.373	-0.163374	0.222766	0.217396	0.54426
MTF1	4520	373.846	-0.164549	0.165921	0.191659	0.511155
INPP5B	3633	638.184	0.105582	0.150565	0.377375	0.699037
SF3A3	10946	1581.02	0.358667	0.209967	0.0201525	0.152228
FHL3	2275	7571.7	-0.926149	0.267006	2.80575e-05	0.00173119
UTP11	51118	3032.61	-0.509558	0.201551	0.00149777	0.029493
POU3F1	5453	3.61306	-0.0242594	0.238375	0.600301
MIR3659	100500801	0
LINC01343	339442	0.120867	0.00822018	0.241261	0.908865
RRAGC	64121	221.454	0.0760212	0.176058	0.540423	0.808855
	100527950	15.3344	-0.0187146	0.224726	0.821678	0.941469
MYCBP	26292	4.69612	0.0472732	0.240654	0.411984	0.725645
GJA9	81025	0
RHBDL2	54933	36.7004	0.147807	0.263836	0.1882	0.507325
AKIRIN1	79647	628.598	-0.386548	0.178186	0.00647561	0.0770728
NDUFS5	4725	2602.14	-0.45786	0.280623	0.0123418	0.114063
MACF1	23499	17524.8	0.141935	0.169538	0.261851	0.596407
	643314	2149.19	0.222662	0.185239	0.100953	0.370853
	105378950	5.13618	0.0811291	0.25214	0.204469	0.527203
BMP8A	353500	158.567	0.0436344	0.182222	0.719451	0.902145
PPIEL	728448	190.168	-0.0846625	0.208513	0.473935	0.771559
PABPC4	8761	6236.12	-0.549394	0.168494	0.000144058	0.00566784
	101929516	31.3257	0.100755	0.23894	0.330077	0.662652
SNORA55	677834	28.7815	-0.013201	0.221226	0.880581	0.96315
HEYL	26508	227.206	0.267385	0.266434	0.0840705	0.33833
NT5C1A	84618	1686.23	-0.720763	0.382598	0.00329957	0.0498294
HPCAL4	51440	130.035	-0.613823	0.558544	0.0111794	0.107459
PPIE	10450	363.422	-0.0776421	0.163179	0.521223	0.798257
BMP8B	656	57.1152	0.147578	0.226182	0.254092	0.586345
OXCT2	64064	5.34931	0.106202	0.268034	0.0887109	0.347478
	105378951	1.6611	0.00861687	0.238403	0.822418
	101929536	0.213346	0.0105105	0.241398	0.743539
TRIT1	54802	302.613	-0.0632701	0.154751	0.595143	0.839792
MYCL	4610	28.1031	0.219722	0.319046	0.0916452	0.353346
MFSD2A	84879	1.50587	0.0168687	0.239998	0.604558
CAP1	10487	1149.12	0.0500333	0.127771	0.645659	0.867293
PPT1	5538	524.44	-0.0376863	0.149739	0.747265	0.912187
RLF	6018	1742.63	0.0202195	0.142224	0.856881	0.954981
TMCO2	127391	2.77619	-0.0345829	0.240268	0.455921
ZMPSTE24	10269	885.929	-0.0112626	0.148732	0.932099	0.979533
COL9A2	1298	8.29913	0.0483012	0.236347	0.497706	0.785297
SMAP2	64744	279.335	0.00467811	0.173915	0.972762	0.992004
ZFP69B	65243	13.0429	0.054779	0.241412	0.384541	0.705243
ZFP69	339559	80.0547	-0.128795	0.212619	0.30934	0.641543
EXO5	64789	78.4466	0.230124	0.250171	0.115286	0.395395
ZNF684	127396	126.501	-0.231985	0.250517	0.109912	0.385637
RIMS3	9783	38.0517	0.0700379	0.219589	0.515184	0.795589
	100130557	155.483	0.270154	0.219109	0.0693077	0.30518
NFYC	4802	971.826	-0.201351	0.154191	0.101095	0.370933
MIR30E	407034	12.7479	-0.0745835	0.243374	0.330924	0.662975
MIR30C1	407031	4.1039	-0.00813022	0.236028	0.869578
KCNQ4	9132	186.486	0.0545778	0.208347	0.628248	0.858309
CITED4	163732	146.143	-1.25996	0.628088	0.00126557	0.0264491
CTPS1	1503	210.209	-0.101395	0.178984	0.417738	0.730271
SLFNL1-AS1	100507178	42.4799	0.0102923	0.20702	0.924964	0.977907
SLFNL1	200172	34.8562	0.0120618	0.209975	0.912698	0.973786
SCMH1	22955	865.968	-0.13323	0.164645	0.283846	0.617355
FOXO6	100132074	43.921	-0.0681994	0.233642	0.443704	0.751782
EDN2	1907	0.241735	0.0108411	0.241426	0.711351
HIVEP3	59269	252.382	-0.510666	0.247092	0.00453729	0.0619289
GUCA2B	2981	0.360301	0.0121424	0.241546	0.596064
GUCA2A	2980	0
FOXJ3	22887	2705.04	0.0250814	0.147431	0.830737	0.944486
RIMKLA	284716	83.9034	0.160397	0.257958	0.192403	0.511636
ZMYND12	84217	37.398	0.074716	0.214182	0.509627	0.792642
PPCS	79717	328.535	-0.34498	0.188917	0.0169632	0.138411
CCDC30	728621	38.5273	0.0295234	0.205796	0.788998	0.929561
PPIH	10465	117.6	0.0855891	0.187297	0.490831	0.781544
YBX1	4904	9543.46	-0.20244	0.168464	0.114304	0.393586
CLDN19	149461	1.47179	-0.00152791	0.240017	0.950193
P3H1	64175	154.978	0.156101	0.203209	0.241187	0.572103
C1orf50	79078	153.086	-0.0271946	0.169604	0.824286	0.942124
TMEM269	100129924	6.0835	0.0740482	0.250871	0.195328	0.514695
SVBP	374969	102.577	0.0680076	0.188455	0.579162	0.832958
ERMAP	114625	148.05	0.174624	0.21735	0.203968	0.526712
ZNF691	51058	101.559	-0.120032	0.217124	0.330624	0.662954
	339539	1.1556	0.0253994	0.241547	0.380146
SLC2A1	6513	36.0863	0.86852	0.699164	0.00736728	0.082732
SLC2A1-AS1	440584	2.42285	0.0563454	0.250022	0.0435668
	105378684	3.16524	0.0158164	0.24203	0.160225
FAM183A	440585	1.20908	0.0305941	0.243802	0.145248
EBNA1BP2	10969	205.03	-0.173547	0.192916	0.192047	0.511294
MIR6733	102465439	0.213346	0.0105105	0.241398	0.743539
CFAP57	149465	3.45225	-0.0432485	0.24305	0.316561
TMEM125	128218	0.57849	-0.00117076	0.2406	0.944749
C1orf210	149466	0.378207	0.00299108	0.24087	0.891517
TIE1	7075	822.185	-0.278723	0.283871	0.0705548	0.308223
MPL	4352	13.7673	-0.0472373	0.229576	0.575697	0.830679
CDC20	991	11.9378	0.0493992	0.232281	0.542891	0.810916
ELOVL1	64834	128.478	-0.187072	0.204009	0.168799	0.481627
MIR6734	102466723	0.106673	0.00791909	0.241246	0.908865
MED8	112950	239.005	0.0835362	0.156804	0.490115	0.781237
SZT2	23334	1594.22	0.201761	0.161586	0.110252	0.386032
MIR6735	102465440	0.269562	-0.00937176	0.241426	0.626197
HYI	81888	14.8859	0.0357567	0.23139	0.637333	0.862683
PTPRF	5792	125.873	2.41167	0.365573	2.66717e-12	1.86921e-09
KDM4A	9682	982.466	0.0418734	0.140531	0.714858	0.900161
	100132774	54.1612	0.036495	0.19778	0.753791	0.915059
ST3GAL3	6487	994.511	-0.697914	0.170435	4.00018e-06	0.000373786
ST3GAL3-AS1	101929592	438.556	0.00774646	0.195796	0.948413	0.984641
MIR6079	102464830	10.9358	0.057951	0.238465	0.431071	0.74223
ARTN	9048	9.1645	0.0566391	0.237252	0.451315	0.757214
IPO13	9670	2942.73	-0.516721	0.22895	0.00288011	0.0454365
DPH2	1802	457.997	-0.709396	0.257266	0.000446494	0.0125587
ATP6V0B	533	463.865	-0.350393	0.255969	0.0330141	0.201401
B4GALT2	8704	572.117	-0.18655	0.200742	0.168077	0.48091
CCDC24	149473	8.61022	0.0268408	0.231062	0.712152	0.898885
SLC6A9	6536	18.7536	0.00568084	0.221128	0.950834	0.985381
KLF17	128209	0.213346	0.0105105	0.241398	0.743539
KLF18	105378952	0
DMAP1	55929	269.03	-0.0228535	0.164554	0.848382	0.950803
ERI3	79033	744.558	-0.155436	0.15865	0.206724	0.529435
ERI3-IT1	100874278	49.0735	0.129337	0.240119	0.271794	0.60497
RNF220	55182	777.818	-0.263508	0.201399	0.0642094	0.291561
MIR5584	100847089	0.494582	-0.0103801	0.241531	0.499582
TMEM53	79639	34.1115	-0.0360677	0.205063	0.743447	0.911131
ARMH1	339541	5.15318	0.0648658	0.247483	0.243011	0.573312
RNU5F-1	26828	1.88442	-0.000551937	0.239766	0.981863
	26830	4.62289	0.0107995	0.238032	0.795044	0.932114
KIF2C	11004	18.8669	0.192155	0.313167	0.0896622	0.348884
RPS8	6202	5283.36	-0.099097	0.152319	0.40601	0.722043
SNORD55	26811	4.38013	-0.00486855	0.233999	0.930998	0.979182
SNORD46	94161	8.33731	-0.0233351	0.232822	0.722568	0.903155
SNORD38A	94162	2.88916	0.0151635	0.238687	0.70195
SNORD38B	94163	3.8753	0.0858964	0.259712	0.0738675
BEST4	266675	5.0678	0.0405881	0.238147	0.499816	0.787025
PLK3	1263	114.421	-0.0100313	0.189863	0.930819	0.979182
DYNLT4	343521	37.4904	-0.0445831	0.216737	0.660192	0.87573
BTBD19	149478	50.1619	0.0368359	0.208351	0.736086	0.907489
PTCH2	8643	33.751	0.0780861	0.218042	0.484365	0.776675
EIF2B3	8891	1481.38	-0.397036	0.202548	0.00944519	0.0965178
HECTD3	79654	679.47	0.00546566	0.142677	0.963353	0.988702
UROD	7389	612.573	0.15733	0.169013	0.217692	0.544411
ZSWIM5	57643	124.502	0.425227	0.264177	0.0165903	0.136679
LINC01144	400752	15.4424	0.0537716	0.233521	0.507193	0.79165
HPDL	84842	36.7346	0.0388695	0.218889	0.692874	0.890125
MUTYH	4595	140.667	0.218246	0.216889	0.125396	0.411967
TOE1	114034	111.512	0.192919	0.214996	0.164241	0.47524
TESK2	10420	273.133	0.0489056	0.192223	0.683992	0.886788
CCDC163	126661	12.8768	-0.0291559	0.234593	0.64422	0.866869
MMACHC	25974	372.66	-0.275684	0.240132	0.0684879	0.302707
PRDX1	5052	2415.96	-0.0641725	0.154651	0.589995	0.837327
AKR1A1	10327	271.979	0.0450968	0.170457	0.712432	0.89897
NASP	4678	422.497	0.0587807	0.181751	0.628807	0.858309
CCDC17	149483	158.809	0.174443	0.232789	0.196455	0.516534
GPBP1L1	60313	4026.71	-0.216772	0.15321	0.0779138	0.325243
	728963	76.364	-0.0632601	0.187167	0.602149	0.843682
TMEM69	51249	256.082	-0.0603932	0.177146	0.617112	0.852225
IPP	3652	794.151	-0.0674046	0.154348	0.569968	0.826719
MAST2	23139	4283.37	0.0552043	0.162812	0.650719	0.870182
PIK3R3	8503	1128.72	-0.0816709	0.197823	0.499888	0.787025
	101929626	1.47072	0.0410488	0.244392	0.216548
TSPAN1	10103	22.3143	0.11272	0.241078	0.297443	0.631815
POMGNT1	55624	1271.33	-0.154218	0.166224	0.219384	0.54624
LURAP1	541468	9.66093	0.121936	0.272487	0.116525	0.39741
RAD54L	8438	104.942	0.00326204	0.173504	0.979693	0.994357
LRRC41	10489	881.919	-0.0653599	0.159742	0.585897	0.835886
UQCRH	7388	3230.13	-0.45653	0.258347	0.0099273	0.099741
NSUN4	387338	515.928	-0.0710946	0.148948	0.54453	0.81178
FAAH	2166	170.232	-0.157895	0.223459	0.228017	0.556229
	729041	3.78258	-0.022817	0.237999	0.628571
LINC01398	101929651	0.957733	0.0252045	0.242922	0.221001
DMBX1	127343	0
MKNK1-AS1	100507423	56.1991	-0.155073	0.243266	0.216988	0.544108
KNCN	148930	0
MKNK1	8569	427.703	-0.259526	0.188217	0.0604087	0.282985
MOB3C	148932	567.595	0.229737	0.218322	0.111087	0.387359
ATPAF1	64756	2626.55	-0.194326	0.17529	0.135505	0.428345
TEX38	374973	4.08261	-0.00913215	0.238248	0.815144
EFCAB14-AS1	100130197	16.7231	0.00960022	0.224351	0.910042	0.973335
EFCAB14	9813	3476.55	-0.185265	0.132299	0.0966608	0.362879
CYP4B1	1580	523.66	-0.0888646	0.184813	0.472761	0.770855
CYP4Z2P	163720	215.91	-0.489611	0.263499	0.0074093	0.0827627
CYP4A11	1579	114.539	0.00969731	0.196296	0.933889	0.979567
CYP4X1	260293	224.997	0.0318239	0.191351	0.788962	0.929561
CYP4Z1	199974	100.076	-0.128538	0.221313	0.301066	0.634725
CYP4A22	284541	43.4481	-0.0443973	0.216943	0.660642	0.875981
LINC00853	100874253	1.04904	0.0195744	0.240895	0.486038
PDZK1IP1	10158	8.97018	-0.00575411	0.235453	0.909436	0.97323
TAL1	6886	184.123	-0.171209	0.216128	0.202795	0.525472
STIL	6491	55.1687	-0.0133533	0.211924	0.891507	0.967954
CMPK1	51727	1925.75	-0.334891	0.181528	0.0170592	0.138806
	102724077	31.1902	0.0541413	0.215907	0.610048	0.848503
FOXE3	2301	0.237132	0.0107905	0.241422	0.716307
FOXD2-AS1	84793	2.68799	0.0269829	0.239674	0.527596
FOXD2	2306	4.54006	-0.00132271	0.234947	0.978622	0.993763
TRABD2B	388630	29.1707	-0.00916741	0.219461	0.91838	0.975859
	391037	2.25843	0.0424027	0.244089	0.25431
SLC5A9	200010	35.6579	0.0256749	0.207242	0.813657	0.9392
SPATA6	54558	233.674	0.16071	0.177681	0.216759	0.543675
AGBL4	84871	5.67193	0.122788	0.28386	0.0252811	0.17259
BEND5	79656	63.6558	-0.00603079	0.192266	0.957166	0.987131
AGBL4-AS1	101929721	0
AGBL4-IT1	100874313	0.106673	0.00791909	0.241246	0.908865
ELAVL4	1996	0.175474	-0.00811502	0.241329	0.744055
DMRTA2	63950	0.846072	0.0165533	0.241973	0.34474
FAF1	11124	3020.34	-0.255886	0.176361	0.0559097	0.271665
CDKN2C	1031	182.137	-0.297989	0.256637	0.0570918	0.275208
MIR4421	100616189	0.106673	0.00791909	0.241246	0.908865
MIR6500	102466656	0.343805	0.0120256	0.241534	0.60801
C1orf185	284546	0.811238	-0.0078471	0.240678	0.698569
RNF11	26994	4015.01	-0.442666	0.182501	0.00261224	0.0423096
TTC39A	22996	108.962	-0.0809812	0.192909	0.506795	0.791425
	102724097	1.69047	0.0312224	0.242036	0.349819
EPS15	2060	4802.04	-0.0901882	0.150183	0.445961	0.752912
OSBPL9	114883	3160.59	-0.0345339	0.158946	0.774204	0.924203
NRDC	4898	7450.55	-0.512768	0.229824	0.00308469	0.0475071
MIR761	100313892	0.193549	-0.0082699	0.241341	0.744055
RAB3B	5865	3.46175	0.013061	0.236811	0.787386
TXNDC12	51060	330.366	-0.223976	0.194051	0.103464	0.375157
KTI12	112970	0
TXNDC12-AS1	104355143	8.40155	0.0374665	0.234547	0.585513	0.835784
BTF3L4	91408	1254.64	-0.0492624	0.154273	0.68127	0.8856
ZFYVE9	9372	2637.65	-0.284341	0.160084	0.0269662	0.178727
CC2D1B	200014	963.627	-0.0541831	0.146877	0.641448	0.865012
ORC1	4998	10.1275	0.00273957	0.231164	0.969032	0.991036
PRPF38A	84950	460.433	0.164705	0.17997	0.206844	0.529648
TUT4	23318	3610.16	-0.0215426	0.139861	0.847828	0.95079
	105378722	0.780578	-0.0106964	0.241224	0.51416
GPX7	2882	113.215	-0.445513	0.452303	0.0228777	0.162844
SHISAL2A	348378	5.61307	-0.0309395	0.237542	0.571604	0.827784
COA7	65260	464.698	-0.500926	0.264803	0.00655826	0.0773738
ZYG11B	79699	17669.2	-0.224728	0.209203	0.111388	0.387913
ZYG11A	440590	14.557	0.018561	0.229085	0.805162	0.935281
ECHDC2	55268	1871.23	0.184304	0.170885	0.153263	0.458209
SCP2	6342	2425.26	-0.4318	0.22137	0.00802801	0.0871689
	100616156	7.1587	0.0496938	0.240193	0.42073	0.732274
	100616458	0.362602	0.0121581	0.241548	0.594451
	100616145	9.0982	-0.00381201	0.231362	0.952081	0.98602
PODN	127435	285.344	0.443527	0.375374	0.024145	0.168118
SLC1A7	6512	179.964	0.948496	0.326331	0.000236351	0.00789297
CPT2	1376	562.306	0.0706832	0.159771	0.560834	0.821245
CZIB	54987	499.578	-0.181621	0.158008	0.142254	0.440051
MAGOH	4116	124.961	-0.0789823	0.193064	0.517389	0.796669
	100507564	6.75494	0.0316677	0.236664	0.588895	0.837237
LRP8	7804	26.4765	0.0682322	0.229209	0.479912	0.774071
SLC25A3P1	163742	0
DMRTB1	63948	0
GLIS1	148979	1.69597	0.00461164	0.239176	0.88677
	105369175	0.369023	-0.00983521	0.241472	0.586127
NDC1	55706	391.511	-0.027324	0.172317	0.819728	0.940774
YIPF1	54432	268.467	-0.281802	0.209279	0.0538653	0.265785
DIO1	1733	16.0334	0.025722	0.228181	0.745722	0.911613
HSPB11	51668	75.2768	0.150079	0.224355	0.249814	0.581116
LRRC42	115353	187.543	0.0660776	0.167234	0.590148	0.83737
LDLRAD1	388633	0.106673	0.00791909	0.241246	0.908865
TMEM59	9528	1970.82	0.00598443	0.133107	0.962698	0.988422
TCEANC2	127428	331.241	-0.432356	0.217186	0.007516	0.083309
MIR4781	100616315	0
CDCP2	200008	1.27131	-0.0219721	0.242168	0.258681
CYB5RL	606495	160.735	0.130206	0.184503	0.312854	0.645227
MRPL37	51253	1212.56	-0.588982	0.227095	0.000964995	0.0220137
SSBP3	23648	173.37	-0.159905	0.202296	0.227518	0.555743
SSBP3-AS1	619518	54.7055	0.0035461	0.200347	0.966079	0.989811
ACOT11	26027	1616.55	-0.115231	0.185679	0.364627	0.689849
FAM151A	338094	150.516	0.0504985	0.206844	0.654557	0.872025
MROH7	374977	33.1472	0.0124524	0.217815	0.897577	0.969526
	100527960	82.4216	0.194957	0.261544	0.150916	0.454196
TTC4	7268	59.3284	-0.092224	0.20465	0.446525	0.753269
PARS2	25973	115.186	-0.0645105	0.183096	0.596644	0.840381
TTC22	55001	2.39584	0.00227786	0.237638	0.957366
LEXM	163747	5.96449	0.0840923	0.2549	0.166218	0.478177
DHCR24	1718	2142.43	-0.299176	0.29919	0.0597282	0.281425
	100126514	0
TMEM61	199964	2.61117	-0.00167052	0.238805	0.9594
BSND	7809	0.134781	-0.00768969	0.241301	0.744055
PCSK9	255738	2.72886	0.0459301	0.243657	0.301813
USP24	23358	14708.8	-0.306039	0.196947	0.0339953	0.205315
	100507634	7.98687	0.0308474	0.235	0.629178	0.858456
MIR4422	100616272	0
PLPP3	8613	1132.18	0.0701634	0.175646	0.573494	0.829162
PRKAA2	5563	17497.7	-0.138663	0.166693	0.270578	0.60316
FYB2	199920	86.0211	-0.022129	0.224093	0.793417	0.931661
C8A	731	0
C8B	732	0
DAB1	1600	11.1529	0.0204785	0.230193	0.779136	0.925879
DAB1-AS1	101926890	6.2641	-0.0171674	0.236474	0.735464	0.907309
OMA1	115209	1215.84	-0.0116536	0.164992	0.905545	0.971848
TACSTD2	4070	6.33349	0.170109	0.32932	0.0131936	0.119048
MYSM1	114803	1936.27	-0.14383	0.187376	0.267383	0.600862
JUN	3725	2683.33	0.125782	0.197859	0.308018	0.640621
	100131060	19.2873	0.112665	0.259293	0.199496	0.520377
	101926925	21.7725	1.85188	0.860376	0.00116954	0.0249246
FGGY-DT	729467	25.7808	2.31099	0.753133	9.88305e-05	0.00434586
FGGY	55277	1882.64	0.389575	0.167538	0.00475414	0.063419
MIR4711	100616409	2.25075	0.0116161	0.238723	0.75882
	101926944	15.7686	0.279725	0.528113	0.0102027	0.101536
HOOK1	51361	28.9103	0.354611	0.618966	0.0218442	0.158964
CYP2J2	1573	941.885	0.205638	0.237353	0.146625	0.44772
C1orf87	127795	2.03788	0.0354723	0.243225	0.264549
	101926964	67.4817	0.289812	0.348173	0.0631897	0.289694
NFIA-AS2	100996570	24.5202	0.38764	0.51783	0.0303774	0.192005
NFIA	4774	4693.17	0.0132887	0.140672	0.908804	0.973042
NFIA-AS1	645030	93.6111	0.0135274	0.188914	0.910042	0.973335
	414927	2.80739	0.0131662	0.238547	0.738472
TM2D1	83941	444.512	-0.126209	0.155861	0.297786	0.63207
PATJ	10207	5277.19	0.136831	0.167118	0.277681	0.611836
MIR3116-1	100422902	0.120867	0.00822018	0.241261	0.908865
MIR3116-2	100422946	0
L1TD1	54596	7.35567	0.138062	0.291792	0.0450495	0.240412
KANK4	163782	45.1209	-0.248151	0.377901	0.0494134	0.253344
USP1	7398	733.294	-0.0257216	0.153418	0.826694	0.943268
DOCK7	85440	671.816	0.0300885	0.14944	0.800003	0.933724
ANGPTL3	27329	27.9119	0.0791936	0.225159	0.455258	0.759584
ATG4C	84938	260.181	0.118052	0.191373	0.357535	0.684925
	199899	3.31936	0.0902172	0.26192	0.0653782
FOXD3-AS1	100996301	8.19469	0.0601909	0.243135	0.341236	0.671452
FOXD3	27022	10.4751	0.188476	0.339227	0.0341969	0.205784
MIR6068	102464823	0
ALG6	29929	232.5	-0.0670414	0.163391	0.580225	0.833623
ITGB3BP	23421	138.74	-0.0328449	0.191725	0.778738	0.925879
EFCAB7	84455	239.489	0.0594659	0.176108	0.630786	0.859167
	79469	62.0711	0.0927975	0.228338	0.396135	0.715577
PGM1	5236	21349.8	-0.472393	0.231177	0.00555347	0.0699075
ROR1	4919	117.571	0.0644077	0.191868	0.593857	0.839451
ROR1-AS1	101927034	28.5245	0.000860757	0.218841	0.994238	0.998147
UBE2U	148581	0.175474	-0.00811502	0.241329	0.744055
CACHD1	57685	385.782	0.0415396	0.180503	0.732969	0.906485
MIR4794	100616338	1.32821	-0.0211239	0.241456	0.397976
RAVER2	55225	1462.04	-0.225982	0.183956	0.0933208	0.355817
JAK1	3716	5460.08	-0.154835	0.147441	0.191196	0.510917
	101927084	170.205	0.146487	0.212441	0.264836	0.599199
	105378775	218.361	0.0311781	0.18534	0.796152	0.932481
MIR3671	100500854	64.5237	0.103179	0.2194	0.385543	0.706059
MIR101-1	406893	23.0155	-0.03764	0.22372	0.676332	0.883093
AK4	205	223.936	0.678469	0.306962	0.0022337	0.0378953
DNAJC6	9829	71.5573	0.0474607	0.201249	0.681688	0.885601
LEPROT	54741	1649.92	-0.149176	0.144153	0.203967	0.526712
LEPR	3953	427.075	1.20789	0.242304	4.23479e-08	8.94646e-06
PDE4B	5142	1533.45	0.185021	0.19629	0.171864	0.485163
PDE4B-AS1	101927139	14.9536	-0.0439401	0.23976	0.441155	0.749697
SGIP1	84251	271.888	0.0817426	0.190422	0.509623	0.792642
MIR3117	100422871	6.27686	-0.0487114	0.238633	0.453009	0.757849
DYNLT5	200132	32.1213	-0.0390265	0.225064	0.65898	0.875038
INSL5	10022	0
DNAI4	79819	70.6091	-0.191341	0.231591	0.164114	0.475143
MIER1	57708	1025.36	0.0315753	0.152027	0.791023	0.930592
SLC35D1	23169	1025.38	0.0734297	0.156474	0.543677	0.811318
C1orf141	400757	0.871978	-0.00253398	0.240391	0.905278
IL23R	149233	1.50526	0.0141395	0.239899	0.651672
IL12RB2	3595	414.789	-0.22333	0.259851	0.117688	0.399404
SERBP1	26135	7919.52	-0.277151	0.155747	0.0280021	0.18281
GADD45A	1647	90.7371	0.594975	0.443525	0.0117378	0.110853
GNG12	55970	976.51	0.0112154	0.146729	0.931957	0.979533
GNG12-AS1	100289178	61.3019	0.0889556	0.230292	0.400048	0.718039
DIRAS3	9077	22.9662	0.0106394	0.225155	0.898411	0.969842
WLS	79971	424.553	0.123827	0.175832	0.330167	0.662652
MIR1262	100302279	4.57078	-0.0426101	0.24259	0.339943	0.670737
RPE65	6121	0.440887	0.0127489	0.241612	0.53942
DEPDC1	55635	19.551	0.056183	0.233962	0.493116	0.78264
DEPDC1-AS1	101927220	0
LRRC7	57554	246.241	0.496512	0.518632	0.0212001	0.15685
PIN1P1	5301	1.37652	0.0391814	0.244648	0.142982
LRRC40	55631	505.162	-0.0953344	0.157184	0.429044	0.740179
SRSF11	9295	2722.64	-0.100146	0.157462	0.407576	0.72234
ANKRD13C	81573	1037.83	-0.101162	0.153821	0.399355	0.717782
HHLA3	11147	13.9587	0.0176025	0.225887	0.830441	0.944486
CTH	1491	168.263	0.119234	0.237983	0.29726	0.631675
LINC01788	101927244	1.37267	0.0309644	0.243287	0.190125
PTGER3	5733	55.449	1.60352	0.406051	4.22204e-06	0.000392629
	100132618	39.2273	0.0288019	0.222834	0.750499	0.913251
ZRANB2	9406	1209.16	-0.0347078	0.174971	0.770156	0.921884
MIR186	406962	15.7795	-0.054409	0.232799	0.509143	0.792518
	100852410	13.4752	-0.106624	0.260196	0.176379	0.491301
NEGR1	257194	566.059	0.506192	0.219888	0.00302575	0.0470925
NEGR1-IT1	100852409	4.4181	0.0158671	0.238092	0.713588	0.899493
LINC01360	101927295	0.134781	-0.00768969	0.241301	0.744055
LRRIQ3	127255	3.97009	0.0403505	0.242357	0.356224
FPGT-TNNI3K	100526835	11.1368	0.0207463	0.230899	0.770207	0.921884
FPGT	8790	350.095	0.00208345	0.176095	0.987694	0.997017
TNNI3K	51086	3.24609	0.000847733	0.238958	0.982156
	105378804	15.1781	-0.00777292	0.229662	0.910593	0.973343
LRRC53	105378803	6.05613	0.0443056	0.239391	0.454004	0.75873
ERICH3	127254	2.75805	0.0494809	0.247322	0.0929915
ERICH3-AS1	101927320	0
CRYZ	1429	423.85	-0.354436	0.261945	0.0321028	0.198449
TYW3	127253	370.052	-0.0810703	0.17748	0.511697	0.793533
LHX8	431707	0
SLC44A5	204962	211.395	3.50684	0.753259	1.79274e-07	2.83281e-05
ACADM	34	4442.81	-0.228928	0.198729	0.0974736	0.364568
	1744	357.032	-0.100739	0.160735	0.408215	0.72234
RABGGTB	5876	1723.01	0.120908	0.17467	0.340746	0.670954
SNORD45C	692085	46.6199	-0.0506005	0.202708	0.65741	0.873909
SNORD45A	26805	57.8262	-0.0624587	0.203697	0.589169	0.837237
SNORD45B	26804	30.022	-0.0891152	0.234671	0.374957	0.697384
MSH4	4438	120.169	0.52754	0.261893	0.00518816	0.066972
ASB17	127247	2.52256	0.058749	0.249133	0.125333
	101927342	0.953116	0.000927249	0.240492	0.962523
ST6GALNAC3	256435	162.995	-0.128674	0.248191	0.244607	0.575357
ST6GALNAC5	81849	10.0126	0.115936	0.273525	0.0809115	0.331422
MIR7156	102466995	0.32002	0.0118458	0.241516	0.626246
PIGK	10026	688.576	-0.176268	0.171098	0.168776	0.481627
AK5	26289	39.9397	0.351546	0.421587	0.0407915	0.227562
ZZZ3	26009	2095.61	-0.0942739	0.145658	0.418513	0.730997
USP33	23032	2028.13	-0.122809	0.148261	0.297095	0.631675
MIGA1	374986	1381.89	0.0805461	0.162246	0.512084	0.793879
NEXN-AS1	374987	680.581	-0.0730644	0.17818	0.5516	0.815685
NEXN	91624	7018.81	-0.022946	0.171835	0.834631	0.945062
FUBP1	8880	1536.82	0.0717885	0.135629	0.524813	0.800271
DNAJB4	11080	3062.44	0.243254	0.178896	0.0719045	0.311611
GIPC2	54810	238.241	0.115259	0.169398	0.358288	0.685744
MGC27382	149047	5.02329	0.0466654	0.243596	0.310353	0.642636
PTGFR	5737	127.143	1.13706	0.391332	0.000206489	0.00716663
IFI44L	10964	952.941	-0.176057	0.195158	0.186149	0.504241
IFI44	10561	383.371	-0.118365	0.190742	0.35027	0.678848
ADGRL4	64123	739.48	0.0402472	0.172927	0.741394	0.910222
LINC01781	101927412	0
ADGRL2	23266	740.754	-0.0844265	0.1676	0.49098	0.781544
	101927434	0
LINC01361	101927498	0.106673	0.00791909	0.241246	0.908865
LINC01725	101927587	1.90101	0.0268093	0.241658	0.376304
LINC01725	101927560	2.23931	0.0205302	0.239866	0.567407
TTLL7	79739	619.022	0.135826	0.196257	0.29977	0.633986
PRKACB	5567	521.277	0.149327	0.173715	0.245755	0.57715
SAMD13	148418	101.501	0.280371	0.301877	0.0734583	0.315243
	391051	5.67497	0.0114504	0.235297	0.833913	0.944924
DNASE2B	58511	10.7507	-0.0353343	0.235771	0.575879	0.830735
RPF1	80135	549.872	-0.346597	0.19221	0.0171963	0.139435
GNG5	2787	425.884	-0.220759	0.179649	0.0974987	0.364568
SPATA1	100505741	140.23	-0.259722	0.236233	0.0810242	0.331593
CTBS	1486	176.517	-0.115925	0.186451	0.361166	0.687867
	103695366	0.882011	-0.0132448	0.240579	0.596741
LINC01555	439927	0
SSX2IP	117178	256.162	0.0576597	0.183253	0.637597	0.862795
LPAR3	23566	1.31112	0.01374	0.240262	0.624133
MCOLN2	255231	36.9165	0.0497515	0.233846	0.525651	0.800921
MCOLN3	55283	26.3368	0.057537	0.236323	0.46277	0.764077
DNAI3	126820	14.1937	-0.0391674	0.236585	0.535857	0.806256
MIR4423	100616481	0.118566	0.00817376	0.241258	0.908865
SYDE2	84144	524.75	0.714956	0.273239	0.00074495	0.0183509
C1orf52	148423	261.111	-0.256822	0.188796	0.0635091	0.290234
BCL10	8915	198.817	-0.145487	0.19581	0.264625	0.599027
	646626	5.58548	-0.067536	0.250222	0.168692	0.481627
DDAH1	23576	1556.39	1.04492	0.396617	0.000480201	0.0133028
CCN1	3491	156.302	0.846456	0.353307	0.00107671	0.0237794
ZNHIT6	54680	492.859	0.0475114	0.166683	0.695422	0.89163
COL24A1	255631	247.33	1.63937	0.335455	6.12966e-08	1.20339e-05
ODF2L	57489	307.515	0.357911	0.267881	0.0344077	0.20634
MIR7856	102465842	1.52153	0.0267437	0.242884	0.209444
CLCA2	9635	3.2317	0.0134352	0.237362	0.769752
CLCA1	1179	0.32002	0.0118458	0.241516	0.626246
CLCA4	22802	3.14644	0.0406351	0.242402	0.34998
CLCA3P	9629	12.3322	0.125682	0.273693	0.119456	0.402174
CLCA4-AS1	105378828	11.4608	0.105299	0.257547	0.202976	0.525472
SH3GLB1	51100	6873.11	-0.000308134	0.144114	0.979865	0.994357
SELENOF	9403	691.954	-0.0533634	0.143939	0.644076	0.866796
HS2ST1	9653	533.307	0.00519971	0.182375	0.97511	0.992947
LINC01140	339524	70.7173	0.619391	0.393919	0.00827822	0.0889417
LINC02801	101927844	0.617689	-0.00272152	0.240747	0.874091
	105378832	0.355698	0.0121108	0.241543	0.599319
LMO4	8543	670.923	-0.132081	0.152928	0.269786	0.602293
LINC01364	100505768	11.8884	0.0113536	0.224821	0.892252	0.968276
PKN2-AS1	101927891	4.75449	0.00817603	0.23498	0.882153	0.963592
PKN2	5586	1922.5	0.0416395	0.134042	0.710581	0.898215
GTF2B	2959	350.769	-0.12662	0.181257	0.319552	0.651142
KYAT3	56267	177.774	0.169993	0.214282	0.209365	0.533243
RBMXL1	494115	538.053	-0.00869544	0.177853	0.940239	0.981616
GBP3	2635	191.19	0.037173	0.21764	0.710308	0.898097
GBP1	2633	522.607	0.302783	0.342695	0.0605012	0.283233
GBP2	2634	1085.81	0.412421	0.239469	0.0148102	0.127707
GBP7	388646	40.0634	2.20482	0.507366	7.27861e-07	9.12691e-05
GBP4	115361	1202.64	0.222375	0.287538	0.11341	0.391518
GBP5	115362	113.29	0.0967566	0.221752	0.403181	0.720571
	729930	0
GBP6	163351	84.3798	0.172801	0.331217	0.0178967	0.142558
GBP1P1	400759	45.5997	0.0916012	0.243648	0.317418	0.649131
LRRC8B	23507	639.437	-0.246145	0.166457	0.0577181	0.27699
LRRC8C	84230	889.507	-0.347627	0.209116	0.0220459	0.159644
LRRC8C-DT	400761	29.4297	-0.151961	0.280823	0.130295	0.419622
LRRC8D	55144	304.796	-0.108666	0.161751	0.374856	0.697326
	105378846	70.2157	0.0349734	0.202084	0.758072	0.917085
	492303	28.8068	-0.127917	0.251074	0.235951	0.565842
ZNF326	284695	405.527	0.0170813	0.168731	0.888532	0.966235
BARHL2	343472	0
ZNF644	84146	3666.37	-0.043891	0.136322	0.692807	0.890125
HFM1	164045	562.409	0.618712	0.288242	0.00298697	0.0466678
CDC7	8317	19.069	0.207285	0.328916	0.0769207	0.32304
TGFBR3	7049	1465.51	0.541164	0.230537	0.00239726	0.0398572
BRDT	676	0.72761	0.0124185	0.241248	0.534889
EPHX4	253152	1.34006	0.0162745	0.240234	0.588423
SETSIP	646817	4.08391	-0.037908	0.241638	0.383099
BTBD8	284697	99.2477	0.15709	0.249739	0.208996	0.532609
	23285	301.36	0.0385462	0.20304	0.732063	0.906324
C1orf146	388649	15.6355	0.0460835	0.238143	0.475736	0.772518
GLMN	11146	284.286	-0.0550328	0.170218	0.650367	0.870021
RPAP2	79871	1123.81	-0.170914	0.160082	0.168662	0.481627
GFI1	2672	11.3409	0.162574	0.302835	0.0736135	0.31559
EVI5	7813	1201.2	-0.0207328	0.159704	0.861051	0.956483
RPL5	6125	6556.86	-0.217367	0.161838	0.0851621	0.340731
DIPK1A	388650	396.444	-0.239461	0.204755	0.0898345	0.349275
SNORD21	6083	12.05	-0.00720181	0.227585	0.922561	0.977108
SNORA66	26782	11.3413	0.00162201	0.228215	0.984492	0.996334
MTF2	22823	776.896	0.00188294	0.153064	0.988827	0.997017
TMED5	50999	2462.45	-0.056754	0.174944	0.647639	0.868586
CCDC18	343099	508.762	0.355619	0.225813	0.0255477	0.173678
	100131564	281.127	0.469415	0.236555	0.00690707	0.0796035
DR1	1810	1571.22	-0.101018	0.162529	0.409255	0.72331
FNBP1L	54874	1436.35	-0.114503	0.151915	0.337974	0.668967
	100126520	3.21191	0.0367902	0.241144	0.415072
BCAR3	8412	874.894	-0.154487	0.19702	0.239413	0.570884
	100129046	65.2747	0.00782788	0.197793	0.946288	0.983832
MIR760	100126348	1.12305	0.0147951	0.24013	0.622657
	100189133	0.904798	-0.0015887	0.240127	0.946823
DNTTIP2	30836	1094.16	-0.0353881	0.160841	0.767219	0.920379
GCLM	2730	860.016	-0.0508731	0.143796	0.658019	0.874406
ABCA4	24	16.2828	0.076179	0.235251	0.410109	0.723704
ARHGAP29	9411	3402.67	-0.107597	0.182176	0.39188	0.711298
ABCD3	5825	2229.51	-0.166324	0.168543	0.18996	0.509422
F3	2152	156.063	1.60569	0.352337	2.9665e-07	4.46953e-05
SLC44A3-AS1	101928079	6.80577	0.0493711	0.242324	0.360926	0.687741
MIR378G	100616321	0
SLC44A3	126969	24.5094	1.30288	0.587336	0.00112078	0.0242578
CNN3	1266	635.325	1.14982	0.23713	8.75532e-08	1.59036e-05
	105378862	14.5506	0.0690895	0.238023	0.406708	0.72234
	729970	20.3641	0.500574	1.08905	0.0148984	0.128013
ALG14	199857	71.4106	0.0607668	0.215179	0.575949	0.830735
ALG14-AS1	101928098	9.53309	-0.0040052	0.232585	0.94646	0.983832
TLCD4	148534	1187.18	-0.136431	0.16805	0.276766	0.61086
TLCD4-RWDD3	100527978	22.7104	0.128106	0.251064	0.240847	0.571911
	101928118	38.4044	0.26605	0.368882	0.0613648	0.285594
RWDD3	25950	167.241	0.0331008	0.178662	0.785633	0.9279
LINC01761	440594	2.19134	-0.00403211	0.239523	0.889605
LINC02607	100996635	1.41751	0.0111114	0.240346	0.661869
LINC02790	102723661	0.164861	-0.00801549	0.241323	0.744055
LINC01787	101928241	0
PTBP2	58155	1046.58	-0.010202	0.137919	0.926383	0.977907
DPYD	1806	1430.83	-0.0548729	0.136178	0.624546	0.856546
DPYD-AS1	100873932	22.6159	0.0483619	0.225045	0.603464	0.844648
DPYD-AS2	100873933	50.1775	-0.0930252	0.225363	0.399567	0.717876
MIR137HG	400765	0
MIR2682	100616452	0
MIR137	406928	0
LINC01776	729987	0.299641	-0.00952871	0.241441	0.614141
SNX7	51375	155.803	1.20414	0.500272	0.000758118	0.0185839
PLPPR5	163404	9.7755	-0.0056343	0.235073	0.913886	0.97429
	100129620	0.164861	-0.00801549	0.241323	0.744055
PLPPR4	9890	77.0812	0.122708	0.241722	0.279786	0.614055
LINC01708	101928270	1.58286	-0.0134779	0.23992	0.657805
PALMD	54873	3206.47	0.00905165	0.15483	0.932874	0.979533
FRRS1	391059	217.54	-0.112814	0.203792	0.367121	0.692243
AGL	178	60901.7	-0.252935	0.184681	0.0729153	0.314091
SLC35A3	23443	624.676	-0.259527	0.165886	0.0460292	0.244191
MFSD14A	64645	650.45	-0.115782	0.168121	0.351647	0.679427
SASS6	163786	115.477	-0.0729906	0.198333	0.542019	0.810342
TRMT13	54482	701.341	-0.235318	0.188426	0.0854033	0.341332
LRRC39	127495	8134.96	-0.145258	0.154966	0.231595	0.560417
DBT	1629	1981.38	-0.0280004	0.162263	0.827576	0.943499
	100506007	35.8724	0.104473	0.238356	0.32516	0.657971
RTCA	8634	843.318	-0.317375	0.173579	0.0197277	0.150423
MIR553	693138	11.1884	0.0411509	0.237728	0.508564	0.792105
CDC14A	8556	222.805	0.00214612	0.170936	0.987512	0.997017
GPR88	54112	3.06183	0.0756117	0.255075	0.0925939
	100128787	0.476565	0.0135083	0.241664	0.510398
VCAM1	7412	142.274	0.606383	0.317074	0.00496135	0.0649911
EXTL2	2135	282.404	-0.119925	0.1732	0.337272	0.668485
SLC30A7	148867	627.254	-0.0165215	0.155491	0.888184	0.966069
DPH5	51611	283.321	-0.0834332	0.177683	0.499727	0.787025
	102606465	87.5502	-0.177997	0.250511	0.1744	0.488492
	101928334	4.40018	0.0172087	0.23605	0.745763	0.911613
	101928370	14.7067	-0.00887328	0.227543	0.905529	0.971848
S1PR1	1901	602.496	-0.286706	0.190826	0.042013	0.23106
LINC01307	104355286	0
OLFM3	118427	0.213346	0.0105105	0.241398	0.743539
	94236	0.118566	0.00817376	0.241258	0.908865
COL11A1	1301	42.5101	4.85951	0.756852	1.43757e-11	7.16428e-09
	101928436	1.13392	0.00721317	0.239713	0.801891
RNPC3	55599	1177.09	0.0578727	0.149478	0.625706	0.856976
AMY2B	280	1993.92	0.287337	0.277221	0.070063	0.307114
	648740	197.259	-0.0215561	0.184599	0.855368	0.954179
AMY2A	279	209.764	0.181079	0.264755	0.163336	0.473803
AMY1A	276	149.783	0.151718	0.254034	0.209004	0.532609
AMY1B	277	136.103	0.167681	0.260298	0.181851	0.498698
AMY1C	278	145.61	0.157495	0.257	0.197083	0.517435
	100129138	2.31916	-0.0333971	0.243108	0.25129
LINC01676	101928476	4.52775	5.62411	2.86073	0.00037548	0.0109997
PRMT6	55170	64.825	-0.164544	0.247908	0.196422	0.516528
NTNG1	22854	5.42233	-0.0290772	0.237441	0.587436	0.836397
VAV3	10451	201.246	0.372855	0.330167	0.0370309	0.215102
MIR7852	102465839	0
VAV3-AS1	100873946	2.40893	-0.0166031	0.238851	0.672014
SLC25A24	29957	706.729	-0.0261095	0.161768	0.826627	0.943268
NBPF4	148545	1.89639	0.0590909	0.25057	0.0550909
NBPF6	653149	2.61354	0.0626828	0.249651	0.148052
FAM102B	284611	363.822	0.692449	0.290357	0.00143934	0.0287949
HENMT1	113802	56.8029	0.0838018	0.20595	0.484973	0.777166
PRPF38B	55119	378.84	0.0419913	0.166531	0.728174	0.904829
FNDC7	163479	5.88381	0.0629784	0.249642	0.155798	0.462586
STXBP3	6814	720.307	0.0840792	0.162259	0.4932	0.78264
AKNAD1	254268	17.3065	1.49914	0.850192	0.00248496	0.0408264
SPATA42	642864	0.68032	0.0241895	0.242684	0.290311
GPSM2	29899	1142.95	0.256619	0.265136	0.0918465	0.353631
CLCC1	23155	1681.21	-0.0989648	0.135574	0.375473	0.697743
WDR47	22911	1292.38	-0.179485	0.197185	0.176277	0.491201
TAF13	6884	517.398	0.0427832	0.180368	0.726251	0.9045
TMEM167B	56900	557.126	-0.138504	0.158883	0.255819	0.588893
SCARNA2	677766	8183.78	-0.0330041	0.202141	0.765831	0.92037
C1orf194	127003	5.72085	0.0581019	0.243255	0.339903	0.670737
ELAPOR1	57535	17.6968	0.00132132	0.225872	0.988741	0.997017
SARS1	6301	1999.36	-0.196017	0.150428	0.104945	0.377293
CELSR2	1952	519.937	-0.039038	0.189198	0.740914	0.909992
PSRC1	84722	7.79359	0.0170258	0.232716	0.792598	0.931311
MYBPHL	343263	7.66555	0.0359642	0.235795	0.576101	0.830845
SORT1	6272	5125.69	-0.168275	0.190322	0.192677	0.511874
PSMA5	5686	1042.08	-0.0493266	0.140071	0.664781	0.87777
SYPL2	284612	3572.6	-0.306495	0.235233	0.0470841	0.247198
ATXN7L2	127002	397.61	0.806625	0.268753	0.000211989	0.00727952
CYB561D1	284613	179.215	0.419987	0.301847	0.0227141	0.162544
AMIGO1	57463	1155.78	-0.597049	0.202105	0.000332784	0.0101379
GPR61	83873	49.6606	0.0259374	0.199362	0.820902	0.941113
GNAI3	2773	693.567	0.0222491	0.15276	0.852596	0.952795
MIR197	406974	6.68684	0.12204	0.276111	0.0859179	0.342267
GNAT2	2780	63.247	0.102364	0.20917	0.404843	0.721611
AMPD2	271	129.026	-0.0815707	0.195732	0.501905	0.788221
GSTM4	2948	495.438	-0.0196471	0.166624	0.869156	0.959062
GSTM2	2946	664.177	0.0127929	0.185186	0.914129	0.974389
GSTM1	2944	296.897	-0.0449336	0.235605	0.515422	0.795691
GSTM5	2949	47.5284	0.245732	0.303625	0.0922907	0.354219
GSTM3	2947	862.182	-0.383751	0.234112	0.0182486	0.143886
EPS8L3	79574	4.00259	0.0361743	0.241367	0.406721
CSF1	1435	273.976	0.197692	0.21904	0.157747	0.46539
AHCYL1	10768	1592.29	-0.169643	0.17558	0.188659	0.507916
STRIP1	85369	663.809	0.0183097	0.136283	0.872648	0.960325
ALX3	257	43.1731	0.114697	0.219165	0.348818	0.678506
LINC01397	104355139	1.13345	-0.00224354	0.239605	0.937019
UBL4B	164153	0.986663	0.00329947	0.239534	0.909969
SLC6A17	388662	2.12545	-0.0191287	0.241195	0.448772
	100873974	4.81655	0.0180069	0.235214	0.750561	0.913251
KCNC4	3749	143.116	0.0643664	0.209979	0.572135	0.827826
RBM15-AS1	440600	25.0334	-0.0283603	0.21325	0.78017	0.926065
RBM15	64783	1860.26	-0.155053	0.146011	0.188621	0.507916
SLC16A4	9122	327.544	0.232695	0.209775	0.104197	0.376307
LAMTOR5	10542	674.708	-0.280498	0.205481	0.0528546	0.263163
	101410535	20.4918	0.883014	0.637104	0.00618287	0.0745473
PROK1	84432	2.3433	0.0202316	0.240395	0.532593
CYMP	643160	0.213346	0.0105105	0.241398	0.743539
CYMP-AS1	440602	0.193549	-0.0082699	0.241341	0.744055
KCNA10	3744	0.403015	0.00364816	0.240796	0.862635
KCNA2	3737	173.323	0.494241	0.259967	0.00738502	0.0827627
KCNA3	3738	58.0764	0.0510551	0.229578	0.558842	0.819377
CD53	963	135.614	-0.00803656	0.187488	0.944158	0.983476
LRIF1	55791	420.48	-0.0218524	0.16929	0.854966	0.953964
DRAM2	128338	565.902	-0.331757	0.215301	0.029326	0.187741
CEPT1	10390	457.517	-0.0914213	0.160192	0.451464	0.757214
DENND2D	79961	98.4973	0.0501804	0.185068	0.679505	0.884822
CHI3L2	1117	12.1998	0.0258009	0.24274	0.212244	0.537349
CHIAP2	149620	0.193549	-0.0082699	0.241341	0.744055
CHIA	27159	0.193549	-0.0082699	0.241341	0.744055
PIFO	128344	3.3939	0.00372398	0.238242	0.923815
PGBP	441897	0.134781	-0.00768969	0.241301	0.744055
OVGP1	5016	26.4633	-0.0505475	0.223487	0.595523	0.839792
WDR77	79084	731.968	-0.194668	0.161898	0.121548	0.405536
ATP5PB	515	6320.93	-0.242921	0.221795	0.0939275	0.357211
C1orf162	128346	112.178	-0.147107	0.215292	0.258232	0.592055
TMIGD3	57413	1.35787	-0.00852591	0.239445	0.784685
ADORA3	140	6.19465	-0.0271626	0.239622	0.526752	0.801642
	100129269	3.4601	0.0499476	0.24441	0.285359
RAP1A	5906	1072.27	-0.209045	0.18697	0.120506	0.403681
INKA2	55924	359.863	0.206096	0.243017	0.1454	0.445489
	100506343	7.95192	0.156816	0.307353	0.0394842	0.222961
	101928718	1.6292	0.0104979	0.240242	0.688508
DDX20	11218	453.581	-0.147695	0.171505	0.243587	0.574294
KCND3	3752	759.685	-0.14942	0.228515	0.242804	0.573129
KCND3-IT1	100874295	20.8615	-0.0315097	0.224411	0.717431	0.901532
	100873995	69.7923	-0.252296	0.345308	0.0678648	0.301353
LINC01750	643355	11.3244	-0.0111671	0.230227	0.870866	0.959836
CTTNBP2NL	55917	320.139	0.0390137	0.164382	0.74823	0.912711
MIR4256	100422976	2.53689	0.0473364	0.244488	0.263922
WNT2B	7482	71.4998	0.299401	0.299344	0.0635619	0.290253
ST7L	54879	690.658	-0.0226871	0.150185	0.846746	0.950575
CAPZA1	829	913.164	0.228108	0.180236	0.0910829	0.351761
MOV10	4343	259.805	0.00473076	0.177729	0.96936	0.991114
RHOC	389	505.82	0.148291	0.179685	0.253454	0.585593
PPM1J	333926	450.966	-0.0768716	0.199243	0.521274	0.798257
TAFA3	284467	0
LINC01356	100996702	8.03262	-0.00213036	0.232383	0.970974	0.991459
SLC16A1	6566	7410.82	-1.03626	0.274547	8.40445e-06	0.000672218
	246182	102.902	-0.327068	0.274192	0.0453036	0.241401
SLC16A1-AS1	100506392	106.327	-0.104209	0.19126	0.406305	0.722304
LRIG2-DT	100996251	111.415	0.0360674	0.189863	0.763071	0.919295
LRIG2	9860	948.741	0.0933967	0.145616	0.426426	0.737696
	643441	0.478866	0.0137332	0.241678	0.505627
MAGI3	260425	461.612	0.109501	0.158445	0.370912	0.694348
PHTF1	10745	234.433	0.0270633	0.172329	0.825093	0.942507
RSBN1	54665	907.884	-0.103711	0.171408	0.406399	0.72234
AP4B1-AS1	100287722	22.2755	-0.0195781	0.223078	0.819662	0.940774
PTPN22	26191	42.7875	-0.018628	0.206357	0.861285	0.956622
BCL2L15	440603	20.7884	0.0367438	0.225852	0.67531	0.882528
AP4B1	10717	278.396	0.0303896	0.177714	0.803326	0.934633
DCLRE1B	64858	66.0892	0.174526	0.236042	0.194604	0.514071
HIPK1-AS1	101928846	19.3849	-0.0604207	0.226917	0.523528	0.799505
HIPK1	204851	4036.36	-0.208408	0.199383	0.128335	0.416481
OLFML3	56944	223.285	0.282153	0.269687	0.0724631	0.313115
SYT6	148281	33.2839	-0.103114	0.264802	0.109714	0.385397
TRIM33	51592	1758.55	-0.0655676	0.129267	0.547102	0.813298
BCAS2	10286	691.59	-0.145531	0.173184	0.251767	0.583436
DENND2C	163259	5094.08	0.0123937	0.183357	0.927073	0.977995
AMPD1	270	13135.9	-0.0471553	0.160357	0.66423	0.877453
NRAS	4893	605.797	0.0686153	0.170112	0.577687	0.831821
CSDE1	7812	58110.5	-0.245979	0.172735	0.063693	0.290343
SIKE1	80143	1267.89	-0.152683	0.158902	0.215321	0.541746
SYCP1	6847	0.925174	-0.00156688	0.240349	0.941863
TSHB	7252	2.78862	-0.0378037	0.243035	0.296251
TSPAN2	10100	145.933	-0.273342	0.261598	0.0741914	0.316605
NGF	4803	6.37677	-0.0505938	0.241721	0.376423	0.698434
VANGL1	81839	196.235	-0.0261935	0.165848	0.826918	0.943388
CASQ2	845	9556.82	0.0989118	0.182755	0.433763	0.743966
NHLH2	4808	4.30625	0.0703972	0.253399	0.0896888	0.348917
	101928995	0.120867	0.00822018	0.241261	0.908865
	101928977	1.48991	-0.00261131	0.23976	0.92265
SLC22A15	55356	75.5659	0.281391	0.311066	0.0719065	0.311611
MAB21L3	126868	4.66939	0.0715919	0.250247	0.199978	0.521225
ATP1A1	476	1623.82	-0.265544	0.209579	0.0660429	0.296743
ATP1A1-AS1	84852	85.6954	0.0438752	0.187441	0.716396	0.900933
LINC01762	101929023	2.35771	0.0191775	0.238908	0.636243
CD58	965	121.193	-0.0273683	0.177738	0.819184	0.940552
MIR548AC	100616384	0.541096	-0.00832799	0.240977	0.648678
IGSF3	3321	231.398	1.02335	0.322305	9.56137e-05	0.00427571
	100302117	0
LINC02868	388667	0.118566	0.00817376	0.241258	0.908865
CD2	914	14.1554	-0.00970198	0.229856	0.888994	0.96646
PTGFRN	5738	497.477	0.831052	0.403102	0.00226626	0.038169
CD101	9398	14.4048	-0.0158787	0.225876	0.842871	0.948703
	101929099	0.458901	-0.00521628	0.240871	0.750063
TTF2	8458	220.611	0.088645	0.171577	0.475861	0.772518
MIR942	100126331	0.476565	0.0135083	0.241664	0.510398
TRIM45	80263	573.771	0.111908	0.192866	0.380195	0.701149
VTCN1	79679	22.3445	1.63875	0.751095	0.00111235	0.0242056
LINC01525	104355292	0.239433	0.0108159	0.241424	0.71382
MAN1A2	10905	2698.32	0.0193601	0.159656	0.862887	0.957204
	100996263	1.25905	0.00108033	0.240064	0.965203
TENT5C	54855	2533.46	0.192309	0.23262	0.169274	0.481997
GDAP2	54834	1168.13	-0.142011	0.150584	0.257479	0.591025
WDR3	10885	927.255	-0.232976	0.181536	0.0833022	0.336813
SPAG17	200162	110.748	0.292875	0.343635	0.0632512	0.289694
TBX15	6913	6861.99	0.028361	0.151412	0.808726	0.937065
WARS2	10352	374.126	-0.189167	0.176754	0.147179	0.448437
	104472716	7.26488	0.0334289	0.236271	0.583235	0.834146
WARS2-AS1	101929147	209.032	0.0123684	0.175266	0.919757	0.976294
HAO2	51179	1.32635	0.0409165	0.245046	0.141879
HAO2-IT1	100874270	0
HSD3B2	3284	0.106673	0.00791909	0.241246	0.908865
HSD3B1	3283	2.13529	-0.0631951	0.252055	0.0420707
	128102	58.7862	-0.453848	0.620646	0.0197748	0.150516
LINC00622	644242	15.4386	-0.096329	0.251806	0.24043	0.571651
ZNF697	90874	216.24	-0.836462	0.272951	0.000141609	0.0056055
PHGDH	26227	39.8657	1.04386	0.557668	0.00259227	0.0420913
HMGCS2	3158	58.0462	-0.00132366	0.237236	0.970123	0.991394
REG4	83998	0
NBPF7	343505	3.91996	0.0525597	0.243694	0.317568
ADAM30	11085	0.474263	0.0129184	0.241631	0.521507
NOTCH2	4853	2782.16	0.693818	0.206411	7.82894e-05	0.00367544
SEC22B	9554	781.828	-0.0253177	0.145653	0.826197	0.94301
	105378954	125.885	-0.244113	0.34832	0.0662267	0.297073
NBPF8	728841	1700.49	0.442872	0.201082	0.00492751	0.0647516
PFN1P2	767846	160.555	0.194165	0.218143	0.163514	0.474054
	100996724	97263.4	0.111031	0.130064	0.385888	0.706292
	101929796	513.673	0.0628008	0.15548	0.601539	0.843239
NBPF26	101060684	1920.2	0.322723	0.218689	0.0361901	0.212079
	100189005	4.74851	-0.00450667	0.235273	0.929881	0.97904
RNVU1-19	101954277	4.1089	-0.033777	0.241423	0.398808
PPIAL4A	653505	1.59889	0.00102007	0.239221	0.974884
	728855	73.1044	-0.187673	0.250021	0.162612	0.472639
RNVU1-4	101954264	1.04479	-0.0186337	0.241702	0.329786
	100189257	1.01765	0.00178035	0.239976	0.943546
	105369199	19.2644	0.147101	0.282234	0.124001	0.410242
	100996721	13.8572	0.080097	0.242934	0.334544	0.666005
	100126488	2.87788	0.0248086	0.239969	0.52677
PDE4DIPP4	101929798	12.4167	0.0489952	0.234089	0.524285	0.799993
	2210	19.0427	0.242593	0.399722	0.0361301	0.211896
	100996318	2.08769	-0.00562935	0.238993	0.866442
	337875	25.3697	0.0261496	0.223234	0.768892	0.92157
FAM72B	653820	19.9845	-0.0155446	0.219939	0.863582	0.957204
SRGAP2C	653464	1085.54	0.0388236	0.166146	0.750674	0.913251
SRGAP2-AS1	100873165	67.1582	-2.37831e-05	0.190907	0.997831	0.999211
EMBP1	647121	26.2021	0.133035	0.251988	0.232673	0.561628
	101929815	51.3524	0.00284209	0.206712	0.980682	0.99467
	100189261	0
RNVU1-17	101954269	0
RNVU1-18	26863	17949.9	0.0348562	0.241328
	791227	0
	105369140	54.2808	0.0950076	0.208161	0.434509	0.744719
LINC00869	388692	23.0873	0.0576961	0.224017	0.556865	0.818329
	100189142	0.36002	0.00441639	0.24086	0.870631
	100189326	0.118566	0.00817376	0.241258	0.908865
	199882	11.718	0.0302257	0.22986	0.694106	0.890919
	100189356	0
	100132417	15.3045	0.119572	0.273634	0.100525	0.370458
	100996713	4.02409	0.0562869	0.246648	0.222942
FAM72C	554282	19.0627	0.0105642	0.220963	0.90772	0.972517
	100996712	424.659	-0.158288	0.195571	0.229681	0.557801
	101060524	0.640039	0.0136627	0.241722	0.444934
PPIAL4E	730262	1.36418	0.0213848	0.240735	0.492534
RNVU1-15	101954267	7.44382	-0.0346393	0.235178	0.591945	0.83856
	100189323	2.12247	0.0333725	0.241787	0.372442
NBPF15	284565	1042.3	0.374677	0.189067	0.0110328	0.106745
	100189127	2.23153	0.0069947	0.238093	0.860954
PPIAL4F	728945	1.36418	0.0213848	0.240735	0.492534
	105371215	0.241735	0.0108411	0.241426	0.711351
	1818	0.760907	0.0200864	0.242274	0.315874
LSP1P4	645166	196.753	0.0525114	0.197693	0.65705	0.87367
LINC02802	645166	196.753	0.0525114	0.197693	0.65705	0.87367
LSP1P5	645166	196.753	0.0525114	0.197693	0.65705	0.87367
SRGAP2B	647135	1125.67	-0.0488403	0.164761	0.685807	0.887495
FAM72D	728833	19.8943	-0.01955	0.220592	0.828458	0.943854
	101929805	16.0594	0.115287	0.259047	0.202947	0.525472
	102724235	24.879	0.0910487	0.247716	0.28204	0.615704
LINC02591	103091866	92.0404	-0.0986404	0.219328	0.396189	0.715577
PPIAL4D	645142	0.992267	0.0146571	0.240697	0.562674
RNVU1-14	101954266	8.19132	-0.04017	0.235172	0.555404	0.817582
	7214	1.93483	-0.0164059	0.240628	0.545257
NBPF20	100288142	833.78	0.259208	0.19697	0.0682324	0.302091
	100126510	0.120867	0.00822018	0.241261	0.908865
	101060254	1419.82	-0.179162	0.20949	0.185274	0.502951
NBPF25P	101929780	416.996	0.525119	0.240203	0.00367909	0.0532441
GPR89A	653519	655.727	-0.0803995	0.160438	0.506304	0.791039
PDZK1	5174	157.098	0.158257	0.214442	0.235219	0.565387
CD160	11126	171.536	0.692075	0.349942	0.00349731	0.0516125
RNF115	27246	3367.9	0.0573991	0.178316	0.642289	0.865442
POLR3C	10623	437.217	-0.0112506	0.142684	0.920917	0.976681
NUDT17	200035	52.6219	0.0962293	0.223027	0.400702	0.718695
PIAS3	10401	146.425	0.0801514	0.179689	0.520526	0.797999
MIR6736	102466191	0.106673	0.00791909	0.241246	0.908865
ANKRD35	148741	60.0797	0.0585008	0.207223	0.607972	0.847246
ITGA10	8515	107.067	0.869082	0.31686	0.000416004	0.0118904
PEX11B	8799	319.09	-0.123652	0.192318	0.333529	0.664938
GNRHR2	114814	32.5145	-0.0530761	0.211049	0.625962	0.857049
RBM8A	9939	1750.59	0.12442	0.149885	0.300633	0.634453
LIX1L	128077	902.712	0.00293763	0.137961	0.980523	0.994647
POLR3GL	84265	348.706	0.115069	0.164847	0.355021	0.682462
ANKRD34A	284615	101.359	0.0901665	0.216957	0.437114	0.746157
TXNIP	10628	22043.1	0.34778	0.329762	0.0470008	0.246993
HJV	148738	7285.45	0.144123	0.168714	0.285301	0.61922
	100189384	0.403015	0.00364816	0.240796	0.862635
	100189064	2.53407	-0.0120607	0.240291	0.649604
	100188991	1.10172	0.0196794	0.241907	0.33886
	100189198	0.213346	0.0105105	0.241398	0.743539
RNVU1-6	101954276	6.36256	0.0351839	0.236446	0.567978	0.825115
	101928979	189.159	0.320461	0.253754	0.0472641	0.247633
NBPF10	100132406	1080.73	0.458561	0.225716	0.00671602	0.0785394
NOTCH2NLA	388677	1141.09	0.403975	0.204324	0.00959971	0.0974633
	170688	3853.59	-0.412539	0.275488	0.0189168	0.146481
PPIAL4H	105371242	5.97949	0.0292791	0.236921	0.603429	0.844648
	102724558	14.488	0.0885375	0.246607	0.291635	0.626253
	100288805	55.1985	0.328256	0.448421	0.0401644	0.225357
	105373468	89.455	0.140088	0.209638	0.283013	0.616457
NBPF12	149013	1736.53	0.20572	0.192786	0.134109	0.426742
	728989	857.55	0.10093	0.165159	0.414413	0.726943
	100189334	0
RNVU1-8	101447996	0
	644861	3.86203	0.0870123	0.259087	0.0968141
PRKAB2	5565	5224.82	-0.75601	0.228941	7.30129e-05	0.00351257
	171423	280.239	-0.0162363	0.173442	0.887472	0.965907
FMO5	2330	209.123	0.0729557	0.178767	0.556048	0.817795
CHD1L	9557	748.38	-0.0199794	0.151389	0.864173	0.957204
LINC00624	100289211	6.92811	-0.0410546	0.241187	0.403344	0.720664
BCL9	607	395.309	-0.203928	0.185821	0.127857	0.415557
ACP6	51205	200.999	-0.0738768	0.169154	0.546101	0.81265
GJA5	2702	102.706	-0.063537	0.205745	0.579644	0.83338
GJA8	2703	0.924742	0.0241433	0.242777	0.236566
GPR89B	51463	674.349	-0.04422	0.15153	0.70705	0.896193
	100034743	112.25	0.188745	0.252133	0.164512	0.475722
	100189140	0.120867	0.00822018	0.241261	0.908865
RNVU1-7	26864	17732.6	0.0391982	0.242318
	100189193	0
NBPF11	200030	1167.84	0.404708	0.202022	0.00899907	0.0939519
	101927468	14.2346	0.0585085	0.23663	0.452417	0.757399
	100189056	0.106673	0.00791909	0.241246	0.908865
	100189307	0
	100189174	0
	100188998	0
MIR5087	100847044	1.89351	0.0069144	0.238935	0.842304
RNVU1-1	101954273	8.18724	0.054852	0.242682	0.355125	0.682509
MIR6077	102466225	0.995938	-0.013114	0.241367	0.417836
	26860	1.13181	-0.0131932	0.240915	0.542311
	100132057	48.3132	0.053762	0.214905	0.615379	0.851257
RNVU1-3	101954272	1.59271	0.00204099	0.238932	0.952103
	388685	56.3907	0.161661	0.238978	0.215097	0.541532
PPIAL4G	644591	0.637845	0.0113768	0.240988	0.579159
NBPF14	25832	1882.97	0.57462	0.233868	0.00161377	0.0308106
NOTCH2NLB	100996763	2021.5	0.367783	0.207285	0.0172282	0.139461
NUDT4B	440672	4005.36	-0.422403	0.277165	0.0172445	0.139477
PDE4DIP	9659	182275	0.0339266	0.130347	0.759183	0.917596
NBPF9	400818	1091.93	0.514354	0.181086	0.000685286	0.0173202
	653513	24967.9	-0.166072	0.165408	0.199618	0.520565
	100996761	1010	0.691931	0.200339	5.76991e-05	0.00293698
NBPF19	101060226	1067.69	0.465309	0.198767	0.00324016	0.0492231
PPIAL4C	653598	2.10841	-0.000754672	0.238355	0.982545
LINC00869	57234	111.663	0.294746	0.252507	0.061756	0.286192
	644634	23.8742	0.0127186	0.217308	0.894286	0.969127
	100189228	0
	102723955	6.12919	0.0460723	0.24216	0.365916	0.690816
	100189059	0.106673	0.00791909	0.241246	0.908865
H2BC18	440689	217.461	0.242464	0.234328	0.100676	0.370545
FCGR1A	2209	25.8844	0.241349	0.405962	0.030585	0.192565
	101927767	4.29219	0.0535106	0.242771	0.349446	0.678658
H3C13	653604	14.4561	-0.0788785	0.241872	0.342746	0.67271
H4C14	8370	241.033	-0.0299367	0.194859	0.794597	0.932089
	105371405	67.231	-0.0216767	0.198809	0.847129	0.950575
H3C14	126961	13.9686	0.207356	0.352218	0.0449673	0.240171
H2AC18	8337	388.236	0.0861426	0.206259	0.473591	0.771559
	337873	9.82307	0.00732482	0.231083	0.915162	0.974688
H2AC19	723790	386.664	0.0855711	0.206452	0.477225	0.773066
H3C15	333932	14.5657	0.224253	0.375473	0.0382811	0.21858
H4C15	554313	249.426	-0.0315235	0.194072	0.785007	0.927696
H2BC21	8349	1042.96	-0.118843	0.17658	0.345674	0.67553
H2AC20	8338	1256.55	0.168598	0.221547	0.213227	0.538429
H2AC21	317772	72.5499	0.0299163	0.206848	0.784691	0.927635
BOLA1	51027	70.224	-0.0501495	0.200225	0.663169	0.877066
SV2A	9900	16.8674	0.0324542	0.226348	0.702873	0.894979
SF3B4	10262	69.9742	-0.00264189	0.195511	0.980392	0.994618
MTMR11	10903	68.4788	0.131142	0.235984	0.276378	0.610579
OTUD7B	56957	2302.91	-0.0495009	0.147251	0.668649	0.88018
	105373477	55.5352	0.101939	0.208309	0.408063	0.72234
VPS45	11311	944.279	0.303215	0.151531	0.0155605	0.131265
PLEKHO1	51177	628.052	-0.154626	0.212266	0.239633	0.570912
ANP32E	81611	1013.66	-0.0838984	0.186769	0.496408	0.784342
CA14	23632	336.952	-0.0394823	0.192472	0.735367	0.907309
APH1A	51107	977.02	-0.156249	0.154464	0.198438	0.51888
C1orf54	79630	80.0032	-0.0615845	0.18631	0.611706	0.849395
CIART	148523	456.072	-0.198933	0.256584	0.145063	0.444848
MRPS21	54460	402.514	0.068609	0.166692	0.576575	0.831082
PRPF3	9129	671.543	0.162598	0.147867	0.174215	0.488185
RPRD2	23248	1572.64	-0.00691086	0.138282	0.950086	0.985147
TARS2	80222	572.262	0.0582072	0.142117	0.614301	0.85082
MIR6878	102465529	1.99227	0.0294693	0.241189	0.418697
ECM1	1893	73.4046	0.372408	0.40066	0.0380419	0.217957
FALEC	100874054	10.4803	0.0636499	0.237114	0.431425	0.742516
ADAMTSL4	54507	840.15	0.149862	0.213365	0.257707	0.591218
	105371437	56.9439	0.148965	0.247521	0.224293	0.551761
MIR4257	100422997	0
MCL1	574406	164.68	0.0233004	0.163528	0.84788	0.95079
MCL1	4170	5970.02	-0.195738	0.163473	0.121104	0.404708
ENSA	2029	5043.57	-0.37474	0.160134	0.00456339	0.0620238
GOLPH3L	55204	441.617	0.11099	0.162866	0.369967	0.694046
HORMAD1	84072	11.1781	0.0595419	0.239537	0.412457	0.725714
CTSS	1520	406.749	-0.0154244	0.201542	0.887418	0.965907
CTSK	1513	226.862	0.820927	0.308265	0.000558559	0.0148106
ARNT	405	2118.48	0.147658	0.14341	0.208373	0.531766
SETDB1	9869	887.382	0.145591	0.15495	0.231922	0.560721
CERS2	29956	536.754	-0.00782803	0.143544	0.944614	0.983476
ANXA9	8416	181.141	0.119979	0.184789	0.34897	0.67853
MINDY1	55793	555.866	0.127485	0.152204	0.290871	0.625807
PRUNE1	58497	877.893	0.152477	0.148974	0.203493	0.526293
BNIPL	149428	26.5693	0.0629773	0.222566	0.537587	0.807461
C1orf56	54964	63.5673	-0.13085	0.216161	0.300038	0.634098
CDC42SE1	56882	612.304	0.0283364	0.146369	0.809162	0.937072
MLLT11	10962	295.861	-0.038999	0.193845	0.737735	0.908218
GABPB2	126626	624.772	0.519082	0.16467	0.00025382	0.00822559
SEMA6C	10500	5139.32	-0.0658482	0.177048	0.588464	0.837083
SCNM1	100534012	0.118566	0.00817376	0.241258	0.908865
TNFAIP8L2	79626	36.8991	-0.0099574	0.218681	0.912749	0.973786
LYSMD1	388695	553.373	-0.373404	0.182853	0.0092184	0.0952519
SCNM1	79005	32.8965	0.0148255	0.20706	0.891278	0.967759
TMOD4	29765	5069.42	-0.0160342	0.147252	0.889089	0.96646
VPS72	6944	584.437	-0.296954	0.208883	0.043915	0.23696
PIP5K1A	8394	1464.12	-0.0715787	0.146165	0.539192	0.808593
PSMD4	5710	2476.58	-0.0476557	0.149555	0.68353	0.886737
ZNF687	57592	486.876	-0.0246931	0.156983	0.83472	0.945062
PI4KB	5298	1073.08	-0.109687	0.135842	0.327227	0.659681
RFX5	5993	621.464	0.395954	0.210464	0.0120478	0.112555
SELENBP1	8991	891.803	-0.104564	0.19288	0.404222	0.721018
PSMB4	5692	1189.64	-0.237068	0.152535	0.0544116	0.267001
POGZ	23126	1881.74	0.313432	0.180194	0.025046	0.171951
CGN	57530	1.69186	-0.0307502	0.242044	0.34717
TUFT1	7286	89.3103	0.79631	0.340583	0.00132249	0.0272866
MIR554	693139	1.85056	0.0296369	0.242518	0.297683
SNX27	81609	2147.49	-0.0862543	0.136993	0.444842	0.752242
CELF3	11189	23.7309	0.0220364	0.223521	0.801295	0.934008
RIIAD1	284485	8.37528	0.029149	0.235546	0.632513	0.859928
MRPL9	65005	607.722	-0.334583	0.204837	0.025121	0.172013
OAZ3	51686	14.1914	0.0457358	0.23322	0.552229	0.816049
TDRKH	11022	163.96	0.030914	0.166597	0.799568	0.933724
LINGO4	339398	139.842	-0.555987	0.63545	0.0146827	0.127002
RORC	6097	1728.24	-0.413362	0.291539	0.0205036	0.153805
C2CD4D	100191040	11.5058	0.109834	0.262671	0.16391	0.474848
	100132111	7.92156	0.132336	0.281426	0.0890133	0.347751
THEM5	284486	7.90465	0.095452	0.257709	0.172674	0.486532
THEM4	117145	282.591	-0.045729	0.159782	0.702446	0.89485
S100A10	6281	197.468	0.182835	0.223095	0.183677	0.500735
	441908	0.538077	0.00638083	0.240924	0.720565
S100A11	6282	73.9809	0.00767802	0.198711	0.947426	0.984346
	100131107	3.57106	-0.0113025	0.237126	0.804242
TCHHL1	126637	0.118566	0.00817376	0.241258	0.908865
TCHH	7062	0.495081	0.00891319	0.240945	0.694472
RPTN	126638	0.511016	-0.00594987	0.241015	0.71255
HRNR	388697	708.458	0.0830251	0.25002	0.249604	0.581116
FLG	2312	118.81	0.196479	0.308533	0.100881	0.370786
FLG-AS1	339400	23.0233	0.076664	0.237739	0.389248	0.708837
FLG2	388698	10.127	0.0444964	0.239174	0.461614	0.763279
CRNN	49860	0.43068	0.00286194	0.240868	0.863469
LCE5A	254910	0
CRCT1	54544	0
LCE3E	353145	0
LCE3D	84648	0.269562	-0.00937176	0.241426	0.626197
LCE3C	353144	0
LCE3B	353143	0
LCE3A	353142	0
LCE2D	353141	0
LCE2C	353140	0
LCE2B	26239	0
LCE2A	353139	0
LCE4A	199834	0
C1orf68	100129271	0
KPRP	448834	0
LCE1F	353137	0
LCE1E	353135	0
LCE1D	353134	0
LCE1C	353133	0
LCE1B	353132	0
LCE1A	353131	0
LCE6A	448835	0
SMCP	4184	0.640039	0.0136627	0.241722	0.444934
IVL	3713	0
SPRR4	163778	0
SPRR1A	6698	0
SPRR3	6707	0
SPRR1B	6699	0
SPRR2D	6703	0
SPRR2A	6700	0
SPRR2B	6701	0.362602	0.0121581	0.241548	0.594451
SPRR2E	6704	0
SPRR2F	6705	0
	6702	0
SPRR2G	6706	0
	101928009	0
LELP1	149018	0
PRR9	574414	0
LORICRIN	4014	0
PGLYRP3	114771	0.658944	0.00929346	0.241019	0.609761
PGLYRP4	57115	0.241735	0.0108411	0.241426	0.711351
S100A9	6280	126.731	-0.00307309	0.235619	0.944578	0.983476
S100A12	6283	3.55662	0.0125486	0.239423	0.711612
S100A8	6279	53.6556	-0.0138848	0.236111	0.782343	0.926833
S100A7A	338324	0.175474	-0.00811502	0.241329	0.744055
	645922	0
S100A7	6278	0.241735	0.0108411	0.241426	0.711351
S100A6	6277	1179.79	0.408956	0.346261	0.0291845	0.187446
S100A5	6276	2.0463	0.0315939	0.241717	0.379107
S100A4	6275	378.64	0.305483	0.219294	0.0452111	0.241076
	101928034	2.37148	0.00572667	0.238755	0.872523
S100A3	6274	2.14631	0.0306057	0.240855	0.44255
S100A2	6273	4.30842	0.10127	0.267755	0.0584176	0.278789
S100A16	140576	176.714	-0.160843	0.231899	0.216424	0.543559
S100A14	57402	0.913338	-0.00862984	0.2407	0.672848
S100A13	6284	588.976	0.0487264	0.161486	0.688137	0.888169
S100A1	6271	2373.55	-0.173625	0.246733	0.180717	0.496947
CHTOP	26097	1289.1	0.183136	0.139118	0.114022	0.392862
SNAPIN	23557	647.794	-0.144877	0.162458	0.241255	0.572112
ILF2	3608	1313.79	-0.00338383	0.130271	0.974167	0.992655
	100189015	2.20339	0.00710896	0.238224	0.856174
NPR1	4881	319.647	-0.197111	0.202423	0.149331	0.451735
MIR8083	102466879	0.193549	-0.0082699	0.241341	0.744055
INTS3	65123	1223.23	0.136852	0.151935	0.257766	0.591282
SLC27A3	11000	80.5473	-0.115963	0.217447	0.343135	0.673246
	343052	1.07873	0.0307049	0.242975	0.232469
	105371448	36.961	0.044281	0.208986	0.687118	0.887978
GATAD2B	57459	1033.85	0.0430977	0.134242	0.706925	0.896177
DENND4B	9909	1339.06	-0.256194	0.204533	0.072453	0.313115
CRTC2	200186	173.526	-0.198144	0.203039	0.148836	0.450969
SLC39A1	27173	635.924	-0.0672134	0.160368	0.577304	0.831593
MIR6737	102465441	0
CREB3L4	148327	80.7816	-0.00557625	0.188666	0.958737	0.987275
JTB	10899	966.631	-0.363609	0.222717	0.0208364	0.155461
RAB13	5872	108.211	-0.00807215	0.180685	0.945021	0.983486
RPS27	6232	3848.53	-0.158616	0.185643	0.222325	0.549689
NUP210L	91181	178.358	1.94562	0.449286	8.25663e-07	0.000101567
MIR5698	100847024	0
TPM3	7170	168984	-0.034266	0.142129	0.763449	0.919295
MIR190B	100126346	3.3976	0.00159256	0.237085	0.973109
C1orf189	388701	7.72521	-0.00122376	0.232045	0.982781	0.995479
C1orf43	25912	5658.53	-0.450203	0.204914	0.00433657	0.0598194
UBAP2L	9898	1216.33	-0.135386	0.155908	0.265338	0.59964
HAX1	10456	1981.78	-0.507889	0.201218	0.00153397	0.029904
AQP10	89872	0.814059	-0.022047	0.242506	0.225253
ATP8B2	57198	396.181	0.232271	0.231954	0.111381	0.387913
IL6R	3570	889.66	-0.243617	0.217106	0.0907884	0.350947
SHE	126669	825.767	-0.167495	0.140743	0.150186	0.452998
TDRD10	126668	58.4292	0.0687946	0.205091	0.557599	0.818629
UBE2Q1	55585	465.232	-0.397361	0.202127	0.0094086	0.0963465
UBE2Q1-AS1	100874097	9.8574	-0.0555181	0.238329	0.434364	0.744602
CHRNB2	1141	45.7263	0.0885894	0.209886	0.457834	0.760738
ADAR	103	2030.06	-0.0823213	0.151814	0.483442	0.7762
KCNN3	3782	1206.57	-0.0120713	0.188775	0.915235	0.974712
PMVK	10654	98.0857	-0.158053	0.237623	0.217923	0.544625
PBXIP1	57326	3741.34	0.0955044	0.172723	0.444696	0.752237
PYGO2	90780	282.672	-0.00756835	0.156303	0.948113	0.984576
	101928120	8.96558	0.0395218	0.235494	0.557903	0.818837
SHC1	6464	692.675	-0.0914682	0.174193	0.4619	0.763327
CKS1B	1163	69.9871	-0.0252597	0.189329	0.829332	0.94424
MIR4258	100423020	0.914279	-0.0129911	0.240543	0.603512
FLAD1	80308	437.322	-0.106502	0.185451	0.386177	0.706433
LENEP	55891	5.11887	0.0214916	0.236439	0.689893	0.88853
ZBTB7B	51043	321.909	-0.181443	0.230004	0.178514	0.494526
DCST2	127579	6.42196	0.115501	0.272592	0.0870187	0.344161
DCST1	149095	2.97742	0.101432	0.270531	0.0233111
	100505666	1.88984	0.0430674	0.244597	0.223754
ADAM15	8751	625.838	-0.337214	0.19706	0.0215607	0.157867
EFNA4	1945	7.63316	0.00986718	0.232401	0.878671	0.962617
EFNA3	1944	6.74449	0.0140759	0.235592	0.793742	0.931901
EFNA1	1942	116.374	-0.13792	0.233693	0.260975	0.595761
SLC50A1	55974	85.428	-0.116086	0.209959	0.351272	0.679354
DPM3	54344	53.7687	-0.059242	0.200216	0.611987	0.84954
KRTCAP2	200185	221.407	-0.359284	0.230535	0.0240794	0.167828
TRIM46	80128	4.24662	-0.00799474	0.234498	0.88491
MUC1	4582	2.56769	-0.0383108	0.242744	0.319431
MIR92B	693235	0
THBS3	7059	347.414	0.202439	0.224815	0.153518	0.45876
MTX1	4580	162.591	-0.0682998	0.189645	0.573693	0.829203
GBAP1	2630	84.012	0.291876	0.268696	0.0661064	0.29685
GBA	2629	193.854	0.327683	0.242206	0.0408288	0.227639
FAM189B	10712	70.1836	-0.152304	0.221987	0.241723	0.572245
SCAMP3	10067	414.075	-0.129762	0.19592	0.312118	0.644326
CLK2	1196	290.293	0.0615044	0.165489	0.615171	0.851236
HCN3	57657	13.3957	0.109789	0.257549	0.209033	0.532611
PKLR	5313	0.963577	-0.00527517	0.240161	0.828911
FDPS	2224	462.635	-0.137679	0.16276	0.265662	0.599979
RUSC1-AS1	284618	15.0451	-0.03055	0.225659	0.717795	0.901721
RUSC1	23623	157.198	0.0707266	0.169251	0.570629	0.827044
ASH1L	55870	7419	-0.100861	0.144	0.37669	0.69845
MIR555	693140	1.4374	-0.0149362	0.240619	0.563671
POU5F1P4	645682	51.4566	0.0208068	0.200103	0.855057	0.953964
ASH1L-AS1	645676	77.5124	0.26394	0.249111	0.0832226	0.336702
MSTO1	55154	244.964	0.0629492	0.187324	0.607228	0.847
YY1AP1	55249	1670.89	0.122553	0.146293	0.315539	0.647672
DAP3	7818	1137	-0.128033	0.151363	0.283553	0.617011
	100129405	143.294	0.0290515	0.186944	0.808516	0.937065
GON4L	54856	1682.27	0.159241	0.14924	0.18601	0.504154
SYT11	23208	308.934	0.234821	0.232987	0.10888	0.384133
RIT1	6016	525.873	-0.0645689	0.175207	0.596895	0.840488
KHDC4	22889	698.596	0.0208192	0.156955	0.863011	0.957204
SNORA80E	677823	11.1102	-0.0170147	0.233495	0.781291	0.926546
SCARNA4	677771	12.7513	0.118443	0.262637	0.18209	0.498816
RXFP4	339403	9.16782	0.0567009	0.237143	0.452429	0.757399
ARHGEF2	9181	989.722	0.400674	0.279054	0.0239794	0.167528
MIR6738	102465442	0.401992	0.0035021	0.240882	0.863469
	105371729	1.68089	-0.00206007	0.238561	0.953482
SSR2	6746	560.742	-0.0234008	0.14861	0.841086	0.948294
UBQLN4	56893	728.196	-0.0605992	0.155992	0.61142	0.849372
LAMTOR2	28956	171.031	-0.117799	0.188974	0.354172	0.681689
RAB25	57111	0
MEX3A	92312	8.5243	0.0255411	0.233461	0.697453	0.892513
LMNA	4000	3301.68	-0.0105178	0.178558	0.926939	0.977995
SEMA4A	64218	60.8699	0.135976	0.237943	0.26387	0.598364
SLC25A44	9673	442.483	-0.290314	0.185199	0.0373941	0.21646
PMF1	11243	224.055	-0.228751	0.251353	0.112293	0.389552
PMF1-BGLAP	100527963	4.46141	-0.0412558	0.239925	0.446524	0.753269
BGLAP	632	0.52286	0.00824768	0.240873	0.690938
PAQR6	79957	30.8665	0.786997	0.491886	0.00552564	0.0697379
SMG5	23381	2054.45	-0.205077	0.151361	0.092264	0.354219
TMEM79	84283	30.911	-0.0107909	0.212682	0.900101	0.970473
GLMP	112770	81.3743	0.0936429	0.206017	0.442935	0.751156
VHLL	391104	5.02439	-0.147946	0.306102	0.0154114	0.130712
CCT3	7203	2768.72	-0.205807	0.176149	0.116901	0.398124
TSACC	128229	7.00663	0.100523	0.259515	0.16736	0.480049
RHBG	57127	0.164861	-0.00801549	0.241323	0.744055
MIR9-1HG	10485	0.45278	0.0166601	0.241854	0.471212
MIR9-1	407046	0
MEF2D	4209	2492.24	0.0378234	0.146089	0.746538	0.91179
IQGAP3	128239	7.7964	0.0693632	0.246108	0.287702	0.621516
TTC24	164118	13.4986	0.0939805	0.253617	0.221384	0.548549
NAXE	128240	550.607	-0.715003	0.281957	0.000797216	0.019272
GPATCH4	54865	213.967	-0.270145	0.216712	0.0659301	0.296585
	101928177	2.83366	0.0113476	0.238179	0.780226
HAPLN2	60484	9.97287	0.00198089	0.231621	0.97793	0.99364
BCAN	63827	18.7741	-0.0727534	0.236274	0.408505	0.722492
NES	10763	3231.46	1.17938	0.402843	0.00018533	0.00664705
CRABP2	1382	20.4164	0.101829	0.248608	0.272482	0.605598
ISG20L2	81875	198.634	-0.00645556	0.163998	0.955962	0.98687
RRNAD1	51093	223.07	-0.137416	0.191028	0.287568	0.621295
MRPL24	79590	410.033	-0.528675	0.244823	0.00345839	0.0514268
HDGF	3068	3035.48	-0.315264	0.191297	0.0276965	0.181616
PRCC	5546	277.493	-0.0901131	0.162412	0.459057	0.762055
SH2D2A	9047	9.63097	0.0725054	0.243282	0.338304	0.668967
NTRK1	4914	10.7919	-0.00630597	0.228253	0.930154	0.97904
INSRR	3645	9.79427	0.133178	0.279998	0.101485	0.371543
PEAR1	375033	278.164	-0.165585	0.217437	0.214305	0.540447
LRRC71	149499	14.7687	0.0611652	0.234558	0.465926	0.766655
ARHGEF11	9826	1773.96	-0.183828	0.148194	0.124299	0.410514
MIR765	768220	3.2443	-0.00867954	0.237502	0.83935
ETV3L	440695	8.01517	0.100263	0.256506	0.20154	0.523258
ETV3	2117	601.174	0.0718105	0.158466	0.553936	0.817115
CYCSP52	360155	4.004	0.0054387	0.23842	0.887045
FCRL5	83416	8.646	0.0649527	0.249996	0.161602	0.471183
FCRL4	83417	0
FCRL3	115352	13.4467	0.0184944	0.226901	0.817411	0.940424
FCRL2	79368	4.82481	-0.0198044	0.238012	0.661462	0.876414
FCRL1	115350	11.2997	-0.164826	0.318192	0.0261367	0.175815
CD5L	922	0
KIRREL1	55243	521.505	0.291948	0.220698	0.0540748	0.266275
LINC01704	646268	1.74223	-0.00609178	0.240129	0.804927
CD1D	912	51.2721	-0.10621	0.240633	0.306786	0.63997
CD1A	909	0
CD1C	911	23.6099	0.137541	0.270516	0.162459	0.472475
CD1B	910	1.28734	0.0437301	0.246503	0.0786737
CD1E	913	4.28217	0.0215338	0.238831	0.615047	0.85115
OR10T2	128360	0
OR10K2	391107	0
OR10K1	391109	0
OR10R2	343406	0
OR6Y1	391112	0
OR6P1	128366	0
OR10X1	128367	0
OR10Z1	128368	0
SPTA1	6708	20.3791	-0.0880032	0.24017	0.342426	0.672469
OR6K2	81448	0
OR6K3	391114	0.118566	0.00817376	0.241258	0.908865
OR6K6	128371	0
OR6N1	128372	0
OR6N2	81442	0
MNDA	4332	101.521	-0.143175	0.244233	0.233774	0.563517
PYHIN1	149628	20.3866	-0.12045	0.256964	0.214839	0.541093
IFI16	3428	624.941	0.261521	0.197242	0.0667594	0.298234
AIM2	9447	6.34916	0.103399	0.266263	0.0926577	0.354681
	100189166	0.134781	-0.00768969	0.241301	0.744055
CADM3	57863	21.8807	0.118745	0.25632	0.222665	0.549864
	100131825	20.2947	1.27307	0.601484	0.00142631	0.0286086
ACKR1	2532	69.6433	0.620906	0.432515	0.0097429	0.0984159
FCER1A	2205	41.7797	0.141173	0.254336	0.21869	0.545295
OR10J3	441911	0
OR10J1	26476	0
OR10J5	127385	0
APCS	325	0
CRP	1401	0
DUSP23	54935	84.3206	-0.0394872	0.195347	0.733846	0.906813
FCRL6	343413	11.7321	-0.0739846	0.244148	0.318978	0.650473
SLAMF8	56833	34.2145	0.0609155	0.216326	0.571978	0.827826
SNHG28	284677	38.1722	0.0793575	0.223306	0.462318	0.763888
VSIG8	391123	23.1676	0.0146092	0.227065	0.854085	0.953585
CFAP45	25790	5.08399	-0.0429214	0.241136	0.402919	0.72035
MIR4259	100422852	0
TAGLN2	8407	540.337	0.0429017	0.162697	0.720361	0.902355
IGSF9	57549	1.36908	-0.00242859	0.239391	0.935551
SLAMF9	89886	0.387097	-0.00990265	0.241479	0.581449
	100505633	3.66114	0.0908296	0.261503	0.0780901
PIGM	93183	156.635	0.127333	0.190687	0.325333	0.658013
KCNJ10	3766	8.25816	-0.000912669	0.231938	0.986638	0.997017
KCNJ9	3765	5.48192	0.0147522	0.236269	0.774193	0.924203
IGSF8	93185	133.139	0.227873	0.269612	0.115399	0.395496
ATP1A2	477	37911	-0.0176729	0.151588	0.878785	0.962617
ATP1A4	480	158.554	0.798427	0.29914	0.000565837	0.01494
CASQ1	844	42069.8	-0.112597	0.177323	0.362749	0.688641
	729867	51.5191	0.25788	0.339579	0.0744656	0.317184
PEA15	8682	735.615	0.174113	0.18606	0.191538	0.511083
DCAF8	50717	4914.7	-0.0971221	0.152009	0.418626	0.731028
PEX19	5824	1963.87	-0.184156	0.167218	0.147879	0.449933
NHLH1	4807	2.90186	0.035217	0.24084	0.430757
COPA	1314	3419.46	-0.0203492	0.136999	0.857159	0.955112
	474338	128.859	-0.078308	0.179465	0.52587	0.801004
NCSTN	23385	1268.39	0.28603	0.18244	0.0398242	0.224225
VANGL2	57216	53.3524	0.270602	0.326271	0.0742779	0.316732
SLAMF6	114836	14.2924	0.0352392	0.228951	0.664138	0.877451
CD84	8832	156.953	0.343333	0.289899	0.04318	0.234557
SLAMF1	6504	15.5519	0.335691	0.562412	0.0246137	0.170489
CD48	962	37.7711	-0.0634892	0.231434	0.47948	0.773931
SLAMF7	57823	20.2936	0.186992	0.324359	0.063307	0.289717
LY9	4063	12.297	0.0132386	0.23192	0.842262	0.948503
CD244	51744	11.657	0.0483336	0.236113	0.502804	0.788733
ITLN1	55600	1.63294	-0.0262549	0.242223	0.298191
	101928372	1.11088	-0.0173411	0.241111	0.470298
ITLN2	142683	0
F11R	50848	455.868	0.0208315	0.158476	0.861062	0.956483
TSTD1	100131187	84.441	1.58345	0.329873	9.20115e-08	1.65587e-05
USF1	7391	630.078	-0.033732	0.157789	0.776531	0.925516
ARHGAP30	257106	131.276	0.0575173	0.200515	0.624958	0.856667
NECTIN4	81607	0.225239	0.0106529	0.24141	0.729663
KLHDC9	126823	19.5487	0.130399	0.259045	0.209412	0.533243
PFDN2	5202	171.538	-0.297321	0.224916	0.0497358	0.254319
NIT1	4817	274.558	0.0843848	0.164292	0.493583	0.782741
DEDD	9191	505.172	-0.372231	0.173963	0.00744339	0.0829528
UFC1	51506	389.077	-0.436872	0.205433	0.00551745	0.0697379
USP21	27005	226.923	-0.0858313	0.172624	0.486581	0.778498
PPOX	5498	128.572	0.0629096	0.192309	0.604386	0.845254
B4GALT3	8703	210.794	-0.32623	0.215196	0.0317404	0.197032
ADAMTS4	9507	37.9585	-0.128538	0.252566	0.231265	0.560247
NDUFS2	4720	2808.32	-0.113675	0.164172	0.354944	0.682432
FCER1G	2207	31.1416	0.0296396	0.221869	0.747828	0.912588
APOA2	336	0.724643	0.00804974	0.240616	0.727565
TOMM40L	84134	816.045	-0.481159	0.254235	0.00725229	0.0820463
MIR5187	100847090	0.497102	0.000508385	0.240645	0.995308
NR1I3	9970	74.0725	-0.100209	0.208885	0.40894	0.722953
PCP4L1	654790	11.9541	0.0651777	0.23626	0.434912	0.745049
MPZ	4359	17.229	-0.0703784	0.235385	0.422677	0.733953
SDHC	6391	1139.9	-0.257471	0.214436	0.0756253	0.319812
CFAP126	257177	850.028	-0.202289	0.187575	0.130949	0.42117
	100189373	1.13293	0.0114394	0.2402	0.673475
	100189407	1.59061	0.0355252	0.244193	0.142358
	100189402	1.61884	-0.0248186	0.241399	0.406793
	100188997	1.04374	0.0024734	0.240003	0.921028
	100189412	0.469275	0.0133408	0.241653	0.516438
	100189394	0.269562	-0.00937176	0.241426	0.626197
	100189366	1.25636	0.00724252	0.240202	0.768585
	100189091	0.118566	0.00817376	0.241258	0.908865
	100189260	0.55496	-0.000818499	0.24061	0.955265
	100189235	0.934358	0.0120272	0.240478	0.619722
	100189009	0.46311	-0.0107099	0.241538	0.506666
	100189252	1.25636	0.00724252	0.240202	0.768585
	100189385	0.118566	0.00817376	0.241258	0.908865
	100189141	1.10992	-0.00125979	0.240176	0.956984
	100189290	1.1719	-0.00254796	0.239863	0.922622
	100189316	0.656659	-0.0143542	0.241784	0.365266
	100189230	0.837575	0.0056002	0.240431	0.77346
	100189259	0.118566	0.00817376	0.241258	0.908865
	100189188	1.66488	-0.00155712	0.239883	0.951525
	100189134	1.30277	-0.0198552	0.241364	0.413522
	100189364	0.850207	-0.0175991	0.242077	0.267738
	100189160	0.418788	0.00324677	0.240773	0.863582
	100189017	0.118566	0.00817376	0.241258	0.908865
	100189039	1.66488	-0.00155712	0.239883	0.951525
	100189120	1.1819	-0.0213423	0.242044	0.280769
	100189139	0.715427	-0.0149993	0.24184	0.339025
	100189274	0
FCGR2A	2212	187.449	0.0591644	0.193033	0.624328	0.856519
	100189380	0
HSPA6	3310	63.7871	0.126987	0.257514	0.217531	0.54426
	100189018	0.999777	-0.019331	0.242272	0.217823
[truncated: 26,504 more rows]
