# Supplementary material for: Transcriptome Analysis in a Primary Human Muscle Cell Differentiation Model for Myotonic Dystrophy Type 1
Source: Int J Mol Sci. 2021 Aug 10;22(16):8607. doi: 10.3390/ijms22168607 (PMC8395314; doi:10.3390/ijms22168607)
Supplement: Supplementary file 1 [file ijms-22-08607-s001.zip › Table S10.xlsx]

## Sheet: Sheet1
term	count	genes	adj_pval
GO_CELL_CELL_ADHESION_VIA_PLASMA_MEMBRANE_ADHESION_MOLECULES	80	ADIPOQ	4.36205e-11
GO_CELL_CELL_ADHESION_VIA_PLASMA_MEMBRANE_ADHESION_MOLECULES	80	PCDH20	4.36205e-11
GO_CELL_CELL_ADHESION_VIA_PLASMA_MEMBRANE_ADHESION_MOLECULES	80	PTPRD	4.36205e-11
GO_CELL_CELL_ADHESION_VIA_PLASMA_MEMBRANE_ADHESION_MOLECULES	80	PTPRF	4.36205e-11
GO_CELL_CELL_ADHESION_VIA_PLASMA_MEMBRANE_ADHESION_MOLECULES	80	PCDH11X	4.36205e-11
GO_CELL_CELL_ADHESION_VIA_PLASMA_MEMBRANE_ADHESION_MOLECULES	80	EFNA5	4.36205e-11
GO_CELL_CELL_ADHESION_VIA_PLASMA_MEMBRANE_ADHESION_MOLECULES	80	CDH2	4.36205e-11
GO_CELL_CELL_ADHESION_VIA_PLASMA_MEMBRANE_ADHESION_MOLECULES	80	CXADR	4.36205e-11
GO_CELL_CELL_ADHESION_VIA_PLASMA_MEMBRANE_ADHESION_MOLECULES	80	LRRC4C	4.36205e-11
GO_CELL_CELL_ADHESION_VIA_PLASMA_MEMBRANE_ADHESION_MOLECULES	80	PCDHGA7	4.36205e-11
GO_CELL_CELL_ADHESION_VIA_PLASMA_MEMBRANE_ADHESION_MOLECULES	80	TENM1	4.36205e-11
GO_CELL_CELL_ADHESION_VIA_PLASMA_MEMBRANE_ADHESION_MOLECULES	80	PCDHGC4	4.36205e-11
GO_CELL_CELL_ADHESION_VIA_PLASMA_MEMBRANE_ADHESION_MOLECULES	80	CDH17	4.36205e-11
GO_CELL_CELL_ADHESION_VIA_PLASMA_MEMBRANE_ADHESION_MOLECULES	80	ROBO2	4.36205e-11
GO_CELL_CELL_ADHESION_VIA_PLASMA_MEMBRANE_ADHESION_MOLECULES	80	PCDHGA8	4.36205e-11
GO_CELL_CELL_ADHESION_VIA_PLASMA_MEMBRANE_ADHESION_MOLECULES	80	PCDHGA3	4.36205e-11
GO_CELL_CELL_ADHESION_VIA_PLASMA_MEMBRANE_ADHESION_MOLECULES	80	TENM2	4.36205e-11
GO_CELL_CELL_ADHESION_VIA_PLASMA_MEMBRANE_ADHESION_MOLECULES	80	PCDHGB3	4.36205e-11
GO_CELL_CELL_ADHESION_VIA_PLASMA_MEMBRANE_ADHESION_MOLECULES	80	PCDH7	4.36205e-11
GO_CELL_CELL_ADHESION_VIA_PLASMA_MEMBRANE_ADHESION_MOLECULES	80	GPC6	4.36205e-11
GO_CELL_CELL_ADHESION_VIA_PLASMA_MEMBRANE_ADHESION_MOLECULES	80	TENM4	4.36205e-11
GO_CELL_CELL_ADHESION_VIA_PLASMA_MEMBRANE_ADHESION_MOLECULES	80	FAT1	4.36205e-11
GO_CELL_CELL_ADHESION_VIA_PLASMA_MEMBRANE_ADHESION_MOLECULES	80	PCDHGB1	4.36205e-11
GO_CELL_CELL_ADHESION_VIA_PLASMA_MEMBRANE_ADHESION_MOLECULES	80	CDH11	4.36205e-11
GO_CELL_CELL_ADHESION_VIA_PLASMA_MEMBRANE_ADHESION_MOLECULES	80	CLSTN2	4.36205e-11
GO_CELL_CELL_ADHESION_VIA_PLASMA_MEMBRANE_ADHESION_MOLECULES	80	PCDHGB2	4.36205e-11
GO_CELL_CELL_ADHESION_VIA_PLASMA_MEMBRANE_ADHESION_MOLECULES	80	PCDHGA9	4.36205e-11
GO_CELL_CELL_ADHESION_VIA_PLASMA_MEMBRANE_ADHESION_MOLECULES	80	PCDHGA5	4.36205e-11
GO_CELL_CELL_ADHESION_VIA_PLASMA_MEMBRANE_ADHESION_MOLECULES	80	PCDHGA11	4.36205e-11
GO_CELL_CELL_ADHESION_VIA_PLASMA_MEMBRANE_ADHESION_MOLECULES	80	TGFB2	4.36205e-11
GO_CELL_CELL_ADHESION_VIA_PLASMA_MEMBRANE_ADHESION_MOLECULES	80	PCDHGB4	4.36205e-11
GO_CELL_CELL_ADHESION_VIA_PLASMA_MEMBRANE_ADHESION_MOLECULES	80	PCDHB11	4.36205e-11
GO_CELL_CELL_ADHESION_VIA_PLASMA_MEMBRANE_ADHESION_MOLECULES	80	PCDHGC5	4.36205e-11
GO_CELL_CELL_ADHESION_VIA_PLASMA_MEMBRANE_ADHESION_MOLECULES	80	PCDHGA6	4.36205e-11
GO_CELL_CELL_ADHESION_VIA_PLASMA_MEMBRANE_ADHESION_MOLECULES	80	PCDHGA2	4.36205e-11
GO_CELL_CELL_ADHESION_VIA_PLASMA_MEMBRANE_ADHESION_MOLECULES	80	PCDHGB5	4.36205e-11
GO_CELL_CELL_ADHESION_VIA_PLASMA_MEMBRANE_ADHESION_MOLECULES	80	PCDH18	4.36205e-11
GO_CELL_CELL_ADHESION_VIA_PLASMA_MEMBRANE_ADHESION_MOLECULES	80	PCDHGA4	4.36205e-11
GO_CELL_CELL_ADHESION_VIA_PLASMA_MEMBRANE_ADHESION_MOLECULES	80	IL1RAPL1	4.36205e-11
GO_CELL_CELL_ADHESION_VIA_PLASMA_MEMBRANE_ADHESION_MOLECULES	80	PCDHGC3	4.36205e-11
GO_CELL_CELL_ADHESION_VIA_PLASMA_MEMBRANE_ADHESION_MOLECULES	80	PCDHB12	4.36205e-11
GO_CELL_CELL_ADHESION_VIA_PLASMA_MEMBRANE_ADHESION_MOLECULES	80	PCDHGB6	4.36205e-11
GO_CELL_CELL_ADHESION_VIA_PLASMA_MEMBRANE_ADHESION_MOLECULES	80	CDH8	4.36205e-11
GO_CELL_CELL_ADHESION_VIA_PLASMA_MEMBRANE_ADHESION_MOLECULES	80	PCDHGB7	4.36205e-11
GO_CELL_CELL_ADHESION_VIA_PLASMA_MEMBRANE_ADHESION_MOLECULES	80	PCDHB10	4.36205e-11
GO_CELL_CELL_ADHESION_VIA_PLASMA_MEMBRANE_ADHESION_MOLECULES	80	PCDHGA1	4.36205e-11
GO_CELL_CELL_ADHESION_VIA_PLASMA_MEMBRANE_ADHESION_MOLECULES	80	PCDHB9	4.36205e-11
GO_CELL_CELL_ADHESION_VIA_PLASMA_MEMBRANE_ADHESION_MOLECULES	80	CLSTN3	4.36205e-11
GO_CELL_CELL_ADHESION_VIA_PLASMA_MEMBRANE_ADHESION_MOLECULES	80	PCDHB7	4.36205e-11
GO_CELL_CELL_ADHESION_VIA_PLASMA_MEMBRANE_ADHESION_MOLECULES	80	ARVCF	4.36205e-11
GO_CELL_CELL_ADHESION_VIA_PLASMA_MEMBRANE_ADHESION_MOLECULES	80	PCDHGA10	4.36205e-11
GO_CELL_CELL_ADHESION_VIA_PLASMA_MEMBRANE_ADHESION_MOLECULES	80	PCDHGA12	4.36205e-11
GO_CELL_CELL_ADHESION_VIA_PLASMA_MEMBRANE_ADHESION_MOLECULES	80	PCDHB5	4.36205e-11
GO_CELL_CELL_ADHESION_VIA_PLASMA_MEMBRANE_ADHESION_MOLECULES	80	PCDHB14	4.36205e-11
GO_CELL_CELL_ADHESION_VIA_PLASMA_MEMBRANE_ADHESION_MOLECULES	80	VCAM1	4.36205e-11
GO_CELL_CELL_ADHESION_VIA_PLASMA_MEMBRANE_ADHESION_MOLECULES	80	PCDH9	4.36205e-11
GO_CELL_CELL_ADHESION_VIA_PLASMA_MEMBRANE_ADHESION_MOLECULES	80	PCDHB3	4.36205e-11
GO_CELL_CELL_ADHESION_VIA_PLASMA_MEMBRANE_ADHESION_MOLECULES	80	DSC2	4.36205e-11
GO_CELL_CELL_ADHESION_VIA_PLASMA_MEMBRANE_ADHESION_MOLECULES	80	IGSF11	4.36205e-11
GO_CELL_CELL_ADHESION_VIA_PLASMA_MEMBRANE_ADHESION_MOLECULES	80	PTPRS	4.36205e-11
GO_CELL_CELL_ADHESION_VIA_PLASMA_MEMBRANE_ADHESION_MOLECULES	80	TENM3	4.36205e-11
GO_CELL_CELL_ADHESION_VIA_PLASMA_MEMBRANE_ADHESION_MOLECULES	80	ADGRL3	4.36205e-11
GO_CELL_CELL_ADHESION_VIA_PLASMA_MEMBRANE_ADHESION_MOLECULES	80	PLXNB2	4.36205e-11
GO_CELL_CELL_ADHESION_VIA_PLASMA_MEMBRANE_ADHESION_MOLECULES	80	FAT2	4.36205e-11
GO_CELL_CELL_ADHESION_VIA_PLASMA_MEMBRANE_ADHESION_MOLECULES	80	MAP2K5	4.36205e-11
GO_CELL_CELL_ADHESION_VIA_PLASMA_MEMBRANE_ADHESION_MOLECULES	80	CDH26	4.36205e-11
GO_CELL_CELL_ADHESION_VIA_PLASMA_MEMBRANE_ADHESION_MOLECULES	80	MPZL2	4.36205e-11
GO_CELL_CELL_ADHESION_VIA_PLASMA_MEMBRANE_ADHESION_MOLECULES	80	PCDHB16	4.36205e-11
GO_CELL_CELL_ADHESION_VIA_PLASMA_MEMBRANE_ADHESION_MOLECULES	80	FAT4	4.36205e-11
GO_CELL_CELL_ADHESION_VIA_PLASMA_MEMBRANE_ADHESION_MOLECULES	80	CDH4	4.36205e-11
GO_CELL_CELL_ADHESION_VIA_PLASMA_MEMBRANE_ADHESION_MOLECULES	80	CD84	4.36205e-11
GO_CELL_CELL_ADHESION_VIA_PLASMA_MEMBRANE_ADHESION_MOLECULES	80	PCDHB13	4.36205e-11
GO_CELL_CELL_ADHESION_VIA_PLASMA_MEMBRANE_ADHESION_MOLECULES	80	CRB1	4.36205e-11
GO_CELL_CELL_ADHESION_VIA_PLASMA_MEMBRANE_ADHESION_MOLECULES	80	FAT3	4.36205e-11
GO_CELL_CELL_ADHESION_VIA_PLASMA_MEMBRANE_ADHESION_MOLECULES	80	PCDHB4	4.36205e-11
GO_CELL_CELL_ADHESION_VIA_PLASMA_MEMBRANE_ADHESION_MOLECULES	80	CDHR3	4.36205e-11
GO_CELL_CELL_ADHESION_VIA_PLASMA_MEMBRANE_ADHESION_MOLECULES	80	ALCAM	4.36205e-11
GO_CELL_CELL_ADHESION_VIA_PLASMA_MEMBRANE_ADHESION_MOLECULES	80	CELSR3	4.36205e-11
GO_CELL_CELL_ADHESION_VIA_PLASMA_MEMBRANE_ADHESION_MOLECULES	80	MILR1	4.36205e-11
GO_CELL_CELL_ADHESION_VIA_PLASMA_MEMBRANE_ADHESION_MOLECULES	80	ITGAM	4.36205e-11
GO_HOMOPHILIC_CELL_ADHESION_VIA_PLASMA_MEMBRANE_ADHESION_MOLECULES	62	PCDH20	9.6682e-08
GO_HOMOPHILIC_CELL_ADHESION_VIA_PLASMA_MEMBRANE_ADHESION_MOLECULES	62	PCDH11X	9.6682e-08
GO_HOMOPHILIC_CELL_ADHESION_VIA_PLASMA_MEMBRANE_ADHESION_MOLECULES	62	CDH2	9.6682e-08
GO_HOMOPHILIC_CELL_ADHESION_VIA_PLASMA_MEMBRANE_ADHESION_MOLECULES	62	PCDHGA7	9.6682e-08
GO_HOMOPHILIC_CELL_ADHESION_VIA_PLASMA_MEMBRANE_ADHESION_MOLECULES	62	PCDHGC4	9.6682e-08
GO_HOMOPHILIC_CELL_ADHESION_VIA_PLASMA_MEMBRANE_ADHESION_MOLECULES	62	CDH17	9.6682e-08
GO_HOMOPHILIC_CELL_ADHESION_VIA_PLASMA_MEMBRANE_ADHESION_MOLECULES	62	ROBO2	9.6682e-08
GO_HOMOPHILIC_CELL_ADHESION_VIA_PLASMA_MEMBRANE_ADHESION_MOLECULES	62	PCDHGA8	9.6682e-08
GO_HOMOPHILIC_CELL_ADHESION_VIA_PLASMA_MEMBRANE_ADHESION_MOLECULES	62	PCDHGA3	9.6682e-08
GO_HOMOPHILIC_CELL_ADHESION_VIA_PLASMA_MEMBRANE_ADHESION_MOLECULES	62	PCDHGB3	9.6682e-08
GO_HOMOPHILIC_CELL_ADHESION_VIA_PLASMA_MEMBRANE_ADHESION_MOLECULES	62	PCDH7	9.6682e-08
GO_HOMOPHILIC_CELL_ADHESION_VIA_PLASMA_MEMBRANE_ADHESION_MOLECULES	62	FAT1	9.6682e-08
GO_HOMOPHILIC_CELL_ADHESION_VIA_PLASMA_MEMBRANE_ADHESION_MOLECULES	62	PCDHGB1	9.6682e-08
GO_HOMOPHILIC_CELL_ADHESION_VIA_PLASMA_MEMBRANE_ADHESION_MOLECULES	62	CDH11	9.6682e-08
GO_HOMOPHILIC_CELL_ADHESION_VIA_PLASMA_MEMBRANE_ADHESION_MOLECULES	62	CLSTN2	9.6682e-08
GO_HOMOPHILIC_CELL_ADHESION_VIA_PLASMA_MEMBRANE_ADHESION_MOLECULES	62	PCDHGB2	9.6682e-08
GO_HOMOPHILIC_CELL_ADHESION_VIA_PLASMA_MEMBRANE_ADHESION_MOLECULES	62	PCDHGA9	9.6682e-08
GO_HOMOPHILIC_CELL_ADHESION_VIA_PLASMA_MEMBRANE_ADHESION_MOLECULES	62	PCDHGA5	9.6682e-08
GO_HOMOPHILIC_CELL_ADHESION_VIA_PLASMA_MEMBRANE_ADHESION_MOLECULES	62	PCDHGA11	9.6682e-08
GO_HOMOPHILIC_CELL_ADHESION_VIA_PLASMA_MEMBRANE_ADHESION_MOLECULES	62	PCDHGB4	9.6682e-08
GO_HOMOPHILIC_CELL_ADHESION_VIA_PLASMA_MEMBRANE_ADHESION_MOLECULES	62	PCDHB11	9.6682e-08
GO_HOMOPHILIC_CELL_ADHESION_VIA_PLASMA_MEMBRANE_ADHESION_MOLECULES	62	PCDHGC5	9.6682e-08
GO_HOMOPHILIC_CELL_ADHESION_VIA_PLASMA_MEMBRANE_ADHESION_MOLECULES	62	PCDHGA6	9.6682e-08
GO_HOMOPHILIC_CELL_ADHESION_VIA_PLASMA_MEMBRANE_ADHESION_MOLECULES	62	PCDHGA2	9.6682e-08
GO_HOMOPHILIC_CELL_ADHESION_VIA_PLASMA_MEMBRANE_ADHESION_MOLECULES	62	PCDHGB5	9.6682e-08
GO_HOMOPHILIC_CELL_ADHESION_VIA_PLASMA_MEMBRANE_ADHESION_MOLECULES	62	PCDH18	9.6682e-08
GO_HOMOPHILIC_CELL_ADHESION_VIA_PLASMA_MEMBRANE_ADHESION_MOLECULES	62	PCDHGA4	9.6682e-08
GO_HOMOPHILIC_CELL_ADHESION_VIA_PLASMA_MEMBRANE_ADHESION_MOLECULES	62	PCDHGC3	9.6682e-08
GO_HOMOPHILIC_CELL_ADHESION_VIA_PLASMA_MEMBRANE_ADHESION_MOLECULES	62	PCDHB12	9.6682e-08
GO_HOMOPHILIC_CELL_ADHESION_VIA_PLASMA_MEMBRANE_ADHESION_MOLECULES	62	PCDHGB6	9.6682e-08
GO_HOMOPHILIC_CELL_ADHESION_VIA_PLASMA_MEMBRANE_ADHESION_MOLECULES	62	CDH8	9.6682e-08
GO_HOMOPHILIC_CELL_ADHESION_VIA_PLASMA_MEMBRANE_ADHESION_MOLECULES	62	PCDHGB7	9.6682e-08
GO_HOMOPHILIC_CELL_ADHESION_VIA_PLASMA_MEMBRANE_ADHESION_MOLECULES	62	PCDHB10	9.6682e-08
GO_HOMOPHILIC_CELL_ADHESION_VIA_PLASMA_MEMBRANE_ADHESION_MOLECULES	62	PCDHGA1	9.6682e-08
GO_HOMOPHILIC_CELL_ADHESION_VIA_PLASMA_MEMBRANE_ADHESION_MOLECULES	62	PCDHB9	9.6682e-08
GO_HOMOPHILIC_CELL_ADHESION_VIA_PLASMA_MEMBRANE_ADHESION_MOLECULES	62	CLSTN3	9.6682e-08
GO_HOMOPHILIC_CELL_ADHESION_VIA_PLASMA_MEMBRANE_ADHESION_MOLECULES	62	PCDHB7	9.6682e-08
GO_HOMOPHILIC_CELL_ADHESION_VIA_PLASMA_MEMBRANE_ADHESION_MOLECULES	62	PCDHGA10	9.6682e-08
GO_HOMOPHILIC_CELL_ADHESION_VIA_PLASMA_MEMBRANE_ADHESION_MOLECULES	62	PCDHGA12	9.6682e-08
GO_HOMOPHILIC_CELL_ADHESION_VIA_PLASMA_MEMBRANE_ADHESION_MOLECULES	62	PCDHB5	9.6682e-08
GO_HOMOPHILIC_CELL_ADHESION_VIA_PLASMA_MEMBRANE_ADHESION_MOLECULES	62	PCDHB14	9.6682e-08
GO_HOMOPHILIC_CELL_ADHESION_VIA_PLASMA_MEMBRANE_ADHESION_MOLECULES	62	PCDH9	9.6682e-08
GO_HOMOPHILIC_CELL_ADHESION_VIA_PLASMA_MEMBRANE_ADHESION_MOLECULES	62	PCDHB3	9.6682e-08
GO_HOMOPHILIC_CELL_ADHESION_VIA_PLASMA_MEMBRANE_ADHESION_MOLECULES	62	DSC2	9.6682e-08
GO_HOMOPHILIC_CELL_ADHESION_VIA_PLASMA_MEMBRANE_ADHESION_MOLECULES	62	IGSF11	9.6682e-08
GO_HOMOPHILIC_CELL_ADHESION_VIA_PLASMA_MEMBRANE_ADHESION_MOLECULES	62	TENM3	9.6682e-08
GO_HOMOPHILIC_CELL_ADHESION_VIA_PLASMA_MEMBRANE_ADHESION_MOLECULES	62	PLXNB2	9.6682e-08
GO_HOMOPHILIC_CELL_ADHESION_VIA_PLASMA_MEMBRANE_ADHESION_MOLECULES	62	FAT2	9.6682e-08
GO_HOMOPHILIC_CELL_ADHESION_VIA_PLASMA_MEMBRANE_ADHESION_MOLECULES	62	CDH26	9.6682e-08
GO_HOMOPHILIC_CELL_ADHESION_VIA_PLASMA_MEMBRANE_ADHESION_MOLECULES	62	MPZL2	9.6682e-08
GO_HOMOPHILIC_CELL_ADHESION_VIA_PLASMA_MEMBRANE_ADHESION_MOLECULES	62	PCDHB16	9.6682e-08
GO_HOMOPHILIC_CELL_ADHESION_VIA_PLASMA_MEMBRANE_ADHESION_MOLECULES	62	FAT4	9.6682e-08
GO_HOMOPHILIC_CELL_ADHESION_VIA_PLASMA_MEMBRANE_ADHESION_MOLECULES	62	CDH4	9.6682e-08
GO_HOMOPHILIC_CELL_ADHESION_VIA_PLASMA_MEMBRANE_ADHESION_MOLECULES	62	CD84	9.6682e-08
GO_HOMOPHILIC_CELL_ADHESION_VIA_PLASMA_MEMBRANE_ADHESION_MOLECULES	62	PCDHB13	9.6682e-08
GO_HOMOPHILIC_CELL_ADHESION_VIA_PLASMA_MEMBRANE_ADHESION_MOLECULES	62	FAT3	9.6682e-08
GO_HOMOPHILIC_CELL_ADHESION_VIA_PLASMA_MEMBRANE_ADHESION_MOLECULES	62	PCDHB4	9.6682e-08
GO_HOMOPHILIC_CELL_ADHESION_VIA_PLASMA_MEMBRANE_ADHESION_MOLECULES	62	CDHR3	9.6682e-08
GO_HOMOPHILIC_CELL_ADHESION_VIA_PLASMA_MEMBRANE_ADHESION_MOLECULES	62	CELSR3	9.6682e-08
GO_HOMOPHILIC_CELL_ADHESION_VIA_PLASMA_MEMBRANE_ADHESION_MOLECULES	62	PCDH19	9.6682e-08
GO_HOMOPHILIC_CELL_ADHESION_VIA_PLASMA_MEMBRANE_ADHESION_MOLECULES	62	CEACAM1	9.6682e-08
GO_HOMOPHILIC_CELL_ADHESION_VIA_PLASMA_MEMBRANE_ADHESION_MOLECULES	62	HMCN1	9.6682e-08
GO_EXTRACELLULAR_STRUCTURE_ORGANIZATION	119	COL11A1	1.81432e-08
GO_EXTRACELLULAR_STRUCTURE_ORGANIZATION	119	SFRP2	1.81432e-08
GO_EXTRACELLULAR_STRUCTURE_ORGANIZATION	119	ADAMTS20	1.81432e-08
GO_EXTRACELLULAR_STRUCTURE_ORGANIZATION	119	NPNT	1.81432e-08
GO_EXTRACELLULAR_STRUCTURE_ORGANIZATION	119	EGFL6	1.81432e-08
GO_EXTRACELLULAR_STRUCTURE_ORGANIZATION	119	ADAM12	1.81432e-08
GO_EXTRACELLULAR_STRUCTURE_ORGANIZATION	119	COL28A1	1.81432e-08
GO_EXTRACELLULAR_STRUCTURE_ORGANIZATION	119	ITGB8	1.81432e-08
GO_EXTRACELLULAR_STRUCTURE_ORGANIZATION	119	CCDC80	1.81432e-08
GO_EXTRACELLULAR_STRUCTURE_ORGANIZATION	119	ADAMTS2	1.81432e-08
GO_EXTRACELLULAR_STRUCTURE_ORGANIZATION	119	COL24A1	1.81432e-08
GO_EXTRACELLULAR_STRUCTURE_ORGANIZATION	119	POSTN	1.81432e-08
GO_EXTRACELLULAR_STRUCTURE_ORGANIZATION	119	CCN2	1.81432e-08
GO_EXTRACELLULAR_STRUCTURE_ORGANIZATION	119	COL14A1	1.81432e-08
GO_EXTRACELLULAR_STRUCTURE_ORGANIZATION	119	TEX14	1.81432e-08
GO_EXTRACELLULAR_STRUCTURE_ORGANIZATION	119	LUM	1.81432e-08
GO_EXTRACELLULAR_STRUCTURE_ORGANIZATION	119	ADAMTSL2	1.81432e-08
GO_EXTRACELLULAR_STRUCTURE_ORGANIZATION	119	ADAMTS16	1.81432e-08
GO_EXTRACELLULAR_STRUCTURE_ORGANIZATION	119	COL8A1	1.81432e-08
GO_EXTRACELLULAR_STRUCTURE_ORGANIZATION	119	TPSAB1	1.81432e-08
GO_EXTRACELLULAR_STRUCTURE_ORGANIZATION	119	DPT	1.81432e-08
GO_EXTRACELLULAR_STRUCTURE_ORGANIZATION	119	BGN	1.81432e-08
GO_EXTRACELLULAR_STRUCTURE_ORGANIZATION	119	COL4A6	1.81432e-08
GO_EXTRACELLULAR_STRUCTURE_ORGANIZATION	119	FBLN1	1.81432e-08
GO_EXTRACELLULAR_STRUCTURE_ORGANIZATION	119	TGFB2	1.81432e-08
GO_EXTRACELLULAR_STRUCTURE_ORGANIZATION	119	MFAP4	1.81432e-08
GO_EXTRACELLULAR_STRUCTURE_ORGANIZATION	119	FAP	1.81432e-08
GO_EXTRACELLULAR_STRUCTURE_ORGANIZATION	119	ADAMTS8	1.81432e-08
GO_EXTRACELLULAR_STRUCTURE_ORGANIZATION	119	ABI3BP	1.81432e-08
GO_EXTRACELLULAR_STRUCTURE_ORGANIZATION	119	COL12A1	1.81432e-08
GO_EXTRACELLULAR_STRUCTURE_ORGANIZATION	119	TIMP1	1.81432e-08
GO_EXTRACELLULAR_STRUCTURE_ORGANIZATION	119	PAPLN	1.81432e-08
GO_EXTRACELLULAR_STRUCTURE_ORGANIZATION	119	THBS1	1.81432e-08
GO_EXTRACELLULAR_STRUCTURE_ORGANIZATION	119	MFAP5	1.81432e-08
GO_EXTRACELLULAR_STRUCTURE_ORGANIZATION	119	ECM2	1.81432e-08
GO_EXTRACELLULAR_STRUCTURE_ORGANIZATION	119	COL5A2	1.81432e-08
GO_EXTRACELLULAR_STRUCTURE_ORGANIZATION	119	FMOD	1.81432e-08
GO_EXTRACELLULAR_STRUCTURE_ORGANIZATION	119	VIT	1.81432e-08
GO_EXTRACELLULAR_STRUCTURE_ORGANIZATION	119	LOX	1.81432e-08
GO_EXTRACELLULAR_STRUCTURE_ORGANIZATION	119	ELN	1.81432e-08
GO_EXTRACELLULAR_STRUCTURE_ORGANIZATION	119	MMP16	1.81432e-08
GO_EXTRACELLULAR_STRUCTURE_ORGANIZATION	119	COL8A2	1.81432e-08
GO_EXTRACELLULAR_STRUCTURE_ORGANIZATION	119	ITGA10	1.81432e-08
GO_EXTRACELLULAR_STRUCTURE_ORGANIZATION	119	FBN1	1.81432e-08
GO_EXTRACELLULAR_STRUCTURE_ORGANIZATION	119	SMOC2	1.81432e-08
GO_EXTRACELLULAR_STRUCTURE_ORGANIZATION	119	CCN1	1.81432e-08
GO_EXTRACELLULAR_STRUCTURE_ORGANIZATION	119	CTSK	1.81432e-08
GO_EXTRACELLULAR_STRUCTURE_ORGANIZATION	119	LRP1	1.81432e-08
GO_EXTRACELLULAR_STRUCTURE_ORGANIZATION	119	PDGFRA	1.81432e-08
GO_EXTRACELLULAR_STRUCTURE_ORGANIZATION	119	LAMB2	1.81432e-08
GO_EXTRACELLULAR_STRUCTURE_ORGANIZATION	119	CD44	1.81432e-08
GO_EXTRACELLULAR_STRUCTURE_ORGANIZATION	119	FBLN5	1.81432e-08
GO_EXTRACELLULAR_STRUCTURE_ORGANIZATION	119	ITGA11	1.81432e-08
GO_EXTRACELLULAR_STRUCTURE_ORGANIZATION	119	FGF2	1.81432e-08
GO_EXTRACELLULAR_STRUCTURE_ORGANIZATION	119	FN1	1.81432e-08
GO_EXTRACELLULAR_STRUCTURE_ORGANIZATION	119	HTRA1	1.81432e-08
GO_EXTRACELLULAR_STRUCTURE_ORGANIZATION	119	MMP19	1.81432e-08
GO_EXTRACELLULAR_STRUCTURE_ORGANIZATION	119	DCN	1.81432e-08
GO_EXTRACELLULAR_STRUCTURE_ORGANIZATION	119	SULF1	1.81432e-08
GO_EXTRACELLULAR_STRUCTURE_ORGANIZATION	119	FLRT2	1.81432e-08
GO_EXTRACELLULAR_STRUCTURE_ORGANIZATION	119	VCAM1	1.81432e-08
GO_EXTRACELLULAR_STRUCTURE_ORGANIZATION	119	VCAN	1.81432e-08
GO_EXTRACELLULAR_STRUCTURE_ORGANIZATION	119	DPP4	1.81432e-08
GO_EXTRACELLULAR_STRUCTURE_ORGANIZATION	119	OLFML2A	1.81432e-08
GO_EXTRACELLULAR_STRUCTURE_ORGANIZATION	119	LAMA2	1.81432e-08
GO_EXTRACELLULAR_STRUCTURE_ORGANIZATION	119	ADAMTSL1	1.81432e-08
GO_EXTRACELLULAR_STRUCTURE_ORGANIZATION	119	RECK	1.81432e-08
GO_EXTRACELLULAR_STRUCTURE_ORGANIZATION	119	ADAMTS6	1.81432e-08
GO_EXTRACELLULAR_STRUCTURE_ORGANIZATION	119	ITGB4	1.81432e-08
GO_EXTRACELLULAR_STRUCTURE_ORGANIZATION	119	SH3PXD2B	1.81432e-08
GO_EXTRACELLULAR_STRUCTURE_ORGANIZATION	119	HAS2	1.81432e-08
GO_EXTRACELLULAR_STRUCTURE_ORGANIZATION	119	SLC2A10	1.81432e-08
GO_EXTRACELLULAR_STRUCTURE_ORGANIZATION	119	COL16A1	1.81432e-08
GO_EXTRACELLULAR_STRUCTURE_ORGANIZATION	119	ADAMTS5	1.81432e-08
GO_EXTRACELLULAR_STRUCTURE_ORGANIZATION	119	COL6A3	1.81432e-08
GO_EXTRACELLULAR_STRUCTURE_ORGANIZATION	119	COL6A2	1.81432e-08
GO_EXTRACELLULAR_STRUCTURE_ORGANIZATION	119	COL7A1	1.81432e-08
GO_EXTRACELLULAR_STRUCTURE_ORGANIZATION	119	LAMA3	1.81432e-08
GO_EXTRACELLULAR_STRUCTURE_ORGANIZATION	119	ADAMTS9	1.81432e-08
GO_EXTRACELLULAR_STRUCTURE_ORGANIZATION	119	ITGA9	1.81432e-08
GO_EXTRACELLULAR_STRUCTURE_ORGANIZATION	119	ITGA3	1.81432e-08
GO_EXTRACELLULAR_STRUCTURE_ORGANIZATION	119	MPV17	1.81432e-08
GO_EXTRACELLULAR_STRUCTURE_ORGANIZATION	119	ANTXR1	1.81432e-08
GO_EXTRACELLULAR_STRUCTURE_ORGANIZATION	119	COL1A2	1.81432e-08
GO_EXTRACELLULAR_STRUCTURE_ORGANIZATION	119	TIMP2	1.81432e-08
GO_EXTRACELLULAR_STRUCTURE_ORGANIZATION	119	MMP2	1.81432e-08
GO_EXTRACELLULAR_STRUCTURE_ORGANIZATION	119	ADAMTS12	1.81432e-08
GO_EXTRACELLULAR_STRUCTURE_ORGANIZATION	119	MYF5	1.81432e-08
GO_EXTRACELLULAR_STRUCTURE_ORGANIZATION	119	DDR2	1.81432e-08
GO_EXTRACELLULAR_STRUCTURE_ORGANIZATION	119	ADAMTS13	1.81432e-08
GO_EXTRACELLULAR_STRUCTURE_ORGANIZATION	119	NTN4	1.81432e-08
GO_EXTRACELLULAR_STRUCTURE_ORGANIZATION	119	LOXL3	1.81432e-08
GO_EXTRACELLULAR_STRUCTURE_ORGANIZATION	119	CRISPLD2	1.81432e-08
GO_EXTRACELLULAR_STRUCTURE_ORGANIZATION	119	TNXB	1.81432e-08
GO_EXTRACELLULAR_STRUCTURE_ORGANIZATION	119	ADAMTS1	1.81432e-08
GO_EXTRACELLULAR_STRUCTURE_ORGANIZATION	119	FBLN2	1.81432e-08
GO_EXTRACELLULAR_STRUCTURE_ORGANIZATION	119	COL4A5	1.81432e-08
GO_EXTRACELLULAR_STRUCTURE_ORGANIZATION	119	LOXL4	1.81432e-08
GO_EXTRACELLULAR_STRUCTURE_ORGANIZATION	119	NID1	1.81432e-08
GO_EXTRACELLULAR_STRUCTURE_ORGANIZATION	119	ITGAM	1.81432e-08
GO_EXTRACELLULAR_STRUCTURE_ORGANIZATION	119	P3H4	1.81432e-08
GO_EXTRACELLULAR_STRUCTURE_ORGANIZATION	119	GPM6B	1.81432e-08
GO_EXTRACELLULAR_STRUCTURE_ORGANIZATION	119	LAMC1	1.81432e-08
GO_EXTRACELLULAR_STRUCTURE_ORGANIZATION	119	ADAMTS17	1.81432e-08
GO_EXTRACELLULAR_STRUCTURE_ORGANIZATION	119	LAMC2	1.81432e-08
GO_EXTRACELLULAR_STRUCTURE_ORGANIZATION	119	LAMA4	1.81432e-08
GO_EXTRACELLULAR_STRUCTURE_ORGANIZATION	119	ITGA8	1.81432e-08
GO_EXTRACELLULAR_STRUCTURE_ORGANIZATION	119	SPARC	1.81432e-08
GO_EXTRACELLULAR_STRUCTURE_ORGANIZATION	119	TNC	1.81432e-08
GO_EXTRACELLULAR_STRUCTURE_ORGANIZATION	119	ITGA2	1.81432e-08
GO_EXTRACELLULAR_STRUCTURE_ORGANIZATION	119	CD47	1.81432e-08
GO_EXTRACELLULAR_STRUCTURE_ORGANIZATION	119	COL3A1	1.81432e-08
GO_EXTRACELLULAR_STRUCTURE_ORGANIZATION	119	COL4A3	1.81432e-08
GO_EXTRACELLULAR_STRUCTURE_ORGANIZATION	119	JAM3	1.81432e-08
GO_EXTRACELLULAR_STRUCTURE_ORGANIZATION	119	SPINT2	1.81432e-08
GO_EXTRACELLULAR_STRUCTURE_ORGANIZATION	119	LOXL2	1.81432e-08
GO_EXTRACELLULAR_STRUCTURE_ORGANIZATION	119	MMP14	1.81432e-08
GO_EXTRACELLULAR_STRUCTURE_ORGANIZATION	119	KAZALD1	1.81432e-08
GO_EXTRACELLULAR_STRUCTURE_ORGANIZATION	119	COL4A4	1.81432e-08
GO_ANTIMICROBIAL_HUMORAL_RESPONSE	11	WFDC13	0.000709998
GO_ANTIMICROBIAL_HUMORAL_RESPONSE	11	PLA2G2A	0.000709998
GO_ANTIMICROBIAL_HUMORAL_RESPONSE	11	JCHAIN	0.000709998
GO_ANTIMICROBIAL_HUMORAL_RESPONSE	11	CXCL9	0.000709998
GO_ANTIMICROBIAL_HUMORAL_RESPONSE	11	RNASE7	0.000709998
GO_ANTIMICROBIAL_HUMORAL_RESPONSE	11	RARRES2	0.000709998
GO_ANTIMICROBIAL_HUMORAL_RESPONSE	11	CXCL14	0.000709998
GO_ANTIMICROBIAL_HUMORAL_RESPONSE	11	CLU	0.000709998
GO_ANTIMICROBIAL_HUMORAL_RESPONSE	11	SFTPD	0.000709998
GO_ANTIMICROBIAL_HUMORAL_RESPONSE	11	H2BC12	0.000709998
GO_ANTIMICROBIAL_HUMORAL_RESPONSE	11	TF	0.000709998
GO_ANTIBACTERIAL_HUMORAL_RESPONSE	8	WFDC13	0.00494685
GO_ANTIBACTERIAL_HUMORAL_RESPONSE	8	JCHAIN	0.00494685
GO_ANTIBACTERIAL_HUMORAL_RESPONSE	8	RNASE7	0.00494685
GO_ANTIBACTERIAL_HUMORAL_RESPONSE	8	SFTPD	0.00494685
GO_ANTIBACTERIAL_HUMORAL_RESPONSE	8	H2BC12	0.00494685
GO_ANTIBACTERIAL_HUMORAL_RESPONSE	8	TF	0.00494685
GO_ANTIBACTERIAL_HUMORAL_RESPONSE	8	LTF	0.00494685
GO_ANTIBACTERIAL_HUMORAL_RESPONSE	8	PLA2G6	0.00494685
GO_LONG_TERM_SYNAPTIC_POTENTIATION	20	CALB2	0.00523029
GO_LONG_TERM_SYNAPTIC_POTENTIATION	20	S100B	0.00523029
GO_LONG_TERM_SYNAPTIC_POTENTIATION	20	RELN	0.00523029
GO_LONG_TERM_SYNAPTIC_POTENTIATION	20	SLC24A2	0.00523029
GO_LONG_TERM_SYNAPTIC_POTENTIATION	20	CRHR2	0.00523029
GO_LONG_TERM_SYNAPTIC_POTENTIATION	20	NTRK2	0.00523029
GO_LONG_TERM_SYNAPTIC_POTENTIATION	20	GRIN2A	0.00523029
GO_LONG_TERM_SYNAPTIC_POTENTIATION	20	IGSF11	0.00523029
GO_LONG_TERM_SYNAPTIC_POTENTIATION	20	SLC8A3	0.00523029
GO_LONG_TERM_SYNAPTIC_POTENTIATION	20	NSG1	0.00523029
GO_LONG_TERM_SYNAPTIC_POTENTIATION	20	SLC24A1	0.00523029
GO_LONG_TERM_SYNAPTIC_POTENTIATION	20	PRNP	0.00523029
GO_LONG_TERM_SYNAPTIC_POTENTIATION	20	ADCY8	0.00523029
GO_LONG_TERM_SYNAPTIC_POTENTIATION	20	LGMN	0.00523029
GO_LONG_TERM_SYNAPTIC_POTENTIATION	20	CX3CR1	0.00523029
GO_LONG_TERM_SYNAPTIC_POTENTIATION	20	NCSTN	0.00523029
GO_LONG_TERM_SYNAPTIC_POTENTIATION	20	GRIN2B	0.00523029
GO_LONG_TERM_SYNAPTIC_POTENTIATION	20	MPP2	0.00523029
GO_LONG_TERM_SYNAPTIC_POTENTIATION	20	PTK2B	0.00523029
GO_LONG_TERM_SYNAPTIC_POTENTIATION	20	TSHZ3	0.00523029
GO_HUMORAL_IMMUNE_RESPONSE	33	WFDC13	6.8939e-05
GO_HUMORAL_IMMUNE_RESPONSE	33	PLA2G2A	6.8939e-05
GO_HUMORAL_IMMUNE_RESPONSE	33	JCHAIN	6.8939e-05
GO_HUMORAL_IMMUNE_RESPONSE	33	CXCL9	6.8939e-05
GO_HUMORAL_IMMUNE_RESPONSE	33	C2	6.8939e-05
GO_HUMORAL_IMMUNE_RESPONSE	33	C6	6.8939e-05
GO_HUMORAL_IMMUNE_RESPONSE	33	CFHR1	6.8939e-05
GO_HUMORAL_IMMUNE_RESPONSE	33	C4A	6.8939e-05
GO_HUMORAL_IMMUNE_RESPONSE	33	RNASE7	6.8939e-05
GO_HUMORAL_IMMUNE_RESPONSE	33	RARRES2	6.8939e-05
GO_HUMORAL_IMMUNE_RESPONSE	33	IFNG	6.8939e-05
GO_HUMORAL_IMMUNE_RESPONSE	33	SUSD4	6.8939e-05
GO_HUMORAL_IMMUNE_RESPONSE	33	CFH	6.8939e-05
GO_HUMORAL_IMMUNE_RESPONSE	33	C3	6.8939e-05
GO_HUMORAL_IMMUNE_RESPONSE	33	C4B	6.8939e-05
GO_HUMORAL_IMMUNE_RESPONSE	33	CXCL14	6.8939e-05
GO_HUMORAL_IMMUNE_RESPONSE	33	C1R	6.8939e-05
GO_HUMORAL_IMMUNE_RESPONSE	33	C1S	6.8939e-05
GO_HUMORAL_IMMUNE_RESPONSE	33	MFAP4	6.8939e-05
GO_HUMORAL_IMMUNE_RESPONSE	33	NOTCH2	6.8939e-05
GO_HUMORAL_IMMUNE_RESPONSE	33	CLU	6.8939e-05
GO_HUMORAL_IMMUNE_RESPONSE	33	GPR183	6.8939e-05
GO_HUMORAL_IMMUNE_RESPONSE	33	HLA-DQB1	6.8939e-05
GO_HUMORAL_IMMUNE_RESPONSE	33	SFTPD	6.8939e-05
GO_HUMORAL_IMMUNE_RESPONSE	33	FCGR2B	6.8939e-05
GO_HUMORAL_IMMUNE_RESPONSE	33	C1RL	6.8939e-05
GO_HUMORAL_IMMUNE_RESPONSE	33	ALOX5	6.8939e-05
GO_HUMORAL_IMMUNE_RESPONSE	33	H2BC12	6.8939e-05
GO_HUMORAL_IMMUNE_RESPONSE	33	C1QC	6.8939e-05
GO_HUMORAL_IMMUNE_RESPONSE	33	PROS1	6.8939e-05
GO_HUMORAL_IMMUNE_RESPONSE	33	C3AR1	6.8939e-05
GO_HUMORAL_IMMUNE_RESPONSE	33	IL7	6.8939e-05
GO_HUMORAL_IMMUNE_RESPONSE	33	TF	6.8939e-05
GO_REGULATION_OF_TRANSMEMBRANE_RECEPTOR_PROTEIN_SERINE_THREONINE_KINASE_SIGNALING_PATHWAY	56	IGSF1	2.95921e-05
GO_REGULATION_OF_TRANSMEMBRANE_RECEPTOR_PROTEIN_SERINE_THREONINE_KINASE_SIGNALING_PATHWAY	56	FST	2.95921e-05
GO_REGULATION_OF_TRANSMEMBRANE_RECEPTOR_PROTEIN_SERINE_THREONINE_KINASE_SIGNALING_PATHWAY	56	SFRP2	2.95921e-05
GO_REGULATION_OF_TRANSMEMBRANE_RECEPTOR_PROTEIN_SERINE_THREONINE_KINASE_SIGNALING_PATHWAY	56	GPC3	2.95921e-05
GO_REGULATION_OF_TRANSMEMBRANE_RECEPTOR_PROTEIN_SERINE_THREONINE_KINASE_SIGNALING_PATHWAY	56	VWC2L	2.95921e-05
GO_REGULATION_OF_TRANSMEMBRANE_RECEPTOR_PROTEIN_SERINE_THREONINE_KINASE_SIGNALING_PATHWAY	56	CIDEA	2.95921e-05
GO_REGULATION_OF_TRANSMEMBRANE_RECEPTOR_PROTEIN_SERINE_THREONINE_KINASE_SIGNALING_PATHWAY	56	NPNT	2.95921e-05
GO_REGULATION_OF_TRANSMEMBRANE_RECEPTOR_PROTEIN_SERINE_THREONINE_KINASE_SIGNALING_PATHWAY	56	ONECUT2	2.95921e-05
GO_REGULATION_OF_TRANSMEMBRANE_RECEPTOR_PROTEIN_SERINE_THREONINE_KINASE_SIGNALING_PATHWAY	56	LEFTY2	2.95921e-05
GO_REGULATION_OF_TRANSMEMBRANE_RECEPTOR_PROTEIN_SERINE_THREONINE_KINASE_SIGNALING_PATHWAY	56	CDKN2B	2.95921e-05
GO_REGULATION_OF_TRANSMEMBRANE_RECEPTOR_PROTEIN_SERINE_THREONINE_KINASE_SIGNALING_PATHWAY	56	CHRDL1	2.95921e-05
GO_REGULATION_OF_TRANSMEMBRANE_RECEPTOR_PROTEIN_SERINE_THREONINE_KINASE_SIGNALING_PATHWAY	56	PEG10	2.95921e-05
GO_REGULATION_OF_TRANSMEMBRANE_RECEPTOR_PROTEIN_SERINE_THREONINE_KINASE_SIGNALING_PATHWAY	56	SOX11	2.95921e-05
GO_REGULATION_OF_TRANSMEMBRANE_RECEPTOR_PROTEIN_SERINE_THREONINE_KINASE_SIGNALING_PATHWAY	56	VEPH1	2.95921e-05
GO_REGULATION_OF_TRANSMEMBRANE_RECEPTOR_PROTEIN_SERINE_THREONINE_KINASE_SIGNALING_PATHWAY	56	CILP	2.95921e-05
GO_REGULATION_OF_TRANSMEMBRANE_RECEPTOR_PROTEIN_SERINE_THREONINE_KINASE_SIGNALING_PATHWAY	56	ADAMTSL2	2.95921e-05
GO_REGULATION_OF_TRANSMEMBRANE_RECEPTOR_PROTEIN_SERINE_THREONINE_KINASE_SIGNALING_PATHWAY	56	SFRP4	2.95921e-05
GO_REGULATION_OF_TRANSMEMBRANE_RECEPTOR_PROTEIN_SERINE_THREONINE_KINASE_SIGNALING_PATHWAY	56	INHBE	2.95921e-05
GO_REGULATION_OF_TRANSMEMBRANE_RECEPTOR_PROTEIN_SERINE_THREONINE_KINASE_SIGNALING_PATHWAY	56	GDF11	2.95921e-05
GO_REGULATION_OF_TRANSMEMBRANE_RECEPTOR_PROTEIN_SERINE_THREONINE_KINASE_SIGNALING_PATHWAY	56	TGFB2	2.95921e-05
GO_REGULATION_OF_TRANSMEMBRANE_RECEPTOR_PROTEIN_SERINE_THREONINE_KINASE_SIGNALING_PATHWAY	56	SKOR1	2.95921e-05
GO_REGULATION_OF_TRANSMEMBRANE_RECEPTOR_PROTEIN_SERINE_THREONINE_KINASE_SIGNALING_PATHWAY	56	SFRP1	2.95921e-05
GO_REGULATION_OF_TRANSMEMBRANE_RECEPTOR_PROTEIN_SERINE_THREONINE_KINASE_SIGNALING_PATHWAY	56	THBS1	2.95921e-05
GO_REGULATION_OF_TRANSMEMBRANE_RECEPTOR_PROTEIN_SERINE_THREONINE_KINASE_SIGNALING_PATHWAY	56	TGFB3	2.95921e-05
GO_REGULATION_OF_TRANSMEMBRANE_RECEPTOR_PROTEIN_SERINE_THREONINE_KINASE_SIGNALING_PATHWAY	56	LOX	2.95921e-05
GO_REGULATION_OF_TRANSMEMBRANE_RECEPTOR_PROTEIN_SERINE_THREONINE_KINASE_SIGNALING_PATHWAY	56	IL17RD	2.95921e-05
GO_REGULATION_OF_TRANSMEMBRANE_RECEPTOR_PROTEIN_SERINE_THREONINE_KINASE_SIGNALING_PATHWAY	56	FBN1	2.95921e-05
GO_REGULATION_OF_TRANSMEMBRANE_RECEPTOR_PROTEIN_SERINE_THREONINE_KINASE_SIGNALING_PATHWAY	56	CCN1	2.95921e-05
GO_REGULATION_OF_TRANSMEMBRANE_RECEPTOR_PROTEIN_SERINE_THREONINE_KINASE_SIGNALING_PATHWAY	56	WNT5A	2.95921e-05
GO_REGULATION_OF_TRANSMEMBRANE_RECEPTOR_PROTEIN_SERINE_THREONINE_KINASE_SIGNALING_PATHWAY	56	NOTCH2	2.95921e-05
GO_REGULATION_OF_TRANSMEMBRANE_RECEPTOR_PROTEIN_SERINE_THREONINE_KINASE_SIGNALING_PATHWAY	56	HTRA1	2.95921e-05
GO_REGULATION_OF_TRANSMEMBRANE_RECEPTOR_PROTEIN_SERINE_THREONINE_KINASE_SIGNALING_PATHWAY	56	SULF1	2.95921e-05
GO_REGULATION_OF_TRANSMEMBRANE_RECEPTOR_PROTEIN_SERINE_THREONINE_KINASE_SIGNALING_PATHWAY	56	FSTL1	2.95921e-05
GO_REGULATION_OF_TRANSMEMBRANE_RECEPTOR_PROTEIN_SERINE_THREONINE_KINASE_SIGNALING_PATHWAY	56	FSTL3	2.95921e-05
GO_REGULATION_OF_TRANSMEMBRANE_RECEPTOR_PROTEIN_SERINE_THREONINE_KINASE_SIGNALING_PATHWAY	56	TGFBR3	2.95921e-05
GO_REGULATION_OF_TRANSMEMBRANE_RECEPTOR_PROTEIN_SERINE_THREONINE_KINASE_SIGNALING_PATHWAY	56	BMPER	2.95921e-05
GO_REGULATION_OF_TRANSMEMBRANE_RECEPTOR_PROTEIN_SERINE_THREONINE_KINASE_SIGNALING_PATHWAY	56	SLC2A10	2.95921e-05
GO_REGULATION_OF_TRANSMEMBRANE_RECEPTOR_PROTEIN_SERINE_THREONINE_KINASE_SIGNALING_PATHWAY	56	ITGA3	2.95921e-05
GO_REGULATION_OF_TRANSMEMBRANE_RECEPTOR_PROTEIN_SERINE_THREONINE_KINASE_SIGNALING_PATHWAY	56	SMAD7	2.95921e-05
GO_REGULATION_OF_TRANSMEMBRANE_RECEPTOR_PROTEIN_SERINE_THREONINE_KINASE_SIGNALING_PATHWAY	56	LTBP1	2.95921e-05
GO_REGULATION_OF_TRANSMEMBRANE_RECEPTOR_PROTEIN_SERINE_THREONINE_KINASE_SIGNALING_PATHWAY	56	DAB2	2.95921e-05
GO_REGULATION_OF_TRANSMEMBRANE_RECEPTOR_PROTEIN_SERINE_THREONINE_KINASE_SIGNALING_PATHWAY	56	ASPN	2.95921e-05
GO_REGULATION_OF_TRANSMEMBRANE_RECEPTOR_PROTEIN_SERINE_THREONINE_KINASE_SIGNALING_PATHWAY	56	SPRY1	2.95921e-05
GO_REGULATION_OF_TRANSMEMBRANE_RECEPTOR_PROTEIN_SERINE_THREONINE_KINASE_SIGNALING_PATHWAY	56	BAMBI	2.95921e-05
GO_REGULATION_OF_TRANSMEMBRANE_RECEPTOR_PROTEIN_SERINE_THREONINE_KINASE_SIGNALING_PATHWAY	56	GDF10	2.95921e-05
GO_REGULATION_OF_TRANSMEMBRANE_RECEPTOR_PROTEIN_SERINE_THREONINE_KINASE_SIGNALING_PATHWAY	56	PBLD	2.95921e-05
GO_REGULATION_OF_TRANSMEMBRANE_RECEPTOR_PROTEIN_SERINE_THREONINE_KINASE_SIGNALING_PATHWAY	56	NEO1	2.95921e-05
GO_REGULATION_OF_TRANSMEMBRANE_RECEPTOR_PROTEIN_SERINE_THREONINE_KINASE_SIGNALING_PATHWAY	56	JAK2	2.95921e-05
GO_REGULATION_OF_TRANSMEMBRANE_RECEPTOR_PROTEIN_SERINE_THREONINE_KINASE_SIGNALING_PATHWAY	56	PCSK6	2.95921e-05
GO_REGULATION_OF_TRANSMEMBRANE_RECEPTOR_PROTEIN_SERINE_THREONINE_KINASE_SIGNALING_PATHWAY	56	LTBP4	2.95921e-05
GO_REGULATION_OF_TRANSMEMBRANE_RECEPTOR_PROTEIN_SERINE_THREONINE_KINASE_SIGNALING_PATHWAY	56	MYOCD	2.95921e-05
GO_REGULATION_OF_TRANSMEMBRANE_RECEPTOR_PROTEIN_SERINE_THREONINE_KINASE_SIGNALING_PATHWAY	56	BMP5	2.95921e-05
GO_REGULATION_OF_TRANSMEMBRANE_RECEPTOR_PROTEIN_SERINE_THREONINE_KINASE_SIGNALING_PATHWAY	56	MAGI2	2.95921e-05
GO_REGULATION_OF_TRANSMEMBRANE_RECEPTOR_PROTEIN_SERINE_THREONINE_KINASE_SIGNALING_PATHWAY	56	ELAPOR2	2.95921e-05
GO_REGULATION_OF_TRANSMEMBRANE_RECEPTOR_PROTEIN_SERINE_THREONINE_KINASE_SIGNALING_PATHWAY	56	ITGA8	2.95921e-05
GO_REGULATION_OF_TRANSMEMBRANE_RECEPTOR_PROTEIN_SERINE_THREONINE_KINASE_SIGNALING_PATHWAY	56	BMP6	2.95921e-05
GO_COLLAGEN_FIBRIL_ORGANIZATION	23	COL11A1	0.00989631
GO_COLLAGEN_FIBRIL_ORGANIZATION	23	SFRP2	0.00989631
GO_COLLAGEN_FIBRIL_ORGANIZATION	23	ADAMTS2	0.00989631
GO_COLLAGEN_FIBRIL_ORGANIZATION	23	COL14A1	0.00989631
GO_COLLAGEN_FIBRIL_ORGANIZATION	23	LUM	0.00989631
GO_COLLAGEN_FIBRIL_ORGANIZATION	23	DPT	0.00989631
GO_COLLAGEN_FIBRIL_ORGANIZATION	23	TGFB2	0.00989631
GO_COLLAGEN_FIBRIL_ORGANIZATION	23	COL12A1	0.00989631
GO_COLLAGEN_FIBRIL_ORGANIZATION	23	COL5A2	0.00989631
GO_COLLAGEN_FIBRIL_ORGANIZATION	23	FMOD	0.00989631
GO_COLLAGEN_FIBRIL_ORGANIZATION	23	LOX	0.00989631
GO_COLLAGEN_FIBRIL_ORGANIZATION	23	COL1A2	0.00989631
GO_COLLAGEN_FIBRIL_ORGANIZATION	23	DDR2	0.00989631
GO_COLLAGEN_FIBRIL_ORGANIZATION	23	LOXL3	0.00989631
GO_COLLAGEN_FIBRIL_ORGANIZATION	23	TNXB	0.00989631
GO_COLLAGEN_FIBRIL_ORGANIZATION	23	LOXL4	0.00989631
GO_COLLAGEN_FIBRIL_ORGANIZATION	23	P3H4	0.00989631
GO_COLLAGEN_FIBRIL_ORGANIZATION	23	COL3A1	0.00989631
GO_COLLAGEN_FIBRIL_ORGANIZATION	23	LOXL2	0.00989631
GO_COLLAGEN_FIBRIL_ORGANIZATION	23	AEBP1	0.00989631
GO_COLLAGEN_FIBRIL_ORGANIZATION	23	ANXA2	0.00989631
GO_COLLAGEN_FIBRIL_ORGANIZATION	23	PXDN	0.00989631
GO_COLLAGEN_FIBRIL_ORGANIZATION	23	LOXL1	0.00989631
GO_NEGATIVE_REGULATION_OF_CELLULAR_RESPONSE_TO_GROWTH_FACTOR_STIMULUS	34	AGTR2	0.000701313
GO_NEGATIVE_REGULATION_OF_CELLULAR_RESPONSE_TO_GROWTH_FACTOR_STIMULUS	34	TNMD	0.000701313
GO_NEGATIVE_REGULATION_OF_CELLULAR_RESPONSE_TO_GROWTH_FACTOR_STIMULUS	34	SFRP2	0.000701313
GO_NEGATIVE_REGULATION_OF_CELLULAR_RESPONSE_TO_GROWTH_FACTOR_STIMULUS	34	VWC2L	0.000701313
GO_NEGATIVE_REGULATION_OF_CELLULAR_RESPONSE_TO_GROWTH_FACTOR_STIMULUS	34	CIDEA	0.000701313
GO_NEGATIVE_REGULATION_OF_CELLULAR_RESPONSE_TO_GROWTH_FACTOR_STIMULUS	34	ONECUT2	0.000701313
GO_NEGATIVE_REGULATION_OF_CELLULAR_RESPONSE_TO_GROWTH_FACTOR_STIMULUS	34	CHRDL1	0.000701313
GO_NEGATIVE_REGULATION_OF_CELLULAR_RESPONSE_TO_GROWTH_FACTOR_STIMULUS	34	NGFR	0.000701313
GO_NEGATIVE_REGULATION_OF_CELLULAR_RESPONSE_TO_GROWTH_FACTOR_STIMULUS	34	PEG10	0.000701313
GO_NEGATIVE_REGULATION_OF_CELLULAR_RESPONSE_TO_GROWTH_FACTOR_STIMULUS	34	VEPH1	0.000701313
GO_NEGATIVE_REGULATION_OF_CELLULAR_RESPONSE_TO_GROWTH_FACTOR_STIMULUS	34	ADAMTSL2	0.000701313
GO_NEGATIVE_REGULATION_OF_CELLULAR_RESPONSE_TO_GROWTH_FACTOR_STIMULUS	34	SKOR1	0.000701313
GO_NEGATIVE_REGULATION_OF_CELLULAR_RESPONSE_TO_GROWTH_FACTOR_STIMULUS	34	SFRP1	0.000701313
GO_NEGATIVE_REGULATION_OF_CELLULAR_RESPONSE_TO_GROWTH_FACTOR_STIMULUS	34	THBS1	0.000701313
GO_NEGATIVE_REGULATION_OF_CELLULAR_RESPONSE_TO_GROWTH_FACTOR_STIMULUS	34	TGFB3	0.000701313
GO_NEGATIVE_REGULATION_OF_CELLULAR_RESPONSE_TO_GROWTH_FACTOR_STIMULUS	34	IL17RD	0.000701313
GO_NEGATIVE_REGULATION_OF_CELLULAR_RESPONSE_TO_GROWTH_FACTOR_STIMULUS	34	FBN1	0.000701313
GO_NEGATIVE_REGULATION_OF_CELLULAR_RESPONSE_TO_GROWTH_FACTOR_STIMULUS	34	WNT5A	0.000701313
GO_NEGATIVE_REGULATION_OF_CELLULAR_RESPONSE_TO_GROWTH_FACTOR_STIMULUS	34	FGF2	0.000701313
GO_NEGATIVE_REGULATION_OF_CELLULAR_RESPONSE_TO_GROWTH_FACTOR_STIMULUS	34	HTRA1	0.000701313
GO_NEGATIVE_REGULATION_OF_CELLULAR_RESPONSE_TO_GROWTH_FACTOR_STIMULUS	34	DCN	0.000701313
GO_NEGATIVE_REGULATION_OF_CELLULAR_RESPONSE_TO_GROWTH_FACTOR_STIMULUS	34	SULF1	0.000701313
GO_NEGATIVE_REGULATION_OF_CELLULAR_RESPONSE_TO_GROWTH_FACTOR_STIMULUS	34	SLIT2	0.000701313
GO_NEGATIVE_REGULATION_OF_CELLULAR_RESPONSE_TO_GROWTH_FACTOR_STIMULUS	34	FSTL3	0.000701313
GO_NEGATIVE_REGULATION_OF_CELLULAR_RESPONSE_TO_GROWTH_FACTOR_STIMULUS	34	TGFBR3	0.000701313
GO_NEGATIVE_REGULATION_OF_CELLULAR_RESPONSE_TO_GROWTH_FACTOR_STIMULUS	34	BMPER	0.000701313
GO_NEGATIVE_REGULATION_OF_CELLULAR_RESPONSE_TO_GROWTH_FACTOR_STIMULUS	34	SLC2A10	0.000701313
GO_NEGATIVE_REGULATION_OF_CELLULAR_RESPONSE_TO_GROWTH_FACTOR_STIMULUS	34	SMAD7	0.000701313
GO_NEGATIVE_REGULATION_OF_CELLULAR_RESPONSE_TO_GROWTH_FACTOR_STIMULUS	34	LTBP1	0.000701313
GO_NEGATIVE_REGULATION_OF_CELLULAR_RESPONSE_TO_GROWTH_FACTOR_STIMULUS	34	ASPN	0.000701313
GO_NEGATIVE_REGULATION_OF_CELLULAR_RESPONSE_TO_GROWTH_FACTOR_STIMULUS	34	ADAMTS12	0.000701313
GO_NEGATIVE_REGULATION_OF_CELLULAR_RESPONSE_TO_GROWTH_FACTOR_STIMULUS	34	SPRY1	0.000701313
GO_NEGATIVE_REGULATION_OF_CELLULAR_RESPONSE_TO_GROWTH_FACTOR_STIMULUS	34	BAMBI	0.000701313
GO_NEGATIVE_REGULATION_OF_CELLULAR_RESPONSE_TO_GROWTH_FACTOR_STIMULUS	34	PBLD	0.000701313
GO_NEGATIVE_REGULATION_OF_TRANSMEMBRANE_RECEPTOR_PROTEIN_SERINE_THREONINE_KINASE_SIGNALING_PATHWAY	28	IGSF1	0.00180196
GO_NEGATIVE_REGULATION_OF_TRANSMEMBRANE_RECEPTOR_PROTEIN_SERINE_THREONINE_KINASE_SIGNALING_PATHWAY	28	FST	0.00180196
GO_NEGATIVE_REGULATION_OF_TRANSMEMBRANE_RECEPTOR_PROTEIN_SERINE_THREONINE_KINASE_SIGNALING_PATHWAY	28	SFRP2	0.00180196
GO_NEGATIVE_REGULATION_OF_TRANSMEMBRANE_RECEPTOR_PROTEIN_SERINE_THREONINE_KINASE_SIGNALING_PATHWAY	28	VWC2L	0.00180196
GO_NEGATIVE_REGULATION_OF_TRANSMEMBRANE_RECEPTOR_PROTEIN_SERINE_THREONINE_KINASE_SIGNALING_PATHWAY	28	CIDEA	0.00180196
GO_NEGATIVE_REGULATION_OF_TRANSMEMBRANE_RECEPTOR_PROTEIN_SERINE_THREONINE_KINASE_SIGNALING_PATHWAY	28	ONECUT2	0.00180196
GO_NEGATIVE_REGULATION_OF_TRANSMEMBRANE_RECEPTOR_PROTEIN_SERINE_THREONINE_KINASE_SIGNALING_PATHWAY	28	CHRDL1	0.00180196
GO_NEGATIVE_REGULATION_OF_TRANSMEMBRANE_RECEPTOR_PROTEIN_SERINE_THREONINE_KINASE_SIGNALING_PATHWAY	28	PEG10	0.00180196
GO_NEGATIVE_REGULATION_OF_TRANSMEMBRANE_RECEPTOR_PROTEIN_SERINE_THREONINE_KINASE_SIGNALING_PATHWAY	28	VEPH1	0.00180196
GO_NEGATIVE_REGULATION_OF_TRANSMEMBRANE_RECEPTOR_PROTEIN_SERINE_THREONINE_KINASE_SIGNALING_PATHWAY	28	CILP	0.00180196
GO_NEGATIVE_REGULATION_OF_TRANSMEMBRANE_RECEPTOR_PROTEIN_SERINE_THREONINE_KINASE_SIGNALING_PATHWAY	28	ADAMTSL2	0.00180196
GO_NEGATIVE_REGULATION_OF_TRANSMEMBRANE_RECEPTOR_PROTEIN_SERINE_THREONINE_KINASE_SIGNALING_PATHWAY	28	SKOR1	0.00180196
GO_NEGATIVE_REGULATION_OF_TRANSMEMBRANE_RECEPTOR_PROTEIN_SERINE_THREONINE_KINASE_SIGNALING_PATHWAY	28	SFRP1	0.00180196
GO_NEGATIVE_REGULATION_OF_TRANSMEMBRANE_RECEPTOR_PROTEIN_SERINE_THREONINE_KINASE_SIGNALING_PATHWAY	28	TGFB3	0.00180196
GO_NEGATIVE_REGULATION_OF_TRANSMEMBRANE_RECEPTOR_PROTEIN_SERINE_THREONINE_KINASE_SIGNALING_PATHWAY	28	IL17RD	0.00180196
GO_NEGATIVE_REGULATION_OF_TRANSMEMBRANE_RECEPTOR_PROTEIN_SERINE_THREONINE_KINASE_SIGNALING_PATHWAY	28	FBN1	0.00180196
GO_NEGATIVE_REGULATION_OF_TRANSMEMBRANE_RECEPTOR_PROTEIN_SERINE_THREONINE_KINASE_SIGNALING_PATHWAY	28	WNT5A	0.00180196
GO_NEGATIVE_REGULATION_OF_TRANSMEMBRANE_RECEPTOR_PROTEIN_SERINE_THREONINE_KINASE_SIGNALING_PATHWAY	28	HTRA1	0.00180196
GO_NEGATIVE_REGULATION_OF_TRANSMEMBRANE_RECEPTOR_PROTEIN_SERINE_THREONINE_KINASE_SIGNALING_PATHWAY	28	FSTL3	0.00180196
GO_NEGATIVE_REGULATION_OF_TRANSMEMBRANE_RECEPTOR_PROTEIN_SERINE_THREONINE_KINASE_SIGNALING_PATHWAY	28	TGFBR3	0.00180196
GO_NEGATIVE_REGULATION_OF_TRANSMEMBRANE_RECEPTOR_PROTEIN_SERINE_THREONINE_KINASE_SIGNALING_PATHWAY	28	BMPER	0.00180196
GO_NEGATIVE_REGULATION_OF_TRANSMEMBRANE_RECEPTOR_PROTEIN_SERINE_THREONINE_KINASE_SIGNALING_PATHWAY	28	SLC2A10	0.00180196
GO_NEGATIVE_REGULATION_OF_TRANSMEMBRANE_RECEPTOR_PROTEIN_SERINE_THREONINE_KINASE_SIGNALING_PATHWAY	28	SMAD7	0.00180196
GO_NEGATIVE_REGULATION_OF_TRANSMEMBRANE_RECEPTOR_PROTEIN_SERINE_THREONINE_KINASE_SIGNALING_PATHWAY	28	LTBP1	0.00180196
GO_NEGATIVE_REGULATION_OF_TRANSMEMBRANE_RECEPTOR_PROTEIN_SERINE_THREONINE_KINASE_SIGNALING_PATHWAY	28	ASPN	0.00180196
GO_NEGATIVE_REGULATION_OF_TRANSMEMBRANE_RECEPTOR_PROTEIN_SERINE_THREONINE_KINASE_SIGNALING_PATHWAY	28	SPRY1	0.00180196
GO_NEGATIVE_REGULATION_OF_TRANSMEMBRANE_RECEPTOR_PROTEIN_SERINE_THREONINE_KINASE_SIGNALING_PATHWAY	28	BAMBI	0.00180196
GO_NEGATIVE_REGULATION_OF_TRANSMEMBRANE_RECEPTOR_PROTEIN_SERINE_THREONINE_KINASE_SIGNALING_PATHWAY	28	PBLD	0.00180196
GO_TRANSMEMBRANE_RECEPTOR_PROTEIN_SERINE_THREONINE_KINASE_SIGNALING_PATHWAY	62	IGSF1	5.90214e-06
GO_TRANSMEMBRANE_RECEPTOR_PROTEIN_SERINE_THREONINE_KINASE_SIGNALING_PATHWAY	62	FST	5.90214e-06
GO_TRANSMEMBRANE_RECEPTOR_PROTEIN_SERINE_THREONINE_KINASE_SIGNALING_PATHWAY	62	SFRP2	5.90214e-06
GO_TRANSMEMBRANE_RECEPTOR_PROTEIN_SERINE_THREONINE_KINASE_SIGNALING_PATHWAY	62	GPC3	5.90214e-06
GO_TRANSMEMBRANE_RECEPTOR_PROTEIN_SERINE_THREONINE_KINASE_SIGNALING_PATHWAY	62	HPGD	5.90214e-06
GO_TRANSMEMBRANE_RECEPTOR_PROTEIN_SERINE_THREONINE_KINASE_SIGNALING_PATHWAY	62	VWC2L	5.90214e-06
GO_TRANSMEMBRANE_RECEPTOR_PROTEIN_SERINE_THREONINE_KINASE_SIGNALING_PATHWAY	62	CIDEA	5.90214e-06
GO_TRANSMEMBRANE_RECEPTOR_PROTEIN_SERINE_THREONINE_KINASE_SIGNALING_PATHWAY	62	NPNT	5.90214e-06
GO_TRANSMEMBRANE_RECEPTOR_PROTEIN_SERINE_THREONINE_KINASE_SIGNALING_PATHWAY	62	BTBD11	5.90214e-06
GO_TRANSMEMBRANE_RECEPTOR_PROTEIN_SERINE_THREONINE_KINASE_SIGNALING_PATHWAY	62	GCNT2	5.90214e-06
GO_TRANSMEMBRANE_RECEPTOR_PROTEIN_SERINE_THREONINE_KINASE_SIGNALING_PATHWAY	62	ONECUT2	5.90214e-06
GO_TRANSMEMBRANE_RECEPTOR_PROTEIN_SERINE_THREONINE_KINASE_SIGNALING_PATHWAY	62	LEFTY2	5.90214e-06
GO_TRANSMEMBRANE_RECEPTOR_PROTEIN_SERINE_THREONINE_KINASE_SIGNALING_PATHWAY	62	CDKN2B	5.90214e-06
GO_TRANSMEMBRANE_RECEPTOR_PROTEIN_SERINE_THREONINE_KINASE_SIGNALING_PATHWAY	62	CHRDL1	5.90214e-06
GO_TRANSMEMBRANE_RECEPTOR_PROTEIN_SERINE_THREONINE_KINASE_SIGNALING_PATHWAY	62	PEG10	5.90214e-06
GO_TRANSMEMBRANE_RECEPTOR_PROTEIN_SERINE_THREONINE_KINASE_SIGNALING_PATHWAY	62	SOX11	5.90214e-06
GO_TRANSMEMBRANE_RECEPTOR_PROTEIN_SERINE_THREONINE_KINASE_SIGNALING_PATHWAY	62	SMAD9	5.90214e-06
GO_TRANSMEMBRANE_RECEPTOR_PROTEIN_SERINE_THREONINE_KINASE_SIGNALING_PATHWAY	62	VEPH1	5.90214e-06
GO_TRANSMEMBRANE_RECEPTOR_PROTEIN_SERINE_THREONINE_KINASE_SIGNALING_PATHWAY	62	CILP	5.90214e-06
GO_TRANSMEMBRANE_RECEPTOR_PROTEIN_SERINE_THREONINE_KINASE_SIGNALING_PATHWAY	62	ADAMTSL2	5.90214e-06
GO_TRANSMEMBRANE_RECEPTOR_PROTEIN_SERINE_THREONINE_KINASE_SIGNALING_PATHWAY	62	LTBP2	5.90214e-06
GO_TRANSMEMBRANE_RECEPTOR_PROTEIN_SERINE_THREONINE_KINASE_SIGNALING_PATHWAY	62	SFRP4	5.90214e-06
GO_TRANSMEMBRANE_RECEPTOR_PROTEIN_SERINE_THREONINE_KINASE_SIGNALING_PATHWAY	62	INHBE	5.90214e-06
GO_TRANSMEMBRANE_RECEPTOR_PROTEIN_SERINE_THREONINE_KINASE_SIGNALING_PATHWAY	62	GDF11	5.90214e-06
GO_TRANSMEMBRANE_RECEPTOR_PROTEIN_SERINE_THREONINE_KINASE_SIGNALING_PATHWAY	62	TGFB2	5.90214e-06
GO_TRANSMEMBRANE_RECEPTOR_PROTEIN_SERINE_THREONINE_KINASE_SIGNALING_PATHWAY	62	SKOR1	5.90214e-06
GO_TRANSMEMBRANE_RECEPTOR_PROTEIN_SERINE_THREONINE_KINASE_SIGNALING_PATHWAY	62	SFRP1	5.90214e-06
GO_TRANSMEMBRANE_RECEPTOR_PROTEIN_SERINE_THREONINE_KINASE_SIGNALING_PATHWAY	62	THBS1	5.90214e-06
GO_TRANSMEMBRANE_RECEPTOR_PROTEIN_SERINE_THREONINE_KINASE_SIGNALING_PATHWAY	62	TGFB3	5.90214e-06
GO_TRANSMEMBRANE_RECEPTOR_PROTEIN_SERINE_THREONINE_KINASE_SIGNALING_PATHWAY	62	FMOD	5.90214e-06
GO_TRANSMEMBRANE_RECEPTOR_PROTEIN_SERINE_THREONINE_KINASE_SIGNALING_PATHWAY	62	LOX	5.90214e-06
GO_TRANSMEMBRANE_RECEPTOR_PROTEIN_SERINE_THREONINE_KINASE_SIGNALING_PATHWAY	62	IL17RD	5.90214e-06
GO_TRANSMEMBRANE_RECEPTOR_PROTEIN_SERINE_THREONINE_KINASE_SIGNALING_PATHWAY	62	FBN1	5.90214e-06
GO_TRANSMEMBRANE_RECEPTOR_PROTEIN_SERINE_THREONINE_KINASE_SIGNALING_PATHWAY	62	CCN1	5.90214e-06
GO_TRANSMEMBRANE_RECEPTOR_PROTEIN_SERINE_THREONINE_KINASE_SIGNALING_PATHWAY	62	WNT5A	5.90214e-06
GO_TRANSMEMBRANE_RECEPTOR_PROTEIN_SERINE_THREONINE_KINASE_SIGNALING_PATHWAY	62	VIM	5.90214e-06
GO_TRANSMEMBRANE_RECEPTOR_PROTEIN_SERINE_THREONINE_KINASE_SIGNALING_PATHWAY	62	NOTCH2	5.90214e-06
GO_TRANSMEMBRANE_RECEPTOR_PROTEIN_SERINE_THREONINE_KINASE_SIGNALING_PATHWAY	62	HTRA1	5.90214e-06
GO_TRANSMEMBRANE_RECEPTOR_PROTEIN_SERINE_THREONINE_KINASE_SIGNALING_PATHWAY	62	RUNX2	5.90214e-06
GO_TRANSMEMBRANE_RECEPTOR_PROTEIN_SERINE_THREONINE_KINASE_SIGNALING_PATHWAY	62	PDCD4	5.90214e-06
GO_TRANSMEMBRANE_RECEPTOR_PROTEIN_SERINE_THREONINE_KINASE_SIGNALING_PATHWAY	62	SULF1	5.90214e-06
GO_TRANSMEMBRANE_RECEPTOR_PROTEIN_SERINE_THREONINE_KINASE_SIGNALING_PATHWAY	62	FSTL1	5.90214e-06
GO_TRANSMEMBRANE_RECEPTOR_PROTEIN_SERINE_THREONINE_KINASE_SIGNALING_PATHWAY	62	FSTL3	5.90214e-06
GO_TRANSMEMBRANE_RECEPTOR_PROTEIN_SERINE_THREONINE_KINASE_SIGNALING_PATHWAY	62	EGR1	5.90214e-06
GO_TRANSMEMBRANE_RECEPTOR_PROTEIN_SERINE_THREONINE_KINASE_SIGNALING_PATHWAY	62	TGFBR3	5.90214e-06
GO_TRANSMEMBRANE_RECEPTOR_PROTEIN_SERINE_THREONINE_KINASE_SIGNALING_PATHWAY	62	BMPER	5.90214e-06
GO_TRANSMEMBRANE_RECEPTOR_PROTEIN_SERINE_THREONINE_KINASE_SIGNALING_PATHWAY	62	SLC2A10	5.90214e-06
GO_TRANSMEMBRANE_RECEPTOR_PROTEIN_SERINE_THREONINE_KINASE_SIGNALING_PATHWAY	62	ATOH8	5.90214e-06
GO_TRANSMEMBRANE_RECEPTOR_PROTEIN_SERINE_THREONINE_KINASE_SIGNALING_PATHWAY	62	ITGA3	5.90214e-06
GO_TRANSMEMBRANE_RECEPTOR_PROTEIN_SERINE_THREONINE_KINASE_SIGNALING_PATHWAY	62	SMAD7	5.90214e-06
GO_TRANSMEMBRANE_RECEPTOR_PROTEIN_SERINE_THREONINE_KINASE_SIGNALING_PATHWAY	62	LTBP1	5.90214e-06
GO_TRANSMEMBRANE_RECEPTOR_PROTEIN_SERINE_THREONINE_KINASE_SIGNALING_PATHWAY	62	DAB2	5.90214e-06
GO_TRANSMEMBRANE_RECEPTOR_PROTEIN_SERINE_THREONINE_KINASE_SIGNALING_PATHWAY	62	COL1A2	5.90214e-06
GO_TRANSMEMBRANE_RECEPTOR_PROTEIN_SERINE_THREONINE_KINASE_SIGNALING_PATHWAY	62	ASPN	5.90214e-06
GO_TRANSMEMBRANE_RECEPTOR_PROTEIN_SERINE_THREONINE_KINASE_SIGNALING_PATHWAY	62	SPRY1	5.90214e-06
GO_TRANSMEMBRANE_RECEPTOR_PROTEIN_SERINE_THREONINE_KINASE_SIGNALING_PATHWAY	62	BAMBI	5.90214e-06
GO_TRANSMEMBRANE_RECEPTOR_PROTEIN_SERINE_THREONINE_KINASE_SIGNALING_PATHWAY	62	GDF10	5.90214e-06
GO_TRANSMEMBRANE_RECEPTOR_PROTEIN_SERINE_THREONINE_KINASE_SIGNALING_PATHWAY	62	PBLD	5.90214e-06
GO_TRANSMEMBRANE_RECEPTOR_PROTEIN_SERINE_THREONINE_KINASE_SIGNALING_PATHWAY	62	NEO1	5.90214e-06
GO_TRANSMEMBRANE_RECEPTOR_PROTEIN_SERINE_THREONINE_KINASE_SIGNALING_PATHWAY	62	TF	5.90214e-06
GO_TRANSMEMBRANE_RECEPTOR_PROTEIN_SERINE_THREONINE_KINASE_SIGNALING_PATHWAY	62	JAK2	5.90214e-06
GO_TRANSMEMBRANE_RECEPTOR_PROTEIN_SERINE_THREONINE_KINASE_SIGNALING_PATHWAY	62	PCSK6	5.90214e-06
GO_NEGATIVE_REGULATION_OF_ANION_TRANSPORT	8	AGTR2	0.00713819
GO_NEGATIVE_REGULATION_OF_ANION_TRANSPORT	8	LEP	0.00713819
GO_NEGATIVE_REGULATION_OF_ANION_TRANSPORT	8	SFRP4	0.00713819
GO_NEGATIVE_REGULATION_OF_ANION_TRANSPORT	8	GABRE	0.00713819
GO_NEGATIVE_REGULATION_OF_ANION_TRANSPORT	8	THBS1	0.00713819
GO_NEGATIVE_REGULATION_OF_ANION_TRANSPORT	8	PLA2R1	0.00713819
GO_NEGATIVE_REGULATION_OF_ANION_TRANSPORT	8	ABAT	0.00713819
GO_NEGATIVE_REGULATION_OF_ANION_TRANSPORT	8	SLC43A2	0.00713819
GO_REGULATION_OF_SYNAPSE_ASSEMBLY	30	PTPRD	0.00369311
GO_REGULATION_OF_SYNAPSE_ASSEMBLY	30	EFNA5	0.00369311
GO_REGULATION_OF_SYNAPSE_ASSEMBLY	30	ADGRB2	0.00369311
GO_REGULATION_OF_SYNAPSE_ASSEMBLY	30	EPHA7	0.00369311
GO_REGULATION_OF_SYNAPSE_ASSEMBLY	30	CUX2	0.00369311
GO_REGULATION_OF_SYNAPSE_ASSEMBLY	30	LINGO2	0.00369311
GO_REGULATION_OF_SYNAPSE_ASSEMBLY	30	NTRK2	0.00369311
GO_REGULATION_OF_SYNAPSE_ASSEMBLY	30	ROBO2	0.00369311
GO_REGULATION_OF_SYNAPSE_ASSEMBLY	30	GPC6	0.00369311
GO_REGULATION_OF_SYNAPSE_ASSEMBLY	30	CLSTN2	0.00369311
GO_REGULATION_OF_SYNAPSE_ASSEMBLY	30	LRRN1	0.00369311
GO_REGULATION_OF_SYNAPSE_ASSEMBLY	30	IL1RAPL1	0.00369311
GO_REGULATION_OF_SYNAPSE_ASSEMBLY	30	MUSK	0.00369311
GO_REGULATION_OF_SYNAPSE_ASSEMBLY	30	WNT5A	0.00369311
GO_REGULATION_OF_SYNAPSE_ASSEMBLY	30	CLSTN3	0.00369311
GO_REGULATION_OF_SYNAPSE_ASSEMBLY	30	FLRT2	0.00369311
GO_REGULATION_OF_SYNAPSE_ASSEMBLY	30	PTPRS	0.00369311
GO_REGULATION_OF_SYNAPSE_ASSEMBLY	30	ADGRL3	0.00369311
GO_REGULATION_OF_SYNAPSE_ASSEMBLY	30	SRPX2	0.00369311
GO_REGULATION_OF_SYNAPSE_ASSEMBLY	30	OXTR	0.00369311
GO_REGULATION_OF_SYNAPSE_ASSEMBLY	30	EPHB3	0.00369311
GO_REGULATION_OF_SYNAPSE_ASSEMBLY	30	RAB17	0.00369311
GO_REGULATION_OF_SYNAPSE_ASSEMBLY	30	LRRN3	0.00369311
GO_REGULATION_OF_SYNAPSE_ASSEMBLY	30	NLGN2	0.00369311
GO_REGULATION_OF_SYNAPSE_ASSEMBLY	30	EPHB1	0.00369311
GO_REGULATION_OF_SYNAPSE_ASSEMBLY	30	NTRK3	0.00369311
GO_REGULATION_OF_SYNAPSE_ASSEMBLY	30	MDGA1	0.00369311
GO_REGULATION_OF_SYNAPSE_ASSEMBLY	30	GPC4	0.00369311
GO_REGULATION_OF_SYNAPSE_ASSEMBLY	30	LRTM1	0.00369311
GO_REGULATION_OF_SYNAPSE_ASSEMBLY	30	APP	0.00369311
GO_GLOMERULUS_DEVELOPMENT	26	AGTR2	0.01219
GO_GLOMERULUS_DEVELOPMENT	26	ADIPOQ	0.01219
GO_GLOMERULUS_DEVELOPMENT	26	PROM1	0.01219
GO_GLOMERULUS_DEVELOPMENT	26	PDGFD	0.01219
GO_GLOMERULUS_DEVELOPMENT	26	PDGFRA	0.01219
GO_GLOMERULUS_DEVELOPMENT	26	LAMB2	0.01219
GO_GLOMERULUS_DEVELOPMENT	26	NOTCH2	0.01219
GO_GLOMERULUS_DEVELOPMENT	26	ENPEP	0.01219
GO_GLOMERULUS_DEVELOPMENT	26	SULF1	0.01219
GO_GLOMERULUS_DEVELOPMENT	26	PLCE1	0.01219
GO_GLOMERULUS_DEVELOPMENT	26	MTSS1	0.01219
GO_GLOMERULUS_DEVELOPMENT	26	EGR1	0.01219
GO_GLOMERULUS_DEVELOPMENT	26	PTPRO	0.01219
GO_GLOMERULUS_DEVELOPMENT	26	MPV17	0.01219
GO_GLOMERULUS_DEVELOPMENT	26	IQGAP1	0.01219
GO_GLOMERULUS_DEVELOPMENT	26	VANGL2	0.01219
GO_GLOMERULUS_DEVELOPMENT	26	HEYL	0.01219
GO_GLOMERULUS_DEVELOPMENT	26	NID1	0.01219
GO_GLOMERULUS_DEVELOPMENT	26	MAGI2	0.01219
GO_GLOMERULUS_DEVELOPMENT	26	COL4A3	0.01219
GO_GLOMERULUS_DEVELOPMENT	26	ANGPT1	0.01219
GO_GLOMERULUS_DEVELOPMENT	26	COL4A4	0.01219
GO_GLOMERULUS_DEVELOPMENT	26	SULF2	0.01219
GO_GLOMERULUS_DEVELOPMENT	26	WWTR1	0.01219
GO_GLOMERULUS_DEVELOPMENT	26	TCF21	0.01219
GO_GLOMERULUS_DEVELOPMENT	26	NOG	0.01219
GO_POSITIVE_REGULATION_OF_SYNAPSE_ASSEMBLY	21	PTPRD	0.0137068
GO_POSITIVE_REGULATION_OF_SYNAPSE_ASSEMBLY	21	EFNA5	0.0137068
GO_POSITIVE_REGULATION_OF_SYNAPSE_ASSEMBLY	21	ADGRB2	0.0137068
GO_POSITIVE_REGULATION_OF_SYNAPSE_ASSEMBLY	21	CUX2	0.0137068
GO_POSITIVE_REGULATION_OF_SYNAPSE_ASSEMBLY	21	LINGO2	0.0137068
GO_POSITIVE_REGULATION_OF_SYNAPSE_ASSEMBLY	21	NTRK2	0.0137068
GO_POSITIVE_REGULATION_OF_SYNAPSE_ASSEMBLY	21	CLSTN2	0.0137068
GO_POSITIVE_REGULATION_OF_SYNAPSE_ASSEMBLY	21	LRRN1	0.0137068
GO_POSITIVE_REGULATION_OF_SYNAPSE_ASSEMBLY	21	IL1RAPL1	0.0137068
GO_POSITIVE_REGULATION_OF_SYNAPSE_ASSEMBLY	21	CLSTN3	0.0137068
GO_POSITIVE_REGULATION_OF_SYNAPSE_ASSEMBLY	21	FLRT2	0.0137068
GO_POSITIVE_REGULATION_OF_SYNAPSE_ASSEMBLY	21	ADGRL3	0.0137068
GO_POSITIVE_REGULATION_OF_SYNAPSE_ASSEMBLY	21	SRPX2	0.0137068
GO_POSITIVE_REGULATION_OF_SYNAPSE_ASSEMBLY	21	OXTR	0.0137068
GO_POSITIVE_REGULATION_OF_SYNAPSE_ASSEMBLY	21	EPHB3	0.0137068
GO_POSITIVE_REGULATION_OF_SYNAPSE_ASSEMBLY	21	LRRN3	0.0137068
GO_POSITIVE_REGULATION_OF_SYNAPSE_ASSEMBLY	21	NLGN2	0.0137068
GO_POSITIVE_REGULATION_OF_SYNAPSE_ASSEMBLY	21	EPHB1	0.0137068
GO_POSITIVE_REGULATION_OF_SYNAPSE_ASSEMBLY	21	NTRK3	0.0137068
GO_POSITIVE_REGULATION_OF_SYNAPSE_ASSEMBLY	21	LRTM1	0.0137068
GO_POSITIVE_REGULATION_OF_SYNAPSE_ASSEMBLY	21	IL1RAP	0.0137068
GO_NEGATIVE_REGULATION_OF_AMINE_TRANSPORT	6	AGTR2	0.0186359
GO_NEGATIVE_REGULATION_OF_AMINE_TRANSPORT	6	LEP	0.0186359
GO_NEGATIVE_REGULATION_OF_AMINE_TRANSPORT	6	P2RY12	0.0186359
GO_NEGATIVE_REGULATION_OF_AMINE_TRANSPORT	6	ADRA2A	0.0186359
GO_NEGATIVE_REGULATION_OF_AMINE_TRANSPORT	6	ABAT	0.0186359
GO_NEGATIVE_REGULATION_OF_AMINE_TRANSPORT	6	SLC43A2	0.0186359
GO_FATTY_ACID_DERIVATIVE_TRANSPORT	9	AGTR2	0.0264901
GO_FATTY_ACID_DERIVATIVE_TRANSPORT	9	LEP	0.0264901
GO_FATTY_ACID_DERIVATIVE_TRANSPORT	9	PLA2G2A	0.0264901
GO_FATTY_ACID_DERIVATIVE_TRANSPORT	9	PLA2G4A	0.0264901
GO_FATTY_ACID_DERIVATIVE_TRANSPORT	9	PLA2R1	0.0264901
GO_FATTY_ACID_DERIVATIVE_TRANSPORT	9	P2RX7	0.0264901
GO_FATTY_ACID_DERIVATIVE_TRANSPORT	9	P2RX4	0.0264901
GO_FATTY_ACID_DERIVATIVE_TRANSPORT	9	ABCC2	0.0264901
GO_FATTY_ACID_DERIVATIVE_TRANSPORT	9	ANXA1	0.0264901
GO_HETEROPHILIC_CELL_CELL_ADHESION_VIA_PLASMA_MEMBRANE_CELL_ADHESION_MOLECULES	14	PTPRD	0.0207619
GO_HETEROPHILIC_CELL_CELL_ADHESION_VIA_PLASMA_MEMBRANE_CELL_ADHESION_MOLECULES	14	CDH2	0.0207619
GO_HETEROPHILIC_CELL_CELL_ADHESION_VIA_PLASMA_MEMBRANE_CELL_ADHESION_MOLECULES	14	CXADR	0.0207619
GO_HETEROPHILIC_CELL_CELL_ADHESION_VIA_PLASMA_MEMBRANE_CELL_ADHESION_MOLECULES	14	TENM1	0.0207619
GO_HETEROPHILIC_CELL_CELL_ADHESION_VIA_PLASMA_MEMBRANE_CELL_ADHESION_MOLECULES	14	TENM2	0.0207619
GO_HETEROPHILIC_CELL_CELL_ADHESION_VIA_PLASMA_MEMBRANE_CELL_ADHESION_MOLECULES	14	TENM4	0.0207619
GO_HETEROPHILIC_CELL_CELL_ADHESION_VIA_PLASMA_MEMBRANE_CELL_ADHESION_MOLECULES	14	IL1RAPL1	0.0207619
GO_HETEROPHILIC_CELL_CELL_ADHESION_VIA_PLASMA_MEMBRANE_CELL_ADHESION_MOLECULES	14	VCAM1	0.0207619
GO_HETEROPHILIC_CELL_CELL_ADHESION_VIA_PLASMA_MEMBRANE_CELL_ADHESION_MOLECULES	14	TENM3	0.0207619
GO_HETEROPHILIC_CELL_CELL_ADHESION_VIA_PLASMA_MEMBRANE_CELL_ADHESION_MOLECULES	14	FAT4	0.0207619
GO_HETEROPHILIC_CELL_CELL_ADHESION_VIA_PLASMA_MEMBRANE_CELL_ADHESION_MOLECULES	14	CDH4	0.0207619
GO_HETEROPHILIC_CELL_CELL_ADHESION_VIA_PLASMA_MEMBRANE_CELL_ADHESION_MOLECULES	14	CRB1	0.0207619
GO_HETEROPHILIC_CELL_CELL_ADHESION_VIA_PLASMA_MEMBRANE_CELL_ADHESION_MOLECULES	14	ALCAM	0.0207619
GO_HETEROPHILIC_CELL_CELL_ADHESION_VIA_PLASMA_MEMBRANE_CELL_ADHESION_MOLECULES	14	HMCN1	0.0207619
GO_SYNAPSE_ASSEMBLY	52	PTPRD	0.00180693
GO_SYNAPSE_ASSEMBLY	52	EFNA5	0.00180693
GO_SYNAPSE_ASSEMBLY	52	ADGRB2	0.00180693
GO_SYNAPSE_ASSEMBLY	52	CDH2	0.00180693
GO_SYNAPSE_ASSEMBLY	52	EPHA7	0.00180693
GO_SYNAPSE_ASSEMBLY	52	CUX2	0.00180693
GO_SYNAPSE_ASSEMBLY	52	LINGO2	0.00180693
GO_SYNAPSE_ASSEMBLY	52	PCLO	0.00180693
GO_SYNAPSE_ASSEMBLY	52	NTRK2	0.00180693
GO_SYNAPSE_ASSEMBLY	52	ROBO2	0.00180693
GO_SYNAPSE_ASSEMBLY	52	LGI2	0.00180693
GO_SYNAPSE_ASSEMBLY	52	GPC6	0.00180693
GO_SYNAPSE_ASSEMBLY	52	CLSTN2	0.00180693
GO_SYNAPSE_ASSEMBLY	52	LRRN1	0.00180693
GO_SYNAPSE_ASSEMBLY	52	PCDHB11	0.00180693
GO_SYNAPSE_ASSEMBLY	52	IL1RAPL1	0.00180693
GO_SYNAPSE_ASSEMBLY	52	GABRB2	0.00180693
GO_SYNAPSE_ASSEMBLY	52	MUSK	0.00180693
GO_SYNAPSE_ASSEMBLY	52	NRXN2	0.00180693
GO_SYNAPSE_ASSEMBLY	52	PCDHB10	0.00180693
GO_SYNAPSE_ASSEMBLY	52	WNT5A	0.00180693
GO_SYNAPSE_ASSEMBLY	52	PCDHB9	0.00180693
GO_SYNAPSE_ASSEMBLY	52	CLSTN3	0.00180693
GO_SYNAPSE_ASSEMBLY	52	PCDHB5	0.00180693
GO_SYNAPSE_ASSEMBLY	52	MAP1B	0.00180693
GO_SYNAPSE_ASSEMBLY	52	PCDHB14	0.00180693
GO_SYNAPSE_ASSEMBLY	52	FLRT2	0.00180693
GO_SYNAPSE_ASSEMBLY	52	SPTBN2	0.00180693
GO_SYNAPSE_ASSEMBLY	52	PCDHB3	0.00180693
GO_SYNAPSE_ASSEMBLY	52	PTPRS	0.00180693
GO_SYNAPSE_ASSEMBLY	52	PLXNB1	0.00180693
GO_SYNAPSE_ASSEMBLY	52	ADGRL3	0.00180693
GO_SYNAPSE_ASSEMBLY	52	PLXNB2	0.00180693
GO_SYNAPSE_ASSEMBLY	52	SRPX2	0.00180693
GO_SYNAPSE_ASSEMBLY	52	OXTR	0.00180693
GO_SYNAPSE_ASSEMBLY	52	PCDHB16	0.00180693
GO_SYNAPSE_ASSEMBLY	52	PCDHB13	0.00180693
GO_SYNAPSE_ASSEMBLY	52	EPHB3	0.00180693
GO_SYNAPSE_ASSEMBLY	52	RAB17	0.00180693
GO_SYNAPSE_ASSEMBLY	52	BSN	0.00180693
GO_SYNAPSE_ASSEMBLY	52	PCDHB4	0.00180693
GO_SYNAPSE_ASSEMBLY	52	LRRN3	0.00180693
GO_SYNAPSE_ASSEMBLY	52	NLGN2	0.00180693
GO_SYNAPSE_ASSEMBLY	52	MAGI2	0.00180693
GO_SYNAPSE_ASSEMBLY	52	ADD2	0.00180693
GO_SYNAPSE_ASSEMBLY	52	EPHB1	0.00180693
GO_SYNAPSE_ASSEMBLY	52	NTRK3	0.00180693
GO_SYNAPSE_ASSEMBLY	52	MDGA1	0.00180693
GO_SYNAPSE_ASSEMBLY	52	OBSL1	0.00180693
GO_SYNAPSE_ASSEMBLY	52	GPC4	0.00180693
GO_SYNAPSE_ASSEMBLY	52	LRTM1	0.00180693
GO_SYNAPSE_ASSEMBLY	52	APP	0.00180693
GO_REGULATION_OF_BMP_SIGNALING_PATHWAY	22	FST	0.00642307
GO_REGULATION_OF_BMP_SIGNALING_PATHWAY	22	SFRP2	0.00642307
GO_REGULATION_OF_BMP_SIGNALING_PATHWAY	22	GPC3	0.00642307
GO_REGULATION_OF_BMP_SIGNALING_PATHWAY	22	VWC2L	0.00642307
GO_REGULATION_OF_BMP_SIGNALING_PATHWAY	22	CHRDL1	0.00642307
GO_REGULATION_OF_BMP_SIGNALING_PATHWAY	22	SOX11	0.00642307
GO_REGULATION_OF_BMP_SIGNALING_PATHWAY	22	SFRP4	0.00642307
GO_REGULATION_OF_BMP_SIGNALING_PATHWAY	22	SKOR1	0.00642307
GO_REGULATION_OF_BMP_SIGNALING_PATHWAY	22	SFRP1	0.00642307
GO_REGULATION_OF_BMP_SIGNALING_PATHWAY	22	FBN1	0.00642307
GO_REGULATION_OF_BMP_SIGNALING_PATHWAY	22	CCN1	0.00642307
GO_REGULATION_OF_BMP_SIGNALING_PATHWAY	22	WNT5A	0.00642307
GO_REGULATION_OF_BMP_SIGNALING_PATHWAY	22	NOTCH2	0.00642307
GO_REGULATION_OF_BMP_SIGNALING_PATHWAY	22	HTRA1	0.00642307
GO_REGULATION_OF_BMP_SIGNALING_PATHWAY	22	SULF1	0.00642307
GO_REGULATION_OF_BMP_SIGNALING_PATHWAY	22	FSTL1	0.00642307
GO_REGULATION_OF_BMP_SIGNALING_PATHWAY	22	FSTL3	0.00642307
GO_REGULATION_OF_BMP_SIGNALING_PATHWAY	22	BMPER	0.00642307
GO_REGULATION_OF_BMP_SIGNALING_PATHWAY	22	ITGA3	0.00642307
GO_REGULATION_OF_BMP_SIGNALING_PATHWAY	22	SMAD7	0.00642307
GO_REGULATION_OF_BMP_SIGNALING_PATHWAY	22	NEO1	0.00642307
GO_REGULATION_OF_BMP_SIGNALING_PATHWAY	22	PCSK6	0.00642307
GO_FATTY_ACID_TRANSPORT	20	AGTR2	0.0106323
GO_FATTY_ACID_TRANSPORT	20	LEP	0.0106323
GO_FATTY_ACID_TRANSPORT	20	PLA2G2A	0.0106323
GO_FATTY_ACID_TRANSPORT	20	THRSP	0.0106323
GO_FATTY_ACID_TRANSPORT	20	SLC27A6	0.0106323
GO_FATTY_ACID_TRANSPORT	20	THBS1	0.0106323
GO_FATTY_ACID_TRANSPORT	20	SPX	0.0106323
GO_FATTY_ACID_TRANSPORT	20	SLC2A1	0.0106323
GO_FATTY_ACID_TRANSPORT	20	CPT1A	0.0106323
GO_FATTY_ACID_TRANSPORT	20	PLA2G4A	0.0106323
GO_FATTY_ACID_TRANSPORT	20	SLC25A17	0.0106323
GO_FATTY_ACID_TRANSPORT	20	ABCD2	0.0106323
GO_FATTY_ACID_TRANSPORT	20	PLA2R1	0.0106323
GO_FATTY_ACID_TRANSPORT	20	P2RX7	0.0106323
GO_FATTY_ACID_TRANSPORT	20	CD36	0.0106323
GO_FATTY_ACID_TRANSPORT	20	PPARG	0.0106323
GO_FATTY_ACID_TRANSPORT	20	P2RX4	0.0106323
GO_FATTY_ACID_TRANSPORT	20	ABCC2	0.0106323
GO_FATTY_ACID_TRANSPORT	20	ANXA1	0.0106323
GO_FATTY_ACID_TRANSPORT	20	FABP4	0.0106323
GO_RESPONSE_TO_BMP	30	TNMD	0.0022366
GO_RESPONSE_TO_BMP	30	FST	0.0022366
GO_RESPONSE_TO_BMP	30	SFRP2	0.0022366
GO_RESPONSE_TO_BMP	30	GPC3	0.0022366
GO_RESPONSE_TO_BMP	30	VWC2L	0.0022366
GO_RESPONSE_TO_BMP	30	LEFTY2	0.0022366
GO_RESPONSE_TO_BMP	30	CHRDL1	0.0022366
GO_RESPONSE_TO_BMP	30	SOX11	0.0022366
GO_RESPONSE_TO_BMP	30	SMAD9	0.0022366
GO_RESPONSE_TO_BMP	30	SFRP4	0.0022366
GO_RESPONSE_TO_BMP	30	TGFB2	0.0022366
GO_RESPONSE_TO_BMP	30	SKOR1	0.0022366
GO_RESPONSE_TO_BMP	30	SFRP1	0.0022366
GO_RESPONSE_TO_BMP	30	TGFB3	0.0022366
GO_RESPONSE_TO_BMP	30	FBN1	0.0022366
GO_RESPONSE_TO_BMP	30	CCN1	0.0022366
GO_RESPONSE_TO_BMP	30	WNT5A	0.0022366
GO_RESPONSE_TO_BMP	30	NOTCH2	0.0022366
GO_RESPONSE_TO_BMP	30	HTRA1	0.0022366
GO_RESPONSE_TO_BMP	30	RUNX2	0.0022366
GO_RESPONSE_TO_BMP	30	PDCD4	0.0022366
GO_RESPONSE_TO_BMP	30	SULF1	0.0022366
GO_RESPONSE_TO_BMP	30	FSTL1	0.0022366
GO_RESPONSE_TO_BMP	30	FSTL3	0.0022366
GO_RESPONSE_TO_BMP	30	EGR1	0.0022366
GO_RESPONSE_TO_BMP	30	TGFBR3	0.0022366
GO_RESPONSE_TO_BMP	30	BMPER	0.0022366
GO_RESPONSE_TO_BMP	30	ITGA3	0.0022366
GO_RESPONSE_TO_BMP	30	SMAD7	0.0022366
GO_RESPONSE_TO_BMP	30	ADAMTS12	0.0022366
GO_REGULATION_OF_CELLULAR_RESPONSE_TO_GROWTH_FACTOR_STIMULUS	50	AGTR2	0.000133379
GO_REGULATION_OF_CELLULAR_RESPONSE_TO_GROWTH_FACTOR_STIMULUS	50	TNMD	0.000133379
GO_REGULATION_OF_CELLULAR_RESPONSE_TO_GROWTH_FACTOR_STIMULUS	50	FST	0.000133379
GO_REGULATION_OF_CELLULAR_RESPONSE_TO_GROWTH_FACTOR_STIMULUS	50	SFRP2	0.000133379
GO_REGULATION_OF_CELLULAR_RESPONSE_TO_GROWTH_FACTOR_STIMULUS	50	GPC3	0.000133379
GO_REGULATION_OF_CELLULAR_RESPONSE_TO_GROWTH_FACTOR_STIMULUS	50	VWC2L	0.000133379
GO_REGULATION_OF_CELLULAR_RESPONSE_TO_GROWTH_FACTOR_STIMULUS	50	CIDEA	0.000133379
GO_REGULATION_OF_CELLULAR_RESPONSE_TO_GROWTH_FACTOR_STIMULUS	50	NPNT	0.000133379
GO_REGULATION_OF_CELLULAR_RESPONSE_TO_GROWTH_FACTOR_STIMULUS	50	ONECUT2	0.000133379
GO_REGULATION_OF_CELLULAR_RESPONSE_TO_GROWTH_FACTOR_STIMULUS	50	CDKN2B	0.000133379
GO_REGULATION_OF_CELLULAR_RESPONSE_TO_GROWTH_FACTOR_STIMULUS	50	CHRDL1	0.000133379
GO_REGULATION_OF_CELLULAR_RESPONSE_TO_GROWTH_FACTOR_STIMULUS	50	NGFR	0.000133379
GO_REGULATION_OF_CELLULAR_RESPONSE_TO_GROWTH_FACTOR_STIMULUS	50	PEG10	0.000133379
GO_REGULATION_OF_CELLULAR_RESPONSE_TO_GROWTH_FACTOR_STIMULUS	50	SOX11	0.000133379
GO_REGULATION_OF_CELLULAR_RESPONSE_TO_GROWTH_FACTOR_STIMULUS	50	VEPH1	0.000133379
GO_REGULATION_OF_CELLULAR_RESPONSE_TO_GROWTH_FACTOR_STIMULUS	50	ADAMTSL2	0.000133379
GO_REGULATION_OF_CELLULAR_RESPONSE_TO_GROWTH_FACTOR_STIMULUS	50	SFRP4	0.000133379
GO_REGULATION_OF_CELLULAR_RESPONSE_TO_GROWTH_FACTOR_STIMULUS	50	SKOR1	0.000133379
GO_REGULATION_OF_CELLULAR_RESPONSE_TO_GROWTH_FACTOR_STIMULUS	50	SFRP1	0.000133379
GO_REGULATION_OF_CELLULAR_RESPONSE_TO_GROWTH_FACTOR_STIMULUS	50	THBS1	0.000133379
GO_REGULATION_OF_CELLULAR_RESPONSE_TO_GROWTH_FACTOR_STIMULUS	50	TGFB3	0.000133379
GO_REGULATION_OF_CELLULAR_RESPONSE_TO_GROWTH_FACTOR_STIMULUS	50	LOX	0.000133379
GO_REGULATION_OF_CELLULAR_RESPONSE_TO_GROWTH_FACTOR_STIMULUS	50	IL17RD	0.000133379
GO_REGULATION_OF_CELLULAR_RESPONSE_TO_GROWTH_FACTOR_STIMULUS	50	FBN1	0.000133379
GO_REGULATION_OF_CELLULAR_RESPONSE_TO_GROWTH_FACTOR_STIMULUS	50	SMOC2	0.000133379
GO_REGULATION_OF_CELLULAR_RESPONSE_TO_GROWTH_FACTOR_STIMULUS	50	CCN1	0.000133379
GO_REGULATION_OF_CELLULAR_RESPONSE_TO_GROWTH_FACTOR_STIMULUS	50	WNT5A	0.000133379
GO_REGULATION_OF_CELLULAR_RESPONSE_TO_GROWTH_FACTOR_STIMULUS	50	MYOF	0.000133379
GO_REGULATION_OF_CELLULAR_RESPONSE_TO_GROWTH_FACTOR_STIMULUS	50	FGF2	0.000133379
GO_REGULATION_OF_CELLULAR_RESPONSE_TO_GROWTH_FACTOR_STIMULUS	50	TSPAN12	0.000133379
GO_REGULATION_OF_CELLULAR_RESPONSE_TO_GROWTH_FACTOR_STIMULUS	50	NOTCH2	0.000133379
GO_REGULATION_OF_CELLULAR_RESPONSE_TO_GROWTH_FACTOR_STIMULUS	50	HTRA1	0.000133379
GO_REGULATION_OF_CELLULAR_RESPONSE_TO_GROWTH_FACTOR_STIMULUS	50	RUNX2	0.000133379
GO_REGULATION_OF_CELLULAR_RESPONSE_TO_GROWTH_FACTOR_STIMULUS	50	DCN	0.000133379
GO_REGULATION_OF_CELLULAR_RESPONSE_TO_GROWTH_FACTOR_STIMULUS	50	SULF1	0.000133379
GO_REGULATION_OF_CELLULAR_RESPONSE_TO_GROWTH_FACTOR_STIMULUS	50	FSTL1	0.000133379
GO_REGULATION_OF_CELLULAR_RESPONSE_TO_GROWTH_FACTOR_STIMULUS	50	SLIT2	0.000133379
GO_REGULATION_OF_CELLULAR_RESPONSE_TO_GROWTH_FACTOR_STIMULUS	50	FSTL3	0.000133379
GO_REGULATION_OF_CELLULAR_RESPONSE_TO_GROWTH_FACTOR_STIMULUS	50	TGFBR3	0.000133379
GO_REGULATION_OF_CELLULAR_RESPONSE_TO_GROWTH_FACTOR_STIMULUS	50	BMPER	0.000133379
GO_REGULATION_OF_CELLULAR_RESPONSE_TO_GROWTH_FACTOR_STIMULUS	50	SLC2A10	0.000133379
GO_REGULATION_OF_CELLULAR_RESPONSE_TO_GROWTH_FACTOR_STIMULUS	50	ITGA3	0.000133379
GO_REGULATION_OF_CELLULAR_RESPONSE_TO_GROWTH_FACTOR_STIMULUS	50	SMAD7	0.000133379
GO_REGULATION_OF_CELLULAR_RESPONSE_TO_GROWTH_FACTOR_STIMULUS	50	LTBP1	0.000133379
GO_REGULATION_OF_CELLULAR_RESPONSE_TO_GROWTH_FACTOR_STIMULUS	50	DAB2	0.000133379
GO_REGULATION_OF_CELLULAR_RESPONSE_TO_GROWTH_FACTOR_STIMULUS	50	ASPN	0.000133379
GO_REGULATION_OF_CELLULAR_RESPONSE_TO_GROWTH_FACTOR_STIMULUS	50	ADAMTS12	0.000133379
GO_REGULATION_OF_CELLULAR_RESPONSE_TO_GROWTH_FACTOR_STIMULUS	50	SPRY1	0.000133379
GO_REGULATION_OF_CELLULAR_RESPONSE_TO_GROWTH_FACTOR_STIMULUS	50	BAMBI	0.000133379
GO_REGULATION_OF_CELLULAR_RESPONSE_TO_GROWTH_FACTOR_STIMULUS	50	PBLD	0.000133379
GO_CALCIUM_DEPENDENT_CELL_CELL_ADHESION_VIA_PLASMA_MEMBRANE_CELL_ADHESION_MOLECULES	17	CDH2	0.0251267
GO_CALCIUM_DEPENDENT_CELL_CELL_ADHESION_VIA_PLASMA_MEMBRANE_CELL_ADHESION_MOLECULES	17	CDH17	0.0251267
GO_CALCIUM_DEPENDENT_CELL_CELL_ADHESION_VIA_PLASMA_MEMBRANE_CELL_ADHESION_MOLECULES	17	CDH11	0.0251267
GO_CALCIUM_DEPENDENT_CELL_CELL_ADHESION_VIA_PLASMA_MEMBRANE_CELL_ADHESION_MOLECULES	17	PCDHGB4	0.0251267
GO_CALCIUM_DEPENDENT_CELL_CELL_ADHESION_VIA_PLASMA_MEMBRANE_CELL_ADHESION_MOLECULES	17	PCDHB11	0.0251267
GO_CALCIUM_DEPENDENT_CELL_CELL_ADHESION_VIA_PLASMA_MEMBRANE_CELL_ADHESION_MOLECULES	17	PCDHGC3	0.0251267
GO_CALCIUM_DEPENDENT_CELL_CELL_ADHESION_VIA_PLASMA_MEMBRANE_CELL_ADHESION_MOLECULES	17	CDH8	0.0251267
GO_CALCIUM_DEPENDENT_CELL_CELL_ADHESION_VIA_PLASMA_MEMBRANE_CELL_ADHESION_MOLECULES	17	PCDHB10	0.0251267
GO_CALCIUM_DEPENDENT_CELL_CELL_ADHESION_VIA_PLASMA_MEMBRANE_CELL_ADHESION_MOLECULES	17	PCDHB9	0.0251267
GO_CALCIUM_DEPENDENT_CELL_CELL_ADHESION_VIA_PLASMA_MEMBRANE_CELL_ADHESION_MOLECULES	17	ARVCF	0.0251267
GO_CALCIUM_DEPENDENT_CELL_CELL_ADHESION_VIA_PLASMA_MEMBRANE_CELL_ADHESION_MOLECULES	17	PCDHB5	0.0251267
GO_CALCIUM_DEPENDENT_CELL_CELL_ADHESION_VIA_PLASMA_MEMBRANE_CELL_ADHESION_MOLECULES	17	PCDHB14	0.0251267
GO_CALCIUM_DEPENDENT_CELL_CELL_ADHESION_VIA_PLASMA_MEMBRANE_CELL_ADHESION_MOLECULES	17	PCDHB3	0.0251267
GO_CALCIUM_DEPENDENT_CELL_CELL_ADHESION_VIA_PLASMA_MEMBRANE_CELL_ADHESION_MOLECULES	17	PCDHB16	0.0251267
GO_CALCIUM_DEPENDENT_CELL_CELL_ADHESION_VIA_PLASMA_MEMBRANE_CELL_ADHESION_MOLECULES	17	PCDHB13	0.0251267
GO_CALCIUM_DEPENDENT_CELL_CELL_ADHESION_VIA_PLASMA_MEMBRANE_CELL_ADHESION_MOLECULES	17	PCDHB4	0.0251267
GO_CALCIUM_DEPENDENT_CELL_CELL_ADHESION_VIA_PLASMA_MEMBRANE_CELL_ADHESION_MOLECULES	17	CDHR3	0.0251267
GO_CELL_CELL_ADHESION	201	CTNNA2	1.51694e-11
GO_CELL_CELL_ADHESION	201	LEP	1.51694e-11
GO_CELL_CELL_ADHESION	201	ADIPOQ	1.51694e-11
GO_CELL_CELL_ADHESION	201	PCDH20	1.51694e-11
GO_CELL_CELL_ADHESION	201	ADGRV1	1.51694e-11
GO_CELL_CELL_ADHESION	201	PTPRD	1.51694e-11
GO_CELL_CELL_ADHESION	201	NPNT	1.51694e-11
GO_CELL_CELL_ADHESION	201	PTPRF	1.51694e-11
GO_CELL_CELL_ADHESION	201	PCDH11X	1.51694e-11
GO_CELL_CELL_ADHESION	201	EFNA5	1.51694e-11
GO_CELL_CELL_ADHESION	201	PKHD1	1.51694e-11
GO_CELL_CELL_ADHESION	201	CDH2	1.51694e-11
GO_CELL_CELL_ADHESION	201	EGR3	1.51694e-11
GO_CELL_CELL_ADHESION	201	EPHA7	1.51694e-11
GO_CELL_CELL_ADHESION	201	THBS4	1.51694e-11
GO_CELL_CELL_ADHESION	201	GCNT2	1.51694e-11
GO_CELL_CELL_ADHESION	201	CXADR	1.51694e-11
GO_CELL_CELL_ADHESION	201	HHLA2	1.51694e-11
GO_CELL_CELL_ADHESION	201	PKP2	1.51694e-11
GO_CELL_CELL_ADHESION	201	LRRC4C	1.51694e-11
GO_CELL_CELL_ADHESION	201	SLC7A11	1.51694e-11
GO_CELL_CELL_ADHESION	201	VTCN1	1.51694e-11
GO_CELL_CELL_ADHESION	201	COL14A1	1.51694e-11
GO_CELL_CELL_ADHESION	201	PCDHGA7	1.51694e-11
GO_CELL_CELL_ADHESION	201	TENM1	1.51694e-11
GO_CELL_CELL_ADHESION	201	PCDHGC4	1.51694e-11
GO_CELL_CELL_ADHESION	201	CDH17	1.51694e-11
GO_CELL_CELL_ADHESION	201	ROBO2	1.51694e-11
GO_CELL_CELL_ADHESION	201	PCDHGA8	1.51694e-11
GO_CELL_CELL_ADHESION	201	PDE5A	1.51694e-11
GO_CELL_CELL_ADHESION	201	IFNG	1.51694e-11
GO_CELL_CELL_ADHESION	201	PCDHGA3	1.51694e-11
GO_CELL_CELL_ADHESION	201	TENM2	1.51694e-11
GO_CELL_CELL_ADHESION	201	PCDHGB3	1.51694e-11
GO_CELL_CELL_ADHESION	201	PCDH7	1.51694e-11
GO_CELL_CELL_ADHESION	201	P2RY12	1.51694e-11
GO_CELL_CELL_ADHESION	201	GPC6	1.51694e-11
GO_CELL_CELL_ADHESION	201	CNN3	1.51694e-11
GO_CELL_CELL_ADHESION	201	TENM4	1.51694e-11
GO_CELL_CELL_ADHESION	201	FAT1	1.51694e-11
GO_CELL_CELL_ADHESION	201	PCDHGB1	1.51694e-11
GO_CELL_CELL_ADHESION	201	CDH11	1.51694e-11
GO_CELL_CELL_ADHESION	201	CLSTN2	1.51694e-11
GO_CELL_CELL_ADHESION	201	RUNX1	1.51694e-11
GO_CELL_CELL_ADHESION	201	PCDHGB2	1.51694e-11
GO_CELL_CELL_ADHESION	201	PCDHGA9	1.51694e-11
GO_CELL_CELL_ADHESION	201	PCDHGA5	1.51694e-11
GO_CELL_CELL_ADHESION	201	PCDHGA11	1.51694e-11
GO_CELL_CELL_ADHESION	201	XG	1.51694e-11
GO_CELL_CELL_ADHESION	201	TGFB2	1.51694e-11
GO_CELL_CELL_ADHESION	201	PLEKHA7	1.51694e-11
GO_CELL_CELL_ADHESION	201	PCDHGB4	1.51694e-11
GO_CELL_CELL_ADHESION	201	PCDHB11	1.51694e-11
GO_CELL_CELL_ADHESION	201	PCDHGC5	1.51694e-11
GO_CELL_CELL_ADHESION	201	PCDHGA6	1.51694e-11
GO_CELL_CELL_ADHESION	201	PCDHGA2	1.51694e-11
GO_CELL_CELL_ADHESION	201	PCDHGB5	1.51694e-11
GO_CELL_CELL_ADHESION	201	GLI3	1.51694e-11
GO_CELL_CELL_ADHESION	201	PCDH18	1.51694e-11
GO_CELL_CELL_ADHESION	201	PCDHGA4	1.51694e-11
GO_CELL_CELL_ADHESION	201	IL1RAPL1	1.51694e-11
GO_CELL_CELL_ADHESION	201	COL8A2	1.51694e-11
GO_CELL_CELL_ADHESION	201	PCDHGC3	1.51694e-11
GO_CELL_CELL_ADHESION	201	CCN1	1.51694e-11
GO_CELL_CELL_ADHESION	201	PCDHB12	1.51694e-11
GO_CELL_CELL_ADHESION	201	TYRO3	1.51694e-11
GO_CELL_CELL_ADHESION	201	PCDHGB6	1.51694e-11
GO_CELL_CELL_ADHESION	201	CDH8	1.51694e-11
GO_CELL_CELL_ADHESION	201	PDGFRA	1.51694e-11
GO_CELL_CELL_ADHESION	201	PCDHGB7	1.51694e-11
GO_CELL_CELL_ADHESION	201	NRXN2	1.51694e-11
GO_CELL_CELL_ADHESION	201	PCDHB10	1.51694e-11
GO_CELL_CELL_ADHESION	201	PDCD1LG2	1.51694e-11
GO_CELL_CELL_ADHESION	201	WNT5A	1.51694e-11
GO_CELL_CELL_ADHESION	201	PCDHGA1	1.51694e-11
GO_CELL_CELL_ADHESION	201	CD44	1.51694e-11
GO_CELL_CELL_ADHESION	201	IGF1	1.51694e-11
GO_CELL_CELL_ADHESION	201	PCDHB9	1.51694e-11
GO_CELL_CELL_ADHESION	201	CLSTN3	1.51694e-11
GO_CELL_CELL_ADHESION	201	PCDHB7	1.51694e-11
GO_CELL_CELL_ADHESION	201	FN1	1.51694e-11
GO_CELL_CELL_ADHESION	201	ARVCF	1.51694e-11
GO_CELL_CELL_ADHESION	201	PCDHGA10	1.51694e-11
GO_CELL_CELL_ADHESION	201	MEGF10	1.51694e-11
GO_CELL_CELL_ADHESION	201	NCAM2	1.51694e-11
GO_CELL_CELL_ADHESION	201	CD160	1.51694e-11
GO_CELL_CELL_ADHESION	201	PCDHGA12	1.51694e-11
GO_CELL_CELL_ADHESION	201	PCDHB5	1.51694e-11
GO_CELL_CELL_ADHESION	201	HAVCR2	1.51694e-11
GO_CELL_CELL_ADHESION	201	THY1	1.51694e-11
GO_CELL_CELL_ADHESION	201	PCDHB14	1.51694e-11
GO_CELL_CELL_ADHESION	201	VCAM1	1.51694e-11
GO_CELL_CELL_ADHESION	201	HLA-DMB	1.51694e-11
GO_CELL_CELL_ADHESION	201	GLDN	1.51694e-11
GO_CELL_CELL_ADHESION	201	ABAT	1.51694e-11
GO_CELL_CELL_ADHESION	201	DPP4	1.51694e-11
GO_CELL_CELL_ADHESION	201	PCDH9	1.51694e-11
GO_CELL_CELL_ADHESION	201	FSTL3	1.51694e-11
GO_CELL_CELL_ADHESION	201	PCDHB3	1.51694e-11
GO_CELL_CELL_ADHESION	201	NPHP1	1.51694e-11
GO_CELL_CELL_ADHESION	201	DSC2	1.51694e-11
GO_CELL_CELL_ADHESION	201	IGSF11	1.51694e-11
GO_CELL_CELL_ADHESION	201	PAK3	1.51694e-11
GO_CELL_CELL_ADHESION	201	CERCAM	1.51694e-11
GO_CELL_CELL_ADHESION	201	PTPRS	1.51694e-11
GO_CELL_CELL_ADHESION	201	HAS2	1.51694e-11
GO_CELL_CELL_ADHESION	201	TMEM47	1.51694e-11
GO_CELL_CELL_ADHESION	201	TENM3	1.51694e-11
GO_CELL_CELL_ADHESION	201	NEGR1	1.51694e-11
GO_CELL_CELL_ADHESION	201	ROCK1	1.51694e-11
GO_CELL_CELL_ADHESION	201	LRRC7	1.51694e-11
GO_CELL_CELL_ADHESION	201	ADGRL3	1.51694e-11
GO_CELL_CELL_ADHESION	201	SLC7A1	1.51694e-11
GO_CELL_CELL_ADHESION	201	HLA-DPB1	1.51694e-11
GO_CELL_CELL_ADHESION	201	SIGLEC1	1.51694e-11
GO_CELL_CELL_ADHESION	201	SFTPD	1.51694e-11
GO_CELL_CELL_ADHESION	201	PLXNB2	1.51694e-11
GO_CELL_CELL_ADHESION	201	LAMA3	1.51694e-11
GO_CELL_CELL_ADHESION	201	PLEK	1.51694e-11
GO_CELL_CELL_ADHESION	201	NLRP3	1.51694e-11
GO_CELL_CELL_ADHESION	201	FERMT3	1.51694e-11
GO_CELL_CELL_ADHESION	201	NCKAP1L	1.51694e-11
GO_CELL_CELL_ADHESION	201	SMAD7	1.51694e-11
GO_CELL_CELL_ADHESION	201	SRPX2	1.51694e-11
GO_CELL_CELL_ADHESION	201	FCGR2B	1.51694e-11
GO_CELL_CELL_ADHESION	201	FAT2	1.51694e-11
GO_CELL_CELL_ADHESION	201	ARG2	1.51694e-11
GO_CELL_CELL_ADHESION	201	DLG2	1.51694e-11
GO_CELL_CELL_ADHESION	201	MAP2K5	1.51694e-11
GO_CELL_CELL_ADHESION	201	ASTN2	1.51694e-11
GO_CELL_CELL_ADHESION	201	ALOX12	1.51694e-11
GO_CELL_CELL_ADHESION	201	ERBB2	1.51694e-11
GO_CELL_CELL_ADHESION	201	GPAM	1.51694e-11
GO_CELL_CELL_ADHESION	201	DLG1	1.51694e-11
GO_CELL_CELL_ADHESION	201	ANXA1	1.51694e-11
GO_CELL_CELL_ADHESION	201	ALOX5	1.51694e-11
GO_CELL_CELL_ADHESION	201	SIRPA	1.51694e-11
GO_CELL_CELL_ADHESION	201	PRNP	1.51694e-11
GO_CELL_CELL_ADHESION	201	CDH26	1.51694e-11
GO_CELL_CELL_ADHESION	201	IL15	1.51694e-11
GO_CELL_CELL_ADHESION	201	MPZL2	1.51694e-11
GO_CELL_CELL_ADHESION	201	PCDHB16	1.51694e-11
GO_CELL_CELL_ADHESION	201	PARVA	1.51694e-11
GO_CELL_CELL_ADHESION	201	FAT4	1.51694e-11
GO_CELL_CELL_ADHESION	201	CDH4	1.51694e-11
GO_CELL_CELL_ADHESION	201	ASS1	1.51694e-11
GO_CELL_CELL_ADHESION	201	PERP	1.51694e-11
GO_CELL_CELL_ADHESION	201	CD84	1.51694e-11
GO_CELL_CELL_ADHESION	201	NT5E	1.51694e-11
GO_CELL_CELL_ADHESION	201	PCDHB13	1.51694e-11
GO_CELL_CELL_ADHESION	201	EPHB3	1.51694e-11
GO_CELL_CELL_ADHESION	201	NRXN3	1.51694e-11
GO_CELL_CELL_ADHESION	201	LOXL3	1.51694e-11
GO_CELL_CELL_ADHESION	201	GPNMB	1.51694e-11
GO_CELL_CELL_ADHESION	201	CRB1	1.51694e-11
GO_CELL_CELL_ADHESION	201	IL7	1.51694e-11
GO_CELL_CELL_ADHESION	201	CX3CR1	1.51694e-11
GO_CELL_CELL_ADHESION	201	PIEZO1	1.51694e-11
GO_CELL_CELL_ADHESION	201	ANK3	1.51694e-11
GO_CELL_CELL_ADHESION	201	JAK2	1.51694e-11
GO_CELL_CELL_ADHESION	201	FAT3	1.51694e-11
GO_CELL_CELL_ADHESION	201	KIRREL1	1.51694e-11
GO_CELL_CELL_ADHESION	201	IRF1	1.51694e-11
GO_CELL_CELL_ADHESION	201	PCDHB4	1.51694e-11
GO_CELL_CELL_ADHESION	201	FER	1.51694e-11
GO_CELL_CELL_ADHESION	201	CDHR3	1.51694e-11
GO_CELL_CELL_ADHESION	201	ARG1	1.51694e-11
GO_CELL_CELL_ADHESION	201	FGL2	1.51694e-11
GO_CELL_CELL_ADHESION	201	RAP2B	1.51694e-11
GO_CELL_CELL_ADHESION	201	ALCAM	1.51694e-11
GO_CELL_CELL_ADHESION	201	CELSR3	1.51694e-11
GO_CELL_CELL_ADHESION	201	DLG4	1.51694e-11
GO_CELL_CELL_ADHESION	201	MILR1	1.51694e-11
GO_CELL_CELL_ADHESION	201	ITGAM	1.51694e-11
GO_CELL_CELL_ADHESION	201	PKP4	1.51694e-11
GO_CELL_CELL_ADHESION	201	BMP5	1.51694e-11
GO_CELL_CELL_ADHESION	201	NLGN2	1.51694e-11
GO_CELL_CELL_ADHESION	201	DLG3	1.51694e-11
GO_CELL_CELL_ADHESION	201	PCDH19	1.51694e-11
GO_CELL_CELL_ADHESION	201	CEACAM1	1.51694e-11
GO_CELL_CELL_ADHESION	201	ITGA8	1.51694e-11
GO_CELL_CELL_ADHESION	201	HMCN1	1.51694e-11
GO_CELL_CELL_ADHESION	201	ADD2	1.51694e-11
GO_CELL_CELL_ADHESION	201	BMP6	1.51694e-11
GO_CELL_CELL_ADHESION	201	ZFP36L1	1.51694e-11
GO_CELL_CELL_ADHESION	201	CYFIP2	1.51694e-11
GO_CELL_CELL_ADHESION	201	CD47	1.51694e-11
GO_CELL_CELL_ADHESION	201	SYK	1.51694e-11
GO_CELL_CELL_ADHESION	201	CDH24	1.51694e-11
GO_CELL_CELL_ADHESION	201	CCR2	1.51694e-11
GO_CELL_CELL_ADHESION	201	JAM3	1.51694e-11
GO_CELL_CELL_ADHESION	201	ROBO1	1.51694e-11
GO_CELL_CELL_ADHESION	201	SPINT2	1.51694e-11
GO_CELL_CELL_ADHESION	201	MDGA1	1.51694e-11
GO_CELL_CELL_ADHESION	201	TNFRSF21	1.51694e-11
GO_CELL_CELL_ADHESION	201	OBSL1	1.51694e-11
GO_CELL_CELL_ADHESION	201	DENND6A	1.51694e-11
GO_CELL_CELL_ADHESION	201	GPC4	1.51694e-11
GO_CELL_CELL_ADHESION	201	LAX1	1.51694e-11
GO_CELL_CELL_ADHESION	201	EGFR	1.51694e-11
GO_CELL_CELL_ADHESION	201	CD86	1.51694e-11
GO_REGULATION_OF_NEURON_MIGRATION	10	CTNNA2	0.0354439
GO_REGULATION_OF_NEURON_MIGRATION	10	SEMA3A	0.0354439
GO_REGULATION_OF_NEURON_MIGRATION	10	RELN	0.0354439
GO_REGULATION_OF_NEURON_MIGRATION	10	GPR173	0.0354439
GO_REGULATION_OF_NEURON_MIGRATION	10	FLRT2	0.0354439
GO_REGULATION_OF_NEURON_MIGRATION	10	IGSF10	0.0354439
GO_REGULATION_OF_NEURON_MIGRATION	10	KIF20B	0.0354439
GO_REGULATION_OF_NEURON_MIGRATION	10	PLXNB2	0.0354439
GO_REGULATION_OF_NEURON_MIGRATION	10	ARHGEF2	0.0354439
GO_REGULATION_OF_NEURON_MIGRATION	10	SHTN1	0.0354439
GO_REGULATION_OF_SYNAPSE_STRUCTURE_OR_ACTIVITY	60	CTNNA2	0.00058866
GO_REGULATION_OF_SYNAPSE_STRUCTURE_OR_ACTIVITY	60	RELN	0.00058866
GO_REGULATION_OF_SYNAPSE_STRUCTURE_OR_ACTIVITY	60	PTPRD	0.00058866
GO_REGULATION_OF_SYNAPSE_STRUCTURE_OR_ACTIVITY	60	EFNA5	0.00058866
GO_REGULATION_OF_SYNAPSE_STRUCTURE_OR_ACTIVITY	60	ADGRB2	0.00058866
GO_REGULATION_OF_SYNAPSE_STRUCTURE_OR_ACTIVITY	60	CDH2	0.00058866
GO_REGULATION_OF_SYNAPSE_STRUCTURE_OR_ACTIVITY	60	EPHA7	0.00058866
GO_REGULATION_OF_SYNAPSE_STRUCTURE_OR_ACTIVITY	60	CUX2	0.00058866
GO_REGULATION_OF_SYNAPSE_STRUCTURE_OR_ACTIVITY	60	SLC7A11	0.00058866
GO_REGULATION_OF_SYNAPSE_STRUCTURE_OR_ACTIVITY	60	LINGO2	0.00058866
GO_REGULATION_OF_SYNAPSE_STRUCTURE_OR_ACTIVITY	60	DGKB	0.00058866
GO_REGULATION_OF_SYNAPSE_STRUCTURE_OR_ACTIVITY	60	NTRK2	0.00058866
GO_REGULATION_OF_SYNAPSE_STRUCTURE_OR_ACTIVITY	60	ROBO2	0.00058866
GO_REGULATION_OF_SYNAPSE_STRUCTURE_OR_ACTIVITY	60	GPC6	0.00058866
GO_REGULATION_OF_SYNAPSE_STRUCTURE_OR_ACTIVITY	60	CLSTN2	0.00058866
GO_REGULATION_OF_SYNAPSE_STRUCTURE_OR_ACTIVITY	60	LRRN1	0.00058866
GO_REGULATION_OF_SYNAPSE_STRUCTURE_OR_ACTIVITY	60	ETV5	0.00058866
GO_REGULATION_OF_SYNAPSE_STRUCTURE_OR_ACTIVITY	60	IL1RAPL1	0.00058866
GO_REGULATION_OF_SYNAPSE_STRUCTURE_OR_ACTIVITY	60	CDH8	0.00058866
GO_REGULATION_OF_SYNAPSE_STRUCTURE_OR_ACTIVITY	60	MUSK	0.00058866
GO_REGULATION_OF_SYNAPSE_STRUCTURE_OR_ACTIVITY	60	WNT5A	0.00058866
GO_REGULATION_OF_SYNAPSE_STRUCTURE_OR_ACTIVITY	60	CLSTN3	0.00058866
GO_REGULATION_OF_SYNAPSE_STRUCTURE_OR_ACTIVITY	60	ARHGAP44	0.00058866
GO_REGULATION_OF_SYNAPSE_STRUCTURE_OR_ACTIVITY	60	SLC17A7	0.00058866
GO_REGULATION_OF_SYNAPSE_STRUCTURE_OR_ACTIVITY	60	ARHGAP22	0.00058866
GO_REGULATION_OF_SYNAPSE_STRUCTURE_OR_ACTIVITY	60	FLRT2	0.00058866
GO_REGULATION_OF_SYNAPSE_STRUCTURE_OR_ACTIVITY	60	CTTNBP2	0.00058866
GO_REGULATION_OF_SYNAPSE_STRUCTURE_OR_ACTIVITY	60	TIAM1	0.00058866
GO_REGULATION_OF_SYNAPSE_STRUCTURE_OR_ACTIVITY	60	PAK3	0.00058866
GO_REGULATION_OF_SYNAPSE_STRUCTURE_OR_ACTIVITY	60	PTPRS	0.00058866
GO_REGULATION_OF_SYNAPSE_STRUCTURE_OR_ACTIVITY	60	DNM1	0.00058866
GO_REGULATION_OF_SYNAPSE_STRUCTURE_OR_ACTIVITY	60	PTPRO	0.00058866
GO_REGULATION_OF_SYNAPSE_STRUCTURE_OR_ACTIVITY	60	ADGRL3	0.00058866
GO_REGULATION_OF_SYNAPSE_STRUCTURE_OR_ACTIVITY	60	IL10RA	0.00058866
GO_REGULATION_OF_SYNAPSE_STRUCTURE_OR_ACTIVITY	60	SRPX2	0.00058866
GO_REGULATION_OF_SYNAPSE_STRUCTURE_OR_ACTIVITY	60	FCGR2B	0.00058866
GO_REGULATION_OF_SYNAPSE_STRUCTURE_OR_ACTIVITY	60	SEMA3F	0.00058866
GO_REGULATION_OF_SYNAPSE_STRUCTURE_OR_ACTIVITY	60	SEPTIN11	0.00058866
GO_REGULATION_OF_SYNAPSE_STRUCTURE_OR_ACTIVITY	60	PRNP	0.00058866
GO_REGULATION_OF_SYNAPSE_STRUCTURE_OR_ACTIVITY	60	OXTR	0.00058866
GO_REGULATION_OF_SYNAPSE_STRUCTURE_OR_ACTIVITY	60	TANC2	0.00058866
GO_REGULATION_OF_SYNAPSE_STRUCTURE_OR_ACTIVITY	60	ARHGAP33	0.00058866
GO_REGULATION_OF_SYNAPSE_STRUCTURE_OR_ACTIVITY	60	EPHB3	0.00058866
GO_REGULATION_OF_SYNAPSE_STRUCTURE_OR_ACTIVITY	60	RAB17	0.00058866
GO_REGULATION_OF_SYNAPSE_STRUCTURE_OR_ACTIVITY	60	SYNGAP1	0.00058866
GO_REGULATION_OF_SYNAPSE_STRUCTURE_OR_ACTIVITY	60	GRIN2B	0.00058866
GO_REGULATION_OF_SYNAPSE_STRUCTURE_OR_ACTIVITY	60	LRRN3	0.00058866
GO_REGULATION_OF_SYNAPSE_STRUCTURE_OR_ACTIVITY	60	CAPRIN2	0.00058866
GO_REGULATION_OF_SYNAPSE_STRUCTURE_OR_ACTIVITY	60	DBN1	0.00058866
GO_REGULATION_OF_SYNAPSE_STRUCTURE_OR_ACTIVITY	60	NLGN2	0.00058866
GO_REGULATION_OF_SYNAPSE_STRUCTURE_OR_ACTIVITY	60	CAMK1	0.00058866
GO_REGULATION_OF_SYNAPSE_STRUCTURE_OR_ACTIVITY	60	SPARC	0.00058866
GO_REGULATION_OF_SYNAPSE_STRUCTURE_OR_ACTIVITY	60	YWHAZ	0.00058866
GO_REGULATION_OF_SYNAPSE_STRUCTURE_OR_ACTIVITY	60	EPHB1	0.00058866
GO_REGULATION_OF_SYNAPSE_STRUCTURE_OR_ACTIVITY	60	NTRK3	0.00058866
GO_REGULATION_OF_SYNAPSE_STRUCTURE_OR_ACTIVITY	60	MDGA1	0.00058866
GO_REGULATION_OF_SYNAPSE_STRUCTURE_OR_ACTIVITY	60	GPC4	0.00058866
GO_REGULATION_OF_SYNAPSE_STRUCTURE_OR_ACTIVITY	60	LRTM1	0.00058866
GO_REGULATION_OF_SYNAPSE_STRUCTURE_OR_ACTIVITY	60	APP	0.00058866
GO_REGULATION_OF_SYNAPSE_STRUCTURE_OR_ACTIVITY	60	TUBA1A	0.00058866
GO_PHOSPHATIDYLSERINE_ACYL_CHAIN_REMODELING	6	PLA2G2A	0.0146033
GO_PHOSPHATIDYLSERINE_ACYL_CHAIN_REMODELING	6	PLA1A	0.0146033
GO_PHOSPHATIDYLSERINE_ACYL_CHAIN_REMODELING	6	PLA2G4E	0.0146033
GO_PHOSPHATIDYLSERINE_ACYL_CHAIN_REMODELING	6	PLA2G4A	0.0146033
GO_PHOSPHATIDYLSERINE_ACYL_CHAIN_REMODELING	6	MBOAT1	0.0146033
GO_PHOSPHATIDYLSERINE_ACYL_CHAIN_REMODELING	6	OSBPL10	0.0146033
GO_PHENOL_CONTAINING_COMPOUND_BIOSYNTHETIC_PROCESS	6	AGTR2	0.0405036
GO_PHENOL_CONTAINING_COMPOUND_BIOSYNTHETIC_PROCESS	6	SLC7A11	0.0405036
GO_PHENOL_CONTAINING_COMPOUND_BIOSYNTHETIC_PROCESS	6	TYRP1	0.0405036
GO_PHENOL_CONTAINING_COMPOUND_BIOSYNTHETIC_PROCESS	6	GPR37	0.0405036
GO_PHENOL_CONTAINING_COMPOUND_BIOSYNTHETIC_PROCESS	6	TGFB2	0.0405036
GO_PHENOL_CONTAINING_COMPOUND_BIOSYNTHETIC_PROCESS	6	WNT5A	0.0405036
GO_PHOSPHATIDYLSERINE_METABOLIC_PROCESS	7	PLA2G2A	0.0483433
GO_PHOSPHATIDYLSERINE_METABOLIC_PROCESS	7	PLA1A	0.0483433
GO_PHOSPHATIDYLSERINE_METABOLIC_PROCESS	7	PLA2G4E	0.0483433
GO_PHOSPHATIDYLSERINE_METABOLIC_PROCESS	7	PLA2G4A	0.0483433
GO_PHOSPHATIDYLSERINE_METABOLIC_PROCESS	7	MBOAT1	0.0483433
GO_PHOSPHATIDYLSERINE_METABOLIC_PROCESS	7	OSBPL10	0.0483433
GO_PHOSPHATIDYLSERINE_METABOLIC_PROCESS	7	ABHD16B	0.0483433
GO_BIOLOGICAL_ADHESION	382	CTNNA2	1.05883e-18
GO_BIOLOGICAL_ADHESION	382	LEP	1.05883e-18
GO_BIOLOGICAL_ADHESION	382	ADIPOQ	1.05883e-18
GO_BIOLOGICAL_ADHESION	382	ERBB3	1.05883e-18
GO_BIOLOGICAL_ADHESION	382	CDKN2A	1.05883e-18
GO_BIOLOGICAL_ADHESION	382	SFRP2	1.05883e-18
GO_BIOLOGICAL_ADHESION	382	PCDH20	1.05883e-18
GO_BIOLOGICAL_ADHESION	382	ADGRV1	1.05883e-18
GO_BIOLOGICAL_ADHESION	382	RELN	1.05883e-18
GO_BIOLOGICAL_ADHESION	382	PTPRD	1.05883e-18
GO_BIOLOGICAL_ADHESION	382	NPNT	1.05883e-18
GO_BIOLOGICAL_ADHESION	382	PTPRF	1.05883e-18
GO_BIOLOGICAL_ADHESION	382	PCDH11X	1.05883e-18
GO_BIOLOGICAL_ADHESION	382	EGFL6	1.05883e-18
GO_BIOLOGICAL_ADHESION	382	EFNA5	1.05883e-18
GO_BIOLOGICAL_ADHESION	382	PKHD1	1.05883e-18
GO_BIOLOGICAL_ADHESION	382	CDH2	1.05883e-18
GO_BIOLOGICAL_ADHESION	382	ADAM12	1.05883e-18
GO_BIOLOGICAL_ADHESION	382	EGR3	1.05883e-18
GO_BIOLOGICAL_ADHESION	382	EPHA7	1.05883e-18
GO_BIOLOGICAL_ADHESION	382	THBS4	1.05883e-18
GO_BIOLOGICAL_ADHESION	382	GCNT2	1.05883e-18
GO_BIOLOGICAL_ADHESION	382	COL28A1	1.05883e-18
GO_BIOLOGICAL_ADHESION	382	ITGB8	1.05883e-18
GO_BIOLOGICAL_ADHESION	382	CXADR	1.05883e-18
GO_BIOLOGICAL_ADHESION	382	ONECUT2	1.05883e-18
GO_BIOLOGICAL_ADHESION	382	HHLA2	1.05883e-18
GO_BIOLOGICAL_ADHESION	382	PKP2	1.05883e-18
GO_BIOLOGICAL_ADHESION	382	CCDC80	1.05883e-18
GO_BIOLOGICAL_ADHESION	382	LRRC4C	1.05883e-18
GO_BIOLOGICAL_ADHESION	382	CCN5	1.05883e-18
GO_BIOLOGICAL_ADHESION	382	SLC7A11	1.05883e-18
GO_BIOLOGICAL_ADHESION	382	VTCN1	1.05883e-18
GO_BIOLOGICAL_ADHESION	382	POSTN	1.05883e-18
GO_BIOLOGICAL_ADHESION	382	CCN2	1.05883e-18
GO_BIOLOGICAL_ADHESION	382	COL14A1	1.05883e-18
GO_BIOLOGICAL_ADHESION	382	PCDHGA7	1.05883e-18
GO_BIOLOGICAL_ADHESION	382	TENM1	1.05883e-18
GO_BIOLOGICAL_ADHESION	382	PCDHGC4	1.05883e-18
GO_BIOLOGICAL_ADHESION	382	CDH17	1.05883e-18
GO_BIOLOGICAL_ADHESION	382	HEPACAM	1.05883e-18
GO_BIOLOGICAL_ADHESION	382	ITGBL1	1.05883e-18
GO_BIOLOGICAL_ADHESION	382	STRC	1.05883e-18
GO_BIOLOGICAL_ADHESION	382	CHL1	1.05883e-18
GO_BIOLOGICAL_ADHESION	382	ROBO2	1.05883e-18
GO_BIOLOGICAL_ADHESION	382	PCDHGA8	1.05883e-18
GO_BIOLOGICAL_ADHESION	382	PDE5A	1.05883e-18
GO_BIOLOGICAL_ADHESION	382	IFNG	1.05883e-18
GO_BIOLOGICAL_ADHESION	382	PCDHGA3	1.05883e-18
GO_BIOLOGICAL_ADHESION	382	ADAM32	1.05883e-18
GO_BIOLOGICAL_ADHESION	382	COL8A1	1.05883e-18
GO_BIOLOGICAL_ADHESION	382	TENM2	1.05883e-18
GO_BIOLOGICAL_ADHESION	382	MYBPC3	1.05883e-18
GO_BIOLOGICAL_ADHESION	382	DPT	1.05883e-18
GO_BIOLOGICAL_ADHESION	382	PCDHGB3	1.05883e-18
GO_BIOLOGICAL_ADHESION	382	PCDH7	1.05883e-18
GO_BIOLOGICAL_ADHESION	382	P2RY12	1.05883e-18
GO_BIOLOGICAL_ADHESION	382	ISLR	1.05883e-18
GO_BIOLOGICAL_ADHESION	382	GPC6	1.05883e-18
GO_BIOLOGICAL_ADHESION	382	CNN3	1.05883e-18
GO_BIOLOGICAL_ADHESION	382	TENM4	1.05883e-18
GO_BIOLOGICAL_ADHESION	382	FAT1	1.05883e-18
GO_BIOLOGICAL_ADHESION	382	EDIL3	1.05883e-18
GO_BIOLOGICAL_ADHESION	382	PCDHGB1	1.05883e-18
GO_BIOLOGICAL_ADHESION	382	CDH11	1.05883e-18
GO_BIOLOGICAL_ADHESION	382	SPON1	1.05883e-18
GO_BIOLOGICAL_ADHESION	382	CLSTN2	1.05883e-18
GO_BIOLOGICAL_ADHESION	382	SVEP1	1.05883e-18
GO_BIOLOGICAL_ADHESION	382	RUNX1	1.05883e-18
GO_BIOLOGICAL_ADHESION	382	PCDHGB2	1.05883e-18
GO_BIOLOGICAL_ADHESION	382	PCDHGA9	1.05883e-18
GO_BIOLOGICAL_ADHESION	382	PCDHGA5	1.05883e-18
GO_BIOLOGICAL_ADHESION	382	PCDHGA11	1.05883e-18
GO_BIOLOGICAL_ADHESION	382	COL4A6	1.05883e-18
GO_BIOLOGICAL_ADHESION	382	XG	1.05883e-18
GO_BIOLOGICAL_ADHESION	382	FBLN1	1.05883e-18
GO_BIOLOGICAL_ADHESION	382	ACE2	1.05883e-18
GO_BIOLOGICAL_ADHESION	382	TGFB2	1.05883e-18
GO_BIOLOGICAL_ADHESION	382	MFAP4	1.05883e-18
GO_BIOLOGICAL_ADHESION	382	FAP	1.05883e-18
GO_BIOLOGICAL_ADHESION	382	PLEKHA7	1.05883e-18
GO_BIOLOGICAL_ADHESION	382	PCDHGB4	1.05883e-18
GO_BIOLOGICAL_ADHESION	382	PDE3B	1.05883e-18
GO_BIOLOGICAL_ADHESION	382	PCDHB11	1.05883e-18
GO_BIOLOGICAL_ADHESION	382	PCDHGC5	1.05883e-18
GO_BIOLOGICAL_ADHESION	382	ABI3BP	1.05883e-18
GO_BIOLOGICAL_ADHESION	382	SFRP1	1.05883e-18
GO_BIOLOGICAL_ADHESION	382	FREM1	1.05883e-18
GO_BIOLOGICAL_ADHESION	382	COL12A1	1.05883e-18
GO_BIOLOGICAL_ADHESION	382	LMO7	1.05883e-18
GO_BIOLOGICAL_ADHESION	382	PCDHGA6	1.05883e-18
GO_BIOLOGICAL_ADHESION	382	THBS1	1.05883e-18
GO_BIOLOGICAL_ADHESION	382	PCDHGA2	1.05883e-18
GO_BIOLOGICAL_ADHESION	382	BOC	1.05883e-18
GO_BIOLOGICAL_ADHESION	382	PCDHGB5	1.05883e-18
GO_BIOLOGICAL_ADHESION	382	ECM2	1.05883e-18
GO_BIOLOGICAL_ADHESION	382	GLI3	1.05883e-18
GO_BIOLOGICAL_ADHESION	382	VIT	1.05883e-18
GO_BIOLOGICAL_ADHESION	382	CARMIL1	1.05883e-18
GO_BIOLOGICAL_ADHESION	382	PCDH18	1.05883e-18
GO_BIOLOGICAL_ADHESION	382	PCDHGA4	1.05883e-18
GO_BIOLOGICAL_ADHESION	382	IL1RAPL1	1.05883e-18
GO_BIOLOGICAL_ADHESION	382	COL8A2	1.05883e-18
GO_BIOLOGICAL_ADHESION	382	ITGA10	1.05883e-18
GO_BIOLOGICAL_ADHESION	382	FBN1	1.05883e-18
GO_BIOLOGICAL_ADHESION	382	PCDHGC3	1.05883e-18
GO_BIOLOGICAL_ADHESION	382	SMOC2	1.05883e-18
GO_BIOLOGICAL_ADHESION	382	CCN1	1.05883e-18
GO_BIOLOGICAL_ADHESION	382	PCDHB12	1.05883e-18
GO_BIOLOGICAL_ADHESION	382	TYRO3	1.05883e-18
GO_BIOLOGICAL_ADHESION	382	GSN	1.05883e-18
GO_BIOLOGICAL_ADHESION	382	PCDHGB6	1.05883e-18
GO_BIOLOGICAL_ADHESION	382	CDH8	1.05883e-18
GO_BIOLOGICAL_ADHESION	382	LRP1	1.05883e-18
GO_BIOLOGICAL_ADHESION	382	PDGFRA	1.05883e-18
GO_BIOLOGICAL_ADHESION	382	PCDHGB7	1.05883e-18
GO_BIOLOGICAL_ADHESION	382	LAMB2	1.05883e-18
GO_BIOLOGICAL_ADHESION	382	NRXN2	1.05883e-18
GO_BIOLOGICAL_ADHESION	382	PCDHB10	1.05883e-18
GO_BIOLOGICAL_ADHESION	382	PDCD1LG2	1.05883e-18
GO_BIOLOGICAL_ADHESION	382	WNT5A	1.05883e-18
GO_BIOLOGICAL_ADHESION	382	PCDHGA1	1.05883e-18
GO_BIOLOGICAL_ADHESION	382	CD44	1.05883e-18
GO_BIOLOGICAL_ADHESION	382	IGF1	1.05883e-18
GO_BIOLOGICAL_ADHESION	382	PCDHB9	1.05883e-18
GO_BIOLOGICAL_ADHESION	382	CLSTN3	1.05883e-18
GO_BIOLOGICAL_ADHESION	382	FBLN5	1.05883e-18
GO_BIOLOGICAL_ADHESION	382	ITGA11	1.05883e-18
GO_BIOLOGICAL_ADHESION	382	PCDHB7	1.05883e-18
GO_BIOLOGICAL_ADHESION	382	SRPX	1.05883e-18
GO_BIOLOGICAL_ADHESION	382	NTM	1.05883e-18
GO_BIOLOGICAL_ADHESION	382	FN1	1.05883e-18
GO_BIOLOGICAL_ADHESION	382	ARVCF	1.05883e-18
GO_BIOLOGICAL_ADHESION	382	PCDHGA10	1.05883e-18
GO_BIOLOGICAL_ADHESION	382	MEGF10	1.05883e-18
GO_BIOLOGICAL_ADHESION	382	NCAM2	1.05883e-18
GO_BIOLOGICAL_ADHESION	382	CD160	1.05883e-18
GO_BIOLOGICAL_ADHESION	382	PCDHGA12	1.05883e-18
GO_BIOLOGICAL_ADHESION	382	PCDHB5	1.05883e-18
GO_BIOLOGICAL_ADHESION	382	HAVCR2	1.05883e-18
GO_BIOLOGICAL_ADHESION	382	THY1	1.05883e-18
GO_BIOLOGICAL_ADHESION	382	SGCE	1.05883e-18
GO_BIOLOGICAL_ADHESION	382	PCDHB14	1.05883e-18
GO_BIOLOGICAL_ADHESION	382	ADAM23	1.05883e-18
GO_BIOLOGICAL_ADHESION	382	FLRT2	1.05883e-18
GO_BIOLOGICAL_ADHESION	382	VCAM1	1.05883e-18
GO_BIOLOGICAL_ADHESION	382	HLA-DMB	1.05883e-18
GO_BIOLOGICAL_ADHESION	382	GLDN	1.05883e-18
GO_BIOLOGICAL_ADHESION	382	FREM2	1.05883e-18
GO_BIOLOGICAL_ADHESION	382	VCAN	1.05883e-18
GO_BIOLOGICAL_ADHESION	382	ABAT	1.05883e-18
GO_BIOLOGICAL_ADHESION	382	FEZ1	1.05883e-18
GO_BIOLOGICAL_ADHESION	382	MTSS1	1.05883e-18
GO_BIOLOGICAL_ADHESION	382	DPP4	1.05883e-18
GO_BIOLOGICAL_ADHESION	382	PCDH9	1.05883e-18
GO_BIOLOGICAL_ADHESION	382	ERBIN	1.05883e-18
GO_BIOLOGICAL_ADHESION	382	FSTL3	1.05883e-18
GO_BIOLOGICAL_ADHESION	382	PCDHB3	1.05883e-18
GO_BIOLOGICAL_ADHESION	382	NPHP1	1.05883e-18
GO_BIOLOGICAL_ADHESION	382	DSC2	1.05883e-18
GO_BIOLOGICAL_ADHESION	382	LAMA2	1.05883e-18
GO_BIOLOGICAL_ADHESION	382	IGSF11	1.05883e-18
GO_BIOLOGICAL_ADHESION	382	TIAM1	1.05883e-18
GO_BIOLOGICAL_ADHESION	382	PLXNC1	1.05883e-18
GO_BIOLOGICAL_ADHESION	382	PAK3	1.05883e-18
GO_BIOLOGICAL_ADHESION	382	ACTN1	1.05883e-18
GO_BIOLOGICAL_ADHESION	382	CERCAM	1.05883e-18
GO_BIOLOGICAL_ADHESION	382	PTPRS	1.05883e-18
GO_BIOLOGICAL_ADHESION	382	ITGB4	1.05883e-18
GO_BIOLOGICAL_ADHESION	382	CD36	1.05883e-18
GO_BIOLOGICAL_ADHESION	382	HAS2	1.05883e-18
GO_BIOLOGICAL_ADHESION	382	TMEM47	1.05883e-18
GO_BIOLOGICAL_ADHESION	382	TENM3	1.05883e-18
GO_BIOLOGICAL_ADHESION	382	NEGR1	1.05883e-18
GO_BIOLOGICAL_ADHESION	382	COL16A1	1.05883e-18
GO_BIOLOGICAL_ADHESION	382	PTPRO	1.05883e-18
GO_BIOLOGICAL_ADHESION	382	ROCK1	1.05883e-18
GO_BIOLOGICAL_ADHESION	382	LRRC7	1.05883e-18
GO_BIOLOGICAL_ADHESION	382	PLXNB1	1.05883e-18
GO_BIOLOGICAL_ADHESION	382	ADGRL3	1.05883e-18
GO_BIOLOGICAL_ADHESION	382	SLC7A1	1.05883e-18
GO_BIOLOGICAL_ADHESION	382	HLA-DPB1	1.05883e-18
GO_BIOLOGICAL_ADHESION	382	FMN1	1.05883e-18
GO_BIOLOGICAL_ADHESION	382	SIGLEC1	1.05883e-18
GO_BIOLOGICAL_ADHESION	382	USH2A	1.05883e-18
GO_BIOLOGICAL_ADHESION	382	TMEM8B	1.05883e-18
GO_BIOLOGICAL_ADHESION	382	COL6A3	1.05883e-18
GO_BIOLOGICAL_ADHESION	382	MYOC	1.05883e-18
GO_BIOLOGICAL_ADHESION	382	COL6A2	1.05883e-18
GO_BIOLOGICAL_ADHESION	382	COL7A1	1.05883e-18
GO_BIOLOGICAL_ADHESION	382	AOC3	1.05883e-18
GO_BIOLOGICAL_ADHESION	382	SFTPD	1.05883e-18
GO_BIOLOGICAL_ADHESION	382	PLXNB2	1.05883e-18
GO_BIOLOGICAL_ADHESION	382	LAMA3	1.05883e-18
GO_BIOLOGICAL_ADHESION	382	EPHA3	1.05883e-18
GO_BIOLOGICAL_ADHESION	382	PLEK	1.05883e-18
GO_BIOLOGICAL_ADHESION	382	ADAMTS9	1.05883e-18
GO_BIOLOGICAL_ADHESION	382	ITGA9	1.05883e-18
GO_BIOLOGICAL_ADHESION	382	NLRP3	1.05883e-18
GO_BIOLOGICAL_ADHESION	382	FERMT3	1.05883e-18
GO_BIOLOGICAL_ADHESION	382	ITGA3	1.05883e-18
GO_BIOLOGICAL_ADHESION	382	NCKAP1L	1.05883e-18
GO_BIOLOGICAL_ADHESION	382	SMAD7	1.05883e-18
GO_BIOLOGICAL_ADHESION	382	SRPX2	1.05883e-18
GO_BIOLOGICAL_ADHESION	382	PLXNA3	1.05883e-18
GO_BIOLOGICAL_ADHESION	382	ANTXR1	1.05883e-18
GO_BIOLOGICAL_ADHESION	382	FCGR2B	1.05883e-18
GO_BIOLOGICAL_ADHESION	382	FAT2	1.05883e-18
GO_BIOLOGICAL_ADHESION	382	ARG2	1.05883e-18
GO_BIOLOGICAL_ADHESION	382	FBLN7	1.05883e-18
GO_BIOLOGICAL_ADHESION	382	DLG2	1.05883e-18
GO_BIOLOGICAL_ADHESION	382	PLXNA4	1.05883e-18
GO_BIOLOGICAL_ADHESION	382	MAP2K5	1.05883e-18
GO_BIOLOGICAL_ADHESION	382	ASTN2	1.05883e-18
GO_BIOLOGICAL_ADHESION	382	ALOX12	1.05883e-18
GO_BIOLOGICAL_ADHESION	382	ERBB2	1.05883e-18
GO_BIOLOGICAL_ADHESION	382	GPAM	1.05883e-18
GO_BIOLOGICAL_ADHESION	382	DLG1	1.05883e-18
GO_BIOLOGICAL_ADHESION	382	ADAMTS12	1.05883e-18
GO_BIOLOGICAL_ADHESION	382	ANXA1	1.05883e-18
GO_BIOLOGICAL_ADHESION	382	ALOX5	1.05883e-18
GO_BIOLOGICAL_ADHESION	382	SIRPA	1.05883e-18
GO_BIOLOGICAL_ADHESION	382	PRNP	1.05883e-18
GO_BIOLOGICAL_ADHESION	382	MYF5	1.05883e-18
GO_BIOLOGICAL_ADHESION	382	VAV3	1.05883e-18
GO_BIOLOGICAL_ADHESION	382	CDH26	1.05883e-18
GO_BIOLOGICAL_ADHESION	382	IL15	1.05883e-18
GO_BIOLOGICAL_ADHESION	382	IQGAP1	1.05883e-18
GO_BIOLOGICAL_ADHESION	382	MPZL2	1.05883e-18
GO_BIOLOGICAL_ADHESION	382	PCDHB16	1.05883e-18
GO_BIOLOGICAL_ADHESION	382	PARVA	1.05883e-18
GO_BIOLOGICAL_ADHESION	382	DDR2	1.05883e-18
GO_BIOLOGICAL_ADHESION	382	FAT4	1.05883e-18
GO_BIOLOGICAL_ADHESION	382	MXRA8	1.05883e-18
GO_BIOLOGICAL_ADHESION	382	CDH4	1.05883e-18
GO_BIOLOGICAL_ADHESION	382	EFS	1.05883e-18
GO_BIOLOGICAL_ADHESION	382	ADAMTS13	1.05883e-18
GO_BIOLOGICAL_ADHESION	382	ASS1	1.05883e-18
GO_BIOLOGICAL_ADHESION	382	PLEKHA2	1.05883e-18
GO_BIOLOGICAL_ADHESION	382	PERP	1.05883e-18
GO_BIOLOGICAL_ADHESION	382	CD84	1.05883e-18
GO_BIOLOGICAL_ADHESION	382	NT5E	1.05883e-18
GO_BIOLOGICAL_ADHESION	382	NTN4	1.05883e-18
GO_BIOLOGICAL_ADHESION	382	PCDHB13	1.05883e-18
GO_BIOLOGICAL_ADHESION	382	SLAMF1	1.05883e-18
GO_BIOLOGICAL_ADHESION	382	EDA	1.05883e-18
GO_BIOLOGICAL_ADHESION	382	EPHB3	1.05883e-18
GO_BIOLOGICAL_ADHESION	382	NRXN3	1.05883e-18
GO_BIOLOGICAL_ADHESION	382	LOXL3	1.05883e-18
GO_BIOLOGICAL_ADHESION	382	GPNMB	1.05883e-18
GO_BIOLOGICAL_ADHESION	382	NEO1	1.05883e-18
GO_BIOLOGICAL_ADHESION	382	CRB1	1.05883e-18
GO_BIOLOGICAL_ADHESION	382	IL7	1.05883e-18
GO_BIOLOGICAL_ADHESION	382	HOXD3	1.05883e-18
GO_BIOLOGICAL_ADHESION	382	CX3CR1	1.05883e-18
GO_BIOLOGICAL_ADHESION	382	SERPINI1	1.05883e-18
GO_BIOLOGICAL_ADHESION	382	TNXB	1.05883e-18
GO_BIOLOGICAL_ADHESION	382	PIEZO1	1.05883e-18
GO_BIOLOGICAL_ADHESION	382	MYH10	1.05883e-18
GO_BIOLOGICAL_ADHESION	382	FBLN2	1.05883e-18
GO_BIOLOGICAL_ADHESION	382	ANK3	1.05883e-18
GO_BIOLOGICAL_ADHESION	382	JAK2	1.05883e-18
GO_BIOLOGICAL_ADHESION	382	TINAG	1.05883e-18
GO_BIOLOGICAL_ADHESION	382	GBP1	1.05883e-18
GO_BIOLOGICAL_ADHESION	382	CORO1C	1.05883e-18
GO_BIOLOGICAL_ADHESION	382	FAT3	1.05883e-18
GO_BIOLOGICAL_ADHESION	382	KIRREL1	1.05883e-18
GO_BIOLOGICAL_ADHESION	382	PLAU	1.05883e-18
GO_BIOLOGICAL_ADHESION	382	IRF1	1.05883e-18
GO_BIOLOGICAL_ADHESION	382	PCDHB4	1.05883e-18
GO_BIOLOGICAL_ADHESION	382	FER	1.05883e-18
GO_BIOLOGICAL_ADHESION	382	PTK2B	1.05883e-18
GO_BIOLOGICAL_ADHESION	382	CDHR3	1.05883e-18
GO_BIOLOGICAL_ADHESION	382	SNAI2	1.05883e-18
GO_BIOLOGICAL_ADHESION	382	MERTK	1.05883e-18
GO_BIOLOGICAL_ADHESION	382	ARG1	1.05883e-18
GO_BIOLOGICAL_ADHESION	382	FGL2	1.05883e-18
GO_BIOLOGICAL_ADHESION	382	RAP2B	1.05883e-18
GO_BIOLOGICAL_ADHESION	382	ALCAM	1.05883e-18
GO_BIOLOGICAL_ADHESION	382	CELSR3	1.05883e-18
GO_BIOLOGICAL_ADHESION	382	DLG4	1.05883e-18
GO_BIOLOGICAL_ADHESION	382	MILR1	1.05883e-18
GO_BIOLOGICAL_ADHESION	382	NID1	1.05883e-18
GO_BIOLOGICAL_ADHESION	382	ITGAM	1.05883e-18
GO_BIOLOGICAL_ADHESION	382	PKP4	1.05883e-18
GO_BIOLOGICAL_ADHESION	382	CTNNAL1	1.05883e-18
GO_BIOLOGICAL_ADHESION	382	NCAM1	1.05883e-18
GO_BIOLOGICAL_ADHESION	382	BMP5	1.05883e-18
GO_BIOLOGICAL_ADHESION	382	MICALL2	1.05883e-18
GO_BIOLOGICAL_ADHESION	382	NLGN2	1.05883e-18
GO_BIOLOGICAL_ADHESION	382	GPM6B	1.05883e-18
GO_BIOLOGICAL_ADHESION	382	LAMC1	1.05883e-18
GO_BIOLOGICAL_ADHESION	382	LTF	1.05883e-18
GO_BIOLOGICAL_ADHESION	382	DLG3	1.05883e-18
GO_BIOLOGICAL_ADHESION	382	LAMC2	1.05883e-18
GO_BIOLOGICAL_ADHESION	382	PCDH19	1.05883e-18
GO_BIOLOGICAL_ADHESION	382	LIMCH1	1.05883e-18
GO_BIOLOGICAL_ADHESION	382	CEACAM1	1.05883e-18
GO_BIOLOGICAL_ADHESION	382	LAMA4	1.05883e-18
GO_BIOLOGICAL_ADHESION	382	CNTN3	1.05883e-18
GO_BIOLOGICAL_ADHESION	382	ITGA8	1.05883e-18
GO_BIOLOGICAL_ADHESION	382	HMCN1	1.05883e-18
GO_BIOLOGICAL_ADHESION	382	CDON	1.05883e-18
GO_BIOLOGICAL_ADHESION	382	ADD2	1.05883e-18
GO_BIOLOGICAL_ADHESION	382	BMP6	1.05883e-18
GO_BIOLOGICAL_ADHESION	382	ZFP36L1	1.05883e-18
GO_BIOLOGICAL_ADHESION	382	TNC	1.05883e-18
GO_BIOLOGICAL_ADHESION	382	ITGA2	1.05883e-18
GO_BIOLOGICAL_ADHESION	382	CYFIP2	1.05883e-18
GO_BIOLOGICAL_ADHESION	382	STAB1	1.05883e-18
GO_BIOLOGICAL_ADHESION	382	TRIOBP	1.05883e-18
GO_BIOLOGICAL_ADHESION	382	DOCK5	1.05883e-18
GO_BIOLOGICAL_ADHESION	382	ATXN3	1.05883e-18
GO_BIOLOGICAL_ADHESION	382	CD47	1.05883e-18
GO_BIOLOGICAL_ADHESION	382	SYK	1.05883e-18
GO_BIOLOGICAL_ADHESION	382	EPHB1	1.05883e-18
GO_BIOLOGICAL_ADHESION	382	EPHA1	1.05883e-18
GO_BIOLOGICAL_ADHESION	382	CDH24	1.05883e-18
GO_BIOLOGICAL_ADHESION	382	CCR2	1.05883e-18
GO_BIOLOGICAL_ADHESION	382	COL3A1	1.05883e-18
GO_BIOLOGICAL_ADHESION	382	COL4A3	1.05883e-18
GO_BIOLOGICAL_ADHESION	382	CNTNAP4	1.05883e-18
GO_BIOLOGICAL_ADHESION	382	JAM3	1.05883e-18
GO_BIOLOGICAL_ADHESION	382	PRLR	1.05883e-18
GO_BIOLOGICAL_ADHESION	382	ROBO1	1.05883e-18
GO_BIOLOGICAL_ADHESION	382	SPINT2	1.05883e-18
GO_BIOLOGICAL_ADHESION	382	LOXL2	1.05883e-18
GO_BIOLOGICAL_ADHESION	382	MDGA1	1.05883e-18
GO_BIOLOGICAL_ADHESION	382	TNFRSF21	1.05883e-18
GO_BIOLOGICAL_ADHESION	382	OBSL1	1.05883e-18
GO_BIOLOGICAL_ADHESION	382	MMP14	1.05883e-18
GO_BIOLOGICAL_ADHESION	382	ANGPT1	1.05883e-18
GO_BIOLOGICAL_ADHESION	382	DENND6A	1.05883e-18
GO_BIOLOGICAL_ADHESION	382	MAP4K4	1.05883e-18
GO_BIOLOGICAL_ADHESION	382	GPC4	1.05883e-18
GO_BIOLOGICAL_ADHESION	382	LAX1	1.05883e-18
GO_BIOLOGICAL_ADHESION	382	EGFR	1.05883e-18
GO_BIOLOGICAL_ADHESION	382	THBS3	1.05883e-18
GO_BIOLOGICAL_ADHESION	382	CD86	1.05883e-18
GO_BIOLOGICAL_ADHESION	382	TRIP6	1.05883e-18
GO_BIOLOGICAL_ADHESION	382	APP	1.05883e-18
GO_BIOLOGICAL_ADHESION	382	CSF1	1.05883e-18
GO_BIOLOGICAL_ADHESION	382	FXYD5	1.05883e-18
GO_BIOLOGICAL_ADHESION	382	PSTPIP1	1.05883e-18
GO_BIOLOGICAL_ADHESION	382	TNFSF13B	1.05883e-18
GO_BIOLOGICAL_ADHESION	382	GLI2	1.05883e-18
GO_BIOLOGICAL_ADHESION	382	GRHL2	1.05883e-18
GO_BIOLOGICAL_ADHESION	382	FOLR2	1.05883e-18
GO_BIOLOGICAL_ADHESION	382	CCN3	1.05883e-18
GO_BIOLOGICAL_ADHESION	382	TMEFF2	1.05883e-18
GO_BIOLOGICAL_ADHESION	382	L1CAM	1.05883e-18
GO_BIOLOGICAL_ADHESION	382	RASA1	1.05883e-18
GO_BIOLOGICAL_ADHESION	382	SLAMF7	1.05883e-18
GO_BIOLOGICAL_ADHESION	382	CLASP1	1.05883e-18
GO_BIOLOGICAL_ADHESION	382	LRRC15	1.05883e-18
GO_BIOLOGICAL_ADHESION	382	ACKR3	1.05883e-18
GO_BIOLOGICAL_ADHESION	382	IL1RAP	1.05883e-18
GO_BIOLOGICAL_ADHESION	382	TMEM131L	1.05883e-18
GO_BIOLOGICAL_ADHESION	382	PELI1	1.05883e-18
GO_BIOLOGICAL_ADHESION	382	S100A10	1.05883e-18
GO_BIOLOGICAL_ADHESION	382	ANXA2	1.05883e-18
GO_BIOLOGICAL_ADHESION	382	COL18A1	1.05883e-18
GO_BIOLOGICAL_ADHESION	382	MYL12A	1.05883e-18
GO_BIOLOGICAL_ADHESION	382	PCDHB15	1.05883e-18
GO_BIOLOGICAL_ADHESION	382	ADAM17	1.05883e-18
GO_BIOLOGICAL_ADHESION	382	CNTNAP1	1.05883e-18
GO_BIOLOGICAL_ADHESION	382	CD209	1.05883e-18
GO_BIOLOGICAL_ADHESION	382	TNFRSF14	1.05883e-18
GO_BIOLOGICAL_ADHESION	382	MAPK7	1.05883e-18
GO_BIOLOGICAL_ADHESION	382	BMP2	1.05883e-18
GO_BIOLOGICAL_ADHESION	382	LGALS3	1.05883e-18
GO_BIOLOGICAL_ADHESION	382	ROCK2	1.05883e-18
GO_BIOLOGICAL_ADHESION	382	EMILIN2	1.05883e-18
GO_BIOLOGICAL_ADHESION	382	BMX	1.05883e-18
GO_BIOLOGICAL_ADHESION	382	CDH13	1.05883e-18
GO_BIOLOGICAL_ADHESION	382	ADGRE5	1.05883e-18
GO_BIOLOGICAL_ADHESION	382	RGCC	1.05883e-18
GO_BIOLOGICAL_ADHESION	382	PCDHAC1	1.05883e-18
GO_BIOLOGICAL_ADHESION	382	ADGRE2	1.05883e-18
GO_BIOLOGICAL_ADHESION	382	ARHGAP5	1.05883e-18
GO_BIOLOGICAL_ADHESION	382	SDK1	1.05883e-18
GO_BIOLOGICAL_ADHESION	382	TACSTD2	1.05883e-18
GO_HUMORAL_IMMUNE_RESPONSE_MEDIATED_BY_CIRCULATING_IMMUNOGLOBULIN	17	C2	0.0353737
GO_HUMORAL_IMMUNE_RESPONSE_MEDIATED_BY_CIRCULATING_IMMUNOGLOBULIN	17	C6	0.0353737
GO_HUMORAL_IMMUNE_RESPONSE_MEDIATED_BY_CIRCULATING_IMMUNOGLOBULIN	17	C4A	0.0353737
GO_HUMORAL_IMMUNE_RESPONSE_MEDIATED_BY_CIRCULATING_IMMUNOGLOBULIN	17	SUSD4	0.0353737
GO_HUMORAL_IMMUNE_RESPONSE_MEDIATED_BY_CIRCULATING_IMMUNOGLOBULIN	17	C3	0.0353737
GO_HUMORAL_IMMUNE_RESPONSE_MEDIATED_BY_CIRCULATING_IMMUNOGLOBULIN	17	C4B	0.0353737
GO_HUMORAL_IMMUNE_RESPONSE_MEDIATED_BY_CIRCULATING_IMMUNOGLOBULIN	17	C1R	0.0353737
GO_HUMORAL_IMMUNE_RESPONSE_MEDIATED_BY_CIRCULATING_IMMUNOGLOBULIN	17	C1S	0.0353737
GO_HUMORAL_IMMUNE_RESPONSE_MEDIATED_BY_CIRCULATING_IMMUNOGLOBULIN	17	CLU	0.0353737
GO_HUMORAL_IMMUNE_RESPONSE_MEDIATED_BY_CIRCULATING_IMMUNOGLOBULIN	17	HLA-DQB1	0.0353737
GO_HUMORAL_IMMUNE_RESPONSE_MEDIATED_BY_CIRCULATING_IMMUNOGLOBULIN	17	FCGR2B	0.0353737
GO_HUMORAL_IMMUNE_RESPONSE_MEDIATED_BY_CIRCULATING_IMMUNOGLOBULIN	17	C1RL	0.0353737
GO_HUMORAL_IMMUNE_RESPONSE_MEDIATED_BY_CIRCULATING_IMMUNOGLOBULIN	17	C1QC	0.0353737
GO_HUMORAL_IMMUNE_RESPONSE_MEDIATED_BY_CIRCULATING_IMMUNOGLOBULIN	17	CFI	0.0353737
GO_HUMORAL_IMMUNE_RESPONSE_MEDIATED_BY_CIRCULATING_IMMUNOGLOBULIN	17	C1QB	0.0353737
GO_HUMORAL_IMMUNE_RESPONSE_MEDIATED_BY_CIRCULATING_IMMUNOGLOBULIN	17	SERPING1	0.0353737
GO_HUMORAL_IMMUNE_RESPONSE_MEDIATED_BY_CIRCULATING_IMMUNOGLOBULIN	17	C5	0.0353737
GO_CYTOLYSIS	4	PLA2G2A	0.044283
GO_CYTOLYSIS	4	C6	0.044283
GO_CYTOLYSIS	4	CFHR1	0.044283
GO_CYTOLYSIS	4	MMD	0.044283
GO_NEGATIVE_REGULATION_OF_ORGANIC_ACID_TRANSPORT	6	AGTR2	0.044283
GO_NEGATIVE_REGULATION_OF_ORGANIC_ACID_TRANSPORT	6	LEP	0.044283
GO_NEGATIVE_REGULATION_OF_ORGANIC_ACID_TRANSPORT	6	THBS1	0.044283
GO_NEGATIVE_REGULATION_OF_ORGANIC_ACID_TRANSPORT	6	PLA2R1	0.044283
GO_NEGATIVE_REGULATION_OF_ORGANIC_ACID_TRANSPORT	6	ABAT	0.044283
GO_NEGATIVE_REGULATION_OF_ORGANIC_ACID_TRANSPORT	6	SLC43A2	0.044283
GO_ADULT_FEEDING_BEHAVIOR	2	LEP	0.007862
GO_ADULT_FEEDING_BEHAVIOR	2	AGRP	0.007862
GO_REGULATION_OF_MESODERM_DEVELOPMENT	3	SFRP2	0.0194837
GO_REGULATION_OF_MESODERM_DEVELOPMENT	3	RPS6KA6	0.0194837
GO_REGULATION_OF_MESODERM_DEVELOPMENT	3	TP63	0.0194837
GO_DETECTION_OF_STIMULUS_INVOLVED_IN_SENSORY_PERCEPTION	21	COL11A1	0.000244421
GO_DETECTION_OF_STIMULUS_INVOLVED_IN_SENSORY_PERCEPTION	21	PIEZO2	0.000244421
GO_DETECTION_OF_STIMULUS_INVOLVED_IN_SENSORY_PERCEPTION	21	OR1E2	0.000244421
GO_DETECTION_OF_STIMULUS_INVOLVED_IN_SENSORY_PERCEPTION	21	OR3A2	0.000244421
GO_DETECTION_OF_STIMULUS_INVOLVED_IN_SENSORY_PERCEPTION	21	ADGRV1	0.000244421
GO_DETECTION_OF_STIMULUS_INVOLVED_IN_SENSORY_PERCEPTION	21	OR1E1	0.000244421
GO_DETECTION_OF_STIMULUS_INVOLVED_IN_SENSORY_PERCEPTION	21	KCNA1	0.000244421
GO_DETECTION_OF_STIMULUS_INVOLVED_IN_SENSORY_PERCEPTION	21	OR3A1	0.000244421
GO_DETECTION_OF_STIMULUS_INVOLVED_IN_SENSORY_PERCEPTION	21	OR52N4	0.000244421
GO_DETECTION_OF_STIMULUS_INVOLVED_IN_SENSORY_PERCEPTION	21	STRC	0.000244421
GO_DETECTION_OF_STIMULUS_INVOLVED_IN_SENSORY_PERCEPTION	21	OR2A42	0.000244421
GO_DETECTION_OF_STIMULUS_INVOLVED_IN_SENSORY_PERCEPTION	21	OR2A1	0.000244421
GO_DETECTION_OF_STIMULUS_INVOLVED_IN_SENSORY_PERCEPTION	21	CRB1	0.000244421
GO_DETECTION_OF_STIMULUS_INVOLVED_IN_SENSORY_PERCEPTION	21	TRPV1	0.000244421
GO_DETECTION_OF_STIMULUS_INVOLVED_IN_SENSORY_PERCEPTION	21	TAS2R14	0.000244421
GO_DETECTION_OF_STIMULUS_INVOLVED_IN_SENSORY_PERCEPTION	21	TMC1	0.000244421
GO_DETECTION_OF_STIMULUS_INVOLVED_IN_SENSORY_PERCEPTION	21	PHF24	0.000244421
GO_DETECTION_OF_STIMULUS_INVOLVED_IN_SENSORY_PERCEPTION	21	OR3A3	0.000244421
GO_DETECTION_OF_STIMULUS_INVOLVED_IN_SENSORY_PERCEPTION	21	RTP3	0.000244421
GO_DETECTION_OF_STIMULUS_INVOLVED_IN_SENSORY_PERCEPTION	21	ITGA2	0.000244421
GO_DETECTION_OF_STIMULUS_INVOLVED_IN_SENSORY_PERCEPTION	21	EPHB1	0.000244421
GO_REGULATION_OF_NATURAL_KILLER_CELL_MEDIATED_IMMUNITY	4	LEP	0.0361018
GO_REGULATION_OF_NATURAL_KILLER_CELL_MEDIATED_IMMUNITY	4	RAET1G	0.0361018
GO_REGULATION_OF_NATURAL_KILLER_CELL_MEDIATED_IMMUNITY	4	CD160	0.0361018
GO_REGULATION_OF_NATURAL_KILLER_CELL_MEDIATED_IMMUNITY	4	HAVCR2	0.0361018
GO_STARTLE_RESPONSE	5	CTNNA2	0.0564579
GO_STARTLE_RESPONSE	5	KCNA1	0.0564579
GO_STARTLE_RESPONSE	5	GRIN2A	0.0564579
GO_STARTLE_RESPONSE	5	CSMD1	0.0564579
GO_STARTLE_RESPONSE	5	FABP7	0.0564579
GO_SMAD_PROTEIN_SIGNAL_TRANSDUCTION	21	BTBD11	0.0434748
GO_SMAD_PROTEIN_SIGNAL_TRANSDUCTION	21	LEFTY2	0.0434748
GO_SMAD_PROTEIN_SIGNAL_TRANSDUCTION	21	SMAD9	0.0434748
GO_SMAD_PROTEIN_SIGNAL_TRANSDUCTION	21	VEPH1	0.0434748
GO_SMAD_PROTEIN_SIGNAL_TRANSDUCTION	21	CILP	0.0434748
GO_SMAD_PROTEIN_SIGNAL_TRANSDUCTION	21	INHBE	0.0434748
GO_SMAD_PROTEIN_SIGNAL_TRANSDUCTION	21	GDF11	0.0434748
GO_SMAD_PROTEIN_SIGNAL_TRANSDUCTION	21	TGFB2	0.0434748
GO_SMAD_PROTEIN_SIGNAL_TRANSDUCTION	21	TGFB3	0.0434748
GO_SMAD_PROTEIN_SIGNAL_TRANSDUCTION	21	VIM	0.0434748
GO_SMAD_PROTEIN_SIGNAL_TRANSDUCTION	21	SLC2A10	0.0434748
GO_SMAD_PROTEIN_SIGNAL_TRANSDUCTION	21	ATOH8	0.0434748
GO_SMAD_PROTEIN_SIGNAL_TRANSDUCTION	21	SMAD7	0.0434748
GO_SMAD_PROTEIN_SIGNAL_TRANSDUCTION	21	DAB2	0.0434748
GO_SMAD_PROTEIN_SIGNAL_TRANSDUCTION	21	GDF10	0.0434748
GO_SMAD_PROTEIN_SIGNAL_TRANSDUCTION	21	PBLD	0.0434748
GO_SMAD_PROTEIN_SIGNAL_TRANSDUCTION	21	TF	0.0434748
GO_SMAD_PROTEIN_SIGNAL_TRANSDUCTION	21	JAK2	0.0434748
GO_SMAD_PROTEIN_SIGNAL_TRANSDUCTION	21	BMP5	0.0434748
GO_SMAD_PROTEIN_SIGNAL_TRANSDUCTION	21	MAGI2	0.0434748
GO_SMAD_PROTEIN_SIGNAL_TRANSDUCTION	21	BMP6	0.0434748
GO_POSITIVE_REGULATION_OF_SYNAPTIC_TRANSMISSION	39	CALB2	0.00933874
GO_POSITIVE_REGULATION_OF_SYNAPTIC_TRANSMISSION	39	S100B	0.00933874
GO_POSITIVE_REGULATION_OF_SYNAPTIC_TRANSMISSION	39	RELN	0.00933874
GO_POSITIVE_REGULATION_OF_SYNAPTIC_TRANSMISSION	39	SLC24A2	0.00933874
GO_POSITIVE_REGULATION_OF_SYNAPTIC_TRANSMISSION	39	CRHR2	0.00933874
GO_POSITIVE_REGULATION_OF_SYNAPTIC_TRANSMISSION	39	CUX2	0.00933874
GO_POSITIVE_REGULATION_OF_SYNAPTIC_TRANSMISSION	39	NTRK2	0.00933874
GO_POSITIVE_REGULATION_OF_SYNAPTIC_TRANSMISSION	39	GRIN2A	0.00933874
GO_POSITIVE_REGULATION_OF_SYNAPTIC_TRANSMISSION	39	CLSTN2	0.00933874
GO_POSITIVE_REGULATION_OF_SYNAPTIC_TRANSMISSION	39	CLSTN3	0.00933874
GO_POSITIVE_REGULATION_OF_SYNAPTIC_TRANSMISSION	39	ABAT	0.00933874
GO_POSITIVE_REGULATION_OF_SYNAPTIC_TRANSMISSION	39	LAMA2	0.00933874
GO_POSITIVE_REGULATION_OF_SYNAPTIC_TRANSMISSION	39	IGSF11	0.00933874
GO_POSITIVE_REGULATION_OF_SYNAPTIC_TRANSMISSION	39	SLC8A3	0.00933874
GO_POSITIVE_REGULATION_OF_SYNAPTIC_TRANSMISSION	39	NSG1	0.00933874
GO_POSITIVE_REGULATION_OF_SYNAPTIC_TRANSMISSION	39	SLC24A1	0.00933874
GO_POSITIVE_REGULATION_OF_SYNAPTIC_TRANSMISSION	39	PRNP	0.00933874
GO_POSITIVE_REGULATION_OF_SYNAPTIC_TRANSMISSION	39	OXTR	0.00933874
GO_POSITIVE_REGULATION_OF_SYNAPTIC_TRANSMISSION	39	FMR1	0.00933874
GO_POSITIVE_REGULATION_OF_SYNAPTIC_TRANSMISSION	39	ADCY8	0.00933874
GO_POSITIVE_REGULATION_OF_SYNAPTIC_TRANSMISSION	39	LGMN	0.00933874
GO_POSITIVE_REGULATION_OF_SYNAPTIC_TRANSMISSION	39	LGI1	0.00933874
GO_POSITIVE_REGULATION_OF_SYNAPTIC_TRANSMISSION	39	CX3CR1	0.00933874
GO_POSITIVE_REGULATION_OF_SYNAPTIC_TRANSMISSION	39	CACNA1D	0.00933874
GO_POSITIVE_REGULATION_OF_SYNAPTIC_TRANSMISSION	39	NCSTN	0.00933874
GO_POSITIVE_REGULATION_OF_SYNAPTIC_TRANSMISSION	39	GRIN2B	0.00933874
GO_POSITIVE_REGULATION_OF_SYNAPTIC_TRANSMISSION	39	MPP2	0.00933874
GO_POSITIVE_REGULATION_OF_SYNAPTIC_TRANSMISSION	39	PTK2B	0.00933874
GO_POSITIVE_REGULATION_OF_SYNAPTIC_TRANSMISSION	39	TSHZ3	0.00933874
GO_POSITIVE_REGULATION_OF_SYNAPTIC_TRANSMISSION	39	DLG4	0.00933874
GO_POSITIVE_REGULATION_OF_SYNAPTIC_TRANSMISSION	39	CACNG8	0.00933874
GO_POSITIVE_REGULATION_OF_SYNAPTIC_TRANSMISSION	39	NLGN2	0.00933874
GO_POSITIVE_REGULATION_OF_SYNAPTIC_TRANSMISSION	39	CCR2	0.00933874
GO_POSITIVE_REGULATION_OF_SYNAPTIC_TRANSMISSION	39	EGFR	0.00933874
GO_POSITIVE_REGULATION_OF_SYNAPTIC_TRANSMISSION	39	APP	0.00933874
GO_POSITIVE_REGULATION_OF_SYNAPTIC_TRANSMISSION	39	UNC13B	0.00933874
GO_POSITIVE_REGULATION_OF_SYNAPTIC_TRANSMISSION	39	SLC4A8	0.00933874
GO_POSITIVE_REGULATION_OF_SYNAPTIC_TRANSMISSION	39	NTSR1	0.00933874
GO_POSITIVE_REGULATION_OF_SYNAPTIC_TRANSMISSION	39	CACNB2	0.00933874
GO_SENSORY_PERCEPTION_OF_SMELL	8	OR1E2	0.00279089
GO_SENSORY_PERCEPTION_OF_SMELL	8	OR3A2	0.00279089
GO_SENSORY_PERCEPTION_OF_SMELL	8	OR1E1	0.00279089
GO_SENSORY_PERCEPTION_OF_SMELL	8	OR3A1	0.00279089
GO_SENSORY_PERCEPTION_OF_SMELL	8	OR52N4	0.00279089
GO_SENSORY_PERCEPTION_OF_SMELL	8	OR2A42	0.00279089
GO_SENSORY_PERCEPTION_OF_SMELL	8	NCAM2	0.00279089
GO_SENSORY_PERCEPTION_OF_SMELL	8	OR2A1	0.00279089
GO_POSITIVE_REGULATION_OF_OSSIFICATION	24	SFRP2	0.0276843
GO_POSITIVE_REGULATION_OF_OSSIFICATION	24	ADGRV1	0.0276843
GO_POSITIVE_REGULATION_OF_OSSIFICATION	24	NPNT	0.0276843
GO_POSITIVE_REGULATION_OF_OSSIFICATION	24	SOX11	0.0276843
GO_POSITIVE_REGULATION_OF_OSSIFICATION	24	GDPD2	0.0276843
GO_POSITIVE_REGULATION_OF_OSSIFICATION	24	TMEM119	0.0276843
GO_POSITIVE_REGULATION_OF_OSSIFICATION	24	HGF	0.0276843
GO_POSITIVE_REGULATION_OF_OSSIFICATION	24	TGFB2	0.0276843
GO_POSITIVE_REGULATION_OF_OSSIFICATION	24	TGFB3	0.0276843
GO_POSITIVE_REGULATION_OF_OSSIFICATION	24	GLI3	0.0276843
GO_POSITIVE_REGULATION_OF_OSSIFICATION	24	TP63	0.0276843
GO_POSITIVE_REGULATION_OF_OSSIFICATION	24	CCN1	0.0276843
GO_POSITIVE_REGULATION_OF_OSSIFICATION	24	WNT5A	0.0276843
GO_POSITIVE_REGULATION_OF_OSSIFICATION	24	IGF1	0.0276843
GO_POSITIVE_REGULATION_OF_OSSIFICATION	24	RUNX2	0.0276843
GO_POSITIVE_REGULATION_OF_OSSIFICATION	24	P2RX7	0.0276843
GO_POSITIVE_REGULATION_OF_OSSIFICATION	24	CEBPA	0.0276843
GO_POSITIVE_REGULATION_OF_OSSIFICATION	24	ALOX5	0.0276843
GO_POSITIVE_REGULATION_OF_OSSIFICATION	24	DDR2	0.0276843
GO_POSITIVE_REGULATION_OF_OSSIFICATION	24	SUCO	0.0276843
GO_POSITIVE_REGULATION_OF_OSSIFICATION	24	GPM6B	0.0276843
GO_POSITIVE_REGULATION_OF_OSSIFICATION	24	LTF	0.0276843
GO_POSITIVE_REGULATION_OF_OSSIFICATION	24	PRKD1	0.0276843
GO_POSITIVE_REGULATION_OF_OSSIFICATION	24	BMP6	0.0276843
GO_DOPAMINE_METABOLIC_PROCESS	7	AGTR2	0.0518897
GO_DOPAMINE_METABOLIC_PROCESS	7	GPR37	0.0518897
GO_DOPAMINE_METABOLIC_PROCESS	7	GRIN2A	0.0518897
GO_DOPAMINE_METABOLIC_PROCESS	7	TGFB2	0.0518897
GO_DOPAMINE_METABOLIC_PROCESS	7	PDE1B	0.0518897
GO_DOPAMINE_METABOLIC_PROCESS	7	ABAT	0.0518897
GO_DOPAMINE_METABOLIC_PROCESS	7	ITGAM	0.0518897
GO_SYNAPTIC_MEMBRANE_ADHESION	10	PTPRD	0.060619
GO_SYNAPTIC_MEMBRANE_ADHESION	10	PTPRF	0.060619
GO_SYNAPTIC_MEMBRANE_ADHESION	10	EFNA5	0.060619
GO_SYNAPTIC_MEMBRANE_ADHESION	10	LRRC4C	0.060619
GO_SYNAPTIC_MEMBRANE_ADHESION	10	GPC6	0.060619
GO_SYNAPTIC_MEMBRANE_ADHESION	10	PTPRS	0.060619
GO_SYNAPTIC_MEMBRANE_ADHESION	10	MDGA1	0.060619
GO_SYNAPTIC_MEMBRANE_ADHESION	10	GPC4	0.060619
GO_SYNAPTIC_MEMBRANE_ADHESION	10	IL1RAP	0.060619
GO_SYNAPTIC_MEMBRANE_ADHESION	10	SLITRK3	0.060619
GO_POSITIVE_REGULATION_OF_REACTIVE_OXYGEN_SPECIES_BIOSYNTHETIC_PROCESS	15	AGTR2	0.0511075
GO_POSITIVE_REGULATION_OF_REACTIVE_OXYGEN_SPECIES_BIOSYNTHETIC_PROCESS	15	IFNG	0.0511075
GO_POSITIVE_REGULATION_OF_REACTIVE_OXYGEN_SPECIES_BIOSYNTHETIC_PROCESS	15	DDAH1	0.0511075
GO_POSITIVE_REGULATION_OF_REACTIVE_OXYGEN_SPECIES_BIOSYNTHETIC_PROCESS	15	CLU	0.0511075
GO_POSITIVE_REGULATION_OF_REACTIVE_OXYGEN_SPECIES_BIOSYNTHETIC_PROCESS	15	CD36	0.0511075
GO_POSITIVE_REGULATION_OF_REACTIVE_OXYGEN_SPECIES_BIOSYNTHETIC_PROCESS	15	SLC5A3	0.0511075
GO_POSITIVE_REGULATION_OF_REACTIVE_OXYGEN_SPECIES_BIOSYNTHETIC_PROCESS	15	P2RX4	0.0511075
GO_POSITIVE_REGULATION_OF_REACTIVE_OXYGEN_SPECIES_BIOSYNTHETIC_PROCESS	15	TLR6	0.0511075
GO_POSITIVE_REGULATION_OF_REACTIVE_OXYGEN_SPECIES_BIOSYNTHETIC_PROCESS	15	FOXO3	0.0511075
GO_POSITIVE_REGULATION_OF_REACTIVE_OXYGEN_SPECIES_BIOSYNTHETIC_PROCESS	15	PKD2	0.0511075
GO_POSITIVE_REGULATION_OF_REACTIVE_OXYGEN_SPECIES_BIOSYNTHETIC_PROCESS	15	ASS1	0.0511075
GO_POSITIVE_REGULATION_OF_REACTIVE_OXYGEN_SPECIES_BIOSYNTHETIC_PROCESS	15	TRPV1	0.0511075
GO_POSITIVE_REGULATION_OF_REACTIVE_OXYGEN_SPECIES_BIOSYNTHETIC_PROCESS	15	JAK2	0.0511075
GO_POSITIVE_REGULATION_OF_REACTIVE_OXYGEN_SPECIES_BIOSYNTHETIC_PROCESS	15	PTK2B	0.0511075
GO_POSITIVE_REGULATION_OF_REACTIVE_OXYGEN_SPECIES_BIOSYNTHETIC_PROCESS	15	DDAH2	0.0511075
GO_DETECTION_OF_MECHANICAL_STIMULUS_INVOLVED_IN_SENSORY_PERCEPTION	8	COL11A1	0.0402371
GO_DETECTION_OF_MECHANICAL_STIMULUS_INVOLVED_IN_SENSORY_PERCEPTION	8	PIEZO2	0.0402371
GO_DETECTION_OF_MECHANICAL_STIMULUS_INVOLVED_IN_SENSORY_PERCEPTION	8	ADGRV1	0.0402371
GO_DETECTION_OF_MECHANICAL_STIMULUS_INVOLVED_IN_SENSORY_PERCEPTION	8	KCNA1	0.0402371
GO_DETECTION_OF_MECHANICAL_STIMULUS_INVOLVED_IN_SENSORY_PERCEPTION	8	STRC	0.0402371
GO_DETECTION_OF_MECHANICAL_STIMULUS_INVOLVED_IN_SENSORY_PERCEPTION	8	TMC1	0.0402371
GO_DETECTION_OF_MECHANICAL_STIMULUS_INVOLVED_IN_SENSORY_PERCEPTION	8	PHF24	0.0402371
GO_DETECTION_OF_MECHANICAL_STIMULUS_INVOLVED_IN_SENSORY_PERCEPTION	8	ITGA2	0.0402371
GO_DIGESTIVE_SYSTEM_DEVELOPMENT	33	SFRP2	0.00982548
GO_DIGESTIVE_SYSTEM_DEVELOPMENT	33	ALX4	0.00982548
GO_DIGESTIVE_SYSTEM_DEVELOPMENT	33	CPS1	0.00982548
GO_DIGESTIVE_SYSTEM_DEVELOPMENT	33	SOX11	0.00982548
GO_DIGESTIVE_SYSTEM_DEVELOPMENT	33	CCDC39	0.00982548
GO_DIGESTIVE_SYSTEM_DEVELOPMENT	33	DACT1	0.00982548
GO_DIGESTIVE_SYSTEM_DEVELOPMENT	33	RARRES2	0.00982548
GO_DIGESTIVE_SYSTEM_DEVELOPMENT	33	TGFB2	0.00982548
GO_DIGESTIVE_SYSTEM_DEVELOPMENT	33	YAP1	0.00982548
GO_DIGESTIVE_SYSTEM_DEVELOPMENT	33	CLMP	0.00982548
GO_DIGESTIVE_SYSTEM_DEVELOPMENT	33	SFRP1	0.00982548
GO_DIGESTIVE_SYSTEM_DEVELOPMENT	33	TGFB3	0.00982548
GO_DIGESTIVE_SYSTEM_DEVELOPMENT	33	GLI3	0.00982548
GO_DIGESTIVE_SYSTEM_DEVELOPMENT	33	TP63	0.00982548
GO_DIGESTIVE_SYSTEM_DEVELOPMENT	33	ALDH1A2	0.00982548
GO_DIGESTIVE_SYSTEM_DEVELOPMENT	33	PDGFRA	0.00982548
GO_DIGESTIVE_SYSTEM_DEVELOPMENT	33	WNT5A	0.00982548
GO_DIGESTIVE_SYSTEM_DEVELOPMENT	33	KLF5	0.00982548
GO_DIGESTIVE_SYSTEM_DEVELOPMENT	33	CDKN1A	0.00982548
GO_DIGESTIVE_SYSTEM_DEVELOPMENT	33	OXTR	0.00982548
GO_DIGESTIVE_SYSTEM_DEVELOPMENT	33	FAT4	0.00982548
GO_DIGESTIVE_SYSTEM_DEVELOPMENT	33	ASS1	0.00982548
GO_DIGESTIVE_SYSTEM_DEVELOPMENT	33	EPHB3	0.00982548
GO_DIGESTIVE_SYSTEM_DEVELOPMENT	33	PDGFC	0.00982548
GO_DIGESTIVE_SYSTEM_DEVELOPMENT	33	VANGL2	0.00982548
GO_DIGESTIVE_SYSTEM_DEVELOPMENT	33	MYOCD	0.00982548
GO_DIGESTIVE_SYSTEM_DEVELOPMENT	33	SMO	0.00982548
GO_DIGESTIVE_SYSTEM_DEVELOPMENT	33	ID2	0.00982548
GO_DIGESTIVE_SYSTEM_DEVELOPMENT	33	COL3A1	0.00982548
GO_DIGESTIVE_SYSTEM_DEVELOPMENT	33	HRH2	0.00982548
GO_DIGESTIVE_SYSTEM_DEVELOPMENT	33	EGFR	0.00982548
GO_DIGESTIVE_SYSTEM_DEVELOPMENT	33	SHOX2	0.00982548
GO_DIGESTIVE_SYSTEM_DEVELOPMENT	33	GLI2	0.00982548
GO_KIDNEY_EPITHELIUM_DEVELOPMENT	40	AGTR2	0.0108438
GO_KIDNEY_EPITHELIUM_DEVELOPMENT	40	ADIPOQ	0.0108438
GO_KIDNEY_EPITHELIUM_DEVELOPMENT	40	SDC1	0.0108438
GO_KIDNEY_EPITHELIUM_DEVELOPMENT	40	GPC3	0.0108438
GO_KIDNEY_EPITHELIUM_DEVELOPMENT	40	NPNT	0.0108438
GO_KIDNEY_EPITHELIUM_DEVELOPMENT	40	EPHA7	0.0108438
GO_KIDNEY_EPITHELIUM_DEVELOPMENT	40	PROM1	0.0108438
GO_KIDNEY_EPITHELIUM_DEVELOPMENT	40	ADAMTS16	0.0108438
GO_KIDNEY_EPITHELIUM_DEVELOPMENT	40	ROBO2	0.0108438
GO_KIDNEY_EPITHELIUM_DEVELOPMENT	40	KLHL3	0.0108438
GO_KIDNEY_EPITHELIUM_DEVELOPMENT	40	GDF11	0.0108438
GO_KIDNEY_EPITHELIUM_DEVELOPMENT	40	YAP1	0.0108438
GO_KIDNEY_EPITHELIUM_DEVELOPMENT	40	SFRP1	0.0108438
GO_KIDNEY_EPITHELIUM_DEVELOPMENT	40	GLI3	0.0108438
GO_KIDNEY_EPITHELIUM_DEVELOPMENT	40	KANK2	0.0108438
GO_KIDNEY_EPITHELIUM_DEVELOPMENT	40	GREB1L	0.0108438
GO_KIDNEY_EPITHELIUM_DEVELOPMENT	40	LAMB2	0.0108438
GO_KIDNEY_EPITHELIUM_DEVELOPMENT	40	FGF2	0.0108438
GO_KIDNEY_EPITHELIUM_DEVELOPMENT	40	NOTCH2	0.0108438
GO_KIDNEY_EPITHELIUM_DEVELOPMENT	40	MTSS1	0.0108438
GO_KIDNEY_EPITHELIUM_DEVELOPMENT	40	SLIT2	0.0108438
GO_KIDNEY_EPITHELIUM_DEVELOPMENT	40	SOX8	0.0108438
GO_KIDNEY_EPITHELIUM_DEVELOPMENT	40	BMPER	0.0108438
GO_KIDNEY_EPITHELIUM_DEVELOPMENT	40	PTPRO	0.0108438
GO_KIDNEY_EPITHELIUM_DEVELOPMENT	40	FMN1	0.0108438
GO_KIDNEY_EPITHELIUM_DEVELOPMENT	40	SMAD7	0.0108438
GO_KIDNEY_EPITHELIUM_DEVELOPMENT	40	ARG2	0.0108438
GO_KIDNEY_EPITHELIUM_DEVELOPMENT	40	DLG1	0.0108438
GO_KIDNEY_EPITHELIUM_DEVELOPMENT	40	MYC	0.0108438
GO_KIDNEY_EPITHELIUM_DEVELOPMENT	40	IQGAP1	0.0108438
GO_KIDNEY_EPITHELIUM_DEVELOPMENT	40	PKD2	0.0108438
GO_KIDNEY_EPITHELIUM_DEVELOPMENT	40	SPRY1	0.0108438
GO_KIDNEY_EPITHELIUM_DEVELOPMENT	40	FAT4	0.0108438
GO_KIDNEY_EPITHELIUM_DEVELOPMENT	40	WNT2B	0.0108438
GO_KIDNEY_EPITHELIUM_DEVELOPMENT	40	HEYL	0.0108438
GO_KIDNEY_EPITHELIUM_DEVELOPMENT	40	PGF	0.0108438
GO_KIDNEY_EPITHELIUM_DEVELOPMENT	40	MAGED1	0.0108438
GO_KIDNEY_EPITHELIUM_DEVELOPMENT	40	MAGI2	0.0108438
GO_KIDNEY_EPITHELIUM_DEVELOPMENT	40	CAT	0.0108438
GO_KIDNEY_EPITHELIUM_DEVELOPMENT	40	SMO	0.0108438
GO_REGULATION_OF_INTESTINAL_ABSORPTION	2	LEP	0.0181397
GO_REGULATION_OF_INTESTINAL_ABSORPTION	2	ABCG5	0.0181397
GO_DOPAMINE_BIOSYNTHETIC_PROCESS	4	AGTR2	0.0580595
GO_DOPAMINE_BIOSYNTHETIC_PROCESS	4	GPR37	0.0580595
GO_DOPAMINE_BIOSYNTHETIC_PROCESS	4	TGFB2	0.0580595
GO_DOPAMINE_BIOSYNTHETIC_PROCESS	4	DDC	0.0580595
GO_REGULATION_OF_HUMORAL_IMMUNE_RESPONSE	20	C2	0.0261175
GO_REGULATION_OF_HUMORAL_IMMUNE_RESPONSE	20	C6	0.0261175
GO_REGULATION_OF_HUMORAL_IMMUNE_RESPONSE	20	CFHR1	0.0261175
GO_REGULATION_OF_HUMORAL_IMMUNE_RESPONSE	20	C4A	0.0261175
GO_REGULATION_OF_HUMORAL_IMMUNE_RESPONSE	20	SUSD4	0.0261175
GO_REGULATION_OF_HUMORAL_IMMUNE_RESPONSE	20	CFH	0.0261175
GO_REGULATION_OF_HUMORAL_IMMUNE_RESPONSE	20	C3	0.0261175
GO_REGULATION_OF_HUMORAL_IMMUNE_RESPONSE	20	C4B	0.0261175
GO_REGULATION_OF_HUMORAL_IMMUNE_RESPONSE	20	C1R	0.0261175
GO_REGULATION_OF_HUMORAL_IMMUNE_RESPONSE	20	C1S	0.0261175
GO_REGULATION_OF_HUMORAL_IMMUNE_RESPONSE	20	CLU	0.0261175
GO_REGULATION_OF_HUMORAL_IMMUNE_RESPONSE	20	FCGR2B	0.0261175
GO_REGULATION_OF_HUMORAL_IMMUNE_RESPONSE	20	C1QC	0.0261175
GO_REGULATION_OF_HUMORAL_IMMUNE_RESPONSE	20	PROS1	0.0261175
GO_REGULATION_OF_HUMORAL_IMMUNE_RESPONSE	20	C3AR1	0.0261175
GO_REGULATION_OF_HUMORAL_IMMUNE_RESPONSE	20	CFB	0.0261175
GO_REGULATION_OF_HUMORAL_IMMUNE_RESPONSE	20	CFI	0.0261175
GO_REGULATION_OF_HUMORAL_IMMUNE_RESPONSE	20	C1QB	0.0261175
GO_REGULATION_OF_HUMORAL_IMMUNE_RESPONSE	20	SERPING1	0.0261175
GO_REGULATION_OF_HUMORAL_IMMUNE_RESPONSE	20	C5	0.0261175
GO_POSITIVE_REGULATION_OF_CELL_JUNCTION_ASSEMBLY	40	PTPRD	0.0266601
GO_POSITIVE_REGULATION_OF_CELL_JUNCTION_ASSEMBLY	40	EFNA5	0.0266601
GO_POSITIVE_REGULATION_OF_CELL_JUNCTION_ASSEMBLY	40	ADGRB2	0.0266601
GO_POSITIVE_REGULATION_OF_CELL_JUNCTION_ASSEMBLY	40	CUX2	0.0266601
GO_POSITIVE_REGULATION_OF_CELL_JUNCTION_ASSEMBLY	40	LINGO2	0.0266601
GO_POSITIVE_REGULATION_OF_CELL_JUNCTION_ASSEMBLY	40	NTRK2	0.0266601
GO_POSITIVE_REGULATION_OF_CELL_JUNCTION_ASSEMBLY	40	CLSTN2	0.0266601
GO_POSITIVE_REGULATION_OF_CELL_JUNCTION_ASSEMBLY	40	ACE2	0.0266601
GO_POSITIVE_REGULATION_OF_CELL_JUNCTION_ASSEMBLY	40	LRRN1	0.0266601
GO_POSITIVE_REGULATION_OF_CELL_JUNCTION_ASSEMBLY	40	SFRP1	0.0266601
GO_POSITIVE_REGULATION_OF_CELL_JUNCTION_ASSEMBLY	40	IL1RAPL1	0.0266601
GO_POSITIVE_REGULATION_OF_CELL_JUNCTION_ASSEMBLY	40	CLSTN3	0.0266601
GO_POSITIVE_REGULATION_OF_CELL_JUNCTION_ASSEMBLY	40	THY1	0.0266601
GO_POSITIVE_REGULATION_OF_CELL_JUNCTION_ASSEMBLY	40	FLRT2	0.0266601
GO_POSITIVE_REGULATION_OF_CELL_JUNCTION_ASSEMBLY	40	NPHP1	0.0266601
GO_POSITIVE_REGULATION_OF_CELL_JUNCTION_ASSEMBLY	40	COL16A1	0.0266601
GO_POSITIVE_REGULATION_OF_CELL_JUNCTION_ASSEMBLY	40	ROCK1	0.0266601
GO_POSITIVE_REGULATION_OF_CELL_JUNCTION_ASSEMBLY	40	ADGRL3	0.0266601
GO_POSITIVE_REGULATION_OF_CELL_JUNCTION_ASSEMBLY	40	FMN1	0.0266601
GO_POSITIVE_REGULATION_OF_CELL_JUNCTION_ASSEMBLY	40	MYOC	0.0266601
GO_POSITIVE_REGULATION_OF_CELL_JUNCTION_ASSEMBLY	40	SRPX2	0.0266601
GO_POSITIVE_REGULATION_OF_CELL_JUNCTION_ASSEMBLY	40	OXTR	0.0266601
GO_POSITIVE_REGULATION_OF_CELL_JUNCTION_ASSEMBLY	40	IQGAP1	0.0266601
GO_POSITIVE_REGULATION_OF_CELL_JUNCTION_ASSEMBLY	40	EPHB3	0.0266601
GO_POSITIVE_REGULATION_OF_CELL_JUNCTION_ASSEMBLY	40	LRRN3	0.0266601
GO_POSITIVE_REGULATION_OF_CELL_JUNCTION_ASSEMBLY	40	NLGN2	0.0266601
GO_POSITIVE_REGULATION_OF_CELL_JUNCTION_ASSEMBLY	40	EPHB1	0.0266601
GO_POSITIVE_REGULATION_OF_CELL_JUNCTION_ASSEMBLY	40	NTRK3	0.0266601
GO_POSITIVE_REGULATION_OF_CELL_JUNCTION_ASSEMBLY	40	MAP4K4	0.0266601
GO_POSITIVE_REGULATION_OF_CELL_JUNCTION_ASSEMBLY	40	LRTM1	0.0266601
GO_POSITIVE_REGULATION_OF_CELL_JUNCTION_ASSEMBLY	40	IL1RAP	0.0266601
GO_POSITIVE_REGULATION_OF_CELL_JUNCTION_ASSEMBLY	40	S100A10	0.0266601
GO_POSITIVE_REGULATION_OF_CELL_JUNCTION_ASSEMBLY	40	SLITRK3	0.0266601
GO_POSITIVE_REGULATION_OF_CELL_JUNCTION_ASSEMBLY	40	PTPRJ	0.0266601
GO_POSITIVE_REGULATION_OF_CELL_JUNCTION_ASSEMBLY	40	ADGRL1	0.0266601
GO_POSITIVE_REGULATION_OF_CELL_JUNCTION_ASSEMBLY	40	ITGB1BP1	0.0266601
GO_POSITIVE_REGULATION_OF_CELL_JUNCTION_ASSEMBLY	40	SDC4	0.0266601
GO_POSITIVE_REGULATION_OF_CELL_JUNCTION_ASSEMBLY	40	EPB41L5	0.0266601
GO_POSITIVE_REGULATION_OF_CELL_JUNCTION_ASSEMBLY	40	THBS2	0.0266601
GO_POSITIVE_REGULATION_OF_CELL_JUNCTION_ASSEMBLY	40	SEMA4A	0.0266601
GO_CELLULAR_RESPONSE_TO_VITAMIN	12	LEP	0.0459337
GO_CELLULAR_RESPONSE_TO_VITAMIN	12	POSTN	0.0459337
GO_CELLULAR_RESPONSE_TO_VITAMIN	12	SFRP1	0.0459337
GO_CELLULAR_RESPONSE_TO_VITAMIN	12	BRIP1	0.0459337
GO_CELLULAR_RESPONSE_TO_VITAMIN	12	KANK2	0.0459337
GO_CELLULAR_RESPONSE_TO_VITAMIN	12	PPARG	0.0459337
GO_CELLULAR_RESPONSE_TO_VITAMIN	12	PIM1	0.0459337
GO_CELLULAR_RESPONSE_TO_VITAMIN	12	GDAP1	0.0459337
GO_CELLULAR_RESPONSE_TO_VITAMIN	12	IL15	0.0459337
GO_CELLULAR_RESPONSE_TO_VITAMIN	12	PHEX	0.0459337
GO_CELLULAR_RESPONSE_TO_VITAMIN	12	SNAI2	0.0459337
GO_CELLULAR_RESPONSE_TO_VITAMIN	12	TNC	0.0459337
GO_LIPID_DIGESTION	4	LEP	0.0662173
GO_LIPID_DIGESTION	4	ASAH2	0.0662173
GO_LIPID_DIGESTION	4	CD36	0.0662173
GO_LIPID_DIGESTION	4	LIMA1	0.0662173
GO_POSITIVE_REGULATION_OF_REACTIVE_OXYGEN_SPECIES_METABOLIC_PROCESS	25	AGTR2	0.0353737
GO_POSITIVE_REGULATION_OF_REACTIVE_OXYGEN_SPECIES_METABOLIC_PROCESS	25	LEP	0.0353737
GO_POSITIVE_REGULATION_OF_REACTIVE_OXYGEN_SPECIES_METABOLIC_PROCESS	25	NOX4	0.0353737
GO_POSITIVE_REGULATION_OF_REACTIVE_OXYGEN_SPECIES_METABOLIC_PROCESS	25	IFNG	0.0353737
GO_POSITIVE_REGULATION_OF_REACTIVE_OXYGEN_SPECIES_METABOLIC_PROCESS	25	ACE2	0.0353737
GO_POSITIVE_REGULATION_OF_REACTIVE_OXYGEN_SPECIES_METABOLIC_PROCESS	25	DDAH1	0.0353737
GO_POSITIVE_REGULATION_OF_REACTIVE_OXYGEN_SPECIES_METABOLIC_PROCESS	25	THBS1	0.0353737
GO_POSITIVE_REGULATION_OF_REACTIVE_OXYGEN_SPECIES_METABOLIC_PROCESS	25	GADD45A	0.0353737
GO_POSITIVE_REGULATION_OF_REACTIVE_OXYGEN_SPECIES_METABOLIC_PROCESS	25	CLU	0.0353737
GO_POSITIVE_REGULATION_OF_REACTIVE_OXYGEN_SPECIES_METABOLIC_PROCESS	25	CD36	0.0353737
GO_POSITIVE_REGULATION_OF_REACTIVE_OXYGEN_SPECIES_METABOLIC_PROCESS	25	SLC5A3	0.0353737
GO_POSITIVE_REGULATION_OF_REACTIVE_OXYGEN_SPECIES_METABOLIC_PROCESS	25	P2RX4	0.0353737
GO_POSITIVE_REGULATION_OF_REACTIVE_OXYGEN_SPECIES_METABOLIC_PROCESS	25	CDKN1A	0.0353737
GO_POSITIVE_REGULATION_OF_REACTIVE_OXYGEN_SPECIES_METABOLIC_PROCESS	25	TLR6	0.0353737
GO_POSITIVE_REGULATION_OF_REACTIVE_OXYGEN_SPECIES_METABOLIC_PROCESS	25	FOXO3	0.0353737
GO_POSITIVE_REGULATION_OF_REACTIVE_OXYGEN_SPECIES_METABOLIC_PROCESS	25	PKD2	0.0353737
GO_POSITIVE_REGULATION_OF_REACTIVE_OXYGEN_SPECIES_METABOLIC_PROCESS	25	ASS1	0.0353737
GO_POSITIVE_REGULATION_OF_REACTIVE_OXYGEN_SPECIES_METABOLIC_PROCESS	25	TRPV1	0.0353737
GO_POSITIVE_REGULATION_OF_REACTIVE_OXYGEN_SPECIES_METABOLIC_PROCESS	25	JAK2	0.0353737
GO_POSITIVE_REGULATION_OF_REACTIVE_OXYGEN_SPECIES_METABOLIC_PROCESS	25	PTK2B	0.0353737
GO_POSITIVE_REGULATION_OF_REACTIVE_OXYGEN_SPECIES_METABOLIC_PROCESS	25	ITGAM	0.0353737
GO_POSITIVE_REGULATION_OF_REACTIVE_OXYGEN_SPECIES_METABOLIC_PROCESS	25	DDAH2	0.0353737
GO_POSITIVE_REGULATION_OF_REACTIVE_OXYGEN_SPECIES_METABOLIC_PROCESS	25	SYK	0.0353737
GO_POSITIVE_REGULATION_OF_REACTIVE_OXYGEN_SPECIES_METABOLIC_PROCESS	25	PID1	0.0353737
GO_POSITIVE_REGULATION_OF_REACTIVE_OXYGEN_SPECIES_METABOLIC_PROCESS	25	EGFR	0.0353737
GO_SKELETAL_SYSTEM_DEVELOPMENT	151	COL11A1	2.08866e-05
GO_SKELETAL_SYSTEM_DEVELOPMENT	151	LEP	2.08866e-05
GO_SKELETAL_SYSTEM_DEVELOPMENT	151	RBP4	2.08866e-05
GO_SKELETAL_SYSTEM_DEVELOPMENT	151	FST	2.08866e-05
GO_SKELETAL_SYSTEM_DEVELOPMENT	151	SFRP2	2.08866e-05
GO_SKELETAL_SYSTEM_DEVELOPMENT	151	ALX4	2.08866e-05
GO_SKELETAL_SYSTEM_DEVELOPMENT	151	CYP26B1	2.08866e-05
GO_SKELETAL_SYSTEM_DEVELOPMENT	151	ITGB8	2.08866e-05
GO_SKELETAL_SYSTEM_DEVELOPMENT	151	SOX11	2.08866e-05
GO_SKELETAL_SYSTEM_DEVELOPMENT	151	FRZB	2.08866e-05
GO_SKELETAL_SYSTEM_DEVELOPMENT	151	CCN2	2.08866e-05
GO_SKELETAL_SYSTEM_DEVELOPMENT	151	EN1	2.08866e-05
GO_SKELETAL_SYSTEM_DEVELOPMENT	151	LUM	2.08866e-05
GO_SKELETAL_SYSTEM_DEVELOPMENT	151	SCIN	2.08866e-05
GO_SKELETAL_SYSTEM_DEVELOPMENT	151	MDFI	2.08866e-05
GO_SKELETAL_SYSTEM_DEVELOPMENT	151	SFRP4	2.08866e-05
GO_SKELETAL_SYSTEM_DEVELOPMENT	151	FGF6	2.08866e-05
GO_SKELETAL_SYSTEM_DEVELOPMENT	151	TMEM119	2.08866e-05
GO_SKELETAL_SYSTEM_DEVELOPMENT	151	BGN	2.08866e-05
GO_SKELETAL_SYSTEM_DEVELOPMENT	151	CDH11	2.08866e-05
GO_SKELETAL_SYSTEM_DEVELOPMENT	151	GDF11	2.08866e-05
GO_SKELETAL_SYSTEM_DEVELOPMENT	151	RUNX1	2.08866e-05
GO_SKELETAL_SYSTEM_DEVELOPMENT	151	TGFB2	2.08866e-05
GO_SKELETAL_SYSTEM_DEVELOPMENT	151	EFEMP1	2.08866e-05
GO_SKELETAL_SYSTEM_DEVELOPMENT	151	SFRP1	2.08866e-05
GO_SKELETAL_SYSTEM_DEVELOPMENT	151	FREM1	2.08866e-05
GO_SKELETAL_SYSTEM_DEVELOPMENT	151	TIMP1	2.08866e-05
GO_SKELETAL_SYSTEM_DEVELOPMENT	151	MGP	2.08866e-05
GO_SKELETAL_SYSTEM_DEVELOPMENT	151	PRELP	2.08866e-05
GO_SKELETAL_SYSTEM_DEVELOPMENT	151	TGFB3	2.08866e-05
GO_SKELETAL_SYSTEM_DEVELOPMENT	151	COL5A2	2.08866e-05
GO_SKELETAL_SYSTEM_DEVELOPMENT	151	GLI3	2.08866e-05
GO_SKELETAL_SYSTEM_DEVELOPMENT	151	LOX	2.08866e-05
GO_SKELETAL_SYSTEM_DEVELOPMENT	151	CMKLR1	2.08866e-05
GO_SKELETAL_SYSTEM_DEVELOPMENT	151	MMP16	2.08866e-05
GO_SKELETAL_SYSTEM_DEVELOPMENT	151	TP63	2.08866e-05
GO_SKELETAL_SYSTEM_DEVELOPMENT	151	FBN1	2.08866e-05
GO_SKELETAL_SYSTEM_DEVELOPMENT	151	CCN1	2.08866e-05
GO_SKELETAL_SYSTEM_DEVELOPMENT	151	CTSK	2.08866e-05
GO_SKELETAL_SYSTEM_DEVELOPMENT	151	PDGFRA	2.08866e-05
GO_SKELETAL_SYSTEM_DEVELOPMENT	151	WNT5A	2.08866e-05
GO_SKELETAL_SYSTEM_DEVELOPMENT	151	PAX7	2.08866e-05
GO_SKELETAL_SYSTEM_DEVELOPMENT	151	CD44	2.08866e-05
GO_SKELETAL_SYSTEM_DEVELOPMENT	151	IGF1	2.08866e-05
GO_SKELETAL_SYSTEM_DEVELOPMENT	151	FGF2	2.08866e-05
GO_SKELETAL_SYSTEM_DEVELOPMENT	151	TTC9	2.08866e-05
GO_SKELETAL_SYSTEM_DEVELOPMENT	151	NOTCH2	2.08866e-05
GO_SKELETAL_SYSTEM_DEVELOPMENT	151	LRRC17	2.08866e-05
GO_SKELETAL_SYSTEM_DEVELOPMENT	151	RUNX2	2.08866e-05
GO_SKELETAL_SYSTEM_DEVELOPMENT	151	EVC	2.08866e-05
GO_SKELETAL_SYSTEM_DEVELOPMENT	151	HOXD8	2.08866e-05
GO_SKELETAL_SYSTEM_DEVELOPMENT	151	XYLT1	2.08866e-05
GO_SKELETAL_SYSTEM_DEVELOPMENT	151	PHOSPHO1	2.08866e-05
GO_SKELETAL_SYSTEM_DEVELOPMENT	151	SULF1	2.08866e-05
GO_SKELETAL_SYSTEM_DEVELOPMENT	151	LRRK1	2.08866e-05
GO_SKELETAL_SYSTEM_DEVELOPMENT	151	VCAN	2.08866e-05
GO_SKELETAL_SYSTEM_DEVELOPMENT	151	PAPSS1	2.08866e-05
GO_SKELETAL_SYSTEM_DEVELOPMENT	151	NAB2	2.08866e-05
GO_SKELETAL_SYSTEM_DEVELOPMENT	151	P2RX7	2.08866e-05
GO_SKELETAL_SYSTEM_DEVELOPMENT	151	SH3PXD2B	2.08866e-05
GO_SKELETAL_SYSTEM_DEVELOPMENT	151	HAS2	2.08866e-05
GO_SKELETAL_SYSTEM_DEVELOPMENT	151	SLC2A10	2.08866e-05
GO_SKELETAL_SYSTEM_DEVELOPMENT	151	PLXNB1	2.08866e-05
GO_SKELETAL_SYSTEM_DEVELOPMENT	151	FMN1	2.08866e-05
GO_SKELETAL_SYSTEM_DEVELOPMENT	151	MYOC	2.08866e-05
GO_SKELETAL_SYSTEM_DEVELOPMENT	151	SMAD7	2.08866e-05
GO_SKELETAL_SYSTEM_DEVELOPMENT	151	GPLD1	2.08866e-05
GO_SKELETAL_SYSTEM_DEVELOPMENT	151	COL1A2	2.08866e-05
GO_SKELETAL_SYSTEM_DEVELOPMENT	151	SPEF2	2.08866e-05
GO_SKELETAL_SYSTEM_DEVELOPMENT	151	TULP3	2.08866e-05
GO_SKELETAL_SYSTEM_DEVELOPMENT	151	RANBP3L	2.08866e-05
GO_SKELETAL_SYSTEM_DEVELOPMENT	151	HOXA3	2.08866e-05
GO_SKELETAL_SYSTEM_DEVELOPMENT	151	DLG1	2.08866e-05
GO_SKELETAL_SYSTEM_DEVELOPMENT	151	MMP2	2.08866e-05
GO_SKELETAL_SYSTEM_DEVELOPMENT	151	ETS2	2.08866e-05
GO_SKELETAL_SYSTEM_DEVELOPMENT	151	ADAMTS12	2.08866e-05
GO_SKELETAL_SYSTEM_DEVELOPMENT	151	MYF5	2.08866e-05
GO_SKELETAL_SYSTEM_DEVELOPMENT	151	ECM1	2.08866e-05
GO_SKELETAL_SYSTEM_DEVELOPMENT	151	FAT4	2.08866e-05
GO_SKELETAL_SYSTEM_DEVELOPMENT	151	GDF10	2.08866e-05
GO_SKELETAL_SYSTEM_DEVELOPMENT	151	PAPSS2	2.08866e-05
GO_SKELETAL_SYSTEM_DEVELOPMENT	151	GPR68	2.08866e-05
GO_SKELETAL_SYSTEM_DEVELOPMENT	151	PHEX	2.08866e-05
GO_SKELETAL_SYSTEM_DEVELOPMENT	151	HOXD3	2.08866e-05
GO_SKELETAL_SYSTEM_DEVELOPMENT	151	PDGFC	2.08866e-05
GO_SKELETAL_SYSTEM_DEVELOPMENT	151	CREB3L2	2.08866e-05
GO_SKELETAL_SYSTEM_DEVELOPMENT	151	WNT2B	2.08866e-05
GO_SKELETAL_SYSTEM_DEVELOPMENT	151	CTC1	2.08866e-05
GO_SKELETAL_SYSTEM_DEVELOPMENT	151	WWOX	2.08866e-05
GO_SKELETAL_SYSTEM_DEVELOPMENT	151	SNAI2	2.08866e-05
GO_SKELETAL_SYSTEM_DEVELOPMENT	151	EXT1	2.08866e-05
GO_SKELETAL_SYSTEM_DEVELOPMENT	151	SATB2	2.08866e-05
GO_SKELETAL_SYSTEM_DEVELOPMENT	151	SLC9B2	2.08866e-05
GO_SKELETAL_SYSTEM_DEVELOPMENT	151	TRPS1	2.08866e-05
GO_SKELETAL_SYSTEM_DEVELOPMENT	151	HHIP	2.08866e-05
GO_SKELETAL_SYSTEM_DEVELOPMENT	151	PRRX1	2.08866e-05
GO_SKELETAL_SYSTEM_DEVELOPMENT	151	BMP5	2.08866e-05
GO_SKELETAL_SYSTEM_DEVELOPMENT	151	LTF	2.08866e-05
GO_SKELETAL_SYSTEM_DEVELOPMENT	151	HOXD4	2.08866e-05
GO_SKELETAL_SYSTEM_DEVELOPMENT	151	SPARC	2.08866e-05
GO_SKELETAL_SYSTEM_DEVELOPMENT	151	BMP6	2.08866e-05
GO_SKELETAL_SYSTEM_DEVELOPMENT	151	MKS1	2.08866e-05
GO_SKELETAL_SYSTEM_DEVELOPMENT	151	FOXP1	2.08866e-05
GO_SKELETAL_SYSTEM_DEVELOPMENT	151	HOXA4	2.08866e-05
GO_SKELETAL_SYSTEM_DEVELOPMENT	151	BBS2	2.08866e-05
GO_SKELETAL_SYSTEM_DEVELOPMENT	151	COL3A1	2.08866e-05
GO_SKELETAL_SYSTEM_DEVELOPMENT	151	FLVCR1	2.08866e-05
GO_SKELETAL_SYSTEM_DEVELOPMENT	151	LOXL2	2.08866e-05
GO_SKELETAL_SYSTEM_DEVELOPMENT	151	MMP14	2.08866e-05
GO_SKELETAL_SYSTEM_DEVELOPMENT	151	THBS3	2.08866e-05
GO_SKELETAL_SYSTEM_DEVELOPMENT	151	ACP5	2.08866e-05
GO_SKELETAL_SYSTEM_DEVELOPMENT	151	SHOX2	2.08866e-05
[truncated: 137,795 more rows]
